# Supplementary material for: Molecular Dynamics-Derived Pharmacophore Model Explaining the Nonselective Aspect of KV10.1 Pore Blockers
Source: Int J Mol Sci. 2021 Aug 20;22(16):8999. doi: 10.3390/ijms22168999 (PMC8396485; doi:10.3390/ijms22168999)
Supplement: Supplementary file 1 [file ijms-22-08999-s001.zip]

Archive with 28 entries (28 files):
- ijms-1347638-Supplementary materials.pdf
- SUPP_INFO_files/Alignment.ali
- SUPP_INFO_files/Figure1_Figure5-AST_best_docking.pdb
- SUPP_INFO_files/Figure4-Docking_amines_of_ligands_with_AST.pdb
- SUPP_INFO_files/Figure4-Docking_Aromatic_parts_of_ligands_with_AST.pdb
- SUPP_INFO_files/Figure5-CLOF_best_docking.pdb
- SUPP_INFO_files/Figure5-IMPR_best_docking.pdb
- SUPP_INFO_files/Figure5-MK_best_docking.pdb
- SUPP_INFO_files/Figure5-QUIN_best_docking.pdb
- SUPP_INFO_files/Figure8-Stable_pose_AST.pdb
- SUPP_INFO_files/Figure8-Stable_pose_CLOF.pdb
- SUPP_INFO_files/Figure8-Stable_pose_IMPR.pdb
- SUPP_INFO_files/Figure8-Stable_pose_MK.pdb
- SUPP_INFO_files/Figure8-Stable_pose_QUIN.pdb
- SUPP_INFO_files/Figure9-CLOF_Aromatics_stacking.pdb
- SUPP_INFO_files/Figure9-IMPR_Aromatics_stacking.pdb
- SUPP_INFO_files/Figure9-QUIN_Aromatics_stacking.pdb
- SUPP_INFO_files/FigureS2-Clof_pose2.pdb
- SUPP_INFO_files/FigureS2-Quin_pose2.pdb
- SUPP_INFO_files/Merged_pharmacophore.pml
- SUPP_INFO_files/ModellerScript1.py
- SUPP_INFO_files/ModellerScript2.py
- SUPP_INFO_files/prod.conf
- SUPP_INFO_files/SMILES-DUDE-decoys.csv
- SUPP_INFO_files/SMILES-Table1-Structures_of_used_Kv101.csv
- SUPP_INFO_files/SMILES-TableS1-Structures_of_Kv101_blockers.csv
- SUPP_INFO_files/SMILES-TableS2-Structure_of_compounds_with_no_hERG_inhibition.csv
- SUPP_INFO_files/SMILES-TableS3-Structure_of_compounds_not_binding_in_central_cavity.csv
