# Supplementary material for: Molecular Dynamics-Derived Pharmacophore Model Explaining the Nonselective Aspect of KV10.1 Pore Blockers
Source: Int J Mol Sci. 2021 Aug 20;22(16):8999. doi: 10.3390/ijms22168999 (PMC8396485; doi:10.3390/ijms22168999)
Supplement: Supplementary file 1 [file ijms-22-08999-s001.zip › SUPP_INFO_files/Figure8-Stable_pose_AST.pdb]

ATOM      1  POT POT C   1      20.320 -11.700 -49.352  0.00  0.00      CPOT P  
ATOM      2  POT POT C   2      -1.030  -0.234  12.729  0.00  0.00      CPOT P  
ATOM      3  POT POT C   3      61.669  55.796 -55.855  0.00  0.00      CPOT P  
ATOM      4  O   LGNDL   1      -5.861  -8.386   6.808  0.00  0.00      LIG  O  
ATOM      5  C1  LGNDL   1      -2.934   3.538  -1.342  0.00  0.00      LIG  C  
ATOM      6  N1  LGNDL   1       1.247   1.220   0.803  0.00  0.00      LIG  N  
ATOM      7  C2  LGNDL   1      -2.229   2.388  -1.748  0.00  0.00      LIG  C  
ATOM      8  N2  LGNDL   1       0.287  -0.071   2.645  0.00  0.00      LIG  N  
ATOM      9  C3  LGNDL   1      -1.101   1.935  -1.017  0.00  0.00      LIG  C  
ATOM     10  N3  LGNDL   1      -2.472  -1.831   4.273  0.00  0.00      LIG  N  
ATOM     11  C4  LGNDL   1      -0.601   2.794  -0.043  0.00  0.00      LIG  C  
ATOM     12  N4  LGNDL   1       1.932  -0.764   1.168  0.00  0.00      LIG  N  
ATOM     13  C5  LGNDL   1       0.645   2.500   0.775  0.00  0.00      LIG  C  
ATOM     14  C6  LGNDL   1       1.114   0.183   1.563  0.00  0.00      LIG  C  
ATOM     15  C7  LGNDL   1      -1.019   0.490   3.017  0.00  0.00      LIG  C  
ATOM     16  C8  LGNDL   1      -1.146   0.316   4.579  0.00  0.00      LIG  C  
ATOM     17  C9  LGNDL   1      -1.340  -1.161   5.054  0.00  0.00      LIG  C  
ATOM     18  C10 LGNDL   1      -2.329  -1.721   2.823  0.00  0.00      LIG  C  
ATOM     19  C11 LGNDL   1      -2.186  -0.261   2.297  0.00  0.00      LIG  C  
ATOM     20  C12 LGNDL   1      -3.080  -3.099   4.818  0.00  0.00      LIG  C  
ATOM     21  C13 LGNDL   1      -4.532  -3.123   4.807  0.00  0.00      LIG  C  
ATOM     22  C14 LGNDL   1      -4.948  -4.527   5.281  0.00  0.00      LIG  C  
ATOM     23  C15 LGNDL   1      -5.698  -4.696   6.438  0.00  0.00      LIG  C  
ATOM     24  C16 LGNDL   1      -5.934  -5.878   7.029  0.00  0.00      LIG  C  
ATOM     25  C17 LGNDL   1      -5.560  -7.039   6.346  0.00  0.00      LIG  C  
ATOM     26  C18 LGNDL   1      -6.818  -8.402   7.898  0.00  0.00      LIG  C  
ATOM     27  C19 LGNDL   1      -4.708  -6.944   5.176  0.00  0.00      LIG  C  
ATOM     28  C20 LGNDL   1      -4.372  -5.656   4.674  0.00  0.00      LIG  C  
ATOM     29  C21 LGNDL   1       2.675  -0.342   0.156  0.00  0.00      LIG  C  
ATOM     30  C22 LGNDL   1       2.243   0.925  -0.083  0.00  0.00      LIG  C  
ATOM     31  C23 LGNDL   1       2.847   1.586  -1.081  0.00  0.00      LIG  C  
ATOM     32  C24 LGNDL   1       3.913   1.002  -1.850  0.00  0.00      LIG  C  
ATOM     33  C25 LGNDL   1       4.261  -0.351  -1.622  0.00  0.00      LIG  C  
ATOM     34  C26 LGNDL   1       3.687  -1.005  -0.534  0.00  0.00      LIG  C  
ATOM     35  C27 LGNDL   1      -1.295   3.974   0.330  0.00  0.00      LIG  C  
ATOM     36  C28 LGNDL   1      -2.521   4.349  -0.268  0.00  0.00      LIG  C  
ATOM     37  F   LGNDL   1      -3.893   4.012  -2.170  0.00  0.00      LIG  F  
ATOM     38  H1  LGNDL   1      -3.284  -1.192   4.391  0.00  0.00      LIG  H  
ATOM     39  H2  LGNDL   1      -2.460   1.838  -2.648  0.00  0.00      LIG  H  
ATOM     40  H3  LGNDL   1      -0.510   1.111  -1.389  0.00  0.00      LIG  H  
ATOM     41  H4  LGNDL   1       0.435   2.849   1.797  0.00  0.00      LIG  H  
ATOM     42  H5  LGNDL   1       1.294   3.281   0.350  0.00  0.00      LIG  H  
ATOM     43  H6  LGNDL   1       0.684  -0.616   3.384  0.00  0.00      LIG  H  
ATOM     44  H7  LGNDL   1      -1.142   1.574   2.806  0.00  0.00      LIG  H  
ATOM     45  H8  LGNDL   1      -2.041   0.897   4.887  0.00  0.00      LIG  H  
ATOM     46  H9  LGNDL   1      -0.292   0.797   5.102  0.00  0.00      LIG  H  
ATOM     47  H10 LGNDL   1      -0.446  -1.789   4.923  0.00  0.00      LIG  H  
ATOM     48  H11 LGNDL   1      -1.613  -1.263   6.115  0.00  0.00      LIG  H  
ATOM     49  H12 LGNDL   1      -1.557  -2.489   2.669  0.00  0.00      LIG  H  
ATOM     50  H13 LGNDL   1      -3.236  -2.166   2.388  0.00  0.00      LIG  H  
ATOM     51  H14 LGNDL   1      -3.116   0.318   2.480  0.00  0.00      LIG  H  
ATOM     52  H15 LGNDL   1      -1.929  -0.253   1.216  0.00  0.00      LIG  H  
ATOM     53  H16 LGNDL   1      -2.587  -3.851   4.185  0.00  0.00      LIG  H  
ATOM     54  H17 LGNDL   1      -2.544  -3.233   5.769  0.00  0.00      LIG  H  
ATOM     55  H18 LGNDL   1      -4.874  -2.359   5.538  0.00  0.00      LIG  H  
ATOM     56  H19 LGNDL   1      -4.979  -2.895   3.815  0.00  0.00      LIG  H  
ATOM     57  H20 LGNDL   1      -6.111  -3.834   6.941  0.00  0.00      LIG  H  
ATOM     58  H21 LGNDL   1      -6.483  -5.847   7.959  0.00  0.00      LIG  H  
ATOM     59  H22 LGNDL   1      -6.196  -8.083   8.762  0.00  0.00      LIG  H  
ATOM     60  H23 LGNDL   1      -7.188  -9.446   7.979  0.00  0.00      LIG  H  
ATOM     61  H24 LGNDL   1      -7.722  -7.765   7.790  0.00  0.00      LIG  H  
ATOM     62  H25 LGNDL   1      -4.254  -7.867   4.848  0.00  0.00      LIG  H  
ATOM     63  H26 LGNDL   1      -3.902  -5.702   3.703  0.00  0.00      LIG  H  
ATOM     64  H27 LGNDL   1       2.636   2.617  -1.323  0.00  0.00      LIG  H  
ATOM     65  H28 LGNDL   1       4.430   1.457  -2.683  0.00  0.00      LIG  H  
ATOM     66  H29 LGNDL   1       5.022  -0.859  -2.196  0.00  0.00      LIG  H  
ATOM     67  H30 LGNDL   1       3.739  -2.082  -0.476  0.00  0.00      LIG  H  
ATOM     68  H31 LGNDL   1      -0.952   4.513   1.201  0.00  0.00      LIG  H  
ATOM     69  H32 LGNDL   1      -3.068   5.220   0.061  0.00  0.00      LIG  H  
ATOM     70  H33 LGNDL   1       2.150  -1.558   1.736  0.00  0.00      LIG  H  
ATOM     71  N   CYS P   1      33.089  -1.038 -19.954  0.00  0.00      PROA N  
ATOM     72  CA  CYS P   1      33.210  -2.578 -19.853  0.00  0.00      PROA C  
ATOM     73  C   CYS P   1      33.097  -3.063 -18.438  0.00  0.00      PROA C  
ATOM     74  O   CYS P   1      32.895  -2.210 -17.537  0.00  0.00      PROA O  
ATOM     75  CB  CYS P   1      34.665  -3.040 -20.472  0.00  0.00      PROA C  
ATOM     76  SG  CYS P   1      34.669  -3.528 -22.284  0.00  0.00      PROA S  
ATOM     77  HA  CYS P   1      32.362  -2.945 -20.410  0.00  0.00      PROA H  
ATOM     78  HB1 CYS P   1      35.052  -3.980 -20.023  0.00  0.00      PROA H  
ATOM     79  HB2 CYS P   1      35.394  -2.212 -20.345  0.00  0.00      PROA H  
ATOM     80  HG1 CYS P   1      35.068  -2.330 -22.685  0.00  0.00      PROA H  
ATOM     81  HT1 CYS P   1      32.261  -0.643 -19.464  0.00  0.00      PROA H  
ATOM     82  HT2 CYS P   1      32.976  -0.711 -20.935  0.00  0.00      PROA H  
ATOM     83  HT3 CYS P   1      33.952  -0.619 -19.553  0.00  0.00      PROA H  
ATOM     84  N   VAL P   2      33.003  -4.360 -18.174  0.00  0.00      PROA N  
ATOM     85  CA  VAL P   2      32.586  -4.868 -16.853  0.00  0.00      PROA C  
ATOM     86  C   VAL P   2      33.423  -4.260 -15.635  0.00  0.00      PROA C  
ATOM     87  O   VAL P   2      32.824  -3.852 -14.677  0.00  0.00      PROA O  
ATOM     88  CB  VAL P   2      32.479  -6.438 -16.821  0.00  0.00      PROA C  
ATOM     89  CG1 VAL P   2      33.856  -7.044 -17.051  0.00  0.00      PROA C  
ATOM     90  CG2 VAL P   2      31.761  -6.769 -15.455  0.00  0.00      PROA C  
ATOM     91  HN  VAL P   2      33.142  -5.059 -18.871  0.00  0.00      PROA H  
ATOM     92  HA  VAL P   2      31.601  -4.454 -16.696  0.00  0.00      PROA H  
ATOM     93  HB  VAL P   2      31.708  -6.895 -17.477  0.00  0.00      PROA H  
ATOM     94 HG11 VAL P   2      34.549  -6.833 -16.208  0.00  0.00      PROA H  
ATOM     95 HG12 VAL P   2      34.305  -6.679 -18.000  0.00  0.00      PROA H  
ATOM     96 HG13 VAL P   2      33.831  -8.155 -17.080  0.00  0.00      PROA H  
ATOM     97 HG21 VAL P   2      30.805  -6.237 -15.266  0.00  0.00      PROA H  
ATOM     98 HG22 VAL P   2      32.551  -6.650 -14.683  0.00  0.00      PROA H  
ATOM     99 HG23 VAL P   2      31.475  -7.840 -15.369  0.00  0.00      PROA H  
ATOM    100  N   PHE P   3      34.778  -4.180 -15.655  0.00  0.00      PROA N  
ATOM    101  CA  PHE P   3      35.551  -3.486 -14.636  0.00  0.00      PROA C  
ATOM    102  C   PHE P   3      35.126  -2.027 -14.467  0.00  0.00      PROA C  
ATOM    103  O   PHE P   3      34.900  -1.623 -13.326  0.00  0.00      PROA O  
ATOM    104  CB  PHE P   3      37.028  -3.743 -14.856  0.00  0.00      PROA C  
ATOM    105  CG  PHE P   3      37.891  -3.069 -13.727  0.00  0.00      PROA C  
ATOM    106  CD1 PHE P   3      38.964  -2.257 -14.091  0.00  0.00      PROA C  
ATOM    107  CD2 PHE P   3      37.544  -3.147 -12.314  0.00  0.00      PROA C  
ATOM    108  CE1 PHE P   3      39.669  -1.534 -13.062  0.00  0.00      PROA C  
ATOM    109  CE2 PHE P   3      38.326  -2.441 -11.352  0.00  0.00      PROA C  
ATOM    110  CZ  PHE P   3      39.405  -1.699 -11.719  0.00  0.00      PROA C  
ATOM    111  HN  PHE P   3      35.356  -4.425 -16.430  0.00  0.00      PROA H  
ATOM    112  HA  PHE P   3      35.167  -3.828 -13.686  0.00  0.00      PROA H  
ATOM    113  HB1 PHE P   3      37.418  -3.329 -15.811  0.00  0.00      PROA H  
ATOM    114  HB2 PHE P   3      37.276  -4.805 -14.648  0.00  0.00      PROA H  
ATOM    115  HD1 PHE P   3      39.115  -2.139 -15.153  0.00  0.00      PROA H  
ATOM    116  HD2 PHE P   3      36.805  -3.690 -11.743  0.00  0.00      PROA H  
ATOM    117  HE1 PHE P   3      40.553  -1.007 -13.388  0.00  0.00      PROA H  
ATOM    118  HE2 PHE P   3      37.952  -2.384 -10.340  0.00  0.00      PROA H  
ATOM    119  HZ  PHE P   3      39.913  -1.155 -10.937  0.00  0.00      PROA H  
ATOM    120  N   LYS P   4      34.988  -1.192 -15.487  0.00  0.00      PROA N  
ATOM    121  CA  LYS P   4      34.518   0.149 -15.398  0.00  0.00      PROA C  
ATOM    122  C   LYS P   4      33.046   0.287 -14.992  0.00  0.00      PROA C  
ATOM    123  O   LYS P   4      32.793   1.132 -14.156  0.00  0.00      PROA O  
ATOM    124  CB  LYS P   4      34.870   1.013 -16.615  0.00  0.00      PROA C  
ATOM    125  CG  LYS P   4      34.409   2.470 -16.721  0.00  0.00      PROA C  
ATOM    126  CD  LYS P   4      35.097   3.419 -15.699  0.00  0.00      PROA C  
ATOM    127  CE  LYS P   4      34.928   4.881 -15.874  0.00  0.00      PROA C  
ATOM    128  NZ  LYS P   4      33.565   5.331 -15.780  0.00  0.00      PROA N1+
ATOM    129  HN  LYS P   4      35.256  -1.495 -16.399  0.00  0.00      PROA H  
ATOM    130  HA  LYS P   4      35.059   0.561 -14.559  0.00  0.00      PROA H  
ATOM    131  HB1 LYS P   4      34.558   0.437 -17.512  0.00  0.00      PROA H  
ATOM    132  HB2 LYS P   4      35.975   1.123 -16.591  0.00  0.00      PROA H  
ATOM    133  HG1 LYS P   4      33.308   2.528 -16.586  0.00  0.00      PROA H  
ATOM    134  HG2 LYS P   4      34.730   2.752 -17.746  0.00  0.00      PROA H  
ATOM    135  HD1 LYS P   4      36.195   3.269 -15.778  0.00  0.00      PROA H  
ATOM    136  HD2 LYS P   4      34.843   3.178 -14.644  0.00  0.00      PROA H  
ATOM    137  HE1 LYS P   4      35.290   5.016 -16.915  0.00  0.00      PROA H  
ATOM    138  HE2 LYS P   4      35.542   5.449 -15.142  0.00  0.00      PROA H  
ATOM    139  HZ1 LYS P   4      32.926   4.991 -16.527  0.00  0.00      PROA H  
ATOM    140  HZ2 LYS P   4      33.473   6.367 -15.777  0.00  0.00      PROA H  
ATOM    141  HZ3 LYS P   4      33.169   4.883 -14.930  0.00  0.00      PROA H  
ATOM    142  N   THR P   5      32.067  -0.490 -15.415  0.00  0.00      PROA N  
ATOM    143  CA  THR P   5      30.747  -0.512 -14.803  0.00  0.00      PROA C  
ATOM    144  C   THR P   5      30.693  -0.983 -13.424  0.00  0.00      PROA C  
ATOM    145  O   THR P   5      29.999  -0.378 -12.568  0.00  0.00      PROA O  
ATOM    146  CB  THR P   5      29.698  -1.238 -15.722  0.00  0.00      PROA C  
ATOM    147  CG2 THR P   5      29.563  -2.742 -15.367  0.00  0.00      PROA C  
ATOM    148  OG1 THR P   5      28.409  -0.753 -15.593  0.00  0.00      PROA O  
ATOM    149  HN  THR P   5      32.264  -1.172 -16.115  0.00  0.00      PROA H  
ATOM    150  HA  THR P   5      30.498   0.536 -14.729  0.00  0.00      PROA H  
ATOM    151  HB  THR P   5      30.148  -1.161 -16.735  0.00  0.00      PROA H  
ATOM    152  HG1 THR P   5      28.518   0.188 -15.752  0.00  0.00      PROA H  
ATOM    153 HG21 THR P   5      30.593  -3.157 -15.328  0.00  0.00      PROA H  
ATOM    154 HG22 THR P   5      29.191  -3.217 -16.300  0.00  0.00      PROA H  
ATOM    155 HG23 THR P   5      28.901  -2.924 -14.493  0.00  0.00      PROA H  
ATOM    156  N   THR P   6      31.522  -2.012 -13.123  0.00  0.00      PROA N  
ATOM    157  CA  THR P   6      31.647  -2.397 -11.686  0.00  0.00      PROA C  
ATOM    158  C   THR P   6      32.237  -1.260 -10.745  0.00  0.00      PROA C  
ATOM    159  O   THR P   6      31.800  -0.992  -9.653  0.00  0.00      PROA O  
ATOM    160  CB  THR P   6      32.494  -3.640 -11.545  0.00  0.00      PROA C  
ATOM    161  CG2 THR P   6      32.556  -4.039 -10.096  0.00  0.00      PROA C  
ATOM    162  OG1 THR P   6      31.962  -4.759 -12.218  0.00  0.00      PROA O  
ATOM    163  HN  THR P   6      32.104  -2.557 -13.722  0.00  0.00      PROA H  
ATOM    164  HA  THR P   6      30.702  -2.792 -11.342  0.00  0.00      PROA H  
ATOM    165  HB  THR P   6      33.528  -3.471 -11.916  0.00  0.00      PROA H  
ATOM    166  HG1 THR P   6      32.256  -4.617 -13.121  0.00  0.00      PROA H  
ATOM    167 HG21 THR P   6      33.042  -5.028  -9.949  0.00  0.00      PROA H  
ATOM    168 HG22 THR P   6      31.521  -4.098  -9.695  0.00  0.00      PROA H  
ATOM    169 HG23 THR P   6      33.086  -3.324  -9.430  0.00  0.00      PROA H  
ATOM    170  N   TRP P   7      33.153  -0.470 -11.280  0.00  0.00      PROA N  
ATOM    171  CA  TRP P   7      33.660   0.751 -10.669  0.00  0.00      PROA C  
ATOM    172  C   TRP P   7      32.693   1.909 -10.615  0.00  0.00      PROA C  
ATOM    173  O   TRP P   7      32.496   2.582  -9.622  0.00  0.00      PROA O  
ATOM    174  CB  TRP P   7      35.104   1.070 -11.262  0.00  0.00      PROA C  
ATOM    175  CG  TRP P   7      35.675   2.441 -11.011  0.00  0.00      PROA C  
ATOM    176  CD1 TRP P   7      35.589   3.163  -9.848  0.00  0.00      PROA C  
ATOM    177  CD2 TRP P   7      36.648   3.118 -11.838  0.00  0.00      PROA C  
ATOM    178  CE2 TRP P   7      37.072   4.296 -11.103  0.00  0.00      PROA C  
ATOM    179  CE3 TRP P   7      37.216   2.874 -13.061  0.00  0.00      PROA C  
ATOM    180  NE1 TRP P   7      36.427   4.314  -9.907  0.00  0.00      PROA N  
ATOM    181  CZ2 TRP P   7      38.077   5.042 -11.582  0.00  0.00      PROA C  
ATOM    182  CZ3 TRP P   7      38.091   3.756 -13.598  0.00  0.00      PROA C  
ATOM    183  CH2 TRP P   7      38.522   4.882 -12.904  0.00  0.00      PROA C  
ATOM    184  HN  TRP P   7      33.493  -0.672 -12.195  0.00  0.00      PROA H  
ATOM    185  HA  TRP P   7      33.849   0.494  -9.637  0.00  0.00      PROA H  
ATOM    186  HB1 TRP P   7      34.951   0.853 -12.340  0.00  0.00      PROA H  
ATOM    187  HB2 TRP P   7      35.826   0.261 -11.020  0.00  0.00      PROA H  
ATOM    188  HD1 TRP P   7      34.981   2.872  -9.004  0.00  0.00      PROA H  
ATOM    189  HE1 TRP P   7      36.869   4.751  -9.154  0.00  0.00      PROA H  
ATOM    190  HE3 TRP P   7      36.942   1.985 -13.608  0.00  0.00      PROA H  
ATOM    191  HZ2 TRP P   7      38.402   5.841 -10.932  0.00  0.00      PROA H  
ATOM    192  HZ3 TRP P   7      38.383   3.623 -14.630  0.00  0.00      PROA H  
ATOM    193  HH2 TRP P   7      39.237   5.613 -13.251  0.00  0.00      PROA H  
ATOM    194  N   ASP P   8      31.902   2.155 -11.719  0.00  0.00      PROA N  
ATOM    195  CA  ASP P   8      30.840   3.141 -11.719  0.00  0.00      PROA C  
ATOM    196  C   ASP P   8      29.740   2.915 -10.746  0.00  0.00      PROA C  
ATOM    197  O   ASP P   8      29.275   3.862 -10.086  0.00  0.00      PROA O  
ATOM    198  CB  ASP P   8      30.123   3.200 -13.139  0.00  0.00      PROA C  
ATOM    199  CG  ASP P   8      31.051   3.950 -14.036  0.00  0.00      PROA C  
ATOM    200  OD1 ASP P   8      32.133   4.487 -13.579  0.00  0.00      PROA O  
ATOM    201  OD2 ASP P   8      30.726   4.123 -15.230  0.00  0.00      PROA O1-
ATOM    202  HN  ASP P   8      32.069   1.715 -12.598  0.00  0.00      PROA H  
ATOM    203  HA  ASP P   8      31.280   4.099 -11.483  0.00  0.00      PROA H  
ATOM    204  HB1 ASP P   8      29.231   3.859 -13.075  0.00  0.00      PROA H  
ATOM    205  HB2 ASP P   8      29.975   2.177 -13.546  0.00  0.00      PROA H  
ATOM    206  N   TRP P   9      29.257   1.673 -10.649  0.00  0.00      PROA N  
ATOM    207  CA  TRP P   9      28.443   1.095  -9.637  0.00  0.00      PROA C  
ATOM    208  C   TRP P   9      29.082   1.132  -8.228  0.00  0.00      PROA C  
ATOM    209  O   TRP P   9      28.438   1.508  -7.274  0.00  0.00      PROA O  
ATOM    210  CB  TRP P   9      27.839  -0.329  -9.982  0.00  0.00      PROA C  
ATOM    211  CG  TRP P   9      26.521  -0.314 -10.793  0.00  0.00      PROA C  
ATOM    212  CD1 TRP P   9      26.311  -0.256 -12.158  0.00  0.00      PROA C  
ATOM    213  CD2 TRP P   9      25.219  -0.226 -10.185  0.00  0.00      PROA C  
ATOM    214  CE2 TRP P   9      24.254   0.063 -11.172  0.00  0.00      PROA C  
ATOM    215  CE3 TRP P   9      24.795  -0.439  -8.879  0.00  0.00      PROA C  
ATOM    216  NE1 TRP P   9      24.935   0.023 -12.342  0.00  0.00      PROA N  
ATOM    217  CZ2 TRP P   9      22.951   0.382 -10.887  0.00  0.00      PROA C  
ATOM    218  CZ3 TRP P   9      23.462  -0.093  -8.578  0.00  0.00      PROA C  
ATOM    219  CH2 TRP P   9      22.572   0.297  -9.545  0.00  0.00      PROA C  
ATOM    220  HN  TRP P   9      29.516   0.964 -11.300  0.00  0.00      PROA H  
ATOM    221  HA  TRP P   9      27.572   1.733  -9.638  0.00  0.00      PROA H  
ATOM    222  HB1 TRP P   9      27.666  -0.963  -9.086  0.00  0.00      PROA H  
ATOM    223  HB2 TRP P   9      28.664  -0.786 -10.569  0.00  0.00      PROA H  
ATOM    224  HD1 TRP P   9      27.051  -0.078 -12.923  0.00  0.00      PROA H  
ATOM    225  HE1 TRP P   9      24.471   0.137 -13.193  0.00  0.00      PROA H  
ATOM    226  HE3 TRP P   9      25.451  -0.750  -8.080  0.00  0.00      PROA H  
ATOM    227  HZ2 TRP P   9      22.217   0.713 -11.607  0.00  0.00      PROA H  
ATOM    228  HZ3 TRP P   9      23.214  -0.153  -7.529  0.00  0.00      PROA H  
ATOM    229  HH2 TRP P   9      21.587   0.530  -9.170  0.00  0.00      PROA H  
ATOM    230  N   ILE P  10      30.375   0.840  -7.986  0.00  0.00      PROA N  
ATOM    231  CA  ILE P  10      31.020   1.050  -6.732  0.00  0.00      PROA C  
ATOM    232  C   ILE P  10      31.029   2.542  -6.303  0.00  0.00      PROA C  
ATOM    233  O   ILE P  10      30.956   2.885  -5.111  0.00  0.00      PROA O  
ATOM    234  CB  ILE P  10      32.445   0.510  -6.674  0.00  0.00      PROA C  
ATOM    235  CG1 ILE P  10      32.553  -1.021  -6.591  0.00  0.00      PROA C  
ATOM    236  CG2 ILE P  10      33.325   1.128  -5.473  0.00  0.00      PROA C  
ATOM    237  CD  ILE P  10      33.983  -1.642  -6.806  0.00  0.00      PROA C  
ATOM    238  HN  ILE P  10      30.978   0.432  -8.667  0.00  0.00      PROA H  
ATOM    239  HA  ILE P  10      30.577   0.455  -5.947  0.00  0.00      PROA H  
ATOM    240  HB  ILE P  10      32.978   0.837  -7.592  0.00  0.00      PROA H  
ATOM    241 HG11 ILE P  10      31.884  -1.487  -7.345  0.00  0.00      PROA H  
ATOM    242 HG12 ILE P  10      32.105  -1.343  -5.627  0.00  0.00      PROA H  
ATOM    243 HG21 ILE P  10      33.751   2.117  -5.746  0.00  0.00      PROA H  
ATOM    244 HG22 ILE P  10      34.158   0.500  -5.089  0.00  0.00      PROA H  
ATOM    245 HG23 ILE P  10      32.682   1.294  -4.582  0.00  0.00      PROA H  
ATOM    246  HD1 ILE P  10      34.488  -1.254  -7.716  0.00  0.00      PROA H  
ATOM    247  HD2 ILE P  10      33.751  -2.728  -6.837  0.00  0.00      PROA H  
ATOM    248  HD3 ILE P  10      34.632  -1.484  -5.918  0.00  0.00      PROA H  
ATOM    249  N   ILE P  11      31.181   3.536  -7.234  0.00  0.00      PROA N  
ATOM    250  CA  ILE P  11      31.045   4.965  -6.954  0.00  0.00      PROA C  
ATOM    251  C   ILE P  11      29.599   5.424  -6.627  0.00  0.00      PROA C  
ATOM    252  O   ILE P  11      29.381   6.274  -5.791  0.00  0.00      PROA O  
ATOM    253  CB  ILE P  11      31.841   5.935  -7.857  0.00  0.00      PROA C  
ATOM    254  CG1 ILE P  11      33.352   5.557  -7.847  0.00  0.00      PROA C  
ATOM    255  CG2 ILE P  11      31.705   7.409  -7.467  0.00  0.00      PROA C  
ATOM    256  CD  ILE P  11      34.134   5.800  -6.497  0.00  0.00      PROA C  
ATOM    257  HN  ILE P  11      31.413   3.445  -8.200  0.00  0.00      PROA H  
ATOM    258  HA  ILE P  11      31.558   5.160  -6.024  0.00  0.00      PROA H  
ATOM    259  HB  ILE P  11      31.556   5.926  -8.931  0.00  0.00      PROA H  
ATOM    260 HG11 ILE P  11      34.009   5.978  -8.638  0.00  0.00      PROA H  
ATOM    261 HG12 ILE P  11      33.317   4.451  -7.952  0.00  0.00      PROA H  
ATOM    262 HG21 ILE P  11      32.354   8.061  -8.090  0.00  0.00      PROA H  
ATOM    263 HG22 ILE P  11      32.007   7.571  -6.410  0.00  0.00      PROA H  
ATOM    264 HG23 ILE P  11      30.665   7.763  -7.633  0.00  0.00      PROA H  
ATOM    265  HD1 ILE P  11      35.151   5.360  -6.572  0.00  0.00      PROA H  
ATOM    266  HD2 ILE P  11      33.726   5.236  -5.631  0.00  0.00      PROA H  
ATOM    267  HD3 ILE P  11      34.261   6.869  -6.224  0.00  0.00      PROA H  
ATOM    268  N   LEU P  12      28.606   4.832  -7.318  0.00  0.00      PROA N  
ATOM    269  CA  LEU P  12      27.168   5.034  -6.966  0.00  0.00      PROA C  
ATOM    270  C   LEU P  12      26.916   4.664  -5.488  0.00  0.00      PROA C  
ATOM    271  O   LEU P  12      26.386   5.401  -4.691  0.00  0.00      PROA O  
ATOM    272  CB  LEU P  12      26.283   4.266  -7.868  0.00  0.00      PROA C  
ATOM    273  CG  LEU P  12      24.783   4.689  -7.607  0.00  0.00      PROA C  
ATOM    274  CD1 LEU P  12      24.428   6.128  -7.957  0.00  0.00      PROA C  
ATOM    275  CD2 LEU P  12      23.825   3.743  -8.388  0.00  0.00      PROA C  
ATOM    276  HN  LEU P  12      28.779   4.193  -8.063  0.00  0.00      PROA H  
ATOM    277  HA  LEU P  12      27.061   6.096  -7.134  0.00  0.00      PROA H  
ATOM    278  HB1 LEU P  12      26.232   3.179  -7.640  0.00  0.00      PROA H  
ATOM    279  HB2 LEU P  12      26.405   4.438  -8.958  0.00  0.00      PROA H  
ATOM    280  HG  LEU P  12      24.548   4.581  -6.527  0.00  0.00      PROA H  
ATOM    281 HD11 LEU P  12      24.679   6.260  -9.031  0.00  0.00      PROA H  
ATOM    282 HD12 LEU P  12      25.012   6.936  -7.466  0.00  0.00      PROA H  
ATOM    283 HD13 LEU P  12      23.335   6.311  -7.870  0.00  0.00      PROA H  
ATOM    284 HD21 LEU P  12      24.126   3.545  -9.439  0.00  0.00      PROA H  
ATOM    285 HD22 LEU P  12      22.815   4.202  -8.342  0.00  0.00      PROA H  
ATOM    286 HD23 LEU P  12      23.751   2.764  -7.867  0.00  0.00      PROA H  
ATOM    287  N   ILE P  13      27.258   3.397  -5.070  0.00  0.00      PROA N  
ATOM    288  CA  ILE P  13      27.091   2.966  -3.715  0.00  0.00      PROA C  
ATOM    289  C   ILE P  13      27.953   3.786  -2.805  0.00  0.00      PROA C  
ATOM    290  O   ILE P  13      27.506   4.173  -1.730  0.00  0.00      PROA O  
ATOM    291  CB  ILE P  13      27.414   1.518  -3.533  0.00  0.00      PROA C  
ATOM    292  CG1 ILE P  13      26.390   0.715  -4.382  0.00  0.00      PROA C  
ATOM    293  CG2 ILE P  13      27.320   1.024  -2.004  0.00  0.00      PROA C  
ATOM    294  CD  ILE P  13      24.904   1.273  -4.469  0.00  0.00      PROA C  
ATOM    295  HN  ILE P  13      27.540   2.692  -5.716  0.00  0.00      PROA H  
ATOM    296  HA  ILE P  13      26.089   3.107  -3.336  0.00  0.00      PROA H  
ATOM    297  HB  ILE P  13      28.436   1.342  -3.931  0.00  0.00      PROA H  
ATOM    298 HG11 ILE P  13      26.093  -0.281  -3.989  0.00  0.00      PROA H  
ATOM    299 HG12 ILE P  13      26.721   0.691  -5.442  0.00  0.00      PROA H  
ATOM    300 HG21 ILE P  13      28.107   1.540  -1.415  0.00  0.00      PROA H  
ATOM    301 HG22 ILE P  13      27.544  -0.059  -1.898  0.00  0.00      PROA H  
ATOM    302 HG23 ILE P  13      26.287   1.306  -1.707  0.00  0.00      PROA H  
ATOM    303  HD1 ILE P  13      24.414   1.218  -3.474  0.00  0.00      PROA H  
ATOM    304  HD2 ILE P  13      24.267   0.564  -5.040  0.00  0.00      PROA H  
ATOM    305  HD3 ILE P  13      24.769   2.287  -4.904  0.00  0.00      PROA H  
ATOM    306  N   LEU P  14      29.264   4.124  -3.121  0.00  0.00      PROA N  
ATOM    307  CA  LEU P  14      30.146   5.076  -2.309  0.00  0.00      PROA C  
ATOM    308  C   LEU P  14      29.468   6.419  -2.006  0.00  0.00      PROA C  
ATOM    309  O   LEU P  14      29.456   7.084  -0.960  0.00  0.00      PROA O  
ATOM    310  CB  LEU P  14      31.472   5.266  -3.057  0.00  0.00      PROA C  
ATOM    311  CG  LEU P  14      32.598   5.796  -2.114  0.00  0.00      PROA C  
ATOM    312  CD1 LEU P  14      33.096   4.621  -1.304  0.00  0.00      PROA C  
ATOM    313  CD2 LEU P  14      33.860   6.298  -2.745  0.00  0.00      PROA C  
ATOM    314  HN  LEU P  14      29.706   3.896  -3.986  0.00  0.00      PROA H  
ATOM    315  HA  LEU P  14      30.408   4.629  -1.361  0.00  0.00      PROA H  
ATOM    316  HB1 LEU P  14      31.466   5.935  -3.944  0.00  0.00      PROA H  
ATOM    317  HB2 LEU P  14      31.815   4.270  -3.410  0.00  0.00      PROA H  
ATOM    318  HG  LEU P  14      32.191   6.589  -1.451  0.00  0.00      PROA H  
ATOM    319 HD11 LEU P  14      33.555   3.838  -1.945  0.00  0.00      PROA H  
ATOM    320 HD12 LEU P  14      32.194   4.174  -0.835  0.00  0.00      PROA H  
ATOM    321 HD13 LEU P  14      33.846   4.899  -0.533  0.00  0.00      PROA H  
ATOM    322 HD21 LEU P  14      33.615   7.190  -3.361  0.00  0.00      PROA H  
ATOM    323 HD22 LEU P  14      34.281   5.555  -3.456  0.00  0.00      PROA H  
ATOM    324 HD23 LEU P  14      34.665   6.593  -2.038  0.00  0.00      PROA H  
ATOM    325  N   THR P  15      28.939   7.041  -3.149  0.00  0.00      PROA N  
ATOM    326  CA  THR P  15      28.116   8.238  -3.053  0.00  0.00      PROA C  
ATOM    327  C   THR P  15      26.925   8.203  -2.098  0.00  0.00      PROA C  
ATOM    328  O   THR P  15      26.820   9.177  -1.330  0.00  0.00      PROA O  
ATOM    329  CB  THR P  15      27.659   8.726  -4.430  0.00  0.00      PROA C  
ATOM    330  CG2 THR P  15      26.880  10.009  -4.403  0.00  0.00      PROA C  
ATOM    331  OG1 THR P  15      28.774   8.876  -5.364  0.00  0.00      PROA O  
ATOM    332  HN  THR P  15      29.184   6.708  -4.056  0.00  0.00      PROA H  
ATOM    333  HA  THR P  15      28.745   9.046  -2.709  0.00  0.00      PROA H  
ATOM    334  HB  THR P  15      26.962   7.990  -4.884  0.00  0.00      PROA H  
ATOM    335  HG1 THR P  15      29.211   8.021  -5.357  0.00  0.00      PROA H  
ATOM    336 HG21 THR P  15      27.503  10.875  -4.092  0.00  0.00      PROA H  
ATOM    337 HG22 THR P  15      26.058  10.080  -3.659  0.00  0.00      PROA H  
ATOM    338 HG23 THR P  15      26.432  10.344  -5.363  0.00  0.00      PROA H  
ATOM    339  N   PHE P  16      26.125   7.103  -2.102  0.00  0.00      PROA N  
ATOM    340  CA  PHE P  16      25.033   6.858  -1.188  0.00  0.00      PROA C  
ATOM    341  C   PHE P  16      25.612   6.737   0.248  0.00  0.00      PROA C  
ATOM    342  O   PHE P  16      25.037   7.247   1.176  0.00  0.00      PROA O  
ATOM    343  CB  PHE P  16      24.268   5.551  -1.640  0.00  0.00      PROA C  
ATOM    344  CG  PHE P  16      23.057   6.066  -2.466  0.00  0.00      PROA C  
ATOM    345  CD1 PHE P  16      22.009   6.688  -1.811  0.00  0.00      PROA C  
ATOM    346  CD2 PHE P  16      22.964   5.743  -3.823  0.00  0.00      PROA C  
ATOM    347  CE1 PHE P  16      20.866   7.132  -2.626  0.00  0.00      PROA C  
ATOM    348  CE2 PHE P  16      21.857   6.262  -4.619  0.00  0.00      PROA C  
ATOM    349  CZ  PHE P  16      20.822   6.942  -4.001  0.00  0.00      PROA C  
ATOM    350  HN  PHE P  16      26.297   6.371  -2.757  0.00  0.00      PROA H  
ATOM    351  HA  PHE P  16      24.433   7.755  -1.130  0.00  0.00      PROA H  
ATOM    352  HB1 PHE P  16      23.995   4.941  -0.753  0.00  0.00      PROA H  
ATOM    353  HB2 PHE P  16      24.889   4.925  -2.315  0.00  0.00      PROA H  
ATOM    354  HD1 PHE P  16      22.057   6.917  -0.756  0.00  0.00      PROA H  
ATOM    355  HD2 PHE P  16      23.762   5.243  -4.351  0.00  0.00      PROA H  
ATOM    356  HE1 PHE P  16      20.112   7.760  -2.174  0.00  0.00      PROA H  
ATOM    357  HE2 PHE P  16      21.801   6.050  -5.676  0.00  0.00      PROA H  
ATOM    358  HZ  PHE P  16      19.972   7.403  -4.482  0.00  0.00      PROA H  
ATOM    359  N   TYR P  17      26.861   6.170   0.377  0.00  0.00      PROA N  
ATOM    360  CA  TYR P  17      27.598   5.990   1.577  0.00  0.00      PROA C  
ATOM    361  C   TYR P  17      28.045   7.239   2.363  0.00  0.00      PROA C  
ATOM    362  O   TYR P  17      27.897   7.293   3.604  0.00  0.00      PROA O  
ATOM    363  CB  TYR P  17      28.740   4.866   1.353  0.00  0.00      PROA C  
ATOM    364  CG  TYR P  17      29.762   4.742   2.445  0.00  0.00      PROA C  
ATOM    365  CD1 TYR P  17      31.137   5.039   2.251  0.00  0.00      PROA C  
ATOM    366  CD2 TYR P  17      29.382   4.397   3.816  0.00  0.00      PROA C  
ATOM    367  CE1 TYR P  17      32.128   4.926   3.273  0.00  0.00      PROA C  
ATOM    368  CE2 TYR P  17      30.327   4.220   4.809  0.00  0.00      PROA C  
ATOM    369  CZ  TYR P  17      31.656   4.585   4.566  0.00  0.00      PROA C  
ATOM    370  OH  TYR P  17      32.688   4.545   5.537  0.00  0.00      PROA O  
ATOM    371  HN  TYR P  17      27.315   5.890  -0.465  0.00  0.00      PROA H  
ATOM    372  HA  TYR P  17      26.861   5.501   2.197  0.00  0.00      PROA H  
ATOM    373  HB1 TYR P  17      29.269   5.178   0.427  0.00  0.00      PROA H  
ATOM    374  HB2 TYR P  17      28.388   3.830   1.159  0.00  0.00      PROA H  
ATOM    375  HD1 TYR P  17      31.476   5.337   1.270  0.00  0.00      PROA H  
ATOM    376  HD2 TYR P  17      28.372   4.013   3.841  0.00  0.00      PROA H  
ATOM    377  HE1 TYR P  17      33.170   5.048   3.013  0.00  0.00      PROA H  
ATOM    378  HE2 TYR P  17      29.958   3.839   5.750  0.00  0.00      PROA H  
ATOM    379  HH  TYR P  17      32.440   3.896   6.199  0.00  0.00      PROA H  
ATOM    380  N   THR P  18      28.554   8.223   1.716  0.00  0.00      PROA N  
ATOM    381  CA  THR P  18      28.903   9.496   2.313  0.00  0.00      PROA C  
ATOM    382  C   THR P  18      27.596  10.348   2.570  0.00  0.00      PROA C  
ATOM    383  O   THR P  18      27.518  11.085   3.559  0.00  0.00      PROA O  
ATOM    384  CB  THR P  18      30.083  10.188   1.539  0.00  0.00      PROA C  
ATOM    385  CG2 THR P  18      29.951   9.975   0.065  0.00  0.00      PROA C  
ATOM    386  OG1 THR P  18      29.986  11.641   1.608  0.00  0.00      PROA O  
ATOM    387  HN  THR P  18      28.646   8.084   0.733  0.00  0.00      PROA H  
ATOM    388  HA  THR P  18      29.374   9.301   3.266  0.00  0.00      PROA H  
ATOM    389  HB  THR P  18      31.044   9.732   1.860  0.00  0.00      PROA H  
ATOM    390  HG1 THR P  18      30.163  12.013   2.475  0.00  0.00      PROA H  
ATOM    391 HG21 THR P  18      30.613  10.607  -0.566  0.00  0.00      PROA H  
ATOM    392 HG22 THR P  18      28.882  10.063  -0.223  0.00  0.00      PROA H  
ATOM    393 HG23 THR P  18      30.215   8.935  -0.224  0.00  0.00      PROA H  
ATOM    394  N   ALA P  19      26.545  10.217   1.762  0.00  0.00      PROA N  
ATOM    395  CA  ALA P  19      25.299  10.984   1.872  0.00  0.00      PROA C  
ATOM    396  C   ALA P  19      24.484  10.513   3.132  0.00  0.00      PROA C  
ATOM    397  O   ALA P  19      23.805  11.315   3.757  0.00  0.00      PROA O  
ATOM    398  CB  ALA P  19      24.491  10.840   0.533  0.00  0.00      PROA C  
ATOM    399  HN  ALA P  19      26.571   9.739   0.888  0.00  0.00      PROA H  
ATOM    400  HA  ALA P  19      25.595  12.002   2.080  0.00  0.00      PROA H  
ATOM    401  HB1 ALA P  19      25.121  11.034  -0.362  0.00  0.00      PROA H  
ATOM    402  HB2 ALA P  19      23.751  11.669   0.527  0.00  0.00      PROA H  
ATOM    403  HB3 ALA P  19      23.901   9.900   0.561  0.00  0.00      PROA H  
ATOM    404  N   ILE P  20      24.680   9.212   3.514  0.00  0.00      PROA N  
ATOM    405  CA  ILE P  20      24.316   8.703   4.811  0.00  0.00      PROA C  
ATOM    406  C   ILE P  20      25.081   9.291   5.962  0.00  0.00      PROA C  
ATOM    407  O   ILE P  20      24.533   9.795   6.915  0.00  0.00      PROA O  
ATOM    408  CB  ILE P  20      24.463   7.188   4.736  0.00  0.00      PROA C  
ATOM    409  CG1 ILE P  20      23.273   6.591   3.937  0.00  0.00      PROA C  
ATOM    410  CG2 ILE P  20      24.676   6.490   6.037  0.00  0.00      PROA C  
ATOM    411  CD  ILE P  20      22.092   6.386   4.857  0.00  0.00      PROA C  
ATOM    412  HN  ILE P  20      25.196   8.523   3.011  0.00  0.00      PROA H  
ATOM    413  HA  ILE P  20      23.303   8.987   5.056  0.00  0.00      PROA H  
ATOM    414  HB  ILE P  20      25.402   6.937   4.199  0.00  0.00      PROA H  
ATOM    415 HG11 ILE P  20      23.586   5.611   3.518  0.00  0.00      PROA H  
ATOM    416 HG12 ILE P  20      23.053   7.305   3.114  0.00  0.00      PROA H  
ATOM    417 HG21 ILE P  20      25.528   6.890   6.627  0.00  0.00      PROA H  
ATOM    418 HG22 ILE P  20      24.823   5.390   5.987  0.00  0.00      PROA H  
ATOM    419 HG23 ILE P  20      23.853   6.699   6.754  0.00  0.00      PROA H  
ATOM    420  HD1 ILE P  20      21.783   7.301   5.405  0.00  0.00      PROA H  
ATOM    421  HD2 ILE P  20      22.287   5.585   5.602  0.00  0.00      PROA H  
ATOM    422  HD3 ILE P  20      21.105   6.055   4.470  0.00  0.00      PROA H  
ATOM    423  N   LEU P  21      26.440   9.331   5.884  0.00  0.00      PROA N  
ATOM    424  CA  LEU P  21      27.371   9.935   6.842  0.00  0.00      PROA C  
ATOM    425  C   LEU P  21      27.257  11.442   7.049  0.00  0.00      PROA C  
ATOM    426  O   LEU P  21      27.196  11.932   8.177  0.00  0.00      PROA O  
ATOM    427  CB  LEU P  21      28.765   9.690   6.398  0.00  0.00      PROA C  
ATOM    428  CG  LEU P  21      29.117   8.251   6.721  0.00  0.00      PROA C  
ATOM    429  CD1 LEU P  21      30.317   7.668   5.888  0.00  0.00      PROA C  
ATOM    430  CD2 LEU P  21      29.352   8.166   8.231  0.00  0.00      PROA C  
ATOM    431  HN  LEU P  21      26.915   8.980   5.081  0.00  0.00      PROA H  
ATOM    432  HA  LEU P  21      27.098   9.492   7.788  0.00  0.00      PROA H  
ATOM    433  HB1 LEU P  21      29.503  10.438   6.759  0.00  0.00      PROA H  
ATOM    434  HB2 LEU P  21      28.896   9.759   5.297  0.00  0.00      PROA H  
ATOM    435  HG  LEU P  21      28.291   7.554   6.462  0.00  0.00      PROA H  
ATOM    436 HD11 LEU P  21      30.361   6.574   6.081  0.00  0.00      PROA H  
ATOM    437 HD12 LEU P  21      31.183   8.152   6.388  0.00  0.00      PROA H  
ATOM    438 HD13 LEU P  21      30.315   7.931   4.809  0.00  0.00      PROA H  
ATOM    439 HD21 LEU P  21      29.747   7.148   8.438  0.00  0.00      PROA H  
ATOM    440 HD22 LEU P  21      28.419   8.250   8.829  0.00  0.00      PROA H  
ATOM    441 HD23 LEU P  21      30.140   8.830   8.644  0.00  0.00      PROA H  
ATOM    442  N   VAL P  22      27.076  12.198   5.984  0.00  0.00      PROA N  
ATOM    443  CA  VAL P  22      27.248  13.645   6.121  0.00  0.00      PROA C  
ATOM    444  C   VAL P  22      26.272  14.349   7.071  0.00  0.00      PROA C  
ATOM    445  O   VAL P  22      26.781  15.072   7.899  0.00  0.00      PROA O  
ATOM    446  CB  VAL P  22      27.259  14.316   4.729  0.00  0.00      PROA C  
ATOM    447  CG1 VAL P  22      27.074  15.831   4.777  0.00  0.00      PROA C  
ATOM    448  CG2 VAL P  22      28.638  14.032   4.189  0.00  0.00      PROA C  
ATOM    449  HN  VAL P  22      26.996  11.708   5.119  0.00  0.00      PROA H  
ATOM    450  HA  VAL P  22      28.225  13.933   6.479  0.00  0.00      PROA H  
ATOM    451  HB  VAL P  22      26.466  13.966   4.034  0.00  0.00      PROA H  
ATOM    452 HG11 VAL P  22      27.805  16.329   5.449  0.00  0.00      PROA H  
ATOM    453 HG12 VAL P  22      26.034  16.100   5.059  0.00  0.00      PROA H  
ATOM    454 HG13 VAL P  22      27.132  16.248   3.749  0.00  0.00      PROA H  
ATOM    455 HG21 VAL P  22      29.402  14.552   4.806  0.00  0.00      PROA H  
ATOM    456 HG22 VAL P  22      28.773  14.403   3.150  0.00  0.00      PROA H  
ATOM    457 HG23 VAL P  22      28.931  12.974   4.355  0.00  0.00      PROA H  
ATOM    458  N   PRO P  23      24.984  14.189   7.092  0.00  0.00      PROA N  
ATOM    459  CA  PRO P  23      24.164  14.744   8.164  0.00  0.00      PROA C  
ATOM    460  C   PRO P  23      24.173  13.944   9.408  0.00  0.00      PROA C  
ATOM    461  O   PRO P  23      23.724  14.444  10.418  0.00  0.00      PROA O  
ATOM    462  CB  PRO P  23      22.776  14.778   7.570  0.00  0.00      PROA C  
ATOM    463  CG  PRO P  23      22.777  13.519   6.651  0.00  0.00      PROA C  
ATOM    464  CD  PRO P  23      24.213  13.419   6.154  0.00  0.00      PROA C  
ATOM    465  HA  PRO P  23      24.463  15.741   8.453  0.00  0.00      PROA H  
ATOM    466  HB1 PRO P  23      22.658  15.721   6.994  0.00  0.00      PROA H  
ATOM    467  HB2 PRO P  23      22.019  14.829   8.381  0.00  0.00      PROA H  
ATOM    468  HG1 PRO P  23      22.395  12.627   7.191  0.00  0.00      PROA H  
ATOM    469  HG2 PRO P  23      22.103  13.635   5.775  0.00  0.00      PROA H  
ATOM    470  HD1 PRO P  23      24.662  12.416   5.988  0.00  0.00      PROA H  
ATOM    471  HD2 PRO P  23      24.356  13.932   5.179  0.00  0.00      PROA H  
ATOM    472  N   TYR P  24      24.616  12.718   9.392  0.00  0.00      PROA N  
ATOM    473  CA  TYR P  24      24.812  11.907  10.573  0.00  0.00      PROA C  
ATOM    474  C   TYR P  24      25.856  12.462  11.469  0.00  0.00      PROA C  
ATOM    475  O   TYR P  24      25.686  12.610  12.673  0.00  0.00      PROA O  
ATOM    476  CB  TYR P  24      25.143  10.382  10.251  0.00  0.00      PROA C  
ATOM    477  CG  TYR P  24      25.385   9.551  11.433  0.00  0.00      PROA C  
ATOM    478  CD1 TYR P  24      26.674   9.209  11.914  0.00  0.00      PROA C  
ATOM    479  CD2 TYR P  24      24.285   9.005  12.150  0.00  0.00      PROA C  
ATOM    480  CE1 TYR P  24      26.757   8.412  13.045  0.00  0.00      PROA C  
ATOM    481  CE2 TYR P  24      24.405   8.148  13.287  0.00  0.00      PROA C  
ATOM    482  CZ  TYR P  24      25.662   7.860  13.758  0.00  0.00      PROA C  
ATOM    483  OH  TYR P  24      25.887   7.022  14.821  0.00  0.00      PROA O  
ATOM    484  HN  TYR P  24      24.858  12.349   8.498  0.00  0.00      PROA H  
ATOM    485  HA  TYR P  24      23.842  11.961  11.045  0.00  0.00      PROA H  
ATOM    486  HB1 TYR P  24      26.000  10.211   9.565  0.00  0.00      PROA H  
ATOM    487  HB2 TYR P  24      24.246  10.000   9.720  0.00  0.00      PROA H  
ATOM    488  HD1 TYR P  24      27.602   9.647  11.578  0.00  0.00      PROA H  
ATOM    489  HD2 TYR P  24      23.285   9.147  11.766  0.00  0.00      PROA H  
ATOM    490  HE1 TYR P  24      27.734   8.185  13.445  0.00  0.00      PROA H  
ATOM    491  HE2 TYR P  24      23.452   7.851  13.701  0.00  0.00      PROA H  
ATOM    492  HH  TYR P  24      25.115   6.533  15.114  0.00  0.00      PROA H  
ATOM    493  N   ASN P  25      27.000  12.937  10.908  0.00  0.00      PROA N  
ATOM    494  CA  ASN P  25      28.101  13.436  11.642  0.00  0.00      PROA C  
ATOM    495  C   ASN P  25      27.812  14.806  12.219  0.00  0.00      PROA C  
ATOM    496  O   ASN P  25      28.435  15.184  13.195  0.00  0.00      PROA O  
ATOM    497  CB  ASN P  25      29.332  13.437  10.660  0.00  0.00      PROA C  
ATOM    498  CG  ASN P  25      29.846  12.108  10.093  0.00  0.00      PROA C  
ATOM    499  ND2 ASN P  25      30.723  12.277   9.053  0.00  0.00      PROA N  
ATOM    500  OD1 ASN P  25      29.538  11.055  10.572  0.00  0.00      PROA O  
ATOM    501  HN  ASN P  25      27.087  13.001   9.917  0.00  0.00      PROA H  
ATOM    502  HA  ASN P  25      28.320  12.816  12.499  0.00  0.00      PROA H  
ATOM    503  HB1 ASN P  25      30.147  13.820  11.310  0.00  0.00      PROA H  
ATOM    504  HB2 ASN P  25      29.051  14.084   9.802  0.00  0.00      PROA H  
ATOM    505 HD21 ASN P  25      31.118  11.424   8.712  0.00  0.00      PROA H  
ATOM    506 HD22 ASN P  25      30.952  13.135   8.593  0.00  0.00      PROA H  
ATOM    507  N   VAL P  26      26.930  15.574  11.619  0.00  0.00      PROA N  
ATOM    508  CA  VAL P  26      26.482  16.858  12.182  0.00  0.00      PROA C  
ATOM    509  C   VAL P  26      25.409  16.656  13.258  0.00  0.00      PROA C  
ATOM    510  O   VAL P  26      25.290  17.573  14.026  0.00  0.00      PROA O  
ATOM    511  CB  VAL P  26      26.039  17.810  11.035  0.00  0.00      PROA C  
ATOM    512  CG1 VAL P  26      24.551  17.829  10.700  0.00  0.00      PROA C  
ATOM    513  CG2 VAL P  26      26.521  19.242  11.434  0.00  0.00      PROA C  
ATOM    514  HN  VAL P  26      26.562  15.340  10.722  0.00  0.00      PROA H  
ATOM    515  HA  VAL P  26      27.310  17.285  12.729  0.00  0.00      PROA H  
ATOM    516  HB  VAL P  26      26.582  17.506  10.115  0.00  0.00      PROA H  
ATOM    517 HG11 VAL P  26      24.204  16.863  10.274  0.00  0.00      PROA H  
ATOM    518 HG12 VAL P  26      24.373  18.539   9.864  0.00  0.00      PROA H  
ATOM    519 HG13 VAL P  26      23.818  18.157  11.467  0.00  0.00      PROA H  
ATOM    520 HG21 VAL P  26      25.973  19.704  12.282  0.00  0.00      PROA H  
ATOM    521 HG22 VAL P  26      26.368  19.870  10.530  0.00  0.00      PROA H  
ATOM    522 HG23 VAL P  26      27.606  19.279  11.672  0.00  0.00      PROA H  
ATOM    523  N   SER P  27      24.622  15.557  13.373  0.00  0.00      PROA N  
ATOM    524  CA  SER P  27      23.632  15.433  14.427  0.00  0.00      PROA C  
ATOM    525  C   SER P  27      24.083  14.557  15.641  0.00  0.00      PROA C  
ATOM    526  O   SER P  27      24.154  15.000  16.811  0.00  0.00      PROA O  
ATOM    527  CB  SER P  27      22.286  14.810  13.763  0.00  0.00      PROA C  
ATOM    528  OG  SER P  27      22.524  13.728  12.851  0.00  0.00      PROA O  
ATOM    529  HN  SER P  27      24.688  14.758  12.782  0.00  0.00      PROA H  
ATOM    530  HA  SER P  27      23.438  16.380  14.908  0.00  0.00      PROA H  
ATOM    531  HB1 SER P  27      21.772  15.582  13.151  0.00  0.00      PROA H  
ATOM    532  HB2 SER P  27      21.659  14.409  14.588  0.00  0.00      PROA H  
ATOM    533  HG1 SER P  27      22.775  14.070  11.990  0.00  0.00      PROA H  
ATOM    534  N   PHE P  28      24.405  13.278  15.448  0.00  0.00      PROA N  
ATOM    535  CA  PHE P  28      25.065  12.493  16.582  0.00  0.00      PROA C  
ATOM    536  C   PHE P  28      26.491  12.950  16.905  0.00  0.00      PROA C  
ATOM    537  O   PHE P  28      27.121  13.586  16.101  0.00  0.00      PROA O  
ATOM    538  CB  PHE P  28      25.075  10.967  16.321  0.00  0.00      PROA C  
ATOM    539  CG  PHE P  28      23.691  10.401  16.240  0.00  0.00      PROA C  
ATOM    540  CD1 PHE P  28      22.821  10.527  15.158  0.00  0.00      PROA C  
ATOM    541  CD2 PHE P  28      23.176   9.562  17.254  0.00  0.00      PROA C  
ATOM    542  CE1 PHE P  28      21.631   9.888  15.033  0.00  0.00      PROA C  
ATOM    543  CE2 PHE P  28      21.960   8.845  17.133  0.00  0.00      PROA C  
ATOM    544  CZ  PHE P  28      21.172   9.024  16.023  0.00  0.00      PROA C  
ATOM    545  HN  PHE P  28      24.239  12.795  14.592  0.00  0.00      PROA H  
ATOM    546  HA  PHE P  28      24.412  12.759  17.400  0.00  0.00      PROA H  
ATOM    547  HB1 PHE P  28      25.630  10.418  17.111  0.00  0.00      PROA H  
ATOM    548  HB2 PHE P  28      25.625  10.795  15.371  0.00  0.00      PROA H  
ATOM    549  HD1 PHE P  28      23.124  11.173  14.348  0.00  0.00      PROA H  
ATOM    550  HD2 PHE P  28      23.805   9.449  18.125  0.00  0.00      PROA H  
ATOM    551  HE1 PHE P  28      20.929  10.047  14.227  0.00  0.00      PROA H  
ATOM    552  HE2 PHE P  28      21.687   8.203  17.958  0.00  0.00      PROA H  
ATOM    553  HZ  PHE P  28      20.252   8.473  15.890  0.00  0.00      PROA H  
ATOM    554  N   LYS P  29      26.951  12.752  18.135  0.00  0.00      PROA N  
ATOM    555  CA  LYS P  29      28.387  12.727  18.445  0.00  0.00      PROA C  
ATOM    556  C   LYS P  29      28.942  11.483  17.731  0.00  0.00      PROA C  
ATOM    557  O   LYS P  29      28.313  10.445  17.610  0.00  0.00      PROA O  
ATOM    558  CB  LYS P  29      28.691  12.718  19.947  0.00  0.00      PROA C  
ATOM    559  CG  LYS P  29      28.177  13.970  20.684  0.00  0.00      PROA C  
ATOM    560  CD  LYS P  29      28.902  15.367  20.408  0.00  0.00      PROA C  
ATOM    561  CE  LYS P  29      28.807  16.389  21.547  0.00  0.00      PROA C  
ATOM    562  NZ  LYS P  29      29.825  16.118  22.613  0.00  0.00      PROA N1+
ATOM    563  HN  LYS P  29      26.306  12.471  18.841  0.00  0.00      PROA H  
ATOM    564  HA  LYS P  29      28.957  13.592  18.141  0.00  0.00      PROA H  
ATOM    565  HB1 LYS P  29      29.789  12.609  20.083  0.00  0.00      PROA H  
ATOM    566  HB2 LYS P  29      28.090  11.847  20.288  0.00  0.00      PROA H  
ATOM    567  HG1 LYS P  29      28.329  13.676  21.745  0.00  0.00      PROA H  
ATOM    568  HG2 LYS P  29      27.101  14.240  20.626  0.00  0.00      PROA H  
ATOM    569  HD1 LYS P  29      28.494  15.847  19.493  0.00  0.00      PROA H  
ATOM    570  HD2 LYS P  29      29.969  15.255  20.120  0.00  0.00      PROA H  
ATOM    571  HE1 LYS P  29      27.770  16.302  21.937  0.00  0.00      PROA H  
ATOM    572  HE2 LYS P  29      28.877  17.445  21.209  0.00  0.00      PROA H  
ATOM    573  HZ1 LYS P  29      30.684  16.680  22.448  0.00  0.00      PROA H  
ATOM    574  HZ2 LYS P  29      30.174  15.140  22.668  0.00  0.00      PROA H  
ATOM    575  HZ3 LYS P  29      29.353  16.332  23.515  0.00  0.00      PROA H  
ATOM    576  N   THR P  30      30.204  11.543  17.208  0.00  0.00      PROA N  
ATOM    577  CA  THR P  30      30.767  10.538  16.353  0.00  0.00      PROA C  
ATOM    578  C   THR P  30      32.233  10.286  16.808  0.00  0.00      PROA C  
ATOM    579  O   THR P  30      32.853  10.946  17.572  0.00  0.00      PROA O  
ATOM    580  CB  THR P  30      30.713  10.729  14.839  0.00  0.00      PROA C  
ATOM    581  CG2 THR P  30      29.263  10.842  14.318  0.00  0.00      PROA C  
ATOM    582  OG1 THR P  30      31.340  11.939  14.508  0.00  0.00      PROA O  
ATOM    583  HN  THR P  30      30.783  12.332  17.399  0.00  0.00      PROA H  
ATOM    584  HA  THR P  30      30.352   9.565  16.572  0.00  0.00      PROA H  
ATOM    585  HB  THR P  30      31.125   9.886  14.243  0.00  0.00      PROA H  
ATOM    586  HG1 THR P  30      30.750  12.581  14.909  0.00  0.00      PROA H  
ATOM    587 HG21 THR P  30      28.778   9.847  14.416  0.00  0.00      PROA H  
ATOM    588 HG22 THR P  30      29.205  11.063  13.231  0.00  0.00      PROA H  
ATOM    589 HG23 THR P  30      28.698  11.541  14.970  0.00  0.00      PROA H  
ATOM    590  N   ARG P  31      32.848   9.134  16.396  0.00  0.00      PROA N  
ATOM    591  CA  ARG P  31      34.270   8.942  16.609  0.00  0.00      PROA C  
ATOM    592  C   ARG P  31      35.254   9.983  16.020  0.00  0.00      PROA C  
ATOM    593  O   ARG P  31      35.179  10.225  14.847  0.00  0.00      PROA O  
ATOM    594  CB  ARG P  31      34.736   7.558  16.264  0.00  0.00      PROA C  
ATOM    595  CG  ARG P  31      34.517   7.053  14.834  0.00  0.00      PROA C  
ATOM    596  CD  ARG P  31      35.245   5.703  14.577  0.00  0.00      PROA C  
ATOM    597  NE  ARG P  31      34.636   4.703  15.556  0.00  0.00      PROA N  
ATOM    598  CZ  ARG P  31      35.375   3.748  16.150  0.00  0.00      PROA C  
ATOM    599  NH1 ARG P  31      36.610   3.439  15.863  0.00  0.00      PROA N1+
ATOM    600  NH2 ARG P  31      34.815   2.972  17.051  0.00  0.00      PROA N  
ATOM    601  HN  ARG P  31      32.335   8.429  15.913  0.00  0.00      PROA H  
ATOM    602  HA  ARG P  31      34.357   9.011  17.683  0.00  0.00      PROA H  
ATOM    603  HB1 ARG P  31      34.181   6.771  16.817  0.00  0.00      PROA H  
ATOM    604  HB2 ARG P  31      35.750   7.344  16.664  0.00  0.00      PROA H  
ATOM    605  HG1 ARG P  31      35.052   7.774  14.180  0.00  0.00      PROA H  
ATOM    606  HG2 ARG P  31      33.414   7.039  14.701  0.00  0.00      PROA H  
ATOM    607  HD1 ARG P  31      36.341   5.826  14.711  0.00  0.00      PROA H  
ATOM    608  HD2 ARG P  31      35.000   5.238  13.598  0.00  0.00      PROA H  
ATOM    609  HE  ARG P  31      33.751   4.899  15.978  0.00  0.00      PROA H  
ATOM    610 HH11 ARG P  31      36.996   3.797  15.013  0.00  0.00      PROA H  
ATOM    611 HH12 ARG P  31      36.910   2.591  16.300  0.00  0.00      PROA H  
ATOM    612 HH21 ARG P  31      33.917   3.205  17.425  0.00  0.00      PROA H  
ATOM    613 HH22 ARG P  31      35.526   2.444  17.515  0.00  0.00      PROA H  
ATOM    614  N   GLN P  32      36.159  10.575  16.785  0.00  0.00      PROA N  
ATOM    615  CA  GLN P  32      37.111  11.583  16.307  0.00  0.00      PROA C  
ATOM    616  C   GLN P  32      38.513  11.022  16.388  0.00  0.00      PROA C  
ATOM    617  O   GLN P  32      39.478  11.640  16.067  0.00  0.00      PROA O  
ATOM    618  CB  GLN P  32      37.003  12.876  17.137  0.00  0.00      PROA C  
ATOM    619  CG  GLN P  32      35.585  13.472  16.892  0.00  0.00      PROA C  
ATOM    620  CD  GLN P  32      35.335  14.871  17.617  0.00  0.00      PROA C  
ATOM    621  NE2 GLN P  32      35.260  14.807  18.949  0.00  0.00      PROA N  
ATOM    622  OE1 GLN P  32      35.169  15.933  16.963  0.00  0.00      PROA O  
ATOM    623  HN  GLN P  32      36.237  10.330  17.748  0.00  0.00      PROA H  
ATOM    624  HA  GLN P  32      36.964  11.817  15.263  0.00  0.00      PROA H  
ATOM    625  HB1 GLN P  32      37.825  13.544  16.803  0.00  0.00      PROA H  
ATOM    626  HB2 GLN P  32      37.134  12.636  18.214  0.00  0.00      PROA H  
ATOM    627  HG1 GLN P  32      34.834  12.769  17.310  0.00  0.00      PROA H  
ATOM    628  HG2 GLN P  32      35.394  13.559  15.801  0.00  0.00      PROA H  
ATOM    629 HE21 GLN P  32      34.997  15.636  19.442  0.00  0.00      PROA H  
ATOM    630 HE22 GLN P  32      35.314  13.933  19.433  0.00  0.00      PROA H  
ATOM    631  N   ASN P  33      38.539   9.749  16.678  0.00  0.00      PROA N  
ATOM    632  CA  ASN P  33      39.762   8.911  16.975  0.00  0.00      PROA C  
ATOM    633  C   ASN P  33      39.693   7.607  16.247  0.00  0.00      PROA C  
ATOM    634  O   ASN P  33      38.620   7.219  15.845  0.00  0.00      PROA O  
ATOM    635  CB  ASN P  33      39.742   8.707  18.474  0.00  0.00      PROA C  
ATOM    636  CG  ASN P  33      40.039   9.965  19.228  0.00  0.00      PROA C  
ATOM    637  ND2 ASN P  33      39.076  10.693  19.756  0.00  0.00      PROA N  
ATOM    638  OD1 ASN P  33      41.212  10.339  19.370  0.00  0.00      PROA O  
ATOM    639  HN  ASN P  33      37.713   9.218  16.851  0.00  0.00      PROA H  
ATOM    640  HA  ASN P  33      40.678   9.452  16.786  0.00  0.00      PROA H  
ATOM    641  HB1 ASN P  33      40.467   7.909  18.743  0.00  0.00      PROA H  
ATOM    642  HB2 ASN P  33      38.748   8.315  18.779  0.00  0.00      PROA H  
ATOM    643 HD21 ASN P  33      39.367  11.585  20.103  0.00  0.00      PROA H  
ATOM    644 HD22 ASN P  33      38.175  10.308  19.956  0.00  0.00      PROA H  
ATOM    645  N   ASN P  34      40.875   6.903  16.112  0.00  0.00      PROA N  
ATOM    646  CA  ASN P  34      41.084   5.775  15.262  0.00  0.00      PROA C  
ATOM    647  C   ASN P  34      40.680   6.065  13.732  0.00  0.00      PROA C  
ATOM    648  O   ASN P  34      40.231   5.128  13.062  0.00  0.00      PROA O  
ATOM    649  CB  ASN P  34      40.301   4.424  15.791  0.00  0.00      PROA C  
ATOM    650  CG  ASN P  34      40.615   4.070  17.185  0.00  0.00      PROA C  
ATOM    651  ND2 ASN P  34      39.594   3.808  17.965  0.00  0.00      PROA N  
ATOM    652  OD1 ASN P  34      41.778   4.029  17.602  0.00  0.00      PROA O  
ATOM    653  HN  ASN P  34      41.691   7.321  16.504  0.00  0.00      PROA H  
ATOM    654  HA  ASN P  34      42.159   5.669  15.282  0.00  0.00      PROA H  
ATOM    655  HB1 ASN P  34      40.720   3.635  15.131  0.00  0.00      PROA H  
ATOM    656  HB2 ASN P  34      39.219   4.570  15.586  0.00  0.00      PROA H  
ATOM    657 HD21 ASN P  34      39.930   3.503  18.856  0.00  0.00      PROA H  
ATOM    658 HD22 ASN P  34      38.762   3.459  17.534  0.00  0.00      PROA H  
ATOM    659  N   VAL P  35      40.887   7.248  13.135  0.00  0.00      PROA N  
ATOM    660  CA  VAL P  35      40.464   7.708  11.800  0.00  0.00      PROA C  
ATOM    661  C   VAL P  35      39.001   7.882  11.691  0.00  0.00      PROA C  
ATOM    662  O   VAL P  35      38.161   7.036  11.255  0.00  0.00      PROA O  
ATOM    663  CB  VAL P  35      41.252   7.040  10.618  0.00  0.00      PROA C  
ATOM    664  CG1 VAL P  35      40.832   7.702   9.314  0.00  0.00      PROA C  
ATOM    665  CG2 VAL P  35      42.750   7.404  10.803  0.00  0.00      PROA C  
ATOM    666  HN  VAL P  35      41.359   7.981  13.617  0.00  0.00      PROA H  
ATOM    667  HA  VAL P  35      40.798   8.728  11.681  0.00  0.00      PROA H  
ATOM    668  HB  VAL P  35      41.045   5.949  10.591  0.00  0.00      PROA H  
ATOM    669 HG11 VAL P  35      41.566   7.353   8.556  0.00  0.00      PROA H  
ATOM    670 HG12 VAL P  35      40.876   8.812   9.296  0.00  0.00      PROA H  
ATOM    671 HG13 VAL P  35      39.813   7.464   8.942  0.00  0.00      PROA H  
ATOM    672 HG21 VAL P  35      43.292   6.964   9.938  0.00  0.00      PROA H  
ATOM    673 HG22 VAL P  35      43.055   6.856  11.720  0.00  0.00      PROA H  
ATOM    674 HG23 VAL P  35      42.812   8.500  10.971  0.00  0.00      PROA H  
ATOM    675  N   ALA P  36      38.658   9.135  12.157  0.00  0.00      PROA N  
ATOM    676  CA  ALA P  36      37.275   9.617  12.293  0.00  0.00      PROA C  
ATOM    677  C   ALA P  36      36.395   9.532  11.097  0.00  0.00      PROA C  
ATOM    678  O   ALA P  36      36.867   9.739   9.992  0.00  0.00      PROA O  
ATOM    679  CB  ALA P  36      37.444  11.087  12.787  0.00  0.00      PROA C  
ATOM    680  HN  ALA P  36      39.321   9.845  12.385  0.00  0.00      PROA H  
ATOM    681  HA  ALA P  36      36.843   9.148  13.165  0.00  0.00      PROA H  
ATOM    682  HB1 ALA P  36      38.046  11.732  12.111  0.00  0.00      PROA H  
ATOM    683  HB2 ALA P  36      38.024  11.127  13.734  0.00  0.00      PROA H  
ATOM    684  HB3 ALA P  36      36.421  11.484  12.962  0.00  0.00      PROA H  
ATOM    685  N   TRP P  37      35.072   9.435  11.307  0.00  0.00      PROA N  
ATOM    686  CA  TRP P  37      34.152   9.632  10.191  0.00  0.00      PROA C  
ATOM    687  C   TRP P  37      34.195  11.008   9.539  0.00  0.00      PROA C  
ATOM    688  O   TRP P  37      34.156  11.056   8.293  0.00  0.00      PROA O  
ATOM    689  CB  TRP P  37      32.648   9.255  10.598  0.00  0.00      PROA C  
ATOM    690  CG  TRP P  37      32.466   7.829  11.117  0.00  0.00      PROA C  
ATOM    691  CD1 TRP P  37      31.884   7.456  12.293  0.00  0.00      PROA C  
ATOM    692  CD2 TRP P  37      32.840   6.658  10.428  0.00  0.00      PROA C  
ATOM    693  CE2 TRP P  37      32.464   5.571  11.279  0.00  0.00      PROA C  
ATOM    694  CE3 TRP P  37      33.347   6.298   9.166  0.00  0.00      PROA C  
ATOM    695  NE1 TRP P  37      31.875   6.094  12.366  0.00  0.00      PROA N  
ATOM    696  CZ2 TRP P  37      32.916   4.291  11.049  0.00  0.00      PROA C  
ATOM    697  CZ3 TRP P  37      33.777   5.027   8.919  0.00  0.00      PROA C  
ATOM    698  CH2 TRP P  37      33.579   4.039   9.843  0.00  0.00      PROA C  
ATOM    699  HN  TRP P  37      34.738   9.172  12.209  0.00  0.00      PROA H  
ATOM    700  HA  TRP P  37      34.489   8.993   9.388  0.00  0.00      PROA H  
ATOM    701  HB1 TRP P  37      31.935   9.382   9.755  0.00  0.00      PROA H  
ATOM    702  HB2 TRP P  37      32.423   9.933  11.448  0.00  0.00      PROA H  
ATOM    703  HD1 TRP P  37      31.555   8.108  13.089  0.00  0.00      PROA H  
ATOM    704  HE1 TRP P  37      31.522   5.529  13.079  0.00  0.00      PROA H  
ATOM    705  HE3 TRP P  37      33.402   7.091   8.435  0.00  0.00      PROA H  
ATOM    706  HZ2 TRP P  37      32.709   3.554  11.810  0.00  0.00      PROA H  
ATOM    707  HZ3 TRP P  37      34.240   4.709   7.997  0.00  0.00      PROA H  
ATOM    708  HH2 TRP P  37      34.034   3.068   9.715  0.00  0.00      PROA H  
ATOM    709  N   LEU P  38      34.464  12.090  10.208  0.00  0.00      PROA N  
ATOM    710  CA  LEU P  38      34.760  13.319   9.619  0.00  0.00      PROA C  
ATOM    711  C   LEU P  38      36.016  13.327   8.728  0.00  0.00      PROA C  
ATOM    712  O   LEU P  38      35.953  14.155   7.811  0.00  0.00      PROA O  
ATOM    713  CB  LEU P  38      34.963  14.390  10.786  0.00  0.00      PROA C  
ATOM    714  CG  LEU P  38      33.686  14.714  11.632  0.00  0.00      PROA C  
ATOM    715  CD1 LEU P  38      34.066  15.370  12.922  0.00  0.00      PROA C  
ATOM    716  CD2 LEU P  38      32.704  15.587  10.817  0.00  0.00      PROA C  
ATOM    717  HN  LEU P  38      34.331  12.185  11.192  0.00  0.00      PROA H  
ATOM    718  HA  LEU P  38      33.919  13.547   8.980  0.00  0.00      PROA H  
ATOM    719  HB1 LEU P  38      35.282  15.323  10.274  0.00  0.00      PROA H  
ATOM    720  HB2 LEU P  38      35.781  14.084  11.473  0.00  0.00      PROA H  
ATOM    721  HG  LEU P  38      33.149  13.760  11.821  0.00  0.00      PROA H  
ATOM    722 HD11 LEU P  38      34.642  16.289  12.683  0.00  0.00      PROA H  
ATOM    723 HD12 LEU P  38      34.720  14.751  13.573  0.00  0.00      PROA H  
ATOM    724 HD13 LEU P  38      33.209  15.607  13.588  0.00  0.00      PROA H  
ATOM    725 HD21 LEU P  38      32.341  15.066   9.906  0.00  0.00      PROA H  
ATOM    726 HD22 LEU P  38      33.273  16.465  10.446  0.00  0.00      PROA H  
ATOM    727 HD23 LEU P  38      31.888  15.911  11.499  0.00  0.00      PROA H  
ATOM    728  N   VAL P  39      36.998  12.501   8.970  0.00  0.00      PROA N  
ATOM    729  CA  VAL P  39      38.102  12.237   8.032  0.00  0.00      PROA C  
ATOM    730  C   VAL P  39      37.773  11.232   6.935  0.00  0.00      PROA C  
ATOM    731  O   VAL P  39      38.134  11.327   5.750  0.00  0.00      PROA O  
ATOM    732  CB  VAL P  39      39.277  11.712   8.858  0.00  0.00      PROA C  
ATOM    733  CG1 VAL P  39      40.524  11.302   7.911  0.00  0.00      PROA C  
ATOM    734  CG2 VAL P  39      39.773  12.693   9.912  0.00  0.00      PROA C  
ATOM    735  HN  VAL P  39      36.950  11.870   9.740  0.00  0.00      PROA H  
ATOM    736  HA  VAL P  39      38.488  13.097   7.505  0.00  0.00      PROA H  
ATOM    737  HB  VAL P  39      38.927  10.749   9.290  0.00  0.00      PROA H  
ATOM    738 HG11 VAL P  39      41.439  11.131   8.517  0.00  0.00      PROA H  
ATOM    739 HG12 VAL P  39      40.623  12.101   7.145  0.00  0.00      PROA H  
ATOM    740 HG13 VAL P  39      40.161  10.417   7.346  0.00  0.00      PROA H  
ATOM    741 HG21 VAL P  39      40.042  13.674   9.465  0.00  0.00      PROA H  
ATOM    742 HG22 VAL P  39      40.719  12.383  10.403  0.00  0.00      PROA H  
ATOM    743 HG23 VAL P  39      39.066  12.892  10.746  0.00  0.00      PROA H  
ATOM    744  N   VAL P  40      36.988  10.247   7.243  0.00  0.00      PROA N  
ATOM    745  CA  VAL P  40      36.554   9.262   6.263  0.00  0.00      PROA C  
ATOM    746  C   VAL P  40      35.834   9.907   5.045  0.00  0.00      PROA C  
ATOM    747  O   VAL P  40      36.176   9.723   3.824  0.00  0.00      PROA O  
ATOM    748  CB  VAL P  40      35.834   7.987   6.744  0.00  0.00      PROA C  
ATOM    749  CG1 VAL P  40      35.427   7.148   5.554  0.00  0.00      PROA C  
ATOM    750  CG2 VAL P  40      36.750   7.214   7.741  0.00  0.00      PROA C  
ATOM    751  HN  VAL P  40      36.747  10.012   8.181  0.00  0.00      PROA H  
ATOM    752  HA  VAL P  40      37.424   8.836   5.785  0.00  0.00      PROA H  
ATOM    753  HB  VAL P  40      34.927   8.262   7.324  0.00  0.00      PROA H  
ATOM    754 HG11 VAL P  40      34.539   7.556   5.025  0.00  0.00      PROA H  
ATOM    755 HG12 VAL P  40      35.092   6.146   5.897  0.00  0.00      PROA H  
ATOM    756 HG13 VAL P  40      36.342   6.967   4.950  0.00  0.00      PROA H  
ATOM    757 HG21 VAL P  40      37.581   6.769   7.152  0.00  0.00      PROA H  
ATOM    758 HG22 VAL P  40      36.100   6.435   8.193  0.00  0.00      PROA H  
ATOM    759 HG23 VAL P  40      37.159   7.718   8.643  0.00  0.00      PROA H  
ATOM    760  N   ASP P  41      34.888  10.790   5.314  0.00  0.00      PROA N  
ATOM    761  CA  ASP P  41      34.212  11.562   4.355  0.00  0.00      PROA C  
ATOM    762  C   ASP P  41      35.136  12.366   3.412  0.00  0.00      PROA C  
ATOM    763  O   ASP P  41      34.805  12.584   2.236  0.00  0.00      PROA O  
ATOM    764  CB  ASP P  41      33.273  12.418   5.200  0.00  0.00      PROA C  
ATOM    765  CG  ASP P  41      32.413  13.456   4.464  0.00  0.00      PROA C  
ATOM    766  OD1 ASP P  41      31.811  13.164   3.435  0.00  0.00      PROA O  
ATOM    767  OD2 ASP P  41      32.478  14.635   4.878  0.00  0.00      PROA O1-
ATOM    768  HN  ASP P  41      34.648  10.944   6.269  0.00  0.00      PROA H  
ATOM    769  HA  ASP P  41      33.635  10.896   3.730  0.00  0.00      PROA H  
ATOM    770  HB1 ASP P  41      33.885  12.960   5.952  0.00  0.00      PROA H  
ATOM    771  HB2 ASP P  41      32.525  11.790   5.730  0.00  0.00      PROA H  
ATOM    772  N   SER P  42      36.321  12.894   3.901  0.00  0.00      PROA N  
ATOM    773  CA  SER P  42      37.397  13.600   3.205  0.00  0.00      PROA C  
ATOM    774  C   SER P  42      38.193  12.826   2.229  0.00  0.00      PROA C  
ATOM    775  O   SER P  42      38.387  13.304   1.145  0.00  0.00      PROA O  
ATOM    776  CB  SER P  42      38.397  14.275   4.248  0.00  0.00      PROA C  
ATOM    777  OG  SER P  42      37.579  14.861   5.228  0.00  0.00      PROA O  
ATOM    778  HN  SER P  42      36.520  12.861   4.878  0.00  0.00      PROA H  
ATOM    779  HA  SER P  42      36.857  14.341   2.635  0.00  0.00      PROA H  
ATOM    780  HB1 SER P  42      39.056  14.988   3.710  0.00  0.00      PROA H  
ATOM    781  HB2 SER P  42      38.904  13.474   4.828  0.00  0.00      PROA H  
ATOM    782  HG1 SER P  42      38.216  15.508   5.540  0.00  0.00      PROA H  
ATOM    783  N   ILE P  43      38.483  11.582   2.670  0.00  0.00      PROA N  
ATOM    784  CA  ILE P  43      39.035  10.563   1.786  0.00  0.00      PROA C  
ATOM    785  C   ILE P  43      38.196  10.347   0.545  0.00  0.00      PROA C  
ATOM    786  O   ILE P  43      38.634  10.377  -0.585  0.00  0.00      PROA O  
ATOM    787  CB  ILE P  43      39.326   9.313   2.625  0.00  0.00      PROA C  
ATOM    788  CG1 ILE P  43      40.366   9.551   3.790  0.00  0.00      PROA C  
ATOM    789  CG2 ILE P  43      39.742   8.166   1.692  0.00  0.00      PROA C  
ATOM    790  CD  ILE P  43      41.781   9.839   3.260  0.00  0.00      PROA C  
ATOM    791  HN  ILE P  43      38.369  11.461   3.653  0.00  0.00      PROA H  
ATOM    792  HA  ILE P  43      40.023  10.851   1.459  0.00  0.00      PROA H  
ATOM    793  HB  ILE P  43      38.331   9.042   3.040  0.00  0.00      PROA H  
ATOM    794 HG11 ILE P  43      40.442   8.649   4.435  0.00  0.00      PROA H  
ATOM    795 HG12 ILE P  43      40.054  10.417   4.412  0.00  0.00      PROA H  
ATOM    796 HG21 ILE P  43      40.548   8.456   0.984  0.00  0.00      PROA H  
ATOM    797 HG22 ILE P  43      38.885   7.880   1.046  0.00  0.00      PROA H  
ATOM    798 HG23 ILE P  43      39.990   7.269   2.299  0.00  0.00      PROA H  
ATOM    799  HD1 ILE P  43      41.727  10.709   2.570  0.00  0.00      PROA H  
ATOM    800  HD2 ILE P  43      42.165   8.926   2.757  0.00  0.00      PROA H  
ATOM    801  HD3 ILE P  43      42.479  10.116   4.079  0.00  0.00      PROA H  
ATOM    802  N   VAL P  44      36.851  10.193   0.752  0.00  0.00      PROA N  
ATOM    803  CA  VAL P  44      35.830  10.130  -0.288  0.00  0.00      PROA C  
ATOM    804  C   VAL P  44      35.845  11.352  -1.240  0.00  0.00      PROA C  
ATOM    805  O   VAL P  44      35.615  11.233  -2.440  0.00  0.00      PROA O  
ATOM    806  CB  VAL P  44      34.399   9.760   0.174  0.00  0.00      PROA C  
ATOM    807  CG1 VAL P  44      33.310   9.748  -0.936  0.00  0.00      PROA C  
ATOM    808  CG2 VAL P  44      34.492   8.328   0.716  0.00  0.00      PROA C  
ATOM    809  HN  VAL P  44      36.541  10.311   1.692  0.00  0.00      PROA H  
ATOM    810  HA  VAL P  44      36.169   9.350  -0.954  0.00  0.00      PROA H  
ATOM    811  HB  VAL P  44      33.987  10.308   1.048  0.00  0.00      PROA H  
ATOM    812 HG11 VAL P  44      32.435   9.133  -0.638  0.00  0.00      PROA H  
ATOM    813 HG12 VAL P  44      33.859   9.387  -1.832  0.00  0.00      PROA H  
ATOM    814 HG13 VAL P  44      32.910  10.768  -1.124  0.00  0.00      PROA H  
ATOM    815 HG21 VAL P  44      35.151   8.387   1.608  0.00  0.00      PROA H  
ATOM    816 HG22 VAL P  44      34.921   7.668  -0.068  0.00  0.00      PROA H  
ATOM    817 HG23 VAL P  44      33.464   7.961   0.926  0.00  0.00      PROA H  
ATOM    818  N   ASP P  45      36.266  12.579  -0.869  0.00  0.00      PROA N  
ATOM    819  CA  ASP P  45      36.565  13.725  -1.753  0.00  0.00      PROA C  
ATOM    820  C   ASP P  45      37.790  13.476  -2.686  0.00  0.00      PROA C  
ATOM    821  O   ASP P  45      37.785  13.699  -3.929  0.00  0.00      PROA O  
ATOM    822  CB  ASP P  45      36.698  15.069  -0.962  0.00  0.00      PROA C  
ATOM    823  CG  ASP P  45      35.562  15.458  -0.136  0.00  0.00      PROA C  
ATOM    824  OD1 ASP P  45      34.521  14.798  -0.214  0.00  0.00      PROA O  
ATOM    825  OD2 ASP P  45      35.589  16.510   0.573  0.00  0.00      PROA O1-
ATOM    826  HN  ASP P  45      36.456  12.786   0.088  0.00  0.00      PROA H  
ATOM    827  HA  ASP P  45      35.739  13.791  -2.445  0.00  0.00      PROA H  
ATOM    828  HB1 ASP P  45      36.785  15.921  -1.669  0.00  0.00      PROA H  
ATOM    829  HB2 ASP P  45      37.662  15.171  -0.419  0.00  0.00      PROA H  
ATOM    830  N   VAL P  46      38.852  12.903  -2.148  0.00  0.00      PROA N  
ATOM    831  CA  VAL P  46      40.018  12.425  -2.891  0.00  0.00      PROA C  
ATOM    832  C   VAL P  46      39.623  11.370  -3.878  0.00  0.00      PROA C  
ATOM    833  O   VAL P  46      39.892  11.457  -5.080  0.00  0.00      PROA O  
ATOM    834  CB  VAL P  46      41.163  11.881  -2.088  0.00  0.00      PROA C  
ATOM    835  CG1 VAL P  46      42.362  11.685  -3.012  0.00  0.00      PROA C  
ATOM    836  CG2 VAL P  46      41.585  12.975  -1.033  0.00  0.00      PROA C  
ATOM    837  HN  VAL P  46      38.907  12.739  -1.166  0.00  0.00      PROA H  
ATOM    838  HA  VAL P  46      40.461  13.219  -3.473  0.00  0.00      PROA H  
ATOM    839  HB  VAL P  46      40.935  10.958  -1.513  0.00  0.00      PROA H  
ATOM    840 HG11 VAL P  46      43.305  11.538  -2.443  0.00  0.00      PROA H  
ATOM    841 HG12 VAL P  46      42.590  12.550  -3.671  0.00  0.00      PROA H  
ATOM    842 HG13 VAL P  46      42.239  10.827  -3.707  0.00  0.00      PROA H  
ATOM    843 HG21 VAL P  46      41.940  13.905  -1.528  0.00  0.00      PROA H  
ATOM    844 HG22 VAL P  46      42.428  12.572  -0.432  0.00  0.00      PROA H  
ATOM    845 HG23 VAL P  46      40.799  13.283  -0.311  0.00  0.00      PROA H  
ATOM    846  N   ILE P  47      38.745  10.431  -3.437  0.00  0.00      PROA N  
ATOM    847  CA  ILE P  47      38.201   9.383  -4.289  0.00  0.00      PROA C  
ATOM    848  C   ILE P  47      37.399  10.010  -5.486  0.00  0.00      PROA C  
ATOM    849  O   ILE P  47      37.518   9.548  -6.618  0.00  0.00      PROA O  
ATOM    850  CB  ILE P  47      37.363   8.345  -3.630  0.00  0.00      PROA C  
ATOM    851  CG1 ILE P  47      38.081   7.689  -2.426  0.00  0.00      PROA C  
ATOM    852  CG2 ILE P  47      37.098   7.204  -4.603  0.00  0.00      PROA C  
ATOM    853  CD  ILE P  47      39.598   7.289  -2.559  0.00  0.00      PROA C  
ATOM    854  HN  ILE P  47      38.434  10.499  -2.492  0.00  0.00      PROA H  
ATOM    855  HA  ILE P  47      39.062   8.936  -4.766  0.00  0.00      PROA H  
ATOM    856  HB  ILE P  47      36.434   8.790  -3.213  0.00  0.00      PROA H  
ATOM    857 HG11 ILE P  47      37.588   6.772  -2.037  0.00  0.00      PROA H  
ATOM    858 HG12 ILE P  47      37.924   8.349  -1.546  0.00  0.00      PROA H  
ATOM    859 HG21 ILE P  47      38.026   6.598  -4.685  0.00  0.00      PROA H  
ATOM    860 HG22 ILE P  47      36.880   7.466  -5.661  0.00  0.00      PROA H  
ATOM    861 HG23 ILE P  47      36.228   6.556  -4.363  0.00  0.00      PROA H  
ATOM    862  HD1 ILE P  47      39.703   6.629  -1.671  0.00  0.00      PROA H  
ATOM    863  HD2 ILE P  47      40.210   8.210  -2.454  0.00  0.00      PROA H  
ATOM    864  HD3 ILE P  47      39.817   6.815  -3.540  0.00  0.00      PROA H  
ATOM    865  N   PHE P  48      36.666  11.091  -5.229  0.00  0.00      PROA N  
ATOM    866  CA  PHE P  48      35.945  11.884  -6.198  0.00  0.00      PROA C  
ATOM    867  C   PHE P  48      36.837  12.672  -7.098  0.00  0.00      PROA C  
ATOM    868  O   PHE P  48      36.525  12.889  -8.276  0.00  0.00      PROA O  
ATOM    869  CB  PHE P  48      34.925  12.844  -5.502  0.00  0.00      PROA C  
ATOM    870  CG  PHE P  48      33.674  12.164  -4.964  0.00  0.00      PROA C  
ATOM    871  CD1 PHE P  48      33.308  10.790  -4.975  0.00  0.00      PROA C  
ATOM    872  CD2 PHE P  48      32.791  13.069  -4.401  0.00  0.00      PROA C  
ATOM    873  CE1 PHE P  48      32.109  10.342  -4.437  0.00  0.00      PROA C  
ATOM    874  CE2 PHE P  48      31.541  12.672  -3.836  0.00  0.00      PROA C  
ATOM    875  CZ  PHE P  48      31.235  11.285  -3.857  0.00  0.00      PROA C  
ATOM    876  HN  PHE P  48      36.548  11.260  -4.253  0.00  0.00      PROA H  
ATOM    877  HA  PHE P  48      35.464  11.103  -6.769  0.00  0.00      PROA H  
ATOM    878  HB1 PHE P  48      34.513  13.524  -6.278  0.00  0.00      PROA H  
ATOM    879  HB2 PHE P  48      35.426  13.343  -4.644  0.00  0.00      PROA H  
ATOM    880  HD1 PHE P  48      34.060  10.124  -5.372  0.00  0.00      PROA H  
ATOM    881  HD2 PHE P  48      33.042  14.120  -4.409  0.00  0.00      PROA H  
ATOM    882  HE1 PHE P  48      31.757   9.338  -4.625  0.00  0.00      PROA H  
ATOM    883  HE2 PHE P  48      30.874  13.371  -3.353  0.00  0.00      PROA H  
ATOM    884  HZ  PHE P  48      30.358  10.945  -3.326  0.00  0.00      PROA H  
ATOM    885  N   LEU P  49      38.023  13.114  -6.611  0.00  0.00      PROA N  
ATOM    886  CA  LEU P  49      39.008  13.754  -7.450  0.00  0.00      PROA C  
ATOM    887  C   LEU P  49      39.606  12.915  -8.573  0.00  0.00      PROA C  
ATOM    888  O   LEU P  49      39.735  13.358  -9.714  0.00  0.00      PROA O  
ATOM    889  CB  LEU P  49      40.084  14.499  -6.608  0.00  0.00      PROA C  
ATOM    890  CG  LEU P  49      41.069  15.375  -7.368  0.00  0.00      PROA C  
ATOM    891  CD1 LEU P  49      40.290  16.515  -8.116  0.00  0.00      PROA C  
ATOM    892  CD2 LEU P  49      42.089  15.949  -6.352  0.00  0.00      PROA C  
ATOM    893  HN  LEU P  49      38.215  13.229  -5.640  0.00  0.00      PROA H  
ATOM    894  HA  LEU P  49      38.449  14.515  -7.974  0.00  0.00      PROA H  
ATOM    895  HB1 LEU P  49      40.660  13.725  -6.058  0.00  0.00      PROA H  
ATOM    896  HB2 LEU P  49      39.615  15.199  -5.884  0.00  0.00      PROA H  
ATOM    897  HG  LEU P  49      41.595  14.718  -8.093  0.00  0.00      PROA H  
ATOM    898 HD11 LEU P  49      39.607  16.207  -8.937  0.00  0.00      PROA H  
ATOM    899 HD12 LEU P  49      41.037  17.208  -8.560  0.00  0.00      PROA H  
ATOM    900 HD13 LEU P  49      39.621  17.002  -7.375  0.00  0.00      PROA H  
ATOM    901 HD21 LEU P  49      42.452  15.115  -5.714  0.00  0.00      PROA H  
ATOM    902 HD22 LEU P  49      41.658  16.710  -5.667  0.00  0.00      PROA H  
ATOM    903 HD23 LEU P  49      42.936  16.412  -6.901  0.00  0.00      PROA H  
ATOM    904  N   VAL P  50      39.917  11.706  -8.322  0.00  0.00      PROA N  
ATOM    905  CA  VAL P  50      40.299  10.674  -9.299  0.00  0.00      PROA C  
ATOM    906  C   VAL P  50      39.114  10.379 -10.306  0.00  0.00      PROA C  
ATOM    907  O   VAL P  50      39.389  10.167 -11.511  0.00  0.00      PROA O  
ATOM    908  CB  VAL P  50      40.746   9.324  -8.616  0.00  0.00      PROA C  
ATOM    909  CG1 VAL P  50      41.308   8.461  -9.720  0.00  0.00      PROA C  
ATOM    910  CG2 VAL P  50      41.796   9.563  -7.474  0.00  0.00      PROA C  
ATOM    911  HN  VAL P  50      39.774  11.293  -7.426  0.00  0.00      PROA H  
ATOM    912  HA  VAL P  50      41.097  10.998  -9.950  0.00  0.00      PROA H  
ATOM    913  HB  VAL P  50      39.868   8.838  -8.139  0.00  0.00      PROA H  
ATOM    914 HG11 VAL P  50      42.098   8.995 -10.290  0.00  0.00      PROA H  
ATOM    915 HG12 VAL P  50      40.446   8.120 -10.332  0.00  0.00      PROA H  
ATOM    916 HG13 VAL P  50      41.874   7.647  -9.219  0.00  0.00      PROA H  
ATOM    917 HG21 VAL P  50      41.244  10.119  -6.686  0.00  0.00      PROA H  
ATOM    918 HG22 VAL P  50      42.646  10.132  -7.906  0.00  0.00      PROA H  
ATOM    919 HG23 VAL P  50      41.995   8.596  -6.965  0.00  0.00      PROA H  
ATOM    920  N   ASP P  51      37.819  10.466  -9.901  0.00  0.00      PROA N  
ATOM    921  CA  ASP P  51      36.734  10.577 -10.796  0.00  0.00      PROA C  
ATOM    922  C   ASP P  51      36.710  11.855 -11.765  0.00  0.00      PROA C  
ATOM    923  O   ASP P  51      36.484  11.756 -13.022  0.00  0.00      PROA O  
ATOM    924  CB  ASP P  51      35.390  10.546  -9.953  0.00  0.00      PROA C  
ATOM    925  CG  ASP P  51      34.134  10.495 -10.815  0.00  0.00      PROA C  
ATOM    926  OD1 ASP P  51      33.117  11.176 -10.551  0.00  0.00      PROA O  
ATOM    927  OD2 ASP P  51      34.083   9.529 -11.607  0.00  0.00      PROA O1-
ATOM    928  HN  ASP P  51      37.672  10.936  -9.034  0.00  0.00      PROA H  
ATOM    929  HA  ASP P  51      36.760   9.739 -11.477  0.00  0.00      PROA H  
ATOM    930  HB1 ASP P  51      35.122  11.451  -9.367  0.00  0.00      PROA H  
ATOM    931  HB2 ASP P  51      35.403   9.683  -9.253  0.00  0.00      PROA H  
ATOM    932  N   ILE P  52      37.020  13.086 -11.225  0.00  0.00      PROA N  
ATOM    933  CA  ILE P  52      36.936  14.357 -11.938  0.00  0.00      PROA C  
ATOM    934  C   ILE P  52      37.925  14.379 -13.108  0.00  0.00      PROA C  
ATOM    935  O   ILE P  52      37.719  14.971 -14.145  0.00  0.00      PROA O  
ATOM    936  CB  ILE P  52      37.125  15.567 -11.021  0.00  0.00      PROA C  
ATOM    937  CG1 ILE P  52      35.857  15.884 -10.190  0.00  0.00      PROA C  
ATOM    938  CG2 ILE P  52      37.583  16.991 -11.665  0.00  0.00      PROA C  
ATOM    939  CD  ILE P  52      36.074  16.699  -8.895  0.00  0.00      PROA C  
ATOM    940  HN  ILE P  52      37.229  13.163 -10.253  0.00  0.00      PROA H  
ATOM    941  HA  ILE P  52      35.911  14.359 -12.278  0.00  0.00      PROA H  
ATOM    942  HB  ILE P  52      37.915  15.359 -10.267  0.00  0.00      PROA H  
ATOM    943 HG11 ILE P  52      35.554  14.943  -9.683  0.00  0.00      PROA H  
ATOM    944 HG12 ILE P  52      34.981  16.091 -10.841  0.00  0.00      PROA H  
ATOM    945 HG21 ILE P  52      36.926  17.180 -12.541  0.00  0.00      PROA H  
ATOM    946 HG22 ILE P  52      38.654  16.977 -11.958  0.00  0.00      PROA H  
ATOM    947 HG23 ILE P  52      37.423  17.875 -11.013  0.00  0.00      PROA H  
ATOM    948  HD1 ILE P  52      35.197  16.539  -8.232  0.00  0.00      PROA H  
ATOM    949  HD2 ILE P  52      35.926  17.778  -9.115  0.00  0.00      PROA H  
ATOM    950  HD3 ILE P  52      36.986  16.364  -8.356  0.00  0.00      PROA H  
ATOM    951  N   VAL P  53      39.074  13.765 -12.827  0.00  0.00      PROA N  
ATOM    952  CA  VAL P  53      40.213  13.557 -13.800  0.00  0.00      PROA C  
ATOM    953  C   VAL P  53      39.747  12.867 -15.056  0.00  0.00      PROA C  
ATOM    954  O   VAL P  53      40.217  13.196 -16.161  0.00  0.00      PROA O  
ATOM    955  CB  VAL P  53      41.264  12.688 -13.104  0.00  0.00      PROA C  
ATOM    956  CG1 VAL P  53      42.283  11.993 -14.016  0.00  0.00      PROA C  
ATOM    957  CG2 VAL P  53      41.945  13.683 -12.106  0.00  0.00      PROA C  
ATOM    958  HN  VAL P  53      39.165  13.384 -11.911  0.00  0.00      PROA H  
ATOM    959  HA  VAL P  53      40.726  14.461 -14.091  0.00  0.00      PROA H  
ATOM    960  HB  VAL P  53      40.825  11.936 -12.414  0.00  0.00      PROA H  
ATOM    961 HG11 VAL P  53      43.112  11.535 -13.435  0.00  0.00      PROA H  
ATOM    962 HG12 VAL P  53      42.645  12.805 -14.683  0.00  0.00      PROA H  
ATOM    963 HG13 VAL P  53      41.836  11.148 -14.582  0.00  0.00      PROA H  
ATOM    964 HG21 VAL P  53      42.553  14.378 -12.725  0.00  0.00      PROA H  
ATOM    965 HG22 VAL P  53      42.513  12.965 -11.476  0.00  0.00      PROA H  
ATOM    966 HG23 VAL P  53      41.234  14.338 -11.560  0.00  0.00      PROA H  
ATOM    967  N   LEU P  54      38.747  11.975 -14.916  0.00  0.00      PROA N  
ATOM    968  CA  LEU P  54      38.280  11.323 -16.088  0.00  0.00      PROA C  
ATOM    969  C   LEU P  54      37.533  12.275 -17.005  0.00  0.00      PROA C  
ATOM    970  O   LEU P  54      37.652  12.264 -18.214  0.00  0.00      PROA O  
ATOM    971  CB  LEU P  54      37.284  10.102 -15.876  0.00  0.00      PROA C  
ATOM    972  CG  LEU P  54      37.724   9.128 -14.786  0.00  0.00      PROA C  
ATOM    973  CD1 LEU P  54      36.481   8.265 -14.553  0.00  0.00      PROA C  
ATOM    974  CD2 LEU P  54      39.005   8.396 -15.167  0.00  0.00      PROA C  
ATOM    975  HN  LEU P  54      38.444  11.765 -13.989  0.00  0.00      PROA H  
ATOM    976  HA  LEU P  54      39.169  10.965 -16.585  0.00  0.00      PROA H  
ATOM    977  HB1 LEU P  54      37.000   9.510 -16.772  0.00  0.00      PROA H  
ATOM    978  HB2 LEU P  54      36.335  10.563 -15.527  0.00  0.00      PROA H  
ATOM    979  HG  LEU P  54      38.030   9.683 -13.874  0.00  0.00      PROA H  
ATOM    980 HD11 LEU P  54      36.842   7.447 -13.894  0.00  0.00      PROA H  
ATOM    981 HD12 LEU P  54      36.103   7.883 -15.526  0.00  0.00      PROA H  
ATOM    982 HD13 LEU P  54      35.585   8.750 -14.109  0.00  0.00      PROA H  
ATOM    983 HD21 LEU P  54      39.094   7.977 -16.192  0.00  0.00      PROA H  
ATOM    984 HD22 LEU P  54      39.189   7.572 -14.444  0.00  0.00      PROA H  
ATOM    985 HD23 LEU P  54      39.875   9.083 -15.108  0.00  0.00      PROA H  
ATOM    986  N   ASN P  55      36.720  13.141 -16.331  0.00  0.00      PROA N  
ATOM    987  CA  ASN P  55      35.814  14.131 -16.912  0.00  0.00      PROA C  
ATOM    988  C   ASN P  55      36.514  15.140 -17.794  0.00  0.00      PROA C  
ATOM    989  O   ASN P  55      35.997  15.492 -18.845  0.00  0.00      PROA O  
ATOM    990  CB  ASN P  55      34.972  14.943 -15.799  0.00  0.00      PROA C  
ATOM    991  CG  ASN P  55      34.294  14.078 -14.795  0.00  0.00      PROA C  
ATOM    992  ND2 ASN P  55      33.570  14.766 -13.883  0.00  0.00      PROA N  
ATOM    993  OD1 ASN P  55      34.303  12.865 -14.828  0.00  0.00      PROA O  
ATOM    994  HN  ASN P  55      36.604  13.089 -15.342  0.00  0.00      PROA H  
ATOM    995  HA  ASN P  55      35.132  13.541 -17.507  0.00  0.00      PROA H  
ATOM    996  HB1 ASN P  55      34.246  15.613 -16.306  0.00  0.00      PROA H  
ATOM    997  HB2 ASN P  55      35.719  15.633 -15.352  0.00  0.00      PROA H  
ATOM    998 HD21 ASN P  55      33.165  14.174 -13.186  0.00  0.00      PROA H  
ATOM    999 HD22 ASN P  55      33.797  15.712 -13.653  0.00  0.00      PROA H  
ATOM   1000  N   PHE P  56      37.688  15.514 -17.444  0.00  0.00      PROA N  
ATOM   1001  CA  PHE P  56      38.587  16.374 -18.193  0.00  0.00      PROA C  
ATOM   1002  C   PHE P  56      39.150  15.708 -19.419  0.00  0.00      PROA C  
ATOM   1003  O   PHE P  56      39.613  16.403 -20.310  0.00  0.00      PROA O  
ATOM   1004  CB  PHE P  56      39.654  17.118 -17.462  0.00  0.00      PROA C  
ATOM   1005  CG  PHE P  56      39.087  18.177 -16.604  0.00  0.00      PROA C  
ATOM   1006  CD1 PHE P  56      38.524  19.346 -17.169  0.00  0.00      PROA C  
ATOM   1007  CD2 PHE P  56      38.990  18.033 -15.247  0.00  0.00      PROA C  
ATOM   1008  CE1 PHE P  56      37.987  20.428 -16.421  0.00  0.00      PROA C  
ATOM   1009  CE2 PHE P  56      38.438  19.063 -14.394  0.00  0.00      PROA C  
ATOM   1010  CZ  PHE P  56      37.855  20.204 -15.015  0.00  0.00      PROA C  
ATOM   1011  HN  PHE P  56      38.053  15.086 -16.621  0.00  0.00      PROA H  
ATOM   1012  HA  PHE P  56      37.906  17.101 -18.611  0.00  0.00      PROA H  
ATOM   1013  HB1 PHE P  56      40.352  17.502 -18.237  0.00  0.00      PROA H  
ATOM   1014  HB2 PHE P  56      40.201  16.411 -16.802  0.00  0.00      PROA H  
ATOM   1015  HD1 PHE P  56      38.675  19.368 -18.238  0.00  0.00      PROA H  
ATOM   1016  HD2 PHE P  56      39.326  17.142 -14.738  0.00  0.00      PROA H  
ATOM   1017  HE1 PHE P  56      37.748  21.348 -16.933  0.00  0.00      PROA H  
ATOM   1018  HE2 PHE P  56      38.190  19.003 -13.345  0.00  0.00      PROA H  
ATOM   1019  HZ  PHE P  56      37.362  20.995 -14.470  0.00  0.00      PROA H  
ATOM   1020  N   HSD P  57      39.097  14.352 -19.564  0.00  0.00      PROA N  
ATOM   1021  CA  HSD P  57      39.808  13.772 -20.717  0.00  0.00      PROA C  
ATOM   1022  C   HSD P  57      39.302  12.468 -21.259  0.00  0.00      PROA C  
ATOM   1023  O   HSD P  57      40.008  11.888 -22.087  0.00  0.00      PROA O  
ATOM   1024  CB  HSD P  57      41.324  13.482 -20.285  0.00  0.00      PROA C  
ATOM   1025  CG  HSD P  57      42.235  14.687 -20.414  0.00  0.00      PROA C  
ATOM   1026  CD2 HSD P  57      42.323  15.784 -19.698  0.00  0.00      PROA C  
ATOM   1027  ND1 HSD P  57      43.240  14.799 -21.299  0.00  0.00      PROA N  
ATOM   1028  CE1 HSD P  57      43.935  15.970 -21.114  0.00  0.00      PROA C  
ATOM   1029  NE2 HSD P  57      43.437  16.571 -20.048  0.00  0.00      PROA N  
ATOM   1030  HN  HSD P  57      38.671  13.752 -18.891  0.00  0.00      PROA H  
ATOM   1031  HA  HSD P  57      39.777  14.458 -21.550  0.00  0.00      PROA H  
ATOM   1032  HB1 HSD P  57      41.762  12.680 -20.917  0.00  0.00      PROA H  
ATOM   1033  HB2 HSD P  57      41.439  13.113 -19.243  0.00  0.00      PROA H  
ATOM   1034  HD1 HSD P  57      43.506  14.076 -21.937  0.00  0.00      PROA H  
ATOM   1035  HD2 HSD P  57      41.776  16.078 -18.811  0.00  0.00      PROA H  
ATOM   1036  HE1 HSD P  57      44.768  16.316 -21.727  0.00  0.00      PROA H  
ATOM   1037  N   THR P  58      38.100  12.035 -20.941  0.00  0.00      PROA N  
ATOM   1038  CA  THR P  58      37.450  10.762 -21.289  0.00  0.00      PROA C  
ATOM   1039  C   THR P  58      36.557  10.971 -22.461  0.00  0.00      PROA C  
ATOM   1040  O   THR P  58      35.806  11.941 -22.489  0.00  0.00      PROA O  
ATOM   1041  CB  THR P  58      36.633  10.005 -20.220  0.00  0.00      PROA C  
ATOM   1042  CG2 THR P  58      35.299  10.629 -19.797  0.00  0.00      PROA C  
ATOM   1043  OG1 THR P  58      36.476   8.650 -20.663  0.00  0.00      PROA O  
ATOM   1044  HN  THR P  58      37.716  12.524 -20.162  0.00  0.00      PROA H  
ATOM   1045  HA  THR P  58      38.205  10.087 -21.664  0.00  0.00      PROA H  
ATOM   1046  HB  THR P  58      37.303   9.981 -19.334  0.00  0.00      PROA H  
ATOM   1047  HG1 THR P  58      37.377   8.339 -20.781  0.00  0.00      PROA H  
ATOM   1048 HG21 THR P  58      35.052  10.052 -18.880  0.00  0.00      PROA H  
ATOM   1049 HG22 THR P  58      34.592  10.399 -20.623  0.00  0.00      PROA H  
ATOM   1050 HG23 THR P  58      35.367  11.728 -19.646  0.00  0.00      PROA H  
ATOM   1051  N   THR P  59      36.473  10.099 -23.510  0.00  0.00      PROA N  
ATOM   1052  CA  THR P  59      35.592  10.182 -24.658  0.00  0.00      PROA C  
ATOM   1053  C   THR P  59      34.161  10.197 -24.313  0.00  0.00      PROA C  
ATOM   1054  O   THR P  59      33.693   9.449 -23.426  0.00  0.00      PROA O  
ATOM   1055  CB  THR P  59      35.709   9.336 -25.896  0.00  0.00      PROA C  
ATOM   1056  CG2 THR P  59      37.047   9.603 -26.481  0.00  0.00      PROA C  
ATOM   1057  OG1 THR P  59      35.511   7.901 -25.688  0.00  0.00      PROA O  
ATOM   1058  HN  THR P  59      36.903   9.226 -23.293  0.00  0.00      PROA H  
ATOM   1059  HA  THR P  59      35.865  11.128 -25.101  0.00  0.00      PROA H  
ATOM   1060  HB  THR P  59      34.983   9.694 -26.657  0.00  0.00      PROA H  
ATOM   1061  HG1 THR P  59      34.638   7.759 -26.060  0.00  0.00      PROA H  
ATOM   1062 HG21 THR P  59      37.746   9.234 -25.700  0.00  0.00      PROA H  
ATOM   1063 HG22 THR P  59      37.263  10.689 -26.574  0.00  0.00      PROA H  
ATOM   1064 HG23 THR P  59      37.200   9.097 -27.458  0.00  0.00      PROA H  
ATOM   1065  N   PHE P  60      33.362  10.862 -25.108  0.00  0.00      PROA N  
ATOM   1066  CA  PHE P  60      31.921  10.682 -25.183  0.00  0.00      PROA C  
ATOM   1067  C   PHE P  60      31.566  10.678 -26.701  0.00  0.00      PROA C  
ATOM   1068  O   PHE P  60      32.368  11.138 -27.582  0.00  0.00      PROA O  
ATOM   1069  CB  PHE P  60      31.129  11.819 -24.505  0.00  0.00      PROA C  
ATOM   1070  CG  PHE P  60      29.657  11.651 -24.591  0.00  0.00      PROA C  
ATOM   1071  CD1 PHE P  60      28.850  12.560 -25.165  0.00  0.00      PROA C  
ATOM   1072  CD2 PHE P  60      29.068  10.402 -24.204  0.00  0.00      PROA C  
ATOM   1073  CE1 PHE P  60      27.488  12.335 -25.271  0.00  0.00      PROA C  
ATOM   1074  CE2 PHE P  60      27.705  10.125 -24.282  0.00  0.00      PROA C  
ATOM   1075  CZ  PHE P  60      26.920  11.147 -24.844  0.00  0.00      PROA C  
ATOM   1076  HN  PHE P  60      33.679  11.687 -25.569  0.00  0.00      PROA H  
ATOM   1077  HA  PHE P  60      31.715   9.724 -24.728  0.00  0.00      PROA H  
ATOM   1078  HB1 PHE P  60      31.471  12.744 -25.017  0.00  0.00      PROA H  
ATOM   1079  HB2 PHE P  60      31.431  12.013 -23.453  0.00  0.00      PROA H  
ATOM   1080  HD1 PHE P  60      29.251  13.522 -25.447  0.00  0.00      PROA H  
ATOM   1081  HD2 PHE P  60      29.702   9.678 -23.714  0.00  0.00      PROA H  
ATOM   1082  HE1 PHE P  60      26.964  13.050 -25.888  0.00  0.00      PROA H  
ATOM   1083  HE2 PHE P  60      27.326   9.126 -24.123  0.00  0.00      PROA H  
ATOM   1084  HZ  PHE P  60      25.881  11.015 -25.104  0.00  0.00      PROA H  
ATOM   1085  N   VAL P  61      30.405  10.112 -27.097  0.00  0.00      PROA N  
ATOM   1086  CA  VAL P  61      29.997   9.967 -28.475  0.00  0.00      PROA C  
ATOM   1087  C   VAL P  61      29.340  11.195 -29.053  0.00  0.00      PROA C  
ATOM   1088  O   VAL P  61      28.566  11.900 -28.453  0.00  0.00      PROA O  
ATOM   1089  CB  VAL P  61      29.090   8.801 -28.817  0.00  0.00      PROA C  
ATOM   1090  CG1 VAL P  61      29.779   7.427 -28.730  0.00  0.00      PROA C  
ATOM   1091  CG2 VAL P  61      27.841   8.847 -27.948  0.00  0.00      PROA C  
ATOM   1092  HN  VAL P  61      29.790   9.614 -26.491  0.00  0.00      PROA H  
ATOM   1093  HA  VAL P  61      30.875   9.856 -29.095  0.00  0.00      PROA H  
ATOM   1094  HB  VAL P  61      28.698   8.872 -29.854  0.00  0.00      PROA H  
ATOM   1095 HG11 VAL P  61      30.685   7.585 -29.352  0.00  0.00      PROA H  
ATOM   1096 HG12 VAL P  61      29.006   6.640 -28.859  0.00  0.00      PROA H  
ATOM   1097 HG13 VAL P  61      30.067   7.369 -27.658  0.00  0.00      PROA H  
ATOM   1098 HG21 VAL P  61      27.393   9.852 -27.790  0.00  0.00      PROA H  
ATOM   1099 HG22 VAL P  61      28.114   8.406 -26.965  0.00  0.00      PROA H  
ATOM   1100 HG23 VAL P  61      26.963   8.264 -28.299  0.00  0.00      PROA H  
ATOM   1101  N   GLY P  62      29.550  11.484 -30.367  0.00  0.00      PROA N  
ATOM   1102  CA  GLY P  62      28.893  12.539 -31.104  0.00  0.00      PROA C  
ATOM   1103  C   GLY P  62      27.814  11.895 -31.961  0.00  0.00      PROA C  
ATOM   1104  O   GLY P  62      27.590  10.689 -31.881  0.00  0.00      PROA O  
ATOM   1105  HN  GLY P  62      30.005  10.797 -30.930  0.00  0.00      PROA H  
ATOM   1106  HA1 GLY P  62      29.623  12.919 -31.804  0.00  0.00      PROA H  
ATOM   1107  HA2 GLY P  62      28.367  13.240 -30.473  0.00  0.00      PROA H  
ATOM   1108  N   PRO P  63      27.077  12.691 -32.720  0.00  0.00      PROA N  
ATOM   1109  CA  PRO P  63      26.015  12.296 -33.731  0.00  0.00      PROA C  
ATOM   1110  C   PRO P  63      26.187  10.943 -34.350  0.00  0.00      PROA C  
ATOM   1111  O   PRO P  63      27.206  10.609 -34.937  0.00  0.00      PROA O  
ATOM   1112  CB  PRO P  63      26.040  13.487 -34.668  0.00  0.00      PROA C  
ATOM   1113  CG  PRO P  63      26.182  14.611 -33.699  0.00  0.00      PROA C  
ATOM   1114  CD  PRO P  63      27.185  14.172 -32.661  0.00  0.00      PROA C  
ATOM   1115  HA  PRO P  63      25.021  12.208 -33.319  0.00  0.00      PROA H  
ATOM   1116  HB1 PRO P  63      25.118  13.605 -35.277  0.00  0.00      PROA H  
ATOM   1117  HB2 PRO P  63      26.911  13.333 -35.339  0.00  0.00      PROA H  
ATOM   1118  HG1 PRO P  63      26.554  15.539 -34.183  0.00  0.00      PROA H  
ATOM   1119  HG2 PRO P  63      25.198  14.827 -33.231  0.00  0.00      PROA H  
ATOM   1120  HD1 PRO P  63      28.215  14.403 -33.008  0.00  0.00      PROA H  
ATOM   1121  HD2 PRO P  63      26.859  14.426 -31.630  0.00  0.00      PROA H  
ATOM   1122  N   ALA P  64      25.132  10.130 -34.293  0.00  0.00      PROA N  
ATOM   1123  CA  ALA P  64      24.879   8.744 -34.762  0.00  0.00      PROA C  
ATOM   1124  C   ALA P  64      26.007   7.781 -34.134  0.00  0.00      PROA C  
ATOM   1125  O   ALA P  64      26.215   6.684 -34.664  0.00  0.00      PROA O  
ATOM   1126  CB  ALA P  64      24.842   8.597 -36.351  0.00  0.00      PROA C  
ATOM   1127  HN  ALA P  64      24.313  10.507 -33.868  0.00  0.00      PROA H  
ATOM   1128  HA  ALA P  64      23.894   8.478 -34.407  0.00  0.00      PROA H  
ATOM   1129  HB1 ALA P  64      24.198   9.414 -36.738  0.00  0.00      PROA H  
ATOM   1130  HB2 ALA P  64      24.511   7.587 -36.676  0.00  0.00      PROA H  
ATOM   1131  HB3 ALA P  64      25.880   8.781 -36.701  0.00  0.00      PROA H  
ATOM   1132  N   GLY P  65      26.693   8.184 -33.049  0.00  0.00      PROA N  
ATOM   1133  CA  GLY P  65      27.676   7.431 -32.297  0.00  0.00      PROA C  
ATOM   1134  C   GLY P  65      29.085   7.628 -32.815  0.00  0.00      PROA C  
ATOM   1135  O   GLY P  65      30.065   7.052 -32.356  0.00  0.00      PROA O  
ATOM   1136  HN  GLY P  65      26.546   9.136 -32.795  0.00  0.00      PROA H  
ATOM   1137  HA1 GLY P  65      27.417   6.383 -32.345  0.00  0.00      PROA H  
ATOM   1138  HA2 GLY P  65      27.793   7.860 -31.313  0.00  0.00      PROA H  
ATOM   1139  N   GLU P  66      29.393   8.594 -33.693  0.00  0.00      PROA N  
ATOM   1140  CA  GLU P  66      30.798   8.893 -34.148  0.00  0.00      PROA C  
ATOM   1141  C   GLU P  66      31.430   9.669 -33.119  0.00  0.00      PROA C  
ATOM   1142  O   GLU P  66      31.053  10.745 -32.681  0.00  0.00      PROA O  
ATOM   1143  CB  GLU P  66      30.874   9.574 -35.480  0.00  0.00      PROA C  
ATOM   1144  CG  GLU P  66      30.319   8.657 -36.613  0.00  0.00      PROA C  
ATOM   1145  CD  GLU P  66      30.467   9.229 -37.943  0.00  0.00      PROA C  
ATOM   1146  OE1 GLU P  66      31.634   9.337 -38.460  0.00  0.00      PROA O  
ATOM   1147  OE2 GLU P  66      29.500   9.678 -38.561  0.00  0.00      PROA O1-
ATOM   1148  HN  GLU P  66      28.735   9.058 -34.282  0.00  0.00      PROA H  
ATOM   1149  HA  GLU P  66      31.279   7.931 -34.244  0.00  0.00      PROA H  
ATOM   1150  HB1 GLU P  66      31.918   9.661 -35.848  0.00  0.00      PROA H  
ATOM   1151  HB2 GLU P  66      30.348  10.551 -35.435  0.00  0.00      PROA H  
ATOM   1152  HG1 GLU P  66      29.228   8.597 -36.408  0.00  0.00      PROA H  
ATOM   1153  HG2 GLU P  66      30.784   7.649 -36.639  0.00  0.00      PROA H  
ATOM   1154  N   VAL P  67      32.557   9.034 -32.603  0.00  0.00      PROA N  
ATOM   1155  CA  VAL P  67      33.128   9.410 -31.343  0.00  0.00      PROA C  
ATOM   1156  C   VAL P  67      33.810  10.793 -31.290  0.00  0.00      PROA C  
ATOM   1157  O   VAL P  67      34.569  11.129 -32.201  0.00  0.00      PROA O  
ATOM   1158  CB  VAL P  67      34.006   8.374 -30.763  0.00  0.00      PROA C  
ATOM   1159  CG1 VAL P  67      35.152   8.219 -31.837  0.00  0.00      PROA C  
ATOM   1160  CG2 VAL P  67      34.402   8.621 -29.314  0.00  0.00      PROA C  
ATOM   1161  HN  VAL P  67      32.906   8.141 -32.875  0.00  0.00      PROA H  
ATOM   1162  HA  VAL P  67      32.339   9.494 -30.610  0.00  0.00      PROA H  
ATOM   1163  HB  VAL P  67      33.412   7.435 -30.745  0.00  0.00      PROA H  
ATOM   1164 HG11 VAL P  67      34.902   8.105 -32.913  0.00  0.00      PROA H  
ATOM   1165 HG12 VAL P  67      35.754   7.317 -31.593  0.00  0.00      PROA H  
ATOM   1166 HG13 VAL P  67      35.908   9.022 -31.701  0.00  0.00      PROA H  
ATOM   1167 HG21 VAL P  67      34.679   7.637 -28.878  0.00  0.00      PROA H  
ATOM   1168 HG22 VAL P  67      33.543   9.001 -28.720  0.00  0.00      PROA H  
ATOM   1169 HG23 VAL P  67      35.184   9.387 -29.127  0.00  0.00      PROA H  
ATOM   1170  N   ILE P  68      33.576  11.581 -30.222  0.00  0.00      PROA N  
ATOM   1171  CA  ILE P  68      34.327  12.805 -30.082  0.00  0.00      PROA C  
ATOM   1172  C   ILE P  68      35.588  12.384 -29.373  0.00  0.00      PROA C  
ATOM   1173  O   ILE P  68      35.599  12.174 -28.152  0.00  0.00      PROA O  
ATOM   1174  CB  ILE P  68      33.685  13.979 -29.431  0.00  0.00      PROA C  
ATOM   1175  CG1 ILE P  68      32.486  14.522 -30.158  0.00  0.00      PROA C  
ATOM   1176  CG2 ILE P  68      34.700  15.160 -29.206  0.00  0.00      PROA C  
ATOM   1177  CD  ILE P  68      32.596  15.051 -31.649  0.00  0.00      PROA C  
ATOM   1178  HN  ILE P  68      32.960  11.329 -29.479  0.00  0.00      PROA H  
ATOM   1179  HA  ILE P  68      34.556  13.219 -31.053  0.00  0.00      PROA H  
ATOM   1180  HB  ILE P  68      33.268  13.693 -28.442  0.00  0.00      PROA H  
ATOM   1181 HG11 ILE P  68      32.001  15.256 -29.479  0.00  0.00      PROA H  
ATOM   1182 HG12 ILE P  68      31.734  13.706 -30.204  0.00  0.00      PROA H  
ATOM   1183 HG21 ILE P  68      34.173  15.988 -28.685  0.00  0.00      PROA H  
ATOM   1184 HG22 ILE P  68      35.260  15.472 -30.114  0.00  0.00      PROA H  
ATOM   1185 HG23 ILE P  68      35.603  14.898 -28.614  0.00  0.00      PROA H  
ATOM   1186  HD1 ILE P  68      33.135  14.245 -32.189  0.00  0.00      PROA H  
ATOM   1187  HD2 ILE P  68      33.224  15.968 -31.652  0.00  0.00      PROA H  
ATOM   1188  HD3 ILE P  68      31.610  15.220 -32.132  0.00  0.00      PROA H  
ATOM   1189  N   SER P  69      36.684  12.151 -30.197  0.00  0.00      PROA N  
ATOM   1190  CA  SER P  69      37.916  11.684 -29.700  0.00  0.00      PROA C  
ATOM   1191  C   SER P  69      38.684  12.744 -28.976  0.00  0.00      PROA C  
ATOM   1192  O   SER P  69      39.270  12.562 -27.881  0.00  0.00      PROA O  
ATOM   1193  CB  SER P  69      38.762  11.056 -30.872  0.00  0.00      PROA C  
ATOM   1194  OG  SER P  69      39.690  10.157 -30.357  0.00  0.00      PROA O  
ATOM   1195  HN  SER P  69      36.679  12.154 -31.194  0.00  0.00      PROA H  
ATOM   1196  HA  SER P  69      37.674  10.880 -29.021  0.00  0.00      PROA H  
ATOM   1197  HB1 SER P  69      39.121  11.802 -31.614  0.00  0.00      PROA H  
ATOM   1198  HB2 SER P  69      38.174  10.398 -31.548  0.00  0.00      PROA H  
ATOM   1199  HG1 SER P  69      39.255   9.306 -30.269  0.00  0.00      PROA H  
ATOM   1200  N   ASP P  70      38.703  13.888 -29.588  0.00  0.00      PROA N  
ATOM   1201  CA  ASP P  70      39.179  15.113 -28.953  0.00  0.00      PROA C  
ATOM   1202  C   ASP P  70      38.826  15.370 -27.460  0.00  0.00      PROA C  
ATOM   1203  O   ASP P  70      37.669  15.394 -27.162  0.00  0.00      PROA O  
ATOM   1204  CB  ASP P  70      38.765  16.198 -29.970  0.00  0.00      PROA C  
ATOM   1205  CG  ASP P  70      39.168  17.606 -29.591  0.00  0.00      PROA C  
ATOM   1206  OD1 ASP P  70      40.337  17.690 -29.093  0.00  0.00      PROA O  
ATOM   1207  OD2 ASP P  70      38.462  18.597 -29.874  0.00  0.00      PROA O1-
ATOM   1208  HN  ASP P  70      38.358  13.975 -30.519  0.00  0.00      PROA H  
ATOM   1209  HA  ASP P  70      40.251  15.029 -29.048  0.00  0.00      PROA H  
ATOM   1210  HB1 ASP P  70      37.677  16.287 -30.177  0.00  0.00      PROA H  
ATOM   1211  HB2 ASP P  70      39.331  15.884 -30.873  0.00  0.00      PROA H  
ATOM   1212  N   PRO P  71      39.785  15.579 -26.582  0.00  0.00      PROA N  
ATOM   1213  CA  PRO P  71      39.579  16.008 -25.233  0.00  0.00      PROA C  
ATOM   1214  C   PRO P  71      39.172  17.444 -25.185  0.00  0.00      PROA C  
ATOM   1215  O   PRO P  71      38.567  17.844 -24.135  0.00  0.00      PROA O  
ATOM   1216  CB  PRO P  71      40.827  15.585 -24.435  0.00  0.00      PROA C  
ATOM   1217  CG  PRO P  71      41.737  14.892 -25.344  0.00  0.00      PROA C  
ATOM   1218  CD  PRO P  71      41.185  15.251 -26.765  0.00  0.00      PROA C  
ATOM   1219  HA  PRO P  71      38.727  15.492 -24.817  0.00  0.00      PROA H  
ATOM   1220  HB1 PRO P  71      40.574  15.005 -23.522  0.00  0.00      PROA H  
ATOM   1221  HB2 PRO P  71      41.345  16.443 -23.954  0.00  0.00      PROA H  
ATOM   1222  HG1 PRO P  71      42.815  15.004 -25.099  0.00  0.00      PROA H  
ATOM   1223  HG2 PRO P  71      41.644  13.791 -25.229  0.00  0.00      PROA H  
ATOM   1224  HD1 PRO P  71      41.770  16.142 -27.079  0.00  0.00      PROA H  
ATOM   1225  HD2 PRO P  71      41.275  14.306 -27.342  0.00  0.00      PROA H  
ATOM   1226  N   LYS P  72      39.595  18.307 -26.117  0.00  0.00      PROA N  
ATOM   1227  CA  LYS P  72      39.559  19.806 -26.122  0.00  0.00      PROA C  
ATOM   1228  C   LYS P  72      38.115  20.333 -26.002  0.00  0.00      PROA C  
ATOM   1229  O   LYS P  72      37.882  21.249 -25.215  0.00  0.00      PROA O  
ATOM   1230  CB  LYS P  72      40.323  20.469 -27.165  0.00  0.00      PROA C  
ATOM   1231  CG  LYS P  72      41.770  20.199 -27.181  0.00  0.00      PROA C  
ATOM   1232  CD  LYS P  72      42.663  20.943 -28.143  0.00  0.00      PROA C  
ATOM   1233  CE  LYS P  72      42.258  20.821 -29.565  0.00  0.00      PROA C  
ATOM   1234  NZ  LYS P  72      42.357  19.458 -29.987  0.00  0.00      PROA N1+
ATOM   1235  HN  LYS P  72      40.072  17.850 -26.864  0.00  0.00      PROA H  
ATOM   1236  HA  LYS P  72      39.932  20.227 -25.201  0.00  0.00      PROA H  
ATOM   1237  HB1 LYS P  72      40.270  21.575 -27.080  0.00  0.00      PROA H  
ATOM   1238  HB2 LYS P  72      39.835  20.193 -28.123  0.00  0.00      PROA H  
ATOM   1239  HG1 LYS P  72      41.844  19.111 -27.391  0.00  0.00      PROA H  
ATOM   1240  HG2 LYS P  72      42.270  20.419 -26.214  0.00  0.00      PROA H  
ATOM   1241  HD1 LYS P  72      43.716  20.631 -27.976  0.00  0.00      PROA H  
ATOM   1242  HD2 LYS P  72      42.653  22.015 -27.850  0.00  0.00      PROA H  
ATOM   1243  HE1 LYS P  72      42.847  21.378 -30.326  0.00  0.00      PROA H  
ATOM   1244  HE2 LYS P  72      41.196  21.142 -29.616  0.00  0.00      PROA H  
ATOM   1245  HZ1 LYS P  72      43.242  19.128 -29.551  0.00  0.00      PROA H  
ATOM   1246  HZ2 LYS P  72      42.607  19.448 -30.996  0.00  0.00      PROA H  
ATOM   1247  HZ3 LYS P  72      41.523  18.918 -29.679  0.00  0.00      PROA H  
ATOM   1248  N   LEU P  73      37.129  19.682 -26.626  0.00  0.00      PROA N  
ATOM   1249  CA  LEU P  73      35.782  20.087 -26.587  0.00  0.00      PROA C  
ATOM   1250  C   LEU P  73      35.039  19.679 -25.309  0.00  0.00      PROA C  
ATOM   1251  O   LEU P  73      34.200  20.337 -24.683  0.00  0.00      PROA O  
ATOM   1252  CB  LEU P  73      35.148  19.512 -27.886  0.00  0.00      PROA C  
ATOM   1253  CG  LEU P  73      33.657  19.716 -27.927  0.00  0.00      PROA C  
ATOM   1254  CD1 LEU P  73      33.346  21.230 -27.889  0.00  0.00      PROA C  
ATOM   1255  CD2 LEU P  73      33.179  19.300 -29.263  0.00  0.00      PROA C  
ATOM   1256  HN  LEU P  73      37.396  19.019 -27.321  0.00  0.00      PROA H  
ATOM   1257  HA  LEU P  73      35.685  21.151 -26.429  0.00  0.00      PROA H  
ATOM   1258  HB1 LEU P  73      35.291  18.411 -27.897  0.00  0.00      PROA H  
ATOM   1259  HB2 LEU P  73      35.625  19.989 -28.769  0.00  0.00      PROA H  
ATOM   1260  HG  LEU P  73      33.137  19.181 -27.104  0.00  0.00      PROA H  
ATOM   1261 HD11 LEU P  73      33.938  21.721 -28.691  0.00  0.00      PROA H  
ATOM   1262 HD12 LEU P  73      33.488  21.668 -26.879  0.00  0.00      PROA H  
ATOM   1263 HD13 LEU P  73      32.256  21.279 -28.099  0.00  0.00      PROA H  
ATOM   1264 HD21 LEU P  73      33.719  19.951 -29.984  0.00  0.00      PROA H  
ATOM   1265 HD22 LEU P  73      32.081  19.422 -29.383  0.00  0.00      PROA H  
ATOM   1266 HD23 LEU P  73      33.463  18.248 -29.480  0.00  0.00      PROA H  
ATOM   1267  N   ILE P  74      35.418  18.462 -24.824  0.00  0.00      PROA N  
ATOM   1268  CA  ILE P  74      34.862  17.778 -23.693  0.00  0.00      PROA C  
ATOM   1269  C   ILE P  74      34.987  18.526 -22.414  0.00  0.00      PROA C  
ATOM   1270  O   ILE P  74      34.054  18.698 -21.641  0.00  0.00      PROA O  
ATOM   1271  CB  ILE P  74      35.341  16.334 -23.512  0.00  0.00      PROA C  
ATOM   1272  CG1 ILE P  74      34.967  15.450 -24.787  0.00  0.00      PROA C  
ATOM   1273  CG2 ILE P  74      34.783  15.705 -22.217  0.00  0.00      PROA C  
ATOM   1274  CD  ILE P  74      33.469  15.491 -25.177  0.00  0.00      PROA C  
ATOM   1275  HN  ILE P  74      36.106  17.976 -25.357  0.00  0.00      PROA H  
ATOM   1276  HA  ILE P  74      33.796  17.710 -23.855  0.00  0.00      PROA H  
ATOM   1277  HB  ILE P  74      36.451  16.293 -23.483  0.00  0.00      PROA H  
ATOM   1278 HG11 ILE P  74      35.175  14.379 -24.579  0.00  0.00      PROA H  
ATOM   1279 HG12 ILE P  74      35.581  15.809 -25.641  0.00  0.00      PROA H  
ATOM   1280 HG21 ILE P  74      34.793  14.596 -22.286  0.00  0.00      PROA H  
ATOM   1281 HG22 ILE P  74      33.729  16.019 -22.060  0.00  0.00      PROA H  
ATOM   1282 HG23 ILE P  74      35.294  16.208 -21.368  0.00  0.00      PROA H  
ATOM   1283  HD1 ILE P  74      32.784  15.232 -24.342  0.00  0.00      PROA H  
ATOM   1284  HD2 ILE P  74      33.204  14.744 -25.956  0.00  0.00      PROA H  
ATOM   1285  HD3 ILE P  74      33.255  16.407 -25.769  0.00  0.00      PROA H  
ATOM   1286  N   ARG P  75      36.203  19.024 -22.189  0.00  0.00      PROA N  
ATOM   1287  CA  ARG P  75      36.485  19.963 -21.106  0.00  0.00      PROA C  
ATOM   1288  C   ARG P  75      35.539  21.219 -21.029  0.00  0.00      PROA C  
ATOM   1289  O   ARG P  75      35.017  21.412 -19.916  0.00  0.00      PROA O  
ATOM   1290  CB  ARG P  75      37.978  20.270 -21.068  0.00  0.00      PROA C  
ATOM   1291  CG  ARG P  75      38.544  20.949 -22.329  0.00  0.00      PROA C  
ATOM   1292  CD  ARG P  75      39.843  21.674 -22.070  0.00  0.00      PROA C  
ATOM   1293  NE  ARG P  75      40.123  22.346 -23.349  0.00  0.00      PROA N  
ATOM   1294  CZ  ARG P  75      41.291  22.855 -23.697  0.00  0.00      PROA C  
ATOM   1295  NH1 ARG P  75      42.274  22.949 -22.808  0.00  0.00      PROA N1+
ATOM   1296  NH2 ARG P  75      41.451  23.166 -24.917  0.00  0.00      PROA N  
ATOM   1297  HN  ARG P  75      36.771  18.836 -22.987  0.00  0.00      PROA H  
ATOM   1298  HA  ARG P  75      36.365  19.425 -20.178  0.00  0.00      PROA H  
ATOM   1299  HB1 ARG P  75      38.512  19.304 -20.945  0.00  0.00      PROA H  
ATOM   1300  HB2 ARG P  75      38.237  20.922 -20.206  0.00  0.00      PROA H  
ATOM   1301  HG1 ARG P  75      37.789  21.619 -22.794  0.00  0.00      PROA H  
ATOM   1302  HG2 ARG P  75      38.653  20.229 -23.169  0.00  0.00      PROA H  
ATOM   1303  HD1 ARG P  75      40.644  20.941 -21.835  0.00  0.00      PROA H  
ATOM   1304  HD2 ARG P  75      39.767  22.396 -21.229  0.00  0.00      PROA H  
ATOM   1305  HE  ARG P  75      39.419  22.291 -24.057  0.00  0.00      PROA H  
ATOM   1306 HH11 ARG P  75      42.109  22.971 -21.822  0.00  0.00      PROA H  
ATOM   1307 HH12 ARG P  75      43.196  23.249 -23.053  0.00  0.00      PROA H  
ATOM   1308 HH21 ARG P  75      40.669  23.335 -25.517  0.00  0.00      PROA H  
ATOM   1309 HH22 ARG P  75      42.344  23.448 -25.266  0.00  0.00      PROA H  
ATOM   1310  N   MET P  76      35.323  21.890 -22.201  0.00  0.00      PROA N  
ATOM   1311  CA  MET P  76      34.509  23.103 -22.308  0.00  0.00      PROA C  
ATOM   1312  C   MET P  76      32.963  22.740 -22.148  0.00  0.00      PROA C  
ATOM   1313  O   MET P  76      32.243  23.459 -21.494  0.00  0.00      PROA O  
ATOM   1314  CB  MET P  76      34.805  23.952 -23.554  0.00  0.00      PROA C  
ATOM   1315  CG  MET P  76      36.173  24.568 -23.642  0.00  0.00      PROA C  
ATOM   1316  SD  MET P  76      36.537  25.793 -22.360  0.00  0.00      PROA S  
ATOM   1317  CE  MET P  76      34.909  26.714 -22.176  0.00  0.00      PROA C  
ATOM   1318  HN  MET P  76      35.697  21.509 -23.043  0.00  0.00      PROA H  
ATOM   1319  HA  MET P  76      34.631  23.846 -21.533  0.00  0.00      PROA H  
ATOM   1320  HB1 MET P  76      34.151  24.834 -23.719  0.00  0.00      PROA H  
ATOM   1321  HB2 MET P  76      34.587  23.267 -24.402  0.00  0.00      PROA H  
ATOM   1322  HG1 MET P  76      36.221  25.091 -24.621  0.00  0.00      PROA H  
ATOM   1323  HG2 MET P  76      36.943  23.769 -23.624  0.00  0.00      PROA H  
ATOM   1324  HE1 MET P  76      34.089  26.088 -21.763  0.00  0.00      PROA H  
ATOM   1325  HE2 MET P  76      34.541  27.031 -23.175  0.00  0.00      PROA H  
ATOM   1326  HE3 MET P  76      35.002  27.559 -21.461  0.00  0.00      PROA H  
ATOM   1327  N   ASN P  77      32.589  21.565 -22.680  0.00  0.00      PROA N  
ATOM   1328  CA  ASN P  77      31.260  21.028 -22.394  0.00  0.00      PROA C  
ATOM   1329  C   ASN P  77      31.060  20.699 -20.884  0.00  0.00      PROA C  
ATOM   1330  O   ASN P  77      30.000  21.001 -20.325  0.00  0.00      PROA O  
ATOM   1331  CB  ASN P  77      30.946  19.703 -23.283  0.00  0.00      PROA C  
ATOM   1332  CG  ASN P  77      31.017  19.881 -24.784  0.00  0.00      PROA C  
ATOM   1333  ND2 ASN P  77      30.925  18.776 -25.531  0.00  0.00      PROA N  
ATOM   1334  OD1 ASN P  77      31.300  20.977 -25.296  0.00  0.00      PROA O  
ATOM   1335  HN  ASN P  77      33.227  21.016 -23.213  0.00  0.00      PROA H  
ATOM   1336  HA  ASN P  77      30.424  21.669 -22.631  0.00  0.00      PROA H  
ATOM   1337  HB1 ASN P  77      29.925  19.405 -22.960  0.00  0.00      PROA H  
ATOM   1338  HB2 ASN P  77      31.622  18.867 -23.005  0.00  0.00      PROA H  
ATOM   1339 HD21 ASN P  77      30.627  18.973 -26.466  0.00  0.00      PROA H  
ATOM   1340 HD22 ASN P  77      31.080  17.829 -25.251  0.00  0.00      PROA H  
ATOM   1341  N   TYR P  78      32.001  20.002 -20.180  0.00  0.00      PROA N  
ATOM   1342  CA  TYR P  78      32.058  19.855 -18.645  0.00  0.00      PROA C  
ATOM   1343  C   TYR P  78      32.145  21.187 -17.861  0.00  0.00      PROA C  
ATOM   1344  O   TYR P  78      31.386  21.303 -16.908  0.00  0.00      PROA O  
ATOM   1345  CB  TYR P  78      33.307  18.957 -18.306  0.00  0.00      PROA C  
ATOM   1346  CG  TYR P  78      33.490  18.649 -16.889  0.00  0.00      PROA C  
ATOM   1347  CD1 TYR P  78      32.438  18.101 -16.177  0.00  0.00      PROA C  
ATOM   1348  CD2 TYR P  78      34.664  19.022 -16.247  0.00  0.00      PROA C  
ATOM   1349  CE1 TYR P  78      32.591  17.874 -14.807  0.00  0.00      PROA C  
ATOM   1350  CE2 TYR P  78      34.786  18.733 -14.867  0.00  0.00      PROA C  
ATOM   1351  CZ  TYR P  78      33.769  18.096 -14.132  0.00  0.00      PROA C  
ATOM   1352  OH  TYR P  78      33.906  17.738 -12.798  0.00  0.00      PROA O  
ATOM   1353  HN  TYR P  78      32.783  19.770 -20.752  0.00  0.00      PROA H  
ATOM   1354  HA  TYR P  78      31.116  19.451 -18.305  0.00  0.00      PROA H  
ATOM   1355  HB1 TYR P  78      34.237  19.394 -18.728  0.00  0.00      PROA H  
ATOM   1356  HB2 TYR P  78      33.156  18.022 -18.887  0.00  0.00      PROA H  
ATOM   1357  HD1 TYR P  78      31.537  17.890 -16.733  0.00  0.00      PROA H  
ATOM   1358  HD2 TYR P  78      35.425  19.550 -16.800  0.00  0.00      PROA H  
ATOM   1359  HE1 TYR P  78      31.792  17.516 -14.174  0.00  0.00      PROA H  
ATOM   1360  HE2 TYR P  78      35.725  18.833 -14.342  0.00  0.00      PROA H  
ATOM   1361  HH  TYR P  78      33.057  17.543 -12.396  0.00  0.00      PROA H  
ATOM   1362  N   LEU P  79      32.987  22.175 -18.284  0.00  0.00      PROA N  
ATOM   1363  CA  LEU P  79      33.175  23.429 -17.605  0.00  0.00      PROA C  
ATOM   1364  C   LEU P  79      31.916  24.280 -17.593  0.00  0.00      PROA C  
ATOM   1365  O   LEU P  79      31.528  24.913 -16.643  0.00  0.00      PROA O  
ATOM   1366  CB  LEU P  79      34.372  24.165 -18.173  0.00  0.00      PROA C  
ATOM   1367  CG  LEU P  79      35.740  23.683 -17.642  0.00  0.00      PROA C  
ATOM   1368  CD1 LEU P  79      36.992  24.232 -18.296  0.00  0.00      PROA C  
ATOM   1369  CD2 LEU P  79      35.904  24.175 -16.188  0.00  0.00      PROA C  
ATOM   1370  HN  LEU P  79      33.635  21.887 -18.985  0.00  0.00      PROA H  
ATOM   1371  HA  LEU P  79      33.340  23.167 -16.570  0.00  0.00      PROA H  
ATOM   1372  HB1 LEU P  79      34.372  25.246 -17.915  0.00  0.00      PROA H  
ATOM   1373  HB2 LEU P  79      34.362  23.872 -19.245  0.00  0.00      PROA H  
ATOM   1374  HG  LEU P  79      35.708  22.573 -17.651  0.00  0.00      PROA H  
ATOM   1375 HD11 LEU P  79      37.028  25.308 -18.019  0.00  0.00      PROA H  
ATOM   1376 HD12 LEU P  79      36.939  24.080 -19.395  0.00  0.00      PROA H  
ATOM   1377 HD13 LEU P  79      38.010  23.907 -17.992  0.00  0.00      PROA H  
ATOM   1378 HD21 LEU P  79      36.100  25.264 -16.093  0.00  0.00      PROA H  
ATOM   1379 HD22 LEU P  79      36.745  23.820 -15.555  0.00  0.00      PROA H  
ATOM   1380 HD23 LEU P  79      35.009  23.942 -15.573  0.00  0.00      PROA H  
ATOM   1381  N   LYS P  80      31.217  24.278 -18.741  0.00  0.00      PROA N  
ATOM   1382  CA  LYS P  80      29.967  24.965 -18.940  0.00  0.00      PROA C  
ATOM   1383  C   LYS P  80      28.740  24.197 -18.437  0.00  0.00      PROA C  
ATOM   1384  O   LYS P  80      27.635  24.627 -18.540  0.00  0.00      PROA O  
ATOM   1385  CB  LYS P  80      29.842  25.459 -20.443  0.00  0.00      PROA C  
ATOM   1386  CG  LYS P  80      30.903  26.487 -20.774  0.00  0.00      PROA C  
ATOM   1387  CD  LYS P  80      30.785  26.927 -22.230  0.00  0.00      PROA C  
ATOM   1388  CE  LYS P  80      31.067  25.844 -23.165  0.00  0.00      PROA C  
ATOM   1389  NZ  LYS P  80      30.717  26.307 -24.480  0.00  0.00      PROA N1+
ATOM   1390  HN  LYS P  80      31.588  23.866 -19.569  0.00  0.00      PROA H  
ATOM   1391  HA  LYS P  80      29.911  25.796 -18.253  0.00  0.00      PROA H  
ATOM   1392  HB1 LYS P  80      28.812  25.868 -20.518  0.00  0.00      PROA H  
ATOM   1393  HB2 LYS P  80      29.949  24.525 -21.035  0.00  0.00      PROA H  
ATOM   1394  HG1 LYS P  80      31.910  26.031 -20.665  0.00  0.00      PROA H  
ATOM   1395  HG2 LYS P  80      30.843  27.418 -20.172  0.00  0.00      PROA H  
ATOM   1396  HD1 LYS P  80      31.469  27.794 -22.346  0.00  0.00      PROA H  
ATOM   1397  HD2 LYS P  80      29.776  27.387 -22.294  0.00  0.00      PROA H  
ATOM   1398  HE1 LYS P  80      30.523  24.895 -22.972  0.00  0.00      PROA H  
ATOM   1399  HE2 LYS P  80      32.127  25.512 -23.170  0.00  0.00      PROA H  
ATOM   1400  HZ1 LYS P  80      31.091  25.680 -25.221  0.00  0.00      PROA H  
ATOM   1401  HZ2 LYS P  80      31.153  27.243 -24.600  0.00  0.00      PROA H  
ATOM   1402  HZ3 LYS P  80      29.680  26.257 -24.544  0.00  0.00      PROA H  
ATOM   1403  N   THR P  81      28.907  23.066 -17.759  0.00  0.00      PROA N  
ATOM   1404  CA  THR P  81      27.791  22.263 -17.261  0.00  0.00      PROA C  
ATOM   1405  C   THR P  81      28.060  21.830 -15.808  0.00  0.00      PROA C  
ATOM   1406  O   THR P  81      27.711  22.540 -14.923  0.00  0.00      PROA O  
ATOM   1407  CB  THR P  81      27.433  21.024 -18.106  0.00  0.00      PROA C  
ATOM   1408  CG2 THR P  81      26.913  21.572 -19.401  0.00  0.00      PROA C  
ATOM   1409  OG1 THR P  81      28.513  20.228 -18.383  0.00  0.00      PROA O  
ATOM   1410  HN  THR P  81      29.823  22.688 -17.648  0.00  0.00      PROA H  
ATOM   1411  HA  THR P  81      26.925  22.906 -17.207  0.00  0.00      PROA H  
ATOM   1412  HB  THR P  81      26.582  20.465 -17.662  0.00  0.00      PROA H  
ATOM   1413  HG1 THR P  81      29.123  20.747 -18.911  0.00  0.00      PROA H  
ATOM   1414 HG21 THR P  81      26.089  22.290 -19.203  0.00  0.00      PROA H  
ATOM   1415 HG22 THR P  81      26.480  20.752 -20.013  0.00  0.00      PROA H  
ATOM   1416 HG23 THR P  81      27.665  22.169 -19.961  0.00  0.00      PROA H  
ATOM   1417  N   TRP P  82      28.633  20.637 -15.546  0.00  0.00      PROA N  
ATOM   1418  CA  TRP P  82      28.560  19.906 -14.188  0.00  0.00      PROA C  
ATOM   1419  C   TRP P  82      29.658  20.296 -13.306  0.00  0.00      PROA C  
ATOM   1420  O   TRP P  82      29.615  19.963 -12.171  0.00  0.00      PROA O  
ATOM   1421  CB  TRP P  82      28.522  18.399 -14.444  0.00  0.00      PROA C  
ATOM   1422  CG  TRP P  82      27.176  18.126 -15.207  0.00  0.00      PROA C  
ATOM   1423  CD1 TRP P  82      26.882  18.136 -16.505  0.00  0.00      PROA C  
ATOM   1424  CD2 TRP P  82      25.918  17.870 -14.468  0.00  0.00      PROA C  
ATOM   1425  CE2 TRP P  82      24.953  17.748 -15.480  0.00  0.00      PROA C  
ATOM   1426  CE3 TRP P  82      25.558  17.859 -13.151  0.00  0.00      PROA C  
ATOM   1427  NE1 TRP P  82      25.527  17.920 -16.694  0.00  0.00      PROA N  
ATOM   1428  CZ2 TRP P  82      23.613  17.620 -15.154  0.00  0.00      PROA C  
ATOM   1429  CZ3 TRP P  82      24.168  17.723 -12.852  0.00  0.00      PROA C  
ATOM   1430  CH2 TRP P  82      23.204  17.582 -13.849  0.00  0.00      PROA C  
ATOM   1431  HN  TRP P  82      28.873  20.146 -16.380  0.00  0.00      PROA H  
ATOM   1432  HA  TRP P  82      27.597  20.171 -13.778  0.00  0.00      PROA H  
ATOM   1433  HB1 TRP P  82      28.572  17.791 -13.515  0.00  0.00      PROA H  
ATOM   1434  HB2 TRP P  82      29.370  18.019 -15.053  0.00  0.00      PROA H  
ATOM   1435  HD1 TRP P  82      27.593  18.252 -17.309  0.00  0.00      PROA H  
ATOM   1436  HE1 TRP P  82      25.159  17.556 -17.522  0.00  0.00      PROA H  
ATOM   1437  HE3 TRP P  82      26.302  17.850 -12.368  0.00  0.00      PROA H  
ATOM   1438  HZ2 TRP P  82      22.835  17.559 -15.901  0.00  0.00      PROA H  
ATOM   1439  HZ3 TRP P  82      23.910  17.653 -11.806  0.00  0.00      PROA H  
ATOM   1440  HH2 TRP P  82      22.182  17.343 -13.594  0.00  0.00      PROA H  
ATOM   1441  N   PHE P  83      30.684  20.972 -13.849  0.00  0.00      PROA N  
ATOM   1442  CA  PHE P  83      31.883  21.346 -13.183  0.00  0.00      PROA C  
ATOM   1443  C   PHE P  83      31.720  22.140 -11.818  0.00  0.00      PROA C  
ATOM   1444  O   PHE P  83      32.323  21.876 -10.796  0.00  0.00      PROA O  
ATOM   1445  CB  PHE P  83      32.856  22.086 -14.110  0.00  0.00      PROA C  
ATOM   1446  CG  PHE P  83      34.072  22.648 -13.426  0.00  0.00      PROA C  
ATOM   1447  CD1 PHE P  83      34.100  23.968 -12.977  0.00  0.00      PROA C  
ATOM   1448  CD2 PHE P  83      35.156  21.789 -13.042  0.00  0.00      PROA C  
ATOM   1449  CE1 PHE P  83      35.235  24.453 -12.268  0.00  0.00      PROA C  
ATOM   1450  CE2 PHE P  83      36.169  22.200 -12.304  0.00  0.00      PROA C  
ATOM   1451  CZ  PHE P  83      36.222  23.550 -11.935  0.00  0.00      PROA C  
ATOM   1452  HN  PHE P  83      30.502  21.291 -14.776  0.00  0.00      PROA H  
ATOM   1453  HA  PHE P  83      32.428  20.449 -12.930  0.00  0.00      PROA H  
ATOM   1454  HB1 PHE P  83      32.351  22.883 -14.696  0.00  0.00      PROA H  
ATOM   1455  HB2 PHE P  83      33.153  21.416 -14.946  0.00  0.00      PROA H  
ATOM   1456  HD1 PHE P  83      33.199  24.540 -13.141  0.00  0.00      PROA H  
ATOM   1457  HD2 PHE P  83      35.111  20.796 -13.464  0.00  0.00      PROA H  
ATOM   1458  HE1 PHE P  83      35.270  25.480 -11.935  0.00  0.00      PROA H  
ATOM   1459  HE2 PHE P  83      37.004  21.567 -12.045  0.00  0.00      PROA H  
ATOM   1460  HZ  PHE P  83      37.183  23.771 -11.492  0.00  0.00      PROA H  
ATOM   1461  N   VAL P  84      30.772  23.117 -11.749  0.00  0.00      PROA N  
ATOM   1462  CA  VAL P  84      30.353  23.676 -10.475  0.00  0.00      PROA C  
ATOM   1463  C   VAL P  84      29.683  22.725  -9.461  0.00  0.00      PROA C  
ATOM   1464  O   VAL P  84      29.993  22.795  -8.261  0.00  0.00      PROA O  
ATOM   1465  CB  VAL P  84      29.437  24.891 -10.791  0.00  0.00      PROA C  
ATOM   1466  CG1 VAL P  84      28.046  24.460 -11.411  0.00  0.00      PROA C  
ATOM   1467  CG2 VAL P  84      29.323  25.802  -9.533  0.00  0.00      PROA C  
ATOM   1468  HN  VAL P  84      30.312  23.432 -12.575  0.00  0.00      PROA H  
ATOM   1469  HA  VAL P  84      31.224  24.080  -9.980  0.00  0.00      PROA H  
ATOM   1470  HB  VAL P  84      29.973  25.539 -11.518  0.00  0.00      PROA H  
ATOM   1471 HG11 VAL P  84      27.265  24.256 -10.648  0.00  0.00      PROA H  
ATOM   1472 HG12 VAL P  84      28.138  23.573 -12.073  0.00  0.00      PROA H  
ATOM   1473 HG13 VAL P  84      27.578  25.226 -12.066  0.00  0.00      PROA H  
ATOM   1474 HG21 VAL P  84      30.359  26.157  -9.344  0.00  0.00      PROA H  
ATOM   1475 HG22 VAL P  84      29.065  25.288  -8.583  0.00  0.00      PROA H  
ATOM   1476 HG23 VAL P  84      28.678  26.691  -9.704  0.00  0.00      PROA H  
ATOM   1477  N   ILE P  85      28.862  21.774  -9.927  0.00  0.00      PROA N  
ATOM   1478  CA  ILE P  85      28.120  20.796  -9.076  0.00  0.00      PROA C  
ATOM   1479  C   ILE P  85      29.179  19.916  -8.435  0.00  0.00      PROA C  
ATOM   1480  O   ILE P  85      29.118  19.529  -7.196  0.00  0.00      PROA O  
ATOM   1481  CB  ILE P  85      27.132  20.041  -9.927  0.00  0.00      PROA C  
ATOM   1482  CG1 ILE P  85      26.290  20.999 -10.917  0.00  0.00      PROA C  
ATOM   1483  CG2 ILE P  85      26.240  19.055  -9.058  0.00  0.00      PROA C  
ATOM   1484  CD  ILE P  85      25.377  22.008 -10.194  0.00  0.00      PROA C  
ATOM   1485  HN  ILE P  85      28.679  21.804 -10.907  0.00  0.00      PROA H  
ATOM   1486  HA  ILE P  85      27.641  21.394  -8.315  0.00  0.00      PROA H  
ATOM   1487  HB  ILE P  85      27.717  19.409 -10.629  0.00  0.00      PROA H  
ATOM   1488 HG11 ILE P  85      25.718  20.332 -11.597  0.00  0.00      PROA H  
ATOM   1489 HG12 ILE P  85      27.094  21.475 -11.519  0.00  0.00      PROA H  
ATOM   1490 HG21 ILE P  85      26.890  18.438  -8.402  0.00  0.00      PROA H  
ATOM   1491 HG22 ILE P  85      25.592  18.357  -9.631  0.00  0.00      PROA H  
ATOM   1492 HG23 ILE P  85      25.550  19.692  -8.465  0.00  0.00      PROA H  
ATOM   1493  HD1 ILE P  85      24.917  22.744 -10.887  0.00  0.00      PROA H  
ATOM   1494  HD2 ILE P  85      26.065  22.523  -9.491  0.00  0.00      PROA H  
ATOM   1495  HD3 ILE P  85      24.538  21.519  -9.655  0.00  0.00      PROA H  
ATOM   1496  N   ASP P  86      30.151  19.455  -9.223  0.00  0.00      PROA N  
ATOM   1497  CA  ASP P  86      31.285  18.713  -8.686  0.00  0.00      PROA C  
ATOM   1498  C   ASP P  86      32.167  19.484  -7.694  0.00  0.00      PROA C  
ATOM   1499  O   ASP P  86      32.587  18.994  -6.639  0.00  0.00      PROA O  
ATOM   1500  CB  ASP P  86      32.045  18.042  -9.837  0.00  0.00      PROA C  
ATOM   1501  CG  ASP P  86      31.245  17.030 -10.720  0.00  0.00      PROA C  
ATOM   1502  OD1 ASP P  86      30.281  16.352 -10.228  0.00  0.00      PROA O  
ATOM   1503  OD2 ASP P  86      31.800  16.811 -11.828  0.00  0.00      PROA O1-
ATOM   1504  HN  ASP P  86      30.281  19.718 -10.176  0.00  0.00      PROA H  
ATOM   1505  HA  ASP P  86      30.945  17.913  -8.045  0.00  0.00      PROA H  
ATOM   1506  HB1 ASP P  86      32.902  17.535  -9.344  0.00  0.00      PROA H  
ATOM   1507  HB2 ASP P  86      32.489  18.762 -10.558  0.00  0.00      PROA H  
ATOM   1508  N   LEU P  87      32.354  20.751  -7.974  0.00  0.00      PROA N  
ATOM   1509  CA  LEU P  87      33.104  21.676  -7.196  0.00  0.00      PROA C  
ATOM   1510  C   LEU P  87      32.512  22.030  -5.883  0.00  0.00      PROA C  
ATOM   1511  O   LEU P  87      33.208  22.077  -4.885  0.00  0.00      PROA O  
ATOM   1512  CB  LEU P  87      33.442  22.914  -8.048  0.00  0.00      PROA C  
ATOM   1513  CG  LEU P  87      34.390  24.091  -7.451  0.00  0.00      PROA C  
ATOM   1514  CD1 LEU P  87      35.773  23.450  -7.133  0.00  0.00      PROA C  
ATOM   1515  CD2 LEU P  87      34.581  25.167  -8.439  0.00  0.00      PROA C  
ATOM   1516  HN  LEU P  87      31.843  21.224  -8.687  0.00  0.00      PROA H  
ATOM   1517  HA  LEU P  87      33.985  21.099  -6.953  0.00  0.00      PROA H  
ATOM   1518  HB1 LEU P  87      32.548  23.471  -8.399  0.00  0.00      PROA H  
ATOM   1519  HB2 LEU P  87      34.019  22.562  -8.929  0.00  0.00      PROA H  
ATOM   1520  HG  LEU P  87      33.970  24.462  -6.492  0.00  0.00      PROA H  
ATOM   1521 HD11 LEU P  87      36.036  22.698  -7.908  0.00  0.00      PROA H  
ATOM   1522 HD12 LEU P  87      35.826  22.780  -6.248  0.00  0.00      PROA H  
ATOM   1523 HD13 LEU P  87      36.546  24.245  -7.068  0.00  0.00      PROA H  
ATOM   1524 HD21 LEU P  87      35.069  24.624  -9.277  0.00  0.00      PROA H  
ATOM   1525 HD22 LEU P  87      35.196  25.974  -7.987  0.00  0.00      PROA H  
ATOM   1526 HD23 LEU P  87      33.609  25.582  -8.781  0.00  0.00      PROA H  
ATOM   1527  N   LEU P  88      31.194  22.325  -5.772  0.00  0.00      PROA N  
ATOM   1528  CA  LEU P  88      30.495  22.582  -4.559  0.00  0.00      PROA C  
ATOM   1529  C   LEU P  88      30.189  21.288  -3.828  0.00  0.00      PROA C  
ATOM   1530  O   LEU P  88      30.055  21.333  -2.616  0.00  0.00      PROA O  
ATOM   1531  CB  LEU P  88      29.228  23.352  -4.893  0.00  0.00      PROA C  
ATOM   1532  CG  LEU P  88      29.428  24.842  -5.361  0.00  0.00      PROA C  
ATOM   1533  CD1 LEU P  88      28.098  25.525  -5.551  0.00  0.00      PROA C  
ATOM   1534  CD2 LEU P  88      30.344  25.614  -4.336  0.00  0.00      PROA C  
ATOM   1535  HN  LEU P  88      30.642  22.505  -6.583  0.00  0.00      PROA H  
ATOM   1536  HA  LEU P  88      31.258  23.037  -3.946  0.00  0.00      PROA H  
ATOM   1537  HB1 LEU P  88      28.601  23.426  -3.979  0.00  0.00      PROA H  
ATOM   1538  HB2 LEU P  88      28.674  22.850  -5.715  0.00  0.00      PROA H  
ATOM   1539  HG  LEU P  88      29.959  24.832  -6.337  0.00  0.00      PROA H  
ATOM   1540 HD11 LEU P  88      27.727  25.142  -6.526  0.00  0.00      PROA H  
ATOM   1541 HD12 LEU P  88      28.166  26.633  -5.490  0.00  0.00      PROA H  
ATOM   1542 HD13 LEU P  88      27.429  25.186  -4.731  0.00  0.00      PROA H  
ATOM   1543 HD21 LEU P  88      30.499  26.696  -4.535  0.00  0.00      PROA H  
ATOM   1544 HD22 LEU P  88      31.315  25.077  -4.275  0.00  0.00      PROA H  
ATOM   1545 HD23 LEU P  88      29.909  25.576  -3.314  0.00  0.00      PROA H  
ATOM   1546  N   SER P  89      30.105  20.137  -4.511  0.00  0.00      PROA N  
ATOM   1547  CA  SER P  89      30.047  18.764  -3.943  0.00  0.00      PROA C  
ATOM   1548  C   SER P  89      31.270  18.410  -3.128  0.00  0.00      PROA C  
ATOM   1549  O   SER P  89      31.210  17.690  -2.060  0.00  0.00      PROA O  
ATOM   1550  CB  SER P  89      29.864  17.678  -5.054  0.00  0.00      PROA C  
ATOM   1551  OG  SER P  89      28.602  17.656  -5.544  0.00  0.00      PROA O  
ATOM   1552  HN  SER P  89      30.153  20.157  -5.507  0.00  0.00      PROA H  
ATOM   1553  HA  SER P  89      29.142  18.547  -3.396  0.00  0.00      PROA H  
ATOM   1554  HB1 SER P  89      30.079  16.668  -4.644  0.00  0.00      PROA H  
ATOM   1555  HB2 SER P  89      30.546  17.876  -5.909  0.00  0.00      PROA H  
ATOM   1556  HG1 SER P  89      28.528  18.433  -6.103  0.00  0.00      PROA H  
ATOM   1557  N   CYS P  90      32.354  18.753  -3.711  0.00  0.00      PROA N  
ATOM   1558  CA  CYS P  90      33.642  18.454  -3.010  0.00  0.00      PROA C  
ATOM   1559  C   CYS P  90      34.142  19.534  -2.067  0.00  0.00      PROA C  
ATOM   1560  O   CYS P  90      34.824  19.253  -1.091  0.00  0.00      PROA O  
ATOM   1561  CB  CYS P  90      34.788  18.198  -4.030  0.00  0.00      PROA C  
ATOM   1562  SG  CYS P  90      34.724  16.706  -5.070  0.00  0.00      PROA S  
ATOM   1563  HN  CYS P  90      32.558  19.028  -4.648  0.00  0.00      PROA H  
ATOM   1564  HA  CYS P  90      33.746  17.514  -2.488  0.00  0.00      PROA H  
ATOM   1565  HB1 CYS P  90      35.691  18.165  -3.384  0.00  0.00      PROA H  
ATOM   1566  HB2 CYS P  90      34.867  19.123  -4.640  0.00  0.00      PROA H  
ATOM   1567  HG1 CYS P  90      34.732  17.366  -6.219  0.00  0.00      PROA H  
ATOM   1568  N   LEU P  91      33.709  20.803  -2.288  0.00  0.00      PROA N  
ATOM   1569  CA  LEU P  91      34.055  22.058  -1.682  0.00  0.00      PROA C  
ATOM   1570  C   LEU P  91      35.300  22.093  -0.791  0.00  0.00      PROA C  
ATOM   1571  O   LEU P  91      35.233  21.956   0.408  0.00  0.00      PROA O  
ATOM   1572  CB  LEU P  91      32.843  22.578  -0.866  0.00  0.00      PROA C  
ATOM   1573  CG  LEU P  91      33.001  23.994  -0.302  0.00  0.00      PROA C  
ATOM   1574  CD1 LEU P  91      33.485  25.081  -1.290  0.00  0.00      PROA C  
ATOM   1575  CD2 LEU P  91      31.604  24.451   0.159  0.00  0.00      PROA C  
ATOM   1576  HN  LEU P  91      33.214  21.103  -3.100  0.00  0.00      PROA H  
ATOM   1577  HA  LEU P  91      34.205  22.750  -2.497  0.00  0.00      PROA H  
ATOM   1578  HB1 LEU P  91      32.801  21.867  -0.013  0.00  0.00      PROA H  
ATOM   1579  HB2 LEU P  91      31.845  22.477  -1.344  0.00  0.00      PROA H  
ATOM   1580  HG  LEU P  91      33.654  23.873   0.588  0.00  0.00      PROA H  
ATOM   1581 HD11 LEU P  91      34.537  24.868  -1.579  0.00  0.00      PROA H  
ATOM   1582 HD12 LEU P  91      33.431  26.039  -0.729  0.00  0.00      PROA H  
ATOM   1583 HD13 LEU P  91      32.849  25.078  -2.201  0.00  0.00      PROA H  
ATOM   1584 HD21 LEU P  91      31.278  23.715   0.924  0.00  0.00      PROA H  
ATOM   1585 HD22 LEU P  91      30.840  24.437  -0.648  0.00  0.00      PROA H  
ATOM   1586 HD23 LEU P  91      31.551  25.492   0.545  0.00  0.00      PROA H  
ATOM   1587  N   PRO P  92      36.439  22.320  -1.364  0.00  0.00      PROA N  
ATOM   1588  CA  PRO P  92      37.713  22.491  -0.612  0.00  0.00      PROA C  
ATOM   1589  C   PRO P  92      37.803  23.753   0.265  0.00  0.00      PROA C  
ATOM   1590  O   PRO P  92      38.209  24.803  -0.178  0.00  0.00      PROA O  
ATOM   1591  CB  PRO P  92      38.803  22.598  -1.725  0.00  0.00      PROA C  
ATOM   1592  CG  PRO P  92      38.056  23.083  -2.952  0.00  0.00      PROA C  
ATOM   1593  CD  PRO P  92      36.706  22.318  -2.818  0.00  0.00      PROA C  
ATOM   1594  HA  PRO P  92      37.797  21.600  -0.008  0.00  0.00      PROA H  
ATOM   1595  HB1 PRO P  92      39.084  21.543  -1.928  0.00  0.00      PROA H  
ATOM   1596  HB2 PRO P  92      39.717  23.224  -1.638  0.00  0.00      PROA H  
ATOM   1597  HG1 PRO P  92      37.836  24.169  -2.875  0.00  0.00      PROA H  
ATOM   1598  HG2 PRO P  92      38.517  22.887  -3.944  0.00  0.00      PROA H  
ATOM   1599  HD1 PRO P  92      35.885  22.843  -3.353  0.00  0.00      PROA H  
ATOM   1600  HD2 PRO P  92      36.793  21.246  -3.095  0.00  0.00      PROA H  
ATOM   1601  N   TYR P  93      37.430  23.629   1.487  0.00  0.00      PROA N  
ATOM   1602  CA  TYR P  93      37.165  24.780   2.360  0.00  0.00      PROA C  
ATOM   1603  C   TYR P  93      38.407  25.535   2.979  0.00  0.00      PROA C  
ATOM   1604  O   TYR P  93      38.273  26.714   3.298  0.00  0.00      PROA O  
ATOM   1605  CB  TYR P  93      36.207  24.340   3.522  0.00  0.00      PROA C  
ATOM   1606  CG  TYR P  93      36.499  22.982   4.001  0.00  0.00      PROA C  
ATOM   1607  CD1 TYR P  93      37.542  22.764   4.884  0.00  0.00      PROA C  
ATOM   1608  CD2 TYR P  93      35.628  21.947   3.617  0.00  0.00      PROA C  
ATOM   1609  CE1 TYR P  93      37.816  21.442   5.354  0.00  0.00      PROA C  
ATOM   1610  CE2 TYR P  93      36.043  20.633   3.843  0.00  0.00      PROA C  
ATOM   1611  CZ  TYR P  93      37.146  20.419   4.654  0.00  0.00      PROA C  
ATOM   1612  OH  TYR P  93      37.678  19.107   4.831  0.00  0.00      PROA O  
ATOM   1613  HN  TYR P  93      36.941  22.814   1.787  0.00  0.00      PROA H  
ATOM   1614  HA  TYR P  93      36.545  25.393   1.723  0.00  0.00      PROA H  
ATOM   1615  HB1 TYR P  93      35.169  24.323   3.126  0.00  0.00      PROA H  
ATOM   1616  HB2 TYR P  93      36.342  25.014   4.394  0.00  0.00      PROA H  
ATOM   1617  HD1 TYR P  93      38.107  23.640   5.168  0.00  0.00      PROA H  
ATOM   1618  HD2 TYR P  93      34.764  22.141   2.998  0.00  0.00      PROA H  
ATOM   1619  HE1 TYR P  93      38.527  21.180   6.124  0.00  0.00      PROA H  
ATOM   1620  HE2 TYR P  93      35.669  19.718   3.409  0.00  0.00      PROA H  
ATOM   1621  HH  TYR P  93      38.623  19.173   4.982  0.00  0.00      PROA H  
ATOM   1622  N   ASP P  94      39.653  24.984   3.004  0.00  0.00      PROA N  
ATOM   1623  CA  ASP P  94      40.824  25.676   3.446  0.00  0.00      PROA C  
ATOM   1624  C   ASP P  94      41.132  26.786   2.403  0.00  0.00      PROA C  
ATOM   1625  O   ASP P  94      41.772  27.806   2.699  0.00  0.00      PROA O  
ATOM   1626  CB  ASP P  94      42.024  24.669   3.578  0.00  0.00      PROA C  
ATOM   1627  CG  ASP P  94      41.907  23.920   4.851  0.00  0.00      PROA C  
ATOM   1628  OD1 ASP P  94      42.775  23.072   5.116  0.00  0.00      PROA O  
ATOM   1629  OD2 ASP P  94      40.927  24.091   5.652  0.00  0.00      PROA O1-
ATOM   1630  HN  ASP P  94      39.796  24.012   2.836  0.00  0.00      PROA H  
ATOM   1631  HA  ASP P  94      40.603  26.232   4.345  0.00  0.00      PROA H  
ATOM   1632  HB1 ASP P  94      42.909  25.340   3.618  0.00  0.00      PROA H  
ATOM   1633  HB2 ASP P  94      42.047  23.905   2.772  0.00  0.00      PROA H  
ATOM   1634  N   VAL P  95      40.648  26.669   1.084  0.00  0.00      PROA N  
ATOM   1635  CA  VAL P  95      40.762  27.793   0.168  0.00  0.00      PROA C  
ATOM   1636  C   VAL P  95      39.727  28.920   0.555  0.00  0.00      PROA C  
ATOM   1637  O   VAL P  95      40.025  30.150   0.572  0.00  0.00      PROA O  
ATOM   1638  CB  VAL P  95      40.351  27.468  -1.317  0.00  0.00      PROA C  
ATOM   1639  CG1 VAL P  95      40.893  28.472  -2.331  0.00  0.00      PROA C  
ATOM   1640  CG2 VAL P  95      40.994  26.072  -1.644  0.00  0.00      PROA C  
ATOM   1641  HN  VAL P  95      39.990  25.928   0.977  0.00  0.00      PROA H  
ATOM   1642  HA  VAL P  95      41.789  28.118   0.093  0.00  0.00      PROA H  
ATOM   1643  HB  VAL P  95      39.260  27.258  -1.317  0.00  0.00      PROA H  
ATOM   1644 HG11 VAL P  95      40.399  29.454  -2.170  0.00  0.00      PROA H  
ATOM   1645 HG12 VAL P  95      40.517  28.191  -3.338  0.00  0.00      PROA H  
ATOM   1646 HG13 VAL P  95      41.982  28.427  -2.549  0.00  0.00      PROA H  
ATOM   1647 HG21 VAL P  95      40.483  25.232  -1.127  0.00  0.00      PROA H  
ATOM   1648 HG22 VAL P  95      42.092  26.113  -1.482  0.00  0.00      PROA H  
ATOM   1649 HG23 VAL P  95      40.748  25.864  -2.707  0.00  0.00      PROA H  
ATOM   1650  N   ILE P  96      38.517  28.449   0.942  0.00  0.00      PROA N  
ATOM   1651  CA  ILE P  96      37.389  29.238   1.276  0.00  0.00      PROA C  
ATOM   1652  C   ILE P  96      37.567  30.103   2.516  0.00  0.00      PROA C  
ATOM   1653  O   ILE P  96      37.232  31.274   2.605  0.00  0.00      PROA O  
ATOM   1654  CB  ILE P  96      36.185  28.319   1.356  0.00  0.00      PROA C  
ATOM   1655  CG1 ILE P  96      35.965  27.602  -0.001  0.00  0.00      PROA C  
ATOM   1656  CG2 ILE P  96      34.962  29.121   1.912  0.00  0.00      PROA C  
ATOM   1657  CD  ILE P  96      35.740  28.540  -1.263  0.00  0.00      PROA C  
ATOM   1658  HN  ILE P  96      38.323  27.472   0.956  0.00  0.00      PROA H  
ATOM   1659  HA  ILE P  96      37.301  29.965   0.482  0.00  0.00      PROA H  
ATOM   1660  HB  ILE P  96      36.310  27.552   2.150  0.00  0.00      PROA H  
ATOM   1661 HG11 ILE P  96      35.161  26.840   0.089  0.00  0.00      PROA H  
ATOM   1662 HG12 ILE P  96      36.727  26.835  -0.254  0.00  0.00      PROA H  
ATOM   1663 HG21 ILE P  96      34.699  29.928   1.195  0.00  0.00      PROA H  
ATOM   1664 HG22 ILE P  96      35.104  29.655   2.876  0.00  0.00      PROA H  
ATOM   1665 HG23 ILE P  96      34.133  28.393   2.038  0.00  0.00      PROA H  
ATOM   1666  HD1 ILE P  96      36.654  29.153  -1.418  0.00  0.00      PROA H  
ATOM   1667  HD2 ILE P  96      34.768  29.069  -1.168  0.00  0.00      PROA H  
ATOM   1668  HD3 ILE P  96      35.681  27.875  -2.151  0.00  0.00      PROA H  
ATOM   1669  N   ASN P  97      38.165  29.584   3.636  0.00  0.00      PROA N  
ATOM   1670  CA  ASN P  97      38.192  30.156   4.911  0.00  0.00      PROA C  
ATOM   1671  C   ASN P  97      39.503  30.871   5.088  0.00  0.00      PROA C  
ATOM   1672  O   ASN P  97      39.838  31.365   6.148  0.00  0.00      PROA O  
ATOM   1673  CB  ASN P  97      37.958  29.002   5.953  0.00  0.00      PROA C  
ATOM   1674  CG  ASN P  97      36.574  28.503   5.832  0.00  0.00      PROA C  
ATOM   1675  ND2 ASN P  97      36.504  27.162   6.176  0.00  0.00      PROA N  
ATOM   1676  OD1 ASN P  97      35.601  29.165   5.429  0.00  0.00      PROA O  
ATOM   1677  HN  ASN P  97      38.368  28.608   3.652  0.00  0.00      PROA H  
ATOM   1678  HA  ASN P  97      37.456  30.944   4.968  0.00  0.00      PROA H  
ATOM   1679  HB1 ASN P  97      38.135  29.415   6.969  0.00  0.00      PROA H  
ATOM   1680  HB2 ASN P  97      38.703  28.193   5.798  0.00  0.00      PROA H  
ATOM   1681 HD21 ASN P  97      37.344  26.713   6.482  0.00  0.00      PROA H  
ATOM   1682 HD22 ASN P  97      35.575  26.802   6.098  0.00  0.00      PROA H  
ATOM   1683  N   ALA P  98      40.337  30.976   3.995  0.00  0.00      PROA N  
ATOM   1684  CA  ALA P  98      41.736  31.524   3.978  0.00  0.00      PROA C  
ATOM   1685  C   ALA P  98      41.833  32.877   4.656  0.00  0.00      PROA C  
ATOM   1686  O   ALA P  98      42.775  33.212   5.338  0.00  0.00      PROA O  
ATOM   1687  CB  ALA P  98      42.195  31.690   2.540  0.00  0.00      PROA C  
ATOM   1688  HN  ALA P  98      40.084  30.589   3.112  0.00  0.00      PROA H  
ATOM   1689  HA  ALA P  98      42.325  30.834   4.563  0.00  0.00      PROA H  
ATOM   1690  HB1 ALA P  98      43.179  32.196   2.440  0.00  0.00      PROA H  
ATOM   1691  HB2 ALA P  98      41.517  32.302   1.906  0.00  0.00      PROA H  
ATOM   1692  HB3 ALA P  98      42.296  30.741   1.971  0.00  0.00      PROA H  
ATOM   1693  N   PHE P  99      40.861  33.784   4.418  0.00  0.00      PROA N  
ATOM   1694  CA  PHE P  99      40.939  35.210   4.846  0.00  0.00      PROA C  
ATOM   1695  C   PHE P  99      40.958  35.432   6.372  0.00  0.00      PROA C  
ATOM   1696  O   PHE P  99      41.288  36.484   6.835  0.00  0.00      PROA O  
ATOM   1697  CB  PHE P  99      39.761  35.956   4.175  0.00  0.00      PROA C  
ATOM   1698  CG  PHE P  99      39.599  35.361   2.804  0.00  0.00      PROA C  
ATOM   1699  CD1 PHE P  99      40.334  36.100   1.832  0.00  0.00      PROA C  
ATOM   1700  CD2 PHE P  99      38.796  34.222   2.462  0.00  0.00      PROA C  
ATOM   1701  CE1 PHE P  99      40.215  35.683   0.531  0.00  0.00      PROA C  
ATOM   1702  CE2 PHE P  99      38.876  33.742   1.185  0.00  0.00      PROA C  
ATOM   1703  CZ  PHE P  99      39.426  34.520   0.161  0.00  0.00      PROA C  
ATOM   1704  HN  PHE P  99      40.101  33.611   3.795  0.00  0.00      PROA H  
ATOM   1705  HA  PHE P  99      41.916  35.578   4.571  0.00  0.00      PROA H  
ATOM   1706  HB1 PHE P  99      40.077  37.021   4.221  0.00  0.00      PROA H  
ATOM   1707  HB2 PHE P  99      38.884  35.772   4.832  0.00  0.00      PROA H  
ATOM   1708  HD1 PHE P  99      40.990  36.921   2.082  0.00  0.00      PROA H  
ATOM   1709  HD2 PHE P  99      38.384  33.673   3.297  0.00  0.00      PROA H  
ATOM   1710  HE1 PHE P  99      40.551  36.368  -0.233  0.00  0.00      PROA H  
ATOM   1711  HE2 PHE P  99      38.497  32.779   0.878  0.00  0.00      PROA H  
ATOM   1712  HZ  PHE P  99      39.285  34.244  -0.873  0.00  0.00      PROA H  
ATOM   1713  N   GLU P 100      40.462  34.403   7.090  0.00  0.00      PROA N  
ATOM   1714  CA  GLU P 100      40.369  34.440   8.570  0.00  0.00      PROA C  
ATOM   1715  C   GLU P 100      39.644  35.678   9.148  0.00  0.00      PROA C  
ATOM   1716  O   GLU P 100      40.172  36.418   9.956  0.00  0.00      PROA O  
ATOM   1717  CB  GLU P 100      41.785  34.318   9.251  0.00  0.00      PROA C  
ATOM   1718  CG  GLU P 100      42.480  32.977   8.928  0.00  0.00      PROA C  
ATOM   1719  CD  GLU P 100      43.889  32.929   9.422  0.00  0.00      PROA C  
ATOM   1720  OE1 GLU P 100      44.674  33.879   9.296  0.00  0.00      PROA O  
ATOM   1721  OE2 GLU P 100      44.218  31.808   9.918  0.00  0.00      PROA O1-
ATOM   1722  HN  GLU P 100      40.279  33.543   6.618  0.00  0.00      PROA H  
ATOM   1723  HA  GLU P 100      39.867  33.531   8.866  0.00  0.00      PROA H  
ATOM   1724  HB1 GLU P 100      41.685  34.386  10.355  0.00  0.00      PROA H  
ATOM   1725  HB2 GLU P 100      42.451  35.124   8.877  0.00  0.00      PROA H  
ATOM   1726  HG1 GLU P 100      42.495  32.845   7.825  0.00  0.00      PROA H  
ATOM   1727  HG2 GLU P 100      41.857  32.221   9.453  0.00  0.00      PROA H  
ATOM   1728  N   ASN P 101      38.379  35.768   8.737  0.00  0.00      PROA N  
ATOM   1729  CA  ASN P 101      37.463  36.840   9.052  0.00  0.00      PROA C  
ATOM   1730  C   ASN P 101      36.847  36.597  10.344  0.00  0.00      PROA C  
ATOM   1731  O   ASN P 101      36.412  37.527  10.963  0.00  0.00      PROA O  
ATOM   1732  CB  ASN P 101      36.285  36.987   8.009  0.00  0.00      PROA C  
ATOM   1733  CG  ASN P 101      36.754  37.009   6.573  0.00  0.00      PROA C  
ATOM   1734  ND2 ASN P 101      37.498  38.038   6.119  0.00  0.00      PROA N  
ATOM   1735  OD1 ASN P 101      36.536  36.123   5.803  0.00  0.00      PROA O  
ATOM   1736  HN  ASN P 101      38.042  34.986   8.218  0.00  0.00      PROA H  
ATOM   1737  HA  ASN P 101      37.936  37.789   9.258  0.00  0.00      PROA H  
ATOM   1738  HB1 ASN P 101      35.637  37.885   8.104  0.00  0.00      PROA H  
ATOM   1739  HB2 ASN P 101      35.613  36.103   8.022  0.00  0.00      PROA H  
ATOM   1740 HD21 ASN P 101      37.479  38.321   5.160  0.00  0.00      PROA H  
ATOM   1741 HD22 ASN P 101      37.754  38.783   6.735  0.00  0.00      PROA H  
ATOM   1742  N   VAL P 102      36.815  35.346  10.854  0.00  0.00      PROA N  
ATOM   1743  CA  VAL P 102      36.543  35.077  12.259  0.00  0.00      PROA C  
ATOM   1744  C   VAL P 102      37.685  34.379  12.944  0.00  0.00      PROA C  
ATOM   1745  O   VAL P 102      38.586  33.774  12.360  0.00  0.00      PROA O  
ATOM   1746  CB  VAL P 102      35.266  34.200  12.407  0.00  0.00      PROA C  
ATOM   1747  CG1 VAL P 102      34.046  34.959  11.873  0.00  0.00      PROA C  
ATOM   1748  CG2 VAL P 102      35.476  32.775  11.849  0.00  0.00      PROA C  
ATOM   1749  HN  VAL P 102      37.059  34.608  10.229  0.00  0.00      PROA H  
ATOM   1750  HA  VAL P 102      36.356  35.961  12.851  0.00  0.00      PROA H  
ATOM   1751  HB  VAL P 102      34.987  34.137  13.481  0.00  0.00      PROA H  
ATOM   1752 HG11 VAL P 102      34.109  34.702  10.794  0.00  0.00      PROA H  
ATOM   1753 HG12 VAL P 102      34.285  36.020  12.101  0.00  0.00      PROA H  
ATOM   1754 HG13 VAL P 102      33.108  34.607  12.354  0.00  0.00      PROA H  
ATOM   1755 HG21 VAL P 102      35.921  32.872  10.836  0.00  0.00      PROA H  
ATOM   1756 HG22 VAL P 102      34.518  32.223  11.738  0.00  0.00      PROA H  
ATOM   1757 HG23 VAL P 102      36.147  32.125  12.451  0.00  0.00      PROA H  
ATOM   1758  N   ASP P 103      37.716  34.466  14.283  0.00  0.00      PROA N  
ATOM   1759  CA  ASP P 103      38.755  33.804  15.026  0.00  0.00      PROA C  
ATOM   1760  C   ASP P 103      38.070  32.931  16.105  0.00  0.00      PROA C  
ATOM   1761  O   ASP P 103      38.754  32.225  16.856  0.00  0.00      PROA O  
ATOM   1762  CB  ASP P 103      39.833  34.741  15.651  0.00  0.00      PROA C  
ATOM   1763  CG  ASP P 103      39.346  35.653  16.793  0.00  0.00      PROA C  
ATOM   1764  OD1 ASP P 103      40.112  36.156  17.638  0.00  0.00      PROA O  
ATOM   1765  OD2 ASP P 103      38.098  35.934  16.782  0.00  0.00      PROA O1-
ATOM   1766  HN  ASP P 103      36.940  34.890  14.743  0.00  0.00      PROA H  
ATOM   1767  HA  ASP P 103      39.307  33.134  14.384  0.00  0.00      PROA H  
ATOM   1768  HB1 ASP P 103      40.276  35.364  14.844  0.00  0.00      PROA H  
ATOM   1769  HB2 ASP P 103      40.656  34.150  16.108  0.00  0.00      PROA H  
ATOM   1770  N   GLU P 104      36.711  32.923  16.096  0.00  0.00      PROA N  
ATOM   1771  CA  GLU P 104      35.949  31.985  16.929  0.00  0.00      PROA C  
ATOM   1772  C   GLU P 104      34.664  31.638  16.161  0.00  0.00      PROA C  
ATOM   1773  O   GLU P 104      34.152  32.408  15.425  0.00  0.00      PROA O  
ATOM   1774  CB  GLU P 104      35.611  32.534  18.319  0.00  0.00      PROA C  
ATOM   1775  CG  GLU P 104      34.726  31.668  19.273  0.00  0.00      PROA C  
ATOM   1776  CD  GLU P 104      35.411  30.405  19.743  0.00  0.00      PROA C  
ATOM   1777  OE1 GLU P 104      36.070  30.346  20.818  0.00  0.00      PROA O  
ATOM   1778  OE2 GLU P 104      35.118  29.424  19.045  0.00  0.00      PROA O1-
ATOM   1779  HN  GLU P 104      36.147  33.504  15.516  0.00  0.00      PROA H  
ATOM   1780  HA  GLU P 104      36.588  31.148  17.168  0.00  0.00      PROA H  
ATOM   1781  HB1 GLU P 104      35.216  33.559  18.150  0.00  0.00      PROA H  
ATOM   1782  HB2 GLU P 104      36.582  32.950  18.662  0.00  0.00      PROA H  
ATOM   1783  HG1 GLU P 104      33.683  31.459  18.952  0.00  0.00      PROA H  
ATOM   1784  HG2 GLU P 104      34.594  32.320  20.162  0.00  0.00      PROA H  
ATOM   1785  N   GLY P 105      34.194  30.323  16.180  0.00  0.00      PROA N  
ATOM   1786  CA  GLY P 105      33.193  29.728  15.213  0.00  0.00      PROA C  
ATOM   1787  C   GLY P 105      33.827  28.995  14.059  0.00  0.00      PROA C  
ATOM   1788  O   GLY P 105      33.155  28.760  13.035  0.00  0.00      PROA O  
ATOM   1789  HN  GLY P 105      34.529  29.807  16.964  0.00  0.00      PROA H  
ATOM   1790  HA1 GLY P 105      32.656  30.522  14.714  0.00  0.00      PROA H  
ATOM   1791  HA2 GLY P 105      32.567  29.070  15.798  0.00  0.00      PROA H  
ATOM   1792  N   ILE P 106      35.156  28.727  14.191  0.00  0.00      PROA N  
ATOM   1793  CA  ILE P 106      36.026  28.043  13.167  0.00  0.00      PROA C  
ATOM   1794  C   ILE P 106      35.427  26.671  12.962  0.00  0.00      PROA C  
ATOM   1795  O   ILE P 106      35.126  26.200  11.856  0.00  0.00      PROA O  
ATOM   1796  CB  ILE P 106      37.488  28.041  13.514  0.00  0.00      PROA C  
ATOM   1797  CG1 ILE P 106      38.048  29.458  13.568  0.00  0.00      PROA C  
ATOM   1798  CG2 ILE P 106      38.239  27.053  12.615  0.00  0.00      PROA C  
ATOM   1799  CD  ILE P 106      39.509  29.559  14.166  0.00  0.00      PROA C  
ATOM   1800  HN  ILE P 106      35.617  28.925  15.053  0.00  0.00      PROA H  
ATOM   1801  HA  ILE P 106      35.922  28.656  12.283  0.00  0.00      PROA H  
ATOM   1802  HB  ILE P 106      37.639  27.634  14.537  0.00  0.00      PROA H  
ATOM   1803 HG11 ILE P 106      37.425  30.149  14.176  0.00  0.00      PROA H  
ATOM   1804 HG12 ILE P 106      38.114  29.896  12.549  0.00  0.00      PROA H  
ATOM   1805 HG21 ILE P 106      38.045  25.977  12.809  0.00  0.00      PROA H  
ATOM   1806 HG22 ILE P 106      39.316  27.215  12.836  0.00  0.00      PROA H  
ATOM   1807 HG23 ILE P 106      38.087  27.281  11.538  0.00  0.00      PROA H  
ATOM   1808  HD1 ILE P 106      40.204  28.919  13.582  0.00  0.00      PROA H  
ATOM   1809  HD2 ILE P 106      39.592  29.238  15.226  0.00  0.00      PROA H  
ATOM   1810  HD3 ILE P 106      39.798  30.625  14.046  0.00  0.00      PROA H  
ATOM   1811  N   SER P 107      35.165  25.950  14.052  0.00  0.00      PROA N  
ATOM   1812  CA  SER P 107      34.602  24.605  14.101  0.00  0.00      PROA C  
ATOM   1813  C   SER P 107      33.198  24.571  13.421  0.00  0.00      PROA C  
ATOM   1814  O   SER P 107      32.824  23.584  12.805  0.00  0.00      PROA O  
ATOM   1815  CB  SER P 107      34.602  23.957  15.507  0.00  0.00      PROA C  
ATOM   1816  OG  SER P 107      33.873  22.727  15.691  0.00  0.00      PROA O  
ATOM   1817  HN  SER P 107      35.476  26.365  14.903  0.00  0.00      PROA H  
ATOM   1818  HA  SER P 107      35.201  23.922  13.517  0.00  0.00      PROA H  
ATOM   1819  HB1 SER P 107      34.257  24.751  16.204  0.00  0.00      PROA H  
ATOM   1820  HB2 SER P 107      35.671  23.748  15.723  0.00  0.00      PROA H  
ATOM   1821  HG1 SER P 107      32.978  22.976  15.933  0.00  0.00      PROA H  
ATOM   1822  N   SER P 108      32.343  25.539  13.636  0.00  0.00      PROA N  
ATOM   1823  CA  SER P 108      31.010  25.672  13.104  0.00  0.00      PROA C  
ATOM   1824  C   SER P 108      31.070  25.847  11.656  0.00  0.00      PROA C  
ATOM   1825  O   SER P 108      30.292  25.373  10.854  0.00  0.00      PROA O  
ATOM   1826  CB  SER P 108      30.352  26.953  13.726  0.00  0.00      PROA C  
ATOM   1827  OG  SER P 108      28.894  26.994  13.486  0.00  0.00      PROA O  
ATOM   1828  HN  SER P 108      32.585  26.125  14.405  0.00  0.00      PROA H  
ATOM   1829  HA  SER P 108      30.412  24.806  13.346  0.00  0.00      PROA H  
ATOM   1830  HB1 SER P 108      30.731  27.884  13.252  0.00  0.00      PROA H  
ATOM   1831  HB2 SER P 108      30.353  27.004  14.835  0.00  0.00      PROA H  
ATOM   1832  HG1 SER P 108      28.512  26.382  14.118  0.00  0.00      PROA H  
ATOM   1833  N   LEU P 109      32.021  26.656  11.155  0.00  0.00      PROA N  
ATOM   1834  CA  LEU P 109      32.035  26.853   9.690  0.00  0.00      PROA C  
ATOM   1835  C   LEU P 109      32.760  25.802   8.872  0.00  0.00      PROA C  
ATOM   1836  O   LEU P 109      32.585  25.607   7.709  0.00  0.00      PROA O  
ATOM   1837  CB  LEU P 109      32.698  28.269   9.465  0.00  0.00      PROA C  
ATOM   1838  CG  LEU P 109      32.849  28.836   7.999  0.00  0.00      PROA C  
ATOM   1839  CD1 LEU P 109      31.501  29.078   7.336  0.00  0.00      PROA C  
ATOM   1840  CD2 LEU P 109      33.526  30.141   8.130  0.00  0.00      PROA C  
ATOM   1841  HN  LEU P 109      32.586  27.216  11.757  0.00  0.00      PROA H  
ATOM   1842  HA  LEU P 109      31.083  27.066   9.226  0.00  0.00      PROA H  
ATOM   1843  HB1 LEU P 109      33.687  28.260   9.971  0.00  0.00      PROA H  
ATOM   1844  HB2 LEU P 109      32.169  29.109   9.964  0.00  0.00      PROA H  
ATOM   1845  HG  LEU P 109      33.490  28.138   7.419  0.00  0.00      PROA H  
ATOM   1846 HD11 LEU P 109      30.868  29.807   7.887  0.00  0.00      PROA H  
ATOM   1847 HD12 LEU P 109      31.027  28.074   7.374  0.00  0.00      PROA H  
ATOM   1848 HD13 LEU P 109      31.658  29.340   6.268  0.00  0.00      PROA H  
ATOM   1849 HD21 LEU P 109      32.995  30.790   8.859  0.00  0.00      PROA H  
ATOM   1850 HD22 LEU P 109      33.623  30.790   7.233  0.00  0.00      PROA H  
ATOM   1851 HD23 LEU P 109      34.571  30.085   8.503  0.00  0.00      PROA H  
ATOM   1852  N   PHE P 110      33.564  25.016   9.550  0.00  0.00      PROA N  
ATOM   1853  CA  PHE P 110      33.933  23.642   9.161  0.00  0.00      PROA C  
ATOM   1854  C   PHE P 110      32.698  22.713   9.088  0.00  0.00      PROA C  
ATOM   1855  O   PHE P 110      32.553  21.963   8.160  0.00  0.00      PROA O  
ATOM   1856  CB  PHE P 110      35.145  23.122  10.067  0.00  0.00      PROA C  
ATOM   1857  CG  PHE P 110      35.429  21.637   9.803  0.00  0.00      PROA C  
ATOM   1858  CD1 PHE P 110      34.866  20.611  10.671  0.00  0.00      PROA C  
ATOM   1859  CD2 PHE P 110      36.336  21.309   8.795  0.00  0.00      PROA C  
ATOM   1860  CE1 PHE P 110      35.284  19.269  10.536  0.00  0.00      PROA C  
ATOM   1861  CE2 PHE P 110      36.786  19.957   8.709  0.00  0.00      PROA C  
ATOM   1862  CZ  PHE P 110      36.273  19.013   9.606  0.00  0.00      PROA C  
ATOM   1863  HN  PHE P 110      33.778  25.287  10.485  0.00  0.00      PROA H  
ATOM   1864  HA  PHE P 110      34.297  23.670   8.145  0.00  0.00      PROA H  
ATOM   1865  HB1 PHE P 110      34.815  23.257  11.120  0.00  0.00      PROA H  
ATOM   1866  HB2 PHE P 110      35.899  23.909   9.852  0.00  0.00      PROA H  
ATOM   1867  HD1 PHE P 110      34.160  20.833  11.459  0.00  0.00      PROA H  
ATOM   1868  HD2 PHE P 110      36.772  22.121   8.232  0.00  0.00      PROA H  
ATOM   1869  HE1 PHE P 110      34.841  18.535  11.192  0.00  0.00      PROA H  
ATOM   1870  HE2 PHE P 110      37.401  19.653   7.875  0.00  0.00      PROA H  
ATOM   1871  HZ  PHE P 110      36.644  18.005   9.493  0.00  0.00      PROA H  
ATOM   1872  N   SER P 111      31.798  22.750  10.100  0.00  0.00      PROA N  
ATOM   1873  CA  SER P 111      30.548  21.949  10.079  0.00  0.00      PROA C  
ATOM   1874  C   SER P 111      29.684  22.422   8.928  0.00  0.00      PROA C  
ATOM   1875  O   SER P 111      29.131  21.464   8.371  0.00  0.00      PROA O  
ATOM   1876  CB  SER P 111      29.657  22.180  11.386  0.00  0.00      PROA C  
ATOM   1877  OG  SER P 111      30.281  21.742  12.520  0.00  0.00      PROA O  
ATOM   1878  HN  SER P 111      31.920  23.262  10.947  0.00  0.00      PROA H  
ATOM   1879  HA  SER P 111      30.841  20.952   9.783  0.00  0.00      PROA H  
ATOM   1880  HB1 SER P 111      28.667  21.685  11.288  0.00  0.00      PROA H  
ATOM   1881  HB2 SER P 111      29.480  23.276  11.405  0.00  0.00      PROA H  
ATOM   1882  HG1 SER P 111      29.886  22.198  13.267  0.00  0.00      PROA H  
ATOM   1883  N   SER P 112      29.541  23.693   8.649  0.00  0.00      PROA N  
ATOM   1884  CA  SER P 112      28.884  24.271   7.471  0.00  0.00      PROA C  
ATOM   1885  C   SER P 112      29.371  23.779   6.137  0.00  0.00      PROA C  
ATOM   1886  O   SER P 112      28.619  23.206   5.374  0.00  0.00      PROA O  
ATOM   1887  CB  SER P 112      29.068  25.801   7.620  0.00  0.00      PROA C  
ATOM   1888  OG  SER P 112      28.227  26.518   6.799  0.00  0.00      PROA O  
ATOM   1889  HN  SER P 112      29.976  24.326   9.284  0.00  0.00      PROA H  
ATOM   1890  HA  SER P 112      27.835  24.028   7.548  0.00  0.00      PROA H  
ATOM   1891  HB1 SER P 112      30.148  26.027   7.490  0.00  0.00      PROA H  
ATOM   1892  HB2 SER P 112      28.862  26.217   8.629  0.00  0.00      PROA H  
ATOM   1893  HG1 SER P 112      27.396  26.442   7.274  0.00  0.00      PROA H  
ATOM   1894  N   LEU P 113      30.672  23.936   5.815  0.00  0.00      PROA N  
ATOM   1895  CA  LEU P 113      31.083  23.493   4.478  0.00  0.00      PROA C  
ATOM   1896  C   LEU P 113      31.287  21.949   4.341  0.00  0.00      PROA C  
ATOM   1897  O   LEU P 113      31.262  21.392   3.239  0.00  0.00      PROA O  
ATOM   1898  CB  LEU P 113      32.413  24.269   4.006  0.00  0.00      PROA C  
ATOM   1899  CG  LEU P 113      32.413  25.778   4.346  0.00  0.00      PROA C  
ATOM   1900  CD1 LEU P 113      33.772  26.402   4.071  0.00  0.00      PROA C  
ATOM   1901  CD2 LEU P 113      31.503  26.661   3.505  0.00  0.00      PROA C  
ATOM   1902  HN  LEU P 113      31.360  24.338   6.414  0.00  0.00      PROA H  
ATOM   1903  HA  LEU P 113      30.423  23.990   3.782  0.00  0.00      PROA H  
ATOM   1904  HB1 LEU P 113      32.648  24.092   2.934  0.00  0.00      PROA H  
ATOM   1905  HB2 LEU P 113      33.277  23.799   4.522  0.00  0.00      PROA H  
ATOM   1906  HG  LEU P 113      32.110  25.893   5.408  0.00  0.00      PROA H  
ATOM   1907 HD11 LEU P 113      34.174  26.152   3.065  0.00  0.00      PROA H  
ATOM   1908 HD12 LEU P 113      34.561  25.996   4.740  0.00  0.00      PROA H  
ATOM   1909 HD13 LEU P 113      33.747  27.493   4.278  0.00  0.00      PROA H  
ATOM   1910 HD21 LEU P 113      31.569  26.359   2.438  0.00  0.00      PROA H  
ATOM   1911 HD22 LEU P 113      31.747  27.738   3.632  0.00  0.00      PROA H  
ATOM   1912 HD23 LEU P 113      30.444  26.654   3.839  0.00  0.00      PROA H  
ATOM   1913  N   LYS P 114      31.429  21.216   5.471  0.00  0.00      PROA N  
ATOM   1914  CA  LYS P 114      31.151  19.783   5.408  0.00  0.00      PROA C  
ATOM   1915  C   LYS P 114      29.760  19.377   4.986  0.00  0.00      PROA C  
ATOM   1916  O   LYS P 114      29.621  18.600   4.066  0.00  0.00      PROA O  
ATOM   1917  CB  LYS P 114      31.546  19.003   6.704  0.00  0.00      PROA C  
ATOM   1918  CG  LYS P 114      33.088  19.005   6.929  0.00  0.00      PROA C  
ATOM   1919  CD  LYS P 114      34.005  18.077   6.022  0.00  0.00      PROA C  
ATOM   1920  CE  LYS P 114      34.494  16.780   6.640  0.00  0.00      PROA C  
ATOM   1921  NZ  LYS P 114      34.894  15.813   5.615  0.00  0.00      PROA N1+
ATOM   1922  HN  LYS P 114      31.593  21.720   6.316  0.00  0.00      PROA H  
ATOM   1923  HA  LYS P 114      31.731  19.356   4.603  0.00  0.00      PROA H  
ATOM   1924  HB1 LYS P 114      31.171  17.961   6.631  0.00  0.00      PROA H  
ATOM   1925  HB2 LYS P 114      31.104  19.524   7.580  0.00  0.00      PROA H  
ATOM   1926  HG1 LYS P 114      33.246  18.823   8.014  0.00  0.00      PROA H  
ATOM   1927  HG2 LYS P 114      33.483  20.039   6.835  0.00  0.00      PROA H  
ATOM   1928  HD1 LYS P 114      34.947  18.644   5.867  0.00  0.00      PROA H  
ATOM   1929  HD2 LYS P 114      33.597  17.874   5.009  0.00  0.00      PROA H  
ATOM   1930  HE1 LYS P 114      33.631  16.382   7.215  0.00  0.00      PROA H  
ATOM   1931  HE2 LYS P 114      35.324  16.880   7.372  0.00  0.00      PROA H  
ATOM   1932  HZ1 LYS P 114      34.041  15.340   5.254  0.00  0.00      PROA H  
ATOM   1933  HZ2 LYS P 114      35.489  15.019   5.927  0.00  0.00      PROA H  
ATOM   1934  HZ3 LYS P 114      35.465  16.324   4.912  0.00  0.00      PROA H  
ATOM   1935  N   VAL P 115      28.666  19.960   5.547  0.00  0.00      PROA N  
ATOM   1936  CA  VAL P 115      27.330  19.577   5.207  0.00  0.00      PROA C  
ATOM   1937  C   VAL P 115      26.835  20.109   3.873  0.00  0.00      PROA C  
ATOM   1938  O   VAL P 115      26.096  19.418   3.159  0.00  0.00      PROA O  
ATOM   1939  CB  VAL P 115      26.362  19.894   6.312  0.00  0.00      PROA C  
ATOM   1940  CG1 VAL P 115      25.906  21.406   6.364  0.00  0.00      PROA C  
ATOM   1941  CG2 VAL P 115      25.104  18.916   6.239  0.00  0.00      PROA C  
ATOM   1942  HN  VAL P 115      28.862  20.711   6.173  0.00  0.00      PROA H  
ATOM   1943  HA  VAL P 115      27.296  18.520   4.988  0.00  0.00      PROA H  
ATOM   1944  HB  VAL P 115      26.903  19.748   7.272  0.00  0.00      PROA H  
ATOM   1945 HG11 VAL P 115      26.666  22.138   6.712  0.00  0.00      PROA H  
ATOM   1946 HG12 VAL P 115      25.050  21.455   7.071  0.00  0.00      PROA H  
ATOM   1947 HG13 VAL P 115      25.555  21.833   5.401  0.00  0.00      PROA H  
ATOM   1948 HG21 VAL P 115      24.303  19.284   5.563  0.00  0.00      PROA H  
ATOM   1949 HG22 VAL P 115      24.622  18.832   7.236  0.00  0.00      PROA H  
ATOM   1950 HG23 VAL P 115      25.474  17.982   5.765  0.00  0.00      PROA H  
ATOM   1951  N   VAL P 116      27.396  21.243   3.401  0.00  0.00      PROA N  
ATOM   1952  CA  VAL P 116      27.113  21.800   2.014  0.00  0.00      PROA C  
ATOM   1953  C   VAL P 116      27.525  20.935   0.788  0.00  0.00      PROA C  
ATOM   1954  O   VAL P 116      26.929  20.842  -0.285  0.00  0.00      PROA O  
ATOM   1955  CB  VAL P 116      27.697  23.197   1.804  0.00  0.00      PROA C  
ATOM   1956  CG1 VAL P 116      27.961  23.489   0.316  0.00  0.00      PROA C  
ATOM   1957  CG2 VAL P 116      26.668  24.204   2.364  0.00  0.00      PROA C  
ATOM   1958  HN  VAL P 116      28.051  21.617   4.052  0.00  0.00      PROA H  
ATOM   1959  HA  VAL P 116      26.060  21.654   1.820  0.00  0.00      PROA H  
ATOM   1960  HB  VAL P 116      28.644  23.442   2.331  0.00  0.00      PROA H  
ATOM   1961 HG11 VAL P 116      28.819  22.901  -0.073  0.00  0.00      PROA H  
ATOM   1962 HG12 VAL P 116      28.239  24.555   0.168  0.00  0.00      PROA H  
ATOM   1963 HG13 VAL P 116      27.044  23.277  -0.273  0.00  0.00      PROA H  
ATOM   1964 HG21 VAL P 116      26.560  23.986   3.448  0.00  0.00      PROA H  
ATOM   1965 HG22 VAL P 116      25.759  24.148   1.728  0.00  0.00      PROA H  
ATOM   1966 HG23 VAL P 116      27.074  25.236   2.310  0.00  0.00      PROA H  
ATOM   1967  N   ARG P 117      28.597  20.167   0.970  0.00  0.00      PROA N  
ATOM   1968  CA  ARG P 117      29.063  19.041   0.179  0.00  0.00      PROA C  
ATOM   1969  C   ARG P 117      28.009  17.810   0.089  0.00  0.00      PROA C  
ATOM   1970  O   ARG P 117      28.354  16.831  -0.671  0.00  0.00      PROA O  
ATOM   1971  CB  ARG P 117      30.410  18.467   0.817  0.00  0.00      PROA C  
ATOM   1972  CG  ARG P 117      31.658  19.369   0.584  0.00  0.00      PROA C  
ATOM   1973  CD  ARG P 117      32.855  19.208   1.546  0.00  0.00      PROA C  
ATOM   1974  NE  ARG P 117      33.261  17.725   1.556  0.00  0.00      PROA N  
ATOM   1975  CZ  ARG P 117      32.795  16.818   2.444  0.00  0.00      PROA C  
ATOM   1976  NH1 ARG P 117      31.792  16.955   3.331  0.00  0.00      PROA N1+
ATOM   1977  NH2 ARG P 117      33.329  15.619   2.332  0.00  0.00      PROA N  
ATOM   1978  HN  ARG P 117      29.271  20.401   1.668  0.00  0.00      PROA H  
ATOM   1979  HA  ARG P 117      29.381  19.330  -0.812  0.00  0.00      PROA H  
ATOM   1980  HB1 ARG P 117      30.537  17.415   0.485  0.00  0.00      PROA H  
ATOM   1981  HB2 ARG P 117      30.165  18.355   1.895  0.00  0.00      PROA H  
ATOM   1982  HG1 ARG P 117      31.296  20.412   0.461  0.00  0.00      PROA H  
ATOM   1983  HG2 ARG P 117      32.147  19.137  -0.386  0.00  0.00      PROA H  
ATOM   1984  HD1 ARG P 117      32.637  19.543   2.583  0.00  0.00      PROA H  
ATOM   1985  HD2 ARG P 117      33.664  19.830   1.107  0.00  0.00      PROA H  
ATOM   1986  HE  ARG P 117      34.083  17.409   1.083  0.00  0.00      PROA H  
ATOM   1987 HH11 ARG P 117      31.046  17.607   3.198  0.00  0.00      PROA H  
ATOM   1988 HH12 ARG P 117      31.718  16.181   3.960  0.00  0.00      PROA H  
ATOM   1989 HH21 ARG P 117      33.004  14.840   2.868  0.00  0.00      PROA H  
ATOM   1990 HH22 ARG P 117      34.019  15.500   1.618  0.00  0.00      PROA H  
ATOM   1991  N   LEU P 118      26.856  17.908   0.820  0.00  0.00      PROA N  
ATOM   1992  CA  LEU P 118      25.864  16.830   0.875  0.00  0.00      PROA C  
ATOM   1993  C   LEU P 118      25.136  16.684  -0.522  0.00  0.00      PROA C  
ATOM   1994  O   LEU P 118      24.560  15.667  -0.896  0.00  0.00      PROA O  
ATOM   1995  CB  LEU P 118      24.788  17.056   2.000  0.00  0.00      PROA C  
ATOM   1996  CG  LEU P 118      23.563  16.160   2.081  0.00  0.00      PROA C  
ATOM   1997  CD1 LEU P 118      23.970  14.628   2.095  0.00  0.00      PROA C  
ATOM   1998  CD2 LEU P 118      22.761  16.448   3.348  0.00  0.00      PROA C  
ATOM   1999  HN  LEU P 118      26.735  18.639   1.488  0.00  0.00      PROA H  
ATOM   2000  HA  LEU P 118      26.322  15.881   1.114  0.00  0.00      PROA H  
ATOM   2001  HB1 LEU P 118      24.301  18.050   1.901  0.00  0.00      PROA H  
ATOM   2002  HB2 LEU P 118      25.336  16.928   2.958  0.00  0.00      PROA H  
ATOM   2003  HG  LEU P 118      22.888  16.305   1.210  0.00  0.00      PROA H  
ATOM   2004 HD11 LEU P 118      24.249  14.390   1.046  0.00  0.00      PROA H  
ATOM   2005 HD12 LEU P 118      23.176  13.900   2.368  0.00  0.00      PROA H  
ATOM   2006 HD13 LEU P 118      24.912  14.494   2.668  0.00  0.00      PROA H  
ATOM   2007 HD21 LEU P 118      22.275  17.445   3.283  0.00  0.00      PROA H  
ATOM   2008 HD22 LEU P 118      23.519  16.509   4.158  0.00  0.00      PROA H  
ATOM   2009 HD23 LEU P 118      22.019  15.643   3.541  0.00  0.00      PROA H  
ATOM   2010  N   LEU P 119      25.217  17.762  -1.324  0.00  0.00      PROA N  
ATOM   2011  CA  LEU P 119      24.929  17.950  -2.679  0.00  0.00      PROA C  
ATOM   2012  C   LEU P 119      25.511  16.810  -3.592  0.00  0.00      PROA C  
ATOM   2013  O   LEU P 119      24.958  16.539  -4.650  0.00  0.00      PROA O  
ATOM   2014  CB  LEU P 119      25.439  19.344  -3.198  0.00  0.00      PROA C  
ATOM   2015  CG  LEU P 119      25.360  19.722  -4.748  0.00  0.00      PROA C  
ATOM   2016  CD1 LEU P 119      23.843  19.679  -5.070  0.00  0.00      PROA C  
ATOM   2017  CD2 LEU P 119      25.931  21.082  -5.041  0.00  0.00      PROA C  
ATOM   2018  HN  LEU P 119      25.601  18.630  -1.020  0.00  0.00      PROA H  
ATOM   2019  HA  LEU P 119      23.859  17.933  -2.824  0.00  0.00      PROA H  
ATOM   2020  HB1 LEU P 119      26.525  19.301  -2.970  0.00  0.00      PROA H  
ATOM   2021  HB2 LEU P 119      25.030  20.239  -2.681  0.00  0.00      PROA H  
ATOM   2022  HG  LEU P 119      25.894  18.981  -5.381  0.00  0.00      PROA H  
ATOM   2023 HD11 LEU P 119      23.324  18.709  -4.912  0.00  0.00      PROA H  
ATOM   2024 HD12 LEU P 119      23.579  19.957  -6.113  0.00  0.00      PROA H  
ATOM   2025 HD13 LEU P 119      23.226  20.419  -4.518  0.00  0.00      PROA H  
ATOM   2026 HD21 LEU P 119      27.022  21.124  -4.837  0.00  0.00      PROA H  
ATOM   2027 HD22 LEU P 119      25.457  21.822  -4.360  0.00  0.00      PROA H  
ATOM   2028 HD23 LEU P 119      25.843  21.477  -6.076  0.00  0.00      PROA H  
ATOM   2029  N   ARG P 120      26.580  16.034  -3.218  0.00  0.00      PROA N  
ATOM   2030  CA  ARG P 120      27.121  14.986  -4.033  0.00  0.00      PROA C  
ATOM   2031  C   ARG P 120      26.113  13.926  -4.490  0.00  0.00      PROA C  
ATOM   2032  O   ARG P 120      26.272  13.258  -5.491  0.00  0.00      PROA O  
ATOM   2033  CB  ARG P 120      28.233  14.213  -3.303  0.00  0.00      PROA C  
ATOM   2034  CG  ARG P 120      27.876  13.713  -1.903  0.00  0.00      PROA C  
ATOM   2035  CD  ARG P 120      29.012  13.328  -1.025  0.00  0.00      PROA C  
ATOM   2036  NE  ARG P 120      29.778  14.520  -0.630  0.00  0.00      PROA N  
ATOM   2037  CZ  ARG P 120      31.079  14.390  -0.487  0.00  0.00      PROA C  
ATOM   2038  NH1 ARG P 120      31.517  13.325   0.192  0.00  0.00      PROA N1+
ATOM   2039  NH2 ARG P 120      31.966  15.197  -0.948  0.00  0.00      PROA N  
ATOM   2040  HN  ARG P 120      27.057  16.219  -2.363  0.00  0.00      PROA H  
ATOM   2041  HA  ARG P 120      27.508  15.365  -4.968  0.00  0.00      PROA H  
ATOM   2042  HB1 ARG P 120      29.154  14.832  -3.359  0.00  0.00      PROA H  
ATOM   2043  HB2 ARG P 120      28.527  13.276  -3.822  0.00  0.00      PROA H  
ATOM   2044  HG1 ARG P 120      27.241  12.828  -2.124  0.00  0.00      PROA H  
ATOM   2045  HG2 ARG P 120      27.144  14.388  -1.410  0.00  0.00      PROA H  
ATOM   2046  HD1 ARG P 120      29.655  12.648  -1.623  0.00  0.00      PROA H  
ATOM   2047  HD2 ARG P 120      28.667  12.808  -0.106  0.00  0.00      PROA H  
ATOM   2048  HE  ARG P 120      29.561  15.403  -1.046  0.00  0.00      PROA H  
ATOM   2049 HH11 ARG P 120      30.936  12.760   0.777  0.00  0.00      PROA H  
ATOM   2050 HH12 ARG P 120      32.506  13.209   0.282  0.00  0.00      PROA H  
ATOM   2051 HH21 ARG P 120      31.607  16.112  -1.135  0.00  0.00      PROA H  
ATOM   2052 HH22 ARG P 120      32.928  14.996  -0.764  0.00  0.00      PROA H  
ATOM   2053  N   LEU P 121      25.005  13.816  -3.721  0.00  0.00      PROA N  
ATOM   2054  CA  LEU P 121      23.913  12.937  -3.976  0.00  0.00      PROA C  
ATOM   2055  C   LEU P 121      23.236  13.179  -5.415  0.00  0.00      PROA C  
ATOM   2056  O   LEU P 121      22.854  12.318  -6.167  0.00  0.00      PROA O  
ATOM   2057  CB  LEU P 121      22.969  12.900  -2.824  0.00  0.00      PROA C  
ATOM   2058  CG  LEU P 121      21.844  11.805  -2.964  0.00  0.00      PROA C  
ATOM   2059  CD1 LEU P 121      22.392  10.425  -3.186  0.00  0.00      PROA C  
ATOM   2060  CD2 LEU P 121      21.059  11.846  -1.630  0.00  0.00      PROA C  
ATOM   2061  HN  LEU P 121      25.030  14.447  -2.949  0.00  0.00      PROA H  
ATOM   2062  HA  LEU P 121      24.378  11.972  -4.112  0.00  0.00      PROA H  
ATOM   2063  HB1 LEU P 121      22.532  13.920  -2.757  0.00  0.00      PROA H  
ATOM   2064  HB2 LEU P 121      23.548  12.713  -1.895  0.00  0.00      PROA H  
ATOM   2065  HG  LEU P 121      21.098  12.040  -3.753  0.00  0.00      PROA H  
ATOM   2066 HD11 LEU P 121      21.591   9.656  -3.189  0.00  0.00      PROA H  
ATOM   2067 HD12 LEU P 121      23.164  10.252  -2.406  0.00  0.00      PROA H  
ATOM   2068 HD13 LEU P 121      22.915  10.429  -4.167  0.00  0.00      PROA H  
ATOM   2069 HD21 LEU P 121      21.774  11.794  -0.782  0.00  0.00      PROA H  
ATOM   2070 HD22 LEU P 121      20.393  10.957  -1.590  0.00  0.00      PROA H  
ATOM   2071 HD23 LEU P 121      20.429  12.744  -1.452  0.00  0.00      PROA H  
ATOM   2072  N   GLY P 122      23.185  14.411  -5.855  0.00  0.00      PROA N  
ATOM   2073  CA  GLY P 122      22.734  14.877  -7.168  0.00  0.00      PROA C  
ATOM   2074  C   GLY P 122      23.738  14.907  -8.220  0.00  0.00      PROA C  
ATOM   2075  O   GLY P 122      23.336  15.009  -9.387  0.00  0.00      PROA O  
ATOM   2076  HN  GLY P 122      23.468  15.153  -5.252  0.00  0.00      PROA H  
ATOM   2077  HA1 GLY P 122      22.375  15.877  -6.977  0.00  0.00      PROA H  
ATOM   2078  HA2 GLY P 122      21.910  14.231  -7.431  0.00  0.00      PROA H  
ATOM   2079  N   ARG P 123      25.060  14.768  -7.912  0.00  0.00      PROA N  
ATOM   2080  CA  ARG P 123      26.112  15.002  -8.942  0.00  0.00      PROA C  
ATOM   2081  C   ARG P 123      26.000  14.045 -10.029  0.00  0.00      PROA C  
ATOM   2082  O   ARG P 123      26.479  14.330 -11.156  0.00  0.00      PROA O  
ATOM   2083  CB  ARG P 123      27.617  15.036  -8.373  0.00  0.00      PROA C  
ATOM   2084  CG  ARG P 123      28.368  13.701  -8.074  0.00  0.00      PROA C  
ATOM   2085  CD  ARG P 123      29.677  13.913  -7.251  0.00  0.00      PROA C  
ATOM   2086  NE  ARG P 123      30.663  14.430  -8.196  0.00  0.00      PROA N  
ATOM   2087  CZ  ARG P 123      31.577  13.623  -8.783  0.00  0.00      PROA C  
ATOM   2088  NH1 ARG P 123      31.796  12.383  -8.398  0.00  0.00      PROA N1+
ATOM   2089  NH2 ARG P 123      32.049  13.950  -9.985  0.00  0.00      PROA N  
ATOM   2090  HN  ARG P 123      25.435  14.619  -7.000  0.00  0.00      PROA H  
ATOM   2091  HA  ARG P 123      25.918  15.919  -9.478  0.00  0.00      PROA H  
ATOM   2092  HB1 ARG P 123      27.640  15.707  -7.488  0.00  0.00      PROA H  
ATOM   2093  HB2 ARG P 123      28.169  15.445  -9.245  0.00  0.00      PROA H  
ATOM   2094  HG1 ARG P 123      28.661  13.133  -8.983  0.00  0.00      PROA H  
ATOM   2095  HG2 ARG P 123      27.698  13.036  -7.489  0.00  0.00      PROA H  
ATOM   2096  HD1 ARG P 123      29.993  13.003  -6.697  0.00  0.00      PROA H  
ATOM   2097  HD2 ARG P 123      29.519  14.749  -6.537  0.00  0.00      PROA H  
ATOM   2098  HE  ARG P 123      30.379  15.208  -8.757  0.00  0.00      PROA H  
ATOM   2099 HH11 ARG P 123      32.363  11.776  -8.954  0.00  0.00      PROA H  
ATOM   2100 HH12 ARG P 123      31.181  11.879  -7.792  0.00  0.00      PROA H  
ATOM   2101 HH21 ARG P 123      32.153  13.173 -10.606  0.00  0.00      PROA H  
ATOM   2102 HH22 ARG P 123      31.696  14.812 -10.347  0.00  0.00      PROA H  
ATOM   2103  N   VAL P 124      25.460  12.830  -9.779  0.00  0.00      PROA N  
ATOM   2104  CA  VAL P 124      25.463  11.724 -10.633  0.00  0.00      PROA C  
ATOM   2105  C   VAL P 124      24.429  11.737 -11.687  0.00  0.00      PROA C  
ATOM   2106  O   VAL P 124      24.427  10.931 -12.650  0.00  0.00      PROA O  
ATOM   2107  CB  VAL P 124      25.481  10.447  -9.831  0.00  0.00      PROA C  
ATOM   2108  CG1 VAL P 124      26.839  10.069  -9.380  0.00  0.00      PROA C  
ATOM   2109  CG2 VAL P 124      24.312  10.410  -8.779  0.00  0.00      PROA C  
ATOM   2110  HN  VAL P 124      25.193  12.579  -8.851  0.00  0.00      PROA H  
ATOM   2111  HA  VAL P 124      26.407  11.643 -11.150  0.00  0.00      PROA H  
ATOM   2112  HB  VAL P 124      25.248   9.603 -10.515  0.00  0.00      PROA H  
ATOM   2113 HG11 VAL P 124      27.286  10.853  -8.733  0.00  0.00      PROA H  
ATOM   2114 HG12 VAL P 124      27.604   9.855 -10.156  0.00  0.00      PROA H  
ATOM   2115 HG13 VAL P 124      26.736   9.102  -8.843  0.00  0.00      PROA H  
ATOM   2116 HG21 VAL P 124      24.232   9.353  -8.447  0.00  0.00      PROA H  
ATOM   2117 HG22 VAL P 124      23.325  10.792  -9.115  0.00  0.00      PROA H  
ATOM   2118 HG23 VAL P 124      24.573  11.005  -7.878  0.00  0.00      PROA H  
ATOM   2119  N   ALA P 125      23.587  12.824 -11.694  0.00  0.00      PROA N  
ATOM   2120  CA  ALA P 125      22.480  13.016 -12.582  0.00  0.00      PROA C  
ATOM   2121  C   ALA P 125      22.664  12.866 -14.034  0.00  0.00      PROA C  
ATOM   2122  O   ALA P 125      22.031  12.087 -14.736  0.00  0.00      PROA O  
ATOM   2123  CB  ALA P 125      21.833  14.412 -12.275  0.00  0.00      PROA C  
ATOM   2124  HN  ALA P 125      23.739  13.403 -10.897  0.00  0.00      PROA H  
ATOM   2125  HA  ALA P 125      21.824  12.190 -12.350  0.00  0.00      PROA H  
ATOM   2126  HB1 ALA P 125      21.608  14.434 -11.187  0.00  0.00      PROA H  
ATOM   2127  HB2 ALA P 125      20.850  14.579 -12.765  0.00  0.00      PROA H  
ATOM   2128  HB3 ALA P 125      22.455  15.259 -12.634  0.00  0.00      PROA H  
ATOM   2129  N   ARG P 126      23.773  13.521 -14.520  0.00  0.00      PROA N  
ATOM   2130  CA  ARG P 126      24.300  13.321 -15.807  0.00  0.00      PROA C  
ATOM   2131  C   ARG P 126      24.729  11.870 -16.179  0.00  0.00      PROA C  
ATOM   2132  O   ARG P 126      24.629  11.466 -17.364  0.00  0.00      PROA O  
ATOM   2133  CB  ARG P 126      25.315  14.363 -16.255  0.00  0.00      PROA C  
ATOM   2134  CG  ARG P 126      26.772  14.222 -15.754  0.00  0.00      PROA C  
ATOM   2135  CD  ARG P 126      27.149  14.232 -14.266  0.00  0.00      PROA C  
ATOM   2136  NE  ARG P 126      28.638  14.226 -14.134  0.00  0.00      PROA N  
ATOM   2137  CZ  ARG P 126      29.352  14.951 -13.320  0.00  0.00      PROA C  
ATOM   2138  NH1 ARG P 126      28.741  15.430 -12.300  0.00  0.00      PROA N1+
ATOM   2139  NH2 ARG P 126      30.612  15.182 -13.603  0.00  0.00      PROA N  
ATOM   2140  HN  ARG P 126      24.386  14.058 -13.945  0.00  0.00      PROA H  
ATOM   2141  HA  ARG P 126      23.476  13.499 -16.481  0.00  0.00      PROA H  
ATOM   2142  HB1 ARG P 126      25.057  15.410 -15.986  0.00  0.00      PROA H  
ATOM   2143  HB2 ARG P 126      25.323  14.383 -17.365  0.00  0.00      PROA H  
ATOM   2144  HG1 ARG P 126      27.293  15.034 -16.305  0.00  0.00      PROA H  
ATOM   2145  HG2 ARG P 126      27.223  13.280 -16.131  0.00  0.00      PROA H  
ATOM   2146  HD1 ARG P 126      26.762  13.382 -13.665  0.00  0.00      PROA H  
ATOM   2147  HD2 ARG P 126      26.720  15.154 -13.820  0.00  0.00      PROA H  
ATOM   2148  HE  ARG P 126      29.130  14.112 -14.997  0.00  0.00      PROA H  
ATOM   2149 HH11 ARG P 126      27.876  15.012 -12.021  0.00  0.00      PROA H  
ATOM   2150 HH12 ARG P 126      29.407  15.777 -11.640  0.00  0.00      PROA H  
ATOM   2151 HH21 ARG P 126      30.910  14.807 -14.481  0.00  0.00      PROA H  
ATOM   2152 HH22 ARG P 126      31.118  15.838 -13.043  0.00  0.00      PROA H  
ATOM   2153  N   LYS P 127      25.155  11.031 -15.229  0.00  0.00      PROA N  
ATOM   2154  CA  LYS P 127      25.508   9.701 -15.495  0.00  0.00      PROA C  
ATOM   2155  C   LYS P 127      24.429   8.613 -15.289  0.00  0.00      PROA C  
ATOM   2156  O   LYS P 127      24.585   7.401 -15.437  0.00  0.00      PROA O  
ATOM   2157  CB  LYS P 127      26.649   9.271 -14.519  0.00  0.00      PROA C  
ATOM   2158  CG  LYS P 127      27.927  10.132 -14.557  0.00  0.00      PROA C  
ATOM   2159  CD  LYS P 127      28.980   9.784 -13.482  0.00  0.00      PROA C  
ATOM   2160  CE  LYS P 127      30.332  10.324 -13.697  0.00  0.00      PROA C  
ATOM   2161  NZ  LYS P 127      30.889   9.465 -14.822  0.00  0.00      PROA N1+
ATOM   2162  HN  LYS P 127      25.144  11.204 -14.247  0.00  0.00      PROA H  
ATOM   2163  HA  LYS P 127      25.887   9.707 -16.507  0.00  0.00      PROA H  
ATOM   2164  HB1 LYS P 127      27.010   8.246 -14.749  0.00  0.00      PROA H  
ATOM   2165  HB2 LYS P 127      26.246   9.126 -13.494  0.00  0.00      PROA H  
ATOM   2166  HG1 LYS P 127      27.539  11.169 -14.466  0.00  0.00      PROA H  
ATOM   2167  HG2 LYS P 127      28.277   9.909 -15.587  0.00  0.00      PROA H  
ATOM   2168  HD1 LYS P 127      29.128   8.709 -13.247  0.00  0.00      PROA H  
ATOM   2169  HD2 LYS P 127      28.605  10.266 -12.554  0.00  0.00      PROA H  
ATOM   2170  HE1 LYS P 127      31.052  10.162 -12.866  0.00  0.00      PROA H  
ATOM   2171  HE2 LYS P 127      30.323  11.350 -14.121  0.00  0.00      PROA H  
ATOM   2172  HZ1 LYS P 127      31.029   8.481 -14.517  0.00  0.00      PROA H  
ATOM   2173  HZ2 LYS P 127      31.845   9.801 -15.059  0.00  0.00      PROA H  
ATOM   2174  HZ3 LYS P 127      30.316   9.413 -15.688  0.00  0.00      PROA H  
ATOM   2175  N   LEU P 128      23.246   9.120 -14.859  0.00  0.00      PROA N  
ATOM   2176  CA  LEU P 128      22.048   8.327 -14.463  0.00  0.00      PROA C  
ATOM   2177  C   LEU P 128      21.641   7.265 -15.463  0.00  0.00      PROA C  
ATOM   2178  O   LEU P 128      21.448   6.125 -15.100  0.00  0.00      PROA O  
ATOM   2179  CB  LEU P 128      20.880   9.156 -14.032  0.00  0.00      PROA C  
ATOM   2180  CG  LEU P 128      19.618   8.362 -13.446  0.00  0.00      PROA C  
ATOM   2181  CD1 LEU P 128      20.025   7.712 -12.124  0.00  0.00      PROA C  
ATOM   2182  CD2 LEU P 128      18.497   9.351 -13.161  0.00  0.00      PROA C  
ATOM   2183  HN  LEU P 128      23.163  10.096 -14.672  0.00  0.00      PROA H  
ATOM   2184  HA  LEU P 128      22.477   7.716 -13.683  0.00  0.00      PROA H  
ATOM   2185  HB1 LEU P 128      20.541   9.759 -14.902  0.00  0.00      PROA H  
ATOM   2186  HB2 LEU P 128      21.142   9.839 -13.196  0.00  0.00      PROA H  
ATOM   2187  HG  LEU P 128      19.253   7.531 -14.086  0.00  0.00      PROA H  
ATOM   2188 HD11 LEU P 128      20.788   6.952 -12.400  0.00  0.00      PROA H  
ATOM   2189 HD12 LEU P 128      19.163   7.218 -11.627  0.00  0.00      PROA H  
ATOM   2190 HD13 LEU P 128      20.615   8.318 -11.404  0.00  0.00      PROA H  
ATOM   2191 HD21 LEU P 128      17.544   8.888 -12.826  0.00  0.00      PROA H  
ATOM   2192 HD22 LEU P 128      18.267  10.041 -14.001  0.00  0.00      PROA H  
ATOM   2193 HD23 LEU P 128      18.853  10.048 -12.373  0.00  0.00      PROA H  
ATOM   2194  N   ASP P 129      21.815   7.519 -16.736  0.00  0.00      PROA N  
ATOM   2195  CA  ASP P 129      21.358   6.696 -17.812  0.00  0.00      PROA C  
ATOM   2196  C   ASP P 129      22.101   5.348 -17.660  0.00  0.00      PROA C  
ATOM   2197  O   ASP P 129      21.637   4.279 -18.120  0.00  0.00      PROA O  
ATOM   2198  CB  ASP P 129      21.791   7.159 -19.244  0.00  0.00      PROA C  
ATOM   2199  CG  ASP P 129      21.257   8.495 -19.723  0.00  0.00      PROA C  
ATOM   2200  OD1 ASP P 129      20.933   9.326 -18.831  0.00  0.00      PROA O  
ATOM   2201  OD2 ASP P 129      21.201   8.731 -20.951  0.00  0.00      PROA O1-
ATOM   2202  HN  ASP P 129      22.256   8.307 -17.159  0.00  0.00      PROA H  
ATOM   2203  HA  ASP P 129      20.286   6.586 -17.875  0.00  0.00      PROA H  
ATOM   2204  HB1 ASP P 129      21.388   6.462 -20.009  0.00  0.00      PROA H  
ATOM   2205  HB2 ASP P 129      22.879   7.245 -19.451  0.00  0.00      PROA H  
ATOM   2206  N   HSD P 130      23.358   5.331 -17.248  0.00  0.00      PROA N  
ATOM   2207  CA  HSD P 130      24.088   4.100 -17.079  0.00  0.00      PROA C  
ATOM   2208  C   HSD P 130      23.581   3.147 -15.922  0.00  0.00      PROA C  
ATOM   2209  O   HSD P 130      23.775   1.944 -15.858  0.00  0.00      PROA O  
ATOM   2210  CB  HSD P 130      25.610   4.367 -16.839  0.00  0.00      PROA C  
ATOM   2211  CG  HSD P 130      26.257   4.896 -18.070  0.00  0.00      PROA C  
ATOM   2212  CD2 HSD P 130      26.905   6.071 -18.333  0.00  0.00      PROA C  
ATOM   2213  ND1 HSD P 130      26.320   4.218 -19.267  0.00  0.00      PROA N  
ATOM   2214  CE1 HSD P 130      26.917   4.971 -20.169  0.00  0.00      PROA C  
ATOM   2215  NE2 HSD P 130      27.312   6.151 -19.632  0.00  0.00      PROA N  
ATOM   2216  HN  HSD P 130      23.781   6.152 -16.873  0.00  0.00      PROA H  
ATOM   2217  HA  HSD P 130      24.118   3.526 -17.993  0.00  0.00      PROA H  
ATOM   2218  HB1 HSD P 130      26.192   3.522 -16.414  0.00  0.00      PROA H  
ATOM   2219  HB2 HSD P 130      25.698   5.196 -16.104  0.00  0.00      PROA H  
ATOM   2220  HD1 HSD P 130      25.933   3.307 -19.405  0.00  0.00      PROA H  
ATOM   2221  HD2 HSD P 130      26.911   6.977 -17.740  0.00  0.00      PROA H  
ATOM   2222  HE1 HSD P 130      26.962   4.612 -21.198  0.00  0.00      PROA H  
ATOM   2223  N   TYR P 131      22.941   3.736 -14.969  0.00  0.00      PROA N  
ATOM   2224  CA  TYR P 131      22.516   2.934 -13.800  0.00  0.00      PROA C  
ATOM   2225  C   TYR P 131      21.078   2.475 -13.875  0.00  0.00      PROA C  
ATOM   2226  O   TYR P 131      20.562   1.916 -12.904  0.00  0.00      PROA O  
ATOM   2227  CB  TYR P 131      22.655   3.932 -12.558  0.00  0.00      PROA C  
ATOM   2228  CG  TYR P 131      24.011   4.442 -12.387  0.00  0.00      PROA C  
ATOM   2229  CD1 TYR P 131      25.167   3.570 -12.248  0.00  0.00      PROA C  
ATOM   2230  CD2 TYR P 131      24.193   5.793 -12.085  0.00  0.00      PROA C  
ATOM   2231  CE1 TYR P 131      26.425   4.151 -11.975  0.00  0.00      PROA C  
ATOM   2232  CE2 TYR P 131      25.495   6.306 -11.858  0.00  0.00      PROA C  
ATOM   2233  CZ  TYR P 131      26.617   5.514 -11.775  0.00  0.00      PROA C  
ATOM   2234  OH  TYR P 131      27.824   6.062 -11.322  0.00  0.00      PROA O  
ATOM   2235  HN  TYR P 131      22.776   4.710 -15.107  0.00  0.00      PROA H  
ATOM   2236  HA  TYR P 131      23.064   2.019 -13.632  0.00  0.00      PROA H  
ATOM   2237  HB1 TYR P 131      22.335   3.452 -11.608  0.00  0.00      PROA H  
ATOM   2238  HB2 TYR P 131      21.926   4.756 -12.714  0.00  0.00      PROA H  
ATOM   2239  HD1 TYR P 131      25.049   2.507 -12.401  0.00  0.00      PROA H  
ATOM   2240  HD2 TYR P 131      23.376   6.496 -12.157  0.00  0.00      PROA H  
ATOM   2241  HE1 TYR P 131      27.262   3.470 -11.952  0.00  0.00      PROA H  
ATOM   2242  HE2 TYR P 131      25.582   7.374 -11.718  0.00  0.00      PROA H  
ATOM   2243  HH  TYR P 131      28.427   5.347 -11.107  0.00  0.00      PROA H  
ATOM   2244  N   ILE P 132      20.274   2.810 -14.914  0.00  0.00      PROA N  
ATOM   2245  CA  ILE P 132      18.814   2.449 -14.995  0.00  0.00      PROA C  
ATOM   2246  C   ILE P 132      18.462   1.421 -16.060  0.00  0.00      PROA C  
ATOM   2247  O   ILE P 132      17.328   1.284 -16.488  0.00  0.00      PROA O  
ATOM   2248  CB  ILE P 132      17.977   3.721 -15.256  0.00  0.00      PROA C  
ATOM   2249  CG1 ILE P 132      18.248   4.354 -16.672  0.00  0.00      PROA C  
ATOM   2250  CG2 ILE P 132      18.162   4.521 -13.977  0.00  0.00      PROA C  
ATOM   2251  CD  ILE P 132      17.111   5.293 -17.077  0.00  0.00      PROA C  
ATOM   2252  HN  ILE P 132      20.536   3.537 -15.544  0.00  0.00      PROA H  
ATOM   2253  HA  ILE P 132      18.506   1.950 -14.088  0.00  0.00      PROA H  
ATOM   2254  HB  ILE P 132      16.919   3.382 -15.279  0.00  0.00      PROA H  
ATOM   2255 HG11 ILE P 132      18.436   3.647 -17.508  0.00  0.00      PROA H  
ATOM   2256 HG12 ILE P 132      19.180   4.949 -16.561  0.00  0.00      PROA H  
ATOM   2257 HG21 ILE P 132      18.103   3.778 -13.153  0.00  0.00      PROA H  
ATOM   2258 HG22 ILE P 132      17.359   5.281 -13.869  0.00  0.00      PROA H  
ATOM   2259 HG23 ILE P 132      19.148   5.030 -14.028  0.00  0.00      PROA H  
ATOM   2260  HD1 ILE P 132      16.396   4.714 -17.700  0.00  0.00      PROA H  
ATOM   2261  HD2 ILE P 132      17.502   6.143 -17.676  0.00  0.00      PROA H  
ATOM   2262  HD3 ILE P 132      16.510   5.634 -16.207  0.00  0.00      PROA H  
ATOM   2263  N   GLU P 133      19.492   0.622 -16.410  0.00  0.00      PROA N  
ATOM   2264  CA  GLU P 133      19.350  -0.305 -17.488  0.00  0.00      PROA C  
ATOM   2265  C   GLU P 133      18.712  -1.558 -17.035  0.00  0.00      PROA C  
ATOM   2266  O   GLU P 133      18.041  -2.168 -17.858  0.00  0.00      PROA O  
ATOM   2267  CB  GLU P 133      20.723  -0.587 -17.917  0.00  0.00      PROA C  
ATOM   2268  CG  GLU P 133      21.545   0.651 -18.442  0.00  0.00      PROA C  
ATOM   2269  CD  GLU P 133      22.860   0.135 -18.960  0.00  0.00      PROA C  
ATOM   2270  OE1 GLU P 133      23.349   0.653 -19.999  0.00  0.00      PROA O  
ATOM   2271  OE2 GLU P 133      23.555  -0.647 -18.262  0.00  0.00      PROA O1-
ATOM   2272  HN  GLU P 133      20.409   0.693 -16.024  0.00  0.00      PROA H  
ATOM   2273  HA  GLU P 133      18.711   0.058 -18.280  0.00  0.00      PROA H  
ATOM   2274  HB1 GLU P 133      20.667  -1.253 -18.805  0.00  0.00      PROA H  
ATOM   2275  HB2 GLU P 133      21.249  -1.125 -17.100  0.00  0.00      PROA H  
ATOM   2276  HG1 GLU P 133      21.725   1.458 -17.700  0.00  0.00      PROA H  
ATOM   2277  HG2 GLU P 133      21.026   1.103 -19.314  0.00  0.00      PROA H  
ATOM   2278  N   TYR P 134      18.858  -2.000 -15.771  0.00  0.00      PROA N  
ATOM   2279  CA  TYR P 134      18.397  -3.366 -15.415  0.00  0.00      PROA C  
ATOM   2280  C   TYR P 134      17.318  -3.368 -14.299  0.00  0.00      PROA C  
ATOM   2281  O   TYR P 134      17.427  -2.477 -13.395  0.00  0.00      PROA O  
ATOM   2282  CB  TYR P 134      19.573  -4.209 -14.916  0.00  0.00      PROA C  
ATOM   2283  CG  TYR P 134      20.683  -4.170 -15.845  0.00  0.00      PROA C  
ATOM   2284  CD1 TYR P 134      20.757  -5.161 -16.876  0.00  0.00      PROA C  
ATOM   2285  CD2 TYR P 134      21.758  -3.369 -15.600  0.00  0.00      PROA C  
ATOM   2286  CE1 TYR P 134      21.858  -5.264 -17.677  0.00  0.00      PROA C  
ATOM   2287  CE2 TYR P 134      22.937  -3.518 -16.398  0.00  0.00      PROA C  
ATOM   2288  CZ  TYR P 134      22.958  -4.449 -17.435  0.00  0.00      PROA C  
ATOM   2289  OH  TYR P 134      24.116  -4.387 -18.191  0.00  0.00      PROA O  
ATOM   2290  HN  TYR P 134      19.427  -1.561 -15.079  0.00  0.00      PROA H  
ATOM   2291  HA  TYR P 134      17.921  -3.847 -16.256  0.00  0.00      PROA H  
ATOM   2292  HB1 TYR P 134      19.274  -5.273 -14.797  0.00  0.00      PROA H  
ATOM   2293  HB2 TYR P 134      20.019  -3.949 -13.933  0.00  0.00      PROA H  
ATOM   2294  HD1 TYR P 134      19.862  -5.720 -17.106  0.00  0.00      PROA H  
ATOM   2295  HD2 TYR P 134      21.627  -2.620 -14.834  0.00  0.00      PROA H  
ATOM   2296  HE1 TYR P 134      21.888  -5.932 -18.525  0.00  0.00      PROA H  
ATOM   2297  HE2 TYR P 134      23.826  -2.937 -16.200  0.00  0.00      PROA H  
ATOM   2298  HH  TYR P 134      24.583  -3.590 -17.931  0.00  0.00      PROA H  
ATOM   2299  N   GLY P 135      16.276  -4.207 -14.212  0.00  0.00      PROA N  
ATOM   2300  CA  GLY P 135      15.305  -4.161 -13.105  0.00  0.00      PROA C  
ATOM   2301  C   GLY P 135      15.776  -4.310 -11.727  0.00  0.00      PROA C  
ATOM   2302  O   GLY P 135      15.475  -3.547 -10.826  0.00  0.00      PROA O  
ATOM   2303  HN  GLY P 135      16.079  -5.006 -14.776  0.00  0.00      PROA H  
ATOM   2304  HA1 GLY P 135      14.648  -4.973 -13.378  0.00  0.00      PROA H  
ATOM   2305  HA2 GLY P 135      14.716  -3.267 -13.247  0.00  0.00      PROA H  
ATOM   2306  N   ALA P 136      16.579  -5.418 -11.559  0.00  0.00      PROA N  
ATOM   2307  CA  ALA P 136      17.276  -5.704 -10.358  0.00  0.00      PROA C  
ATOM   2308  C   ALA P 136      18.221  -4.605  -9.907  0.00  0.00      PROA C  
ATOM   2309  O   ALA P 136      18.209  -4.355  -8.722  0.00  0.00      PROA O  
ATOM   2310  CB  ALA P 136      18.107  -7.016 -10.529  0.00  0.00      PROA C  
ATOM   2311  HN  ALA P 136      16.694  -6.109 -12.268  0.00  0.00      PROA H  
ATOM   2312  HA  ALA P 136      16.592  -5.761  -9.525  0.00  0.00      PROA H  
ATOM   2313  HB1 ALA P 136      18.985  -6.755 -11.157  0.00  0.00      PROA H  
ATOM   2314  HB2 ALA P 136      17.435  -7.741 -11.035  0.00  0.00      PROA H  
ATOM   2315  HB3 ALA P 136      18.383  -7.534  -9.586  0.00  0.00      PROA H  
ATOM   2316  N   ALA P 137      18.961  -3.882 -10.805  0.00  0.00      PROA N  
ATOM   2317  CA  ALA P 137      19.728  -2.705 -10.490  0.00  0.00      PROA C  
ATOM   2318  C   ALA P 137      18.827  -1.586  -9.908  0.00  0.00      PROA C  
ATOM   2319  O   ALA P 137      19.195  -1.095  -8.849  0.00  0.00      PROA O  
ATOM   2320  CB  ALA P 137      20.374  -2.125 -11.793  0.00  0.00      PROA C  
ATOM   2321  HN  ALA P 137      18.915  -4.076 -11.782  0.00  0.00      PROA H  
ATOM   2322  HA  ALA P 137      20.535  -3.001  -9.835  0.00  0.00      PROA H  
ATOM   2323  HB1 ALA P 137      19.635  -1.689 -12.498  0.00  0.00      PROA H  
ATOM   2324  HB2 ALA P 137      20.847  -2.959 -12.355  0.00  0.00      PROA H  
ATOM   2325  HB3 ALA P 137      21.211  -1.451 -11.509  0.00  0.00      PROA H  
ATOM   2326  N   VAL P 138      17.646  -1.294 -10.472  0.00  0.00      PROA N  
ATOM   2327  CA  VAL P 138      16.713  -0.261 -10.027  0.00  0.00      PROA C  
ATOM   2328  C   VAL P 138      16.069  -0.554  -8.640  0.00  0.00      PROA C  
ATOM   2329  O   VAL P 138      15.833   0.259  -7.759  0.00  0.00      PROA O  
ATOM   2330  CB  VAL P 138      15.781   0.125 -11.149  0.00  0.00      PROA C  
ATOM   2331  CG1 VAL P 138      14.569   1.111 -10.733  0.00  0.00      PROA C  
ATOM   2332  CG2 VAL P 138      16.677   0.754 -12.308  0.00  0.00      PROA C  
ATOM   2333  HN  VAL P 138      17.427  -1.713 -11.350  0.00  0.00      PROA H  
ATOM   2334  HA  VAL P 138      17.325   0.611  -9.851  0.00  0.00      PROA H  
ATOM   2335  HB  VAL P 138      15.427  -0.846 -11.557  0.00  0.00      PROA H  
ATOM   2336 HG11 VAL P 138      14.909   2.125 -10.433  0.00  0.00      PROA H  
ATOM   2337 HG12 VAL P 138      14.079   0.558  -9.903  0.00  0.00      PROA H  
ATOM   2338 HG13 VAL P 138      13.840   1.175 -11.568  0.00  0.00      PROA H  
ATOM   2339 HG21 VAL P 138      17.133   1.732 -12.045  0.00  0.00      PROA H  
ATOM   2340 HG22 VAL P 138      16.002   0.850 -13.185  0.00  0.00      PROA H  
ATOM   2341 HG23 VAL P 138      17.592   0.152 -12.499  0.00  0.00      PROA H  
ATOM   2342  N   LEU P 139      15.725  -1.855  -8.436  0.00  0.00      PROA N  
ATOM   2343  CA  LEU P 139      15.004  -2.230  -7.225  0.00  0.00      PROA C  
ATOM   2344  C   LEU P 139      15.960  -2.018  -6.073  0.00  0.00      PROA C  
ATOM   2345  O   LEU P 139      15.550  -1.565  -4.996  0.00  0.00      PROA O  
ATOM   2346  CB  LEU P 139      14.676  -3.739  -7.410  0.00  0.00      PROA C  
ATOM   2347  CG  LEU P 139      13.504  -4.347  -6.716  0.00  0.00      PROA C  
ATOM   2348  CD1 LEU P 139      13.495  -3.855  -5.258  0.00  0.00      PROA C  
ATOM   2349  CD2 LEU P 139      12.201  -4.070  -7.368  0.00  0.00      PROA C  
ATOM   2350  HN  LEU P 139      15.657  -2.513  -9.182  0.00  0.00      PROA H  
ATOM   2351  HA  LEU P 139      14.116  -1.618  -7.152  0.00  0.00      PROA H  
ATOM   2352  HB1 LEU P 139      15.603  -4.318  -7.207  0.00  0.00      PROA H  
ATOM   2353  HB2 LEU P 139      14.534  -3.869  -8.505  0.00  0.00      PROA H  
ATOM   2354  HG  LEU P 139      13.683  -5.439  -6.813  0.00  0.00      PROA H  
ATOM   2355 HD11 LEU P 139      13.302  -2.761  -5.250  0.00  0.00      PROA H  
ATOM   2356 HD12 LEU P 139      14.457  -4.142  -4.782  0.00  0.00      PROA H  
ATOM   2357 HD13 LEU P 139      12.785  -4.463  -4.657  0.00  0.00      PROA H  
ATOM   2358 HD21 LEU P 139      12.030  -4.684  -8.278  0.00  0.00      PROA H  
ATOM   2359 HD22 LEU P 139      12.071  -2.979  -7.539  0.00  0.00      PROA H  
ATOM   2360 HD23 LEU P 139      11.408  -4.532  -6.741  0.00  0.00      PROA H  
ATOM   2361  N   VAL P 140      17.290  -2.272  -6.275  0.00  0.00      PROA N  
ATOM   2362  CA  VAL P 140      18.324  -1.869  -5.321  0.00  0.00      PROA C  
ATOM   2363  C   VAL P 140      18.599  -0.404  -5.161  0.00  0.00      PROA C  
ATOM   2364  O   VAL P 140      18.791   0.089  -4.062  0.00  0.00      PROA O  
ATOM   2365  CB  VAL P 140      19.613  -2.553  -5.630  0.00  0.00      PROA C  
ATOM   2366  CG1 VAL P 140      20.840  -1.959  -4.929  0.00  0.00      PROA C  
ATOM   2367  CG2 VAL P 140      19.424  -4.023  -5.278  0.00  0.00      PROA C  
ATOM   2368  HN  VAL P 140      17.541  -2.649  -7.163  0.00  0.00      PROA H  
ATOM   2369  HA  VAL P 140      17.985  -2.133  -4.330  0.00  0.00      PROA H  
ATOM   2370  HB  VAL P 140      19.661  -2.477  -6.738  0.00  0.00      PROA H  
ATOM   2371 HG11 VAL P 140      21.597  -2.768  -4.854  0.00  0.00      PROA H  
ATOM   2372 HG12 VAL P 140      20.491  -1.690  -3.909  0.00  0.00      PROA H  
ATOM   2373 HG13 VAL P 140      21.364  -1.091  -5.383  0.00  0.00      PROA H  
ATOM   2374 HG21 VAL P 140      18.721  -4.522  -5.979  0.00  0.00      PROA H  
ATOM   2375 HG22 VAL P 140      18.955  -4.187  -4.285  0.00  0.00      PROA H  
ATOM   2376 HG23 VAL P 140      20.427  -4.484  -5.147  0.00  0.00      PROA H  
ATOM   2377  N   LEU P 141      18.550   0.331  -6.240  0.00  0.00      PROA N  
ATOM   2378  CA  LEU P 141      18.708   1.782  -6.283  0.00  0.00      PROA C  
ATOM   2379  C   LEU P 141      17.616   2.635  -5.640  0.00  0.00      PROA C  
ATOM   2380  O   LEU P 141      17.924   3.590  -4.976  0.00  0.00      PROA O  
ATOM   2381  CB  LEU P 141      18.793   2.215  -7.776  0.00  0.00      PROA C  
ATOM   2382  CG  LEU P 141      18.663   3.733  -8.069  0.00  0.00      PROA C  
ATOM   2383  CD1 LEU P 141      19.901   4.443  -7.421  0.00  0.00      PROA C  
ATOM   2384  CD2 LEU P 141      18.671   4.035  -9.594  0.00  0.00      PROA C  
ATOM   2385  HN  LEU P 141      18.347  -0.137  -7.097  0.00  0.00      PROA H  
ATOM   2386  HA  LEU P 141      19.636   2.005  -5.776  0.00  0.00      PROA H  
ATOM   2387  HB1 LEU P 141      18.061   1.630  -8.373  0.00  0.00      PROA H  
ATOM   2388  HB2 LEU P 141      19.768   1.890  -8.197  0.00  0.00      PROA H  
ATOM   2389  HG  LEU P 141      17.713   4.095  -7.622  0.00  0.00      PROA H  
ATOM   2390 HD11 LEU P 141      19.729   4.584  -6.332  0.00  0.00      PROA H  
ATOM   2391 HD12 LEU P 141      20.012   5.484  -7.795  0.00  0.00      PROA H  
ATOM   2392 HD13 LEU P 141      20.868   3.913  -7.557  0.00  0.00      PROA H  
ATOM   2393 HD21 LEU P 141      17.764   3.732 -10.159  0.00  0.00      PROA H  
ATOM   2394 HD22 LEU P 141      19.555   3.496  -9.998  0.00  0.00      PROA H  
ATOM   2395 HD23 LEU P 141      18.856   5.115  -9.778  0.00  0.00      PROA H  
ATOM   2396  N   LEU P 142      16.357   2.201  -5.788  0.00  0.00      PROA N  
ATOM   2397  CA  LEU P 142      15.217   2.776  -5.107  0.00  0.00      PROA C  
ATOM   2398  C   LEU P 142      15.123   2.395  -3.651  0.00  0.00      PROA C  
ATOM   2399  O   LEU P 142      14.848   3.271  -2.831  0.00  0.00      PROA O  
ATOM   2400  CB  LEU P 142      13.879   2.404  -5.757  0.00  0.00      PROA C  
ATOM   2401  CG  LEU P 142      13.698   2.685  -7.229  0.00  0.00      PROA C  
ATOM   2402  CD1 LEU P 142      12.563   1.905  -7.810  0.00  0.00      PROA C  
ATOM   2403  CD2 LEU P 142      13.365   4.151  -7.481  0.00  0.00      PROA C  
ATOM   2404  HN  LEU P 142      16.249   1.406  -6.379  0.00  0.00      PROA H  
ATOM   2405  HA  LEU P 142      15.297   3.840  -5.276  0.00  0.00      PROA H  
ATOM   2406  HB1 LEU P 142      13.026   2.737  -5.128  0.00  0.00      PROA H  
ATOM   2407  HB2 LEU P 142      13.894   1.293  -5.764  0.00  0.00      PROA H  
ATOM   2408  HG  LEU P 142      14.601   2.482  -7.843  0.00  0.00      PROA H  
ATOM   2409 HD11 LEU P 142      12.661   0.801  -7.728  0.00  0.00      PROA H  
ATOM   2410 HD12 LEU P 142      12.586   2.165  -8.890  0.00  0.00      PROA H  
ATOM   2411 HD13 LEU P 142      11.656   2.213  -7.245  0.00  0.00      PROA H  
ATOM   2412 HD21 LEU P 142      14.252   4.740  -7.165  0.00  0.00      PROA H  
ATOM   2413 HD22 LEU P 142      12.503   4.501  -6.873  0.00  0.00      PROA H  
ATOM   2414 HD23 LEU P 142      13.221   4.425  -8.548  0.00  0.00      PROA H  
ATOM   2415  N   VAL P 143      15.441   1.124  -3.255  0.00  0.00      PROA N  
ATOM   2416  CA  VAL P 143      15.809   0.836  -1.866  0.00  0.00      PROA C  
ATOM   2417  C   VAL P 143      16.886   1.770  -1.236  0.00  0.00      PROA C  
ATOM   2418  O   VAL P 143      16.737   2.268  -0.135  0.00  0.00      PROA O  
ATOM   2419  CB  VAL P 143      16.058  -0.649  -1.560  0.00  0.00      PROA C  
ATOM   2420  CG1 VAL P 143      16.593  -0.774  -0.122  0.00  0.00      PROA C  
ATOM   2421  CG2 VAL P 143      14.638  -1.285  -1.799  0.00  0.00      PROA C  
ATOM   2422  HN  VAL P 143      15.626   0.431  -3.947  0.00  0.00      PROA H  
ATOM   2423  HA  VAL P 143      14.983   1.164  -1.253  0.00  0.00      PROA H  
ATOM   2424  HB  VAL P 143      16.777  -1.067  -2.297  0.00  0.00      PROA H  
ATOM   2425 HG11 VAL P 143      16.592  -1.872   0.044  0.00  0.00      PROA H  
ATOM   2426 HG12 VAL P 143      15.872  -0.316   0.589  0.00  0.00      PROA H  
ATOM   2427 HG13 VAL P 143      17.638  -0.417  -0.005  0.00  0.00      PROA H  
ATOM   2428 HG21 VAL P 143      14.646  -2.366  -1.543  0.00  0.00      PROA H  
ATOM   2429 HG22 VAL P 143      14.279  -1.316  -2.850  0.00  0.00      PROA H  
ATOM   2430 HG23 VAL P 143      13.892  -0.722  -1.199  0.00  0.00      PROA H  
ATOM   2431  N   CYS P 144      17.958   1.996  -2.038  0.00  0.00      PROA N  
ATOM   2432  CA  CYS P 144      19.006   2.948  -1.636  0.00  0.00      PROA C  
ATOM   2433  C   CYS P 144      18.516   4.387  -1.401  0.00  0.00      PROA C  
ATOM   2434  O   CYS P 144      18.853   4.988  -0.379  0.00  0.00      PROA O  
ATOM   2435  CB  CYS P 144      20.263   3.064  -2.584  0.00  0.00      PROA C  
ATOM   2436  SG  CYS P 144      21.102   1.459  -2.571  0.00  0.00      PROA S  
ATOM   2437  HN  CYS P 144      18.058   1.700  -2.985  0.00  0.00      PROA H  
ATOM   2438  HA  CYS P 144      19.486   2.614  -0.728  0.00  0.00      PROA H  
ATOM   2439  HB1 CYS P 144      20.984   3.828  -2.221  0.00  0.00      PROA H  
ATOM   2440  HB2 CYS P 144      19.926   3.331  -3.609  0.00  0.00      PROA H  
ATOM   2441  HG1 CYS P 144      20.030   0.806  -2.996  0.00  0.00      PROA H  
ATOM   2442  N   VAL P 145      17.624   4.962  -2.239  0.00  0.00      PROA N  
ATOM   2443  CA  VAL P 145      17.026   6.283  -2.036  0.00  0.00      PROA C  
ATOM   2444  C   VAL P 145      16.115   6.143  -0.784  0.00  0.00      PROA C  
ATOM   2445  O   VAL P 145      16.194   6.945   0.173  0.00  0.00      PROA O  
ATOM   2446  CB  VAL P 145      16.218   6.539  -3.382  0.00  0.00      PROA C  
ATOM   2447  CG1 VAL P 145      15.252   7.784  -3.093  0.00  0.00      PROA C  
ATOM   2448  CG2 VAL P 145      17.256   6.868  -4.439  0.00  0.00      PROA C  
ATOM   2449  HN  VAL P 145      17.454   4.575  -3.142  0.00  0.00      PROA H  
ATOM   2450  HA  VAL P 145      17.751   7.036  -1.766  0.00  0.00      PROA H  
ATOM   2451  HB  VAL P 145      15.574   5.659  -3.598  0.00  0.00      PROA H  
ATOM   2452 HG11 VAL P 145      14.365   7.628  -2.442  0.00  0.00      PROA H  
ATOM   2453 HG12 VAL P 145      14.767   7.940  -4.081  0.00  0.00      PROA H  
ATOM   2454 HG13 VAL P 145      15.863   8.656  -2.777  0.00  0.00      PROA H  
ATOM   2455 HG21 VAL P 145      18.163   6.246  -4.284  0.00  0.00      PROA H  
ATOM   2456 HG22 VAL P 145      17.479   7.956  -4.450  0.00  0.00      PROA H  
ATOM   2457 HG23 VAL P 145      16.920   6.724  -5.488  0.00  0.00      PROA H  
ATOM   2458  N   PHE P 146      15.270   5.052  -0.755  0.00  0.00      PROA N  
ATOM   2459  CA  PHE P 146      14.292   4.824   0.275  0.00  0.00      PROA C  
ATOM   2460  C   PHE P 146      15.023   4.830   1.749  0.00  0.00      PROA C  
ATOM   2461  O   PHE P 146      14.586   5.510   2.670  0.00  0.00      PROA O  
ATOM   2462  CB  PHE P 146      13.578   3.489   0.012  0.00  0.00      PROA C  
ATOM   2463  CG  PHE P 146      12.493   3.176   0.963  0.00  0.00      PROA C  
ATOM   2464  CD1 PHE P 146      11.416   4.004   0.986  0.00  0.00      PROA C  
ATOM   2465  CD2 PHE P 146      12.437   1.984   1.685  0.00  0.00      PROA C  
ATOM   2466  CE1 PHE P 146      10.175   3.671   1.659  0.00  0.00      PROA C  
ATOM   2467  CE2 PHE P 146      11.290   1.649   2.381  0.00  0.00      PROA C  
ATOM   2468  CZ  PHE P 146      10.127   2.469   2.334  0.00  0.00      PROA C  
ATOM   2469  HN  PHE P 146      15.184   4.405  -1.509  0.00  0.00      PROA H  
ATOM   2470  HA  PHE P 146      13.586   5.631   0.403  0.00  0.00      PROA H  
ATOM   2471  HB1 PHE P 146      14.350   2.690  -0.003  0.00  0.00      PROA H  
ATOM   2472  HB2 PHE P 146      13.161   3.363  -1.010  0.00  0.00      PROA H  
ATOM   2473  HD1 PHE P 146      11.375   4.872   0.344  0.00  0.00      PROA H  
ATOM   2474  HD2 PHE P 146      13.293   1.330   1.606  0.00  0.00      PROA H  
ATOM   2475  HE1 PHE P 146       9.314   4.314   1.555  0.00  0.00      PROA H  
ATOM   2476  HE2 PHE P 146      11.123   0.705   2.878  0.00  0.00      PROA H  
ATOM   2477  HZ  PHE P 146       9.197   2.203   2.814  0.00  0.00      PROA H  
ATOM   2478  N   GLY P 147      16.134   4.068   1.913  0.00  0.00      PROA N  
ATOM   2479  CA  GLY P 147      16.924   3.928   3.181  0.00  0.00      PROA C  
ATOM   2480  C   GLY P 147      17.720   5.148   3.473  0.00  0.00      PROA C  
ATOM   2481  O   GLY P 147      17.778   5.495   4.663  0.00  0.00      PROA O  
ATOM   2482  HN  GLY P 147      16.478   3.575   1.118  0.00  0.00      PROA H  
ATOM   2483  HA1 GLY P 147      17.566   3.086   2.968  0.00  0.00      PROA H  
ATOM   2484  HA2 GLY P 147      16.271   3.742   4.021  0.00  0.00      PROA H  
ATOM   2485  N   LEU P 148      18.272   5.820   2.479  0.00  0.00      PROA N  
ATOM   2486  CA  LEU P 148      18.782   7.226   2.679  0.00  0.00      PROA C  
ATOM   2487  C   LEU P 148      17.689   8.135   3.273  0.00  0.00      PROA C  
ATOM   2488  O   LEU P 148      17.890   8.753   4.290  0.00  0.00      PROA O  
ATOM   2489  CB  LEU P 148      19.368   7.774   1.411  0.00  0.00      PROA C  
ATOM   2490  CG  LEU P 148      19.774   9.304   1.532  0.00  0.00      PROA C  
ATOM   2491  CD1 LEU P 148      21.177   9.557   1.008  0.00  0.00      PROA C  
ATOM   2492  CD2 LEU P 148      18.733  10.185   0.797  0.00  0.00      PROA C  
ATOM   2493  HN  LEU P 148      18.202   5.447   1.557  0.00  0.00      PROA H  
ATOM   2494  HA  LEU P 148      19.534   7.163   3.452  0.00  0.00      PROA H  
ATOM   2495  HB1 LEU P 148      18.822   7.596   0.460  0.00  0.00      PROA H  
ATOM   2496  HB2 LEU P 148      20.358   7.288   1.277  0.00  0.00      PROA H  
ATOM   2497  HG  LEU P 148      19.882   9.596   2.599  0.00  0.00      PROA H  
ATOM   2498 HD11 LEU P 148      21.878   8.869   1.528  0.00  0.00      PROA H  
ATOM   2499 HD12 LEU P 148      21.518  10.559   1.345  0.00  0.00      PROA H  
ATOM   2500 HD13 LEU P 148      21.276   9.488  -0.097  0.00  0.00      PROA H  
ATOM   2501 HD21 LEU P 148      19.045  11.236   0.619  0.00  0.00      PROA H  
ATOM   2502 HD22 LEU P 148      17.726  10.207   1.266  0.00  0.00      PROA H  
ATOM   2503 HD23 LEU P 148      18.632   9.855  -0.260  0.00  0.00      PROA H  
ATOM   2504  N   ALA P 149      16.445   8.214   2.700  0.00  0.00      PROA N  
ATOM   2505  CA  ALA P 149      15.381   9.074   3.052  0.00  0.00      PROA C  
ATOM   2506  C   ALA P 149      14.813   8.721   4.397  0.00  0.00      PROA C  
ATOM   2507  O   ALA P 149      14.541   9.632   5.227  0.00  0.00      PROA O  
ATOM   2508  CB  ALA P 149      14.450   8.922   1.881  0.00  0.00      PROA C  
ATOM   2509  HN  ALA P 149      16.271   7.747   1.836  0.00  0.00      PROA H  
ATOM   2510  HA  ALA P 149      15.734  10.095   3.024  0.00  0.00      PROA H  
ATOM   2511  HB1 ALA P 149      13.547   9.510   2.152  0.00  0.00      PROA H  
ATOM   2512  HB2 ALA P 149      14.189   7.848   1.770  0.00  0.00      PROA H  
ATOM   2513  HB3 ALA P 149      14.933   9.201   0.920  0.00  0.00      PROA H  
ATOM   2514  N   ALA P 150      14.774   7.411   4.689  0.00  0.00      PROA N  
ATOM   2515  CA  ALA P 150      14.418   6.867   6.054  0.00  0.00      PROA C  
ATOM   2516  C   ALA P 150      15.440   7.213   7.133  0.00  0.00      PROA C  
ATOM   2517  O   ALA P 150      15.148   7.759   8.188  0.00  0.00      PROA O  
ATOM   2518  CB  ALA P 150      14.261   5.371   5.911  0.00  0.00      PROA C  
ATOM   2519  HN  ALA P 150      15.056   6.737   4.011  0.00  0.00      PROA H  
ATOM   2520  HA  ALA P 150      13.423   7.162   6.355  0.00  0.00      PROA H  
ATOM   2521  HB1 ALA P 150      15.257   5.035   5.552  0.00  0.00      PROA H  
ATOM   2522  HB2 ALA P 150      13.398   5.023   5.304  0.00  0.00      PROA H  
ATOM   2523  HB3 ALA P 150      14.062   5.004   6.940  0.00  0.00      PROA H  
ATOM   2524  N   HSD P 151      16.745   7.040   6.786  0.00  0.00      PROA N  
ATOM   2525  CA  HSD P 151      17.798   7.550   7.681  0.00  0.00      PROA C  
ATOM   2526  C   HSD P 151      17.779   9.043   8.012  0.00  0.00      PROA C  
ATOM   2527  O   HSD P 151      18.157   9.490   9.107  0.00  0.00      PROA O  
ATOM   2528  CB  HSD P 151      19.174   7.097   7.141  0.00  0.00      PROA C  
ATOM   2529  CG  HSD P 151      20.371   7.218   8.093  0.00  0.00      PROA C  
ATOM   2530  CD2 HSD P 151      20.960   6.206   8.799  0.00  0.00      PROA C  
ATOM   2531  ND1 HSD P 151      21.261   8.253   8.144  0.00  0.00      PROA N  
ATOM   2532  CE1 HSD P 151      22.323   7.828   8.848  0.00  0.00      PROA C  
ATOM   2533  NE2 HSD P 151      22.193   6.636   9.299  0.00  0.00      PROA N  
ATOM   2534  HN  HSD P 151      17.041   6.737   5.883  0.00  0.00      PROA H  
ATOM   2535  HA  HSD P 151      17.643   7.053   8.627  0.00  0.00      PROA H  
ATOM   2536  HB1 HSD P 151      19.563   7.564   6.211  0.00  0.00      PROA H  
ATOM   2537  HB2 HSD P 151      19.019   6.045   6.819  0.00  0.00      PROA H  
ATOM   2538  HD1 HSD P 151      21.296   9.040   7.528  0.00  0.00      PROA H  
ATOM   2539  HD2 HSD P 151      20.781   5.138   8.766  0.00  0.00      PROA H  
ATOM   2540  HE1 HSD P 151      23.228   8.427   8.949  0.00  0.00      PROA H  
ATOM   2541  N   TRP P 152      17.502   9.879   6.969  0.00  0.00      PROA N  
ATOM   2542  CA  TRP P 152      17.335  11.345   7.247  0.00  0.00      PROA C  
ATOM   2543  C   TRP P 152      16.193  11.614   8.128  0.00  0.00      PROA C  
ATOM   2544  O   TRP P 152      16.208  12.448   9.015  0.00  0.00      PROA O  
ATOM   2545  CB  TRP P 152      17.161  12.139   5.901  0.00  0.00      PROA C  
ATOM   2546  CG  TRP P 152      18.418  12.159   5.076  0.00  0.00      PROA C  
ATOM   2547  CD1 TRP P 152      19.640  11.709   5.321  0.00  0.00      PROA C  
ATOM   2548  CD2 TRP P 152      18.495  12.740   3.742  0.00  0.00      PROA C  
ATOM   2549  CE2 TRP P 152      19.853  12.706   3.325  0.00  0.00      PROA C  
ATOM   2550  CE3 TRP P 152      17.578  13.374   2.931  0.00  0.00      PROA C  
ATOM   2551  NE1 TRP P 152      20.457  12.051   4.270  0.00  0.00      PROA N  
ATOM   2552  CZ2 TRP P 152      20.266  13.128   2.098  0.00  0.00      PROA C  
ATOM   2553  CZ3 TRP P 152      18.043  14.031   1.813  0.00  0.00      PROA C  
ATOM   2554  CH2 TRP P 152      19.326  13.832   1.313  0.00  0.00      PROA C  
ATOM   2555  HN  TRP P 152      17.652   9.514   6.054  0.00  0.00      PROA H  
ATOM   2556  HA  TRP P 152      18.216  11.758   7.717  0.00  0.00      PROA H  
ATOM   2557  HB1 TRP P 152      16.665  13.125   6.023  0.00  0.00      PROA H  
ATOM   2558  HB2 TRP P 152      16.382  11.577   5.342  0.00  0.00      PROA H  
ATOM   2559  HD1 TRP P 152      19.896  11.142   6.204  0.00  0.00      PROA H  
ATOM   2560  HE1 TRP P 152      21.287  11.601   4.024  0.00  0.00      PROA H  
ATOM   2561  HE3 TRP P 152      16.674  13.652   3.452  0.00  0.00      PROA H  
ATOM   2562  HZ2 TRP P 152      21.269  12.929   1.751  0.00  0.00      PROA H  
ATOM   2563  HZ3 TRP P 152      17.481  14.743   1.227  0.00  0.00      PROA H  
ATOM   2564  HH2 TRP P 152      19.701  14.450   0.511  0.00  0.00      PROA H  
ATOM   2565  N   MET P 153      15.086  10.902   8.024  0.00  0.00      PROA N  
ATOM   2566  CA  MET P 153      14.050  11.053   9.022  0.00  0.00      PROA C  
ATOM   2567  C   MET P 153      14.485  10.535  10.402  0.00  0.00      PROA C  
ATOM   2568  O   MET P 153      14.160  11.152  11.397  0.00  0.00      PROA O  
ATOM   2569  CB  MET P 153      12.704  10.261   8.610  0.00  0.00      PROA C  
ATOM   2570  CG  MET P 153      11.947  10.951   7.464  0.00  0.00      PROA C  
ATOM   2571  SD  MET P 153      10.254  10.373   7.125  0.00  0.00      PROA S  
ATOM   2572  CE  MET P 153      10.852   8.876   6.249  0.00  0.00      PROA C  
ATOM   2573  HN  MET P 153      14.923  10.171   7.365  0.00  0.00      PROA H  
ATOM   2574  HA  MET P 153      13.795  12.100   9.092  0.00  0.00      PROA H  
ATOM   2575  HB1 MET P 153      12.028  10.186   9.489  0.00  0.00      PROA H  
ATOM   2576  HB2 MET P 153      12.993   9.284   8.167  0.00  0.00      PROA H  
ATOM   2577  HG1 MET P 153      12.497  10.629   6.554  0.00  0.00      PROA H  
ATOM   2578  HG2 MET P 153      11.981  12.044   7.659  0.00  0.00      PROA H  
ATOM   2579  HE1 MET P 153      10.065   8.389   5.635  0.00  0.00      PROA H  
ATOM   2580  HE2 MET P 153      11.295   8.042   6.835  0.00  0.00      PROA H  
ATOM   2581  HE3 MET P 153      11.531   9.111   5.402  0.00  0.00      PROA H  
ATOM   2582  N   ALA P 154      15.227   9.402  10.486  0.00  0.00      PROA N  
ATOM   2583  CA  ALA P 154      15.869   9.014  11.695  0.00  0.00      PROA C  
ATOM   2584  C   ALA P 154      16.642  10.146  12.410  0.00  0.00      PROA C  
ATOM   2585  O   ALA P 154      16.529  10.365  13.614  0.00  0.00      PROA O  
ATOM   2586  CB  ALA P 154      16.710   7.726  11.459  0.00  0.00      PROA C  
ATOM   2587  HN  ALA P 154      15.399   8.782   9.725  0.00  0.00      PROA H  
ATOM   2588  HA  ALA P 154      15.096   8.784  12.412  0.00  0.00      PROA H  
ATOM   2589  HB1 ALA P 154      16.084   7.026  10.867  0.00  0.00      PROA H  
ATOM   2590  HB2 ALA P 154      17.008   7.259  12.422  0.00  0.00      PROA H  
ATOM   2591  HB3 ALA P 154      17.538   8.103  10.820  0.00  0.00      PROA H  
ATOM   2592  N   CYS P 155      17.543  10.775  11.654  0.00  0.00      PROA N  
ATOM   2593  CA  CYS P 155      18.283  11.927  12.073  0.00  0.00      PROA C  
ATOM   2594  C   CYS P 155      17.417  13.102  12.403  0.00  0.00      PROA C  
ATOM   2595  O   CYS P 155      17.537  13.806  13.443  0.00  0.00      PROA O  
ATOM   2596  CB  CYS P 155      19.403  12.418  11.001  0.00  0.00      PROA C  
ATOM   2597  SG  CYS P 155      20.497  11.023  10.577  0.00  0.00      PROA S  
ATOM   2598  HN  CYS P 155      17.703  10.478  10.716  0.00  0.00      PROA H  
ATOM   2599  HA  CYS P 155      18.784  11.724  13.008  0.00  0.00      PROA H  
ATOM   2600  HB1 CYS P 155      19.946  13.277  11.449  0.00  0.00      PROA H  
ATOM   2601  HB2 CYS P 155      18.821  12.719  10.103  0.00  0.00      PROA H  
ATOM   2602  HG1 CYS P 155      19.622  10.544   9.704  0.00  0.00      PROA H  
ATOM   2603  N   ILE P 156      16.348  13.437  11.633  0.00  0.00      PROA N  
ATOM   2604  CA  ILE P 156      15.375  14.463  12.220  0.00  0.00      PROA C  
ATOM   2605  C   ILE P 156      14.700  14.028  13.560  0.00  0.00      PROA C  
ATOM   2606  O   ILE P 156      14.511  14.847  14.490  0.00  0.00      PROA O  
ATOM   2607  CB  ILE P 156      14.274  14.999  11.259  0.00  0.00      PROA C  
ATOM   2608  CG1 ILE P 156      14.964  15.768  10.085  0.00  0.00      PROA C  
ATOM   2609  CG2 ILE P 156      13.113  15.781  11.941  0.00  0.00      PROA C  
ATOM   2610  CD  ILE P 156      14.018  16.323   8.985  0.00  0.00      PROA C  
ATOM   2611  HN  ILE P 156      16.160  12.948  10.785  0.00  0.00      PROA H  
ATOM   2612  HA  ILE P 156      15.945  15.317  12.555  0.00  0.00      PROA H  
ATOM   2613  HB  ILE P 156      13.740  14.117  10.844  0.00  0.00      PROA H  
ATOM   2614 HG11 ILE P 156      15.701  15.081   9.618  0.00  0.00      PROA H  
ATOM   2615 HG12 ILE P 156      15.612  16.532  10.567  0.00  0.00      PROA H  
ATOM   2616 HG21 ILE P 156      13.474  16.769  12.300  0.00  0.00      PROA H  
ATOM   2617 HG22 ILE P 156      12.641  15.213  12.771  0.00  0.00      PROA H  
ATOM   2618 HG23 ILE P 156      12.333  15.966  11.173  0.00  0.00      PROA H  
ATOM   2619  HD1 ILE P 156      13.573  15.490   8.400  0.00  0.00      PROA H  
ATOM   2620  HD2 ILE P 156      14.411  17.104   8.300  0.00  0.00      PROA H  
ATOM   2621  HD3 ILE P 156      13.130  16.711   9.529  0.00  0.00      PROA H  
ATOM   2622  N   TRP P 157      14.380  12.747  13.702  0.00  0.00      PROA N  
ATOM   2623  CA  TRP P 157      13.845  12.103  14.918  0.00  0.00      PROA C  
ATOM   2624  C   TRP P 157      14.757  12.217  16.114  0.00  0.00      PROA C  
ATOM   2625  O   TRP P 157      14.320  12.578  17.152  0.00  0.00      PROA O  
ATOM   2626  CB  TRP P 157      13.331  10.708  14.534  0.00  0.00      PROA C  
ATOM   2627  CG  TRP P 157      12.761   9.993  15.684  0.00  0.00      PROA C  
ATOM   2628  CD1 TRP P 157      13.168   8.860  16.351  0.00  0.00      PROA C  
ATOM   2629  CD2 TRP P 157      11.626  10.482  16.460  0.00  0.00      PROA C  
ATOM   2630  CE2 TRP P 157      11.407   9.500  17.469  0.00  0.00      PROA C  
ATOM   2631  CE3 TRP P 157      10.725  11.550  16.305  0.00  0.00      PROA C  
ATOM   2632  NE1 TRP P 157      12.394   8.604  17.474  0.00  0.00      PROA N  
ATOM   2633  CZ2 TRP P 157      10.287   9.609  18.286  0.00  0.00      PROA C  
ATOM   2634  CZ3 TRP P 157       9.634  11.571  17.211  0.00  0.00      PROA C  
ATOM   2635  CH2 TRP P 157       9.416  10.694  18.226  0.00  0.00      PROA C  
ATOM   2636  HN  TRP P 157      14.484  12.207  12.871  0.00  0.00      PROA H  
ATOM   2637  HA  TRP P 157      12.931  12.627  15.154  0.00  0.00      PROA H  
ATOM   2638  HB1 TRP P 157      14.075  10.091  13.987  0.00  0.00      PROA H  
ATOM   2639  HB2 TRP P 157      12.479  10.813  13.828  0.00  0.00      PROA H  
ATOM   2640  HD1 TRP P 157      14.122   8.420  16.100  0.00  0.00      PROA H  
ATOM   2641  HE1 TRP P 157      12.497   7.857  18.093  0.00  0.00      PROA H  
ATOM   2642  HE3 TRP P 157      10.763  12.242  15.477  0.00  0.00      PROA H  
ATOM   2643  HZ2 TRP P 157      10.151   8.853  19.045  0.00  0.00      PROA H  
ATOM   2644  HZ3 TRP P 157       8.871  12.317  17.045  0.00  0.00      PROA H  
ATOM   2645  HH2 TRP P 157       8.639  10.766  18.972  0.00  0.00      PROA H  
ATOM   2646  N   TYR P 158      16.022  11.934  15.967  0.00  0.00      PROA N  
ATOM   2647  CA  TYR P 158      17.024  12.263  16.946  0.00  0.00      PROA C  
ATOM   2648  C   TYR P 158      17.152  13.743  17.319  0.00  0.00      PROA C  
ATOM   2649  O   TYR P 158      17.008  14.041  18.523  0.00  0.00      PROA O  
ATOM   2650  CB  TYR P 158      18.399  11.541  16.531  0.00  0.00      PROA C  
ATOM   2651  CG  TYR P 158      19.457  11.661  17.597  0.00  0.00      PROA C  
ATOM   2652  CD1 TYR P 158      19.252  11.031  18.875  0.00  0.00      PROA C  
ATOM   2653  CD2 TYR P 158      20.660  12.461  17.457  0.00  0.00      PROA C  
ATOM   2654  CE1 TYR P 158      20.191  11.159  19.891  0.00  0.00      PROA C  
ATOM   2655  CE2 TYR P 158      21.563  12.691  18.502  0.00  0.00      PROA C  
ATOM   2656  CZ  TYR P 158      21.328  11.971  19.697  0.00  0.00      PROA C  
ATOM   2657  OH  TYR P 158      22.250  12.084  20.784  0.00  0.00      PROA O  
ATOM   2658  HN  TYR P 158      16.297  11.335  15.219  0.00  0.00      PROA H  
ATOM   2659  HA  TYR P 158      16.774  11.783  17.881  0.00  0.00      PROA H  
ATOM   2660  HB1 TYR P 158      18.837  11.955  15.597  0.00  0.00      PROA H  
ATOM   2661  HB2 TYR P 158      18.179  10.466  16.354  0.00  0.00      PROA H  
ATOM   2662  HD1 TYR P 158      18.396  10.440  19.167  0.00  0.00      PROA H  
ATOM   2663  HD2 TYR P 158      20.880  12.961  16.525  0.00  0.00      PROA H  
ATOM   2664  HE1 TYR P 158      20.067  10.475  20.718  0.00  0.00      PROA H  
ATOM   2665  HE2 TYR P 158      22.422  13.316  18.307  0.00  0.00      PROA H  
ATOM   2666  HH  TYR P 158      21.968  11.535  21.519  0.00  0.00      PROA H  
ATOM   2667  N   SER P 159      17.198  14.646  16.348  0.00  0.00      PROA N  
ATOM   2668  CA  SER P 159      17.363  16.082  16.481  0.00  0.00      PROA C  
ATOM   2669  C   SER P 159      16.258  16.749  17.167  0.00  0.00      PROA C  
ATOM   2670  O   SER P 159      16.441  17.488  18.133  0.00  0.00      PROA O  
ATOM   2671  CB  SER P 159      17.719  16.855  15.170  0.00  0.00      PROA C  
ATOM   2672  OG  SER P 159      18.808  16.177  14.574  0.00  0.00      PROA O  
ATOM   2673  HN  SER P 159      17.292  14.307  15.415  0.00  0.00      PROA H  
ATOM   2674  HA  SER P 159      18.151  16.244  17.201  0.00  0.00      PROA H  
ATOM   2675  HB1 SER P 159      18.076  17.847  15.522  0.00  0.00      PROA H  
ATOM   2676  HB2 SER P 159      16.805  16.941  14.545  0.00  0.00      PROA H  
ATOM   2677  HG1 SER P 159      18.501  15.351  14.193  0.00  0.00      PROA H  
ATOM   2678  N   ILE P 160      15.038  16.345  16.851  0.00  0.00      PROA N  
ATOM   2679  CA  ILE P 160      13.940  16.830  17.692  0.00  0.00      PROA C  
ATOM   2680  C   ILE P 160      13.851  16.284  19.113  0.00  0.00      PROA C  
ATOM   2681  O   ILE P 160      13.459  16.882  20.150  0.00  0.00      PROA O  
ATOM   2682  CB  ILE P 160      12.547  16.708  17.115  0.00  0.00      PROA C  
ATOM   2683  CG1 ILE P 160      11.392  17.356  17.992  0.00  0.00      PROA C  
ATOM   2684  CG2 ILE P 160      12.303  15.255  16.847  0.00  0.00      PROA C  
ATOM   2685  CD  ILE P 160      11.649  18.823  18.314  0.00  0.00      PROA C  
ATOM   2686  HN  ILE P 160      14.812  15.753  16.081  0.00  0.00      PROA H  
ATOM   2687  HA  ILE P 160      14.112  17.861  17.963  0.00  0.00      PROA H  
ATOM   2688  HB  ILE P 160      12.497  17.250  16.146  0.00  0.00      PROA H  
ATOM   2689 HG11 ILE P 160      11.242  16.741  18.905  0.00  0.00      PROA H  
ATOM   2690 HG12 ILE P 160      10.454  17.347  17.397  0.00  0.00      PROA H  
ATOM   2691 HG21 ILE P 160      12.230  14.558  17.709  0.00  0.00      PROA H  
ATOM   2692 HG22 ILE P 160      13.079  14.862  16.156  0.00  0.00      PROA H  
ATOM   2693 HG23 ILE P 160      11.372  15.033  16.284  0.00  0.00      PROA H  
ATOM   2694  HD1 ILE P 160      12.632  19.092  18.756  0.00  0.00      PROA H  
ATOM   2695  HD2 ILE P 160      10.801  19.154  18.951  0.00  0.00      PROA H  
ATOM   2696  HD3 ILE P 160      11.655  19.415  17.374  0.00  0.00      PROA H  
ATOM   2697  N   GLY P 161      14.364  15.103  19.383  0.00  0.00      PROA N  
ATOM   2698  CA  GLY P 161      14.554  14.545  20.723  0.00  0.00      PROA C  
ATOM   2699  C   GLY P 161      15.575  15.248  21.490  0.00  0.00      PROA C  
ATOM   2700  O   GLY P 161      15.453  15.300  22.748  0.00  0.00      PROA O  
ATOM   2701  HN  GLY P 161      14.578  14.531  18.595  0.00  0.00      PROA H  
ATOM   2702  HA1 GLY P 161      14.929  13.536  20.641  0.00  0.00      PROA H  
ATOM   2703  HA2 GLY P 161      13.599  14.743  21.187  0.00  0.00      PROA H  
ATOM   2704  N   ASP P 162      16.532  15.768  20.753  0.00  0.00      PROA N  
ATOM   2705  CA  ASP P 162      17.792  16.293  21.241  0.00  0.00      PROA C  
ATOM   2706  C   ASP P 162      17.695  17.775  21.291  0.00  0.00      PROA C  
ATOM   2707  O   ASP P 162      18.629  18.520  21.597  0.00  0.00      PROA O  
ATOM   2708  CB  ASP P 162      18.954  15.878  20.318  0.00  0.00      PROA C  
ATOM   2709  CG  ASP P 162      20.347  16.340  20.734  0.00  0.00      PROA C  
ATOM   2710  OD1 ASP P 162      21.280  16.169  19.867  0.00  0.00      PROA O  
ATOM   2711  OD2 ASP P 162      20.604  16.547  21.921  0.00  0.00      PROA O1-
ATOM   2712  HN  ASP P 162      16.448  15.665  19.765  0.00  0.00      PROA H  
ATOM   2713  HA  ASP P 162      17.965  15.846  22.208  0.00  0.00      PROA H  
ATOM   2714  HB1 ASP P 162      18.846  16.162  19.249  0.00  0.00      PROA H  
ATOM   2715  HB2 ASP P 162      19.006  14.769  20.288  0.00  0.00      PROA H  
ATOM   2716  N   TYR P 163      16.457  18.261  21.098  0.00  0.00      PROA N  
ATOM   2717  CA  TYR P 163      16.110  19.688  21.038  0.00  0.00      PROA C  
ATOM   2718  C   TYR P 163      16.346  20.546  22.338  0.00  0.00      PROA C  
ATOM   2719  O   TYR P 163      16.805  21.671  22.133  0.00  0.00      PROA O  
ATOM   2720  CB  TYR P 163      14.689  19.862  20.584  0.00  0.00      PROA C  
ATOM   2721  CG  TYR P 163      14.342  21.296  20.179  0.00  0.00      PROA C  
ATOM   2722  CD1 TYR P 163      13.021  21.777  20.330  0.00  0.00      PROA C  
ATOM   2723  CD2 TYR P 163      15.350  22.172  19.662  0.00  0.00      PROA C  
ATOM   2724  CE1 TYR P 163      12.805  23.098  20.031  0.00  0.00      PROA C  
ATOM   2725  CE2 TYR P 163      15.096  23.534  19.399  0.00  0.00      PROA C  
ATOM   2726  CZ  TYR P 163      13.798  23.978  19.608  0.00  0.00      PROA C  
ATOM   2727  OH  TYR P 163      13.556  25.308  19.352  0.00  0.00      PROA O  
ATOM   2728  HN  TYR P 163      15.685  17.701  20.807  0.00  0.00      PROA H  
ATOM   2729  HA  TYR P 163      16.712  20.111  20.247  0.00  0.00      PROA H  
ATOM   2730  HB1 TYR P 163      13.902  19.534  21.297  0.00  0.00      PROA H  
ATOM   2731  HB2 TYR P 163      14.475  19.350  19.622  0.00  0.00      PROA H  
ATOM   2732  HD1 TYR P 163      12.241  21.212  20.820  0.00  0.00      PROA H  
ATOM   2733  HD2 TYR P 163      16.379  21.915  19.458  0.00  0.00      PROA H  
ATOM   2734  HE1 TYR P 163      11.793  23.425  20.220  0.00  0.00      PROA H  
ATOM   2735  HE2 TYR P 163      15.909  24.194  19.136  0.00  0.00      PROA H  
ATOM   2736  HH  TYR P 163      12.676  25.378  18.974  0.00  0.00      PROA H  
ATOM   2737  N   GLU P 164      16.113  20.136  23.545  0.00  0.00      PROA N  
ATOM   2738  CA  GLU P 164      16.568  20.875  24.737  0.00  0.00      PROA C  
ATOM   2739  C   GLU P 164      18.051  20.679  24.975  0.00  0.00      PROA C  
ATOM   2740  O   GLU P 164      18.447  19.609  25.511  0.00  0.00      PROA O  
ATOM   2741  CB  GLU P 164      15.770  20.545  26.035  0.00  0.00      PROA C  
ATOM   2742  CG  GLU P 164      16.165  21.456  27.236  0.00  0.00      PROA C  
ATOM   2743  CD  GLU P 164      15.949  22.993  26.913  0.00  0.00      PROA C  
ATOM   2744  OE1 GLU P 164      14.760  23.424  26.779  0.00  0.00      PROA O  
ATOM   2745  OE2 GLU P 164      16.955  23.678  26.740  0.00  0.00      PROA O1-
ATOM   2746  HN  GLU P 164      15.583  19.390  23.942  0.00  0.00      PROA H  
ATOM   2747  HA  GLU P 164      16.239  21.896  24.614  0.00  0.00      PROA H  
ATOM   2748  HB1 GLU P 164      15.834  19.458  26.258  0.00  0.00      PROA H  
ATOM   2749  HB2 GLU P 164      14.711  20.721  25.747  0.00  0.00      PROA H  
ATOM   2750  HG1 GLU P 164      17.147  21.282  27.727  0.00  0.00      PROA H  
ATOM   2751  HG2 GLU P 164      15.438  21.128  28.009  0.00  0.00      PROA H  
ATOM   2752  N   ILE P 165      18.894  21.649  24.579  0.00  0.00      PROA N  
ATOM   2753  CA  ILE P 165      20.350  21.694  24.561  0.00  0.00      PROA C  
ATOM   2754  C   ILE P 165      20.885  22.626  25.722  0.00  0.00      PROA C  
ATOM   2755  O   ILE P 165      20.476  23.731  26.006  0.00  0.00      PROA O  
ATOM   2756  CB  ILE P 165      20.758  22.200  23.183  0.00  0.00      PROA C  
ATOM   2757  CG1 ILE P 165      20.532  21.014  22.203  0.00  0.00      PROA C  
ATOM   2758  CG2 ILE P 165      22.239  22.615  23.190  0.00  0.00      PROA C  
ATOM   2759  CD  ILE P 165      20.314  21.397  20.748  0.00  0.00      PROA C  
ATOM   2760  HN  ILE P 165      18.422  22.505  24.384  0.00  0.00      PROA H  
ATOM   2761  HA  ILE P 165      20.670  20.670  24.688  0.00  0.00      PROA H  
ATOM   2762  HB  ILE P 165      20.133  23.067  22.880  0.00  0.00      PROA H  
ATOM   2763 HG11 ILE P 165      19.653  20.468  22.607  0.00  0.00      PROA H  
ATOM   2764 HG12 ILE P 165      21.352  20.265  22.219  0.00  0.00      PROA H  
ATOM   2765 HG21 ILE P 165      22.551  23.520  23.754  0.00  0.00      PROA H  
ATOM   2766 HG22 ILE P 165      22.369  22.917  22.128  0.00  0.00      PROA H  
ATOM   2767 HG23 ILE P 165      22.895  21.797  23.556  0.00  0.00      PROA H  
ATOM   2768  HD1 ILE P 165      19.386  22.007  20.785  0.00  0.00      PROA H  
ATOM   2769  HD2 ILE P 165      20.038  20.518  20.127  0.00  0.00      PROA H  
ATOM   2770  HD3 ILE P 165      21.211  21.854  20.279  0.00  0.00      PROA H  
ATOM   2771  N   PHE P 166      21.830  22.111  26.460  0.00  0.00      PROA N  
ATOM   2772  CA  PHE P 166      22.527  22.863  27.479  0.00  0.00      PROA C  
ATOM   2773  C   PHE P 166      23.672  23.699  26.940  0.00  0.00      PROA C  
ATOM   2774  O   PHE P 166      24.192  23.321  25.928  0.00  0.00      PROA O  
ATOM   2775  CB  PHE P 166      22.956  22.053  28.718  0.00  0.00      PROA C  
ATOM   2776  CG  PHE P 166      21.662  21.559  29.418  0.00  0.00      PROA C  
ATOM   2777  CD1 PHE P 166      20.760  22.418  29.960  0.00  0.00      PROA C  
ATOM   2778  CD2 PHE P 166      21.463  20.195  29.662  0.00  0.00      PROA C  
ATOM   2779  CE1 PHE P 166      19.641  21.934  30.722  0.00  0.00      PROA C  
ATOM   2780  CE2 PHE P 166      20.322  19.681  30.187  0.00  0.00      PROA C  
ATOM   2781  CZ  PHE P 166      19.425  20.518  30.782  0.00  0.00      PROA C  
ATOM   2782  HN  PHE P 166      22.028  21.143  26.331  0.00  0.00      PROA H  
ATOM   2783  HA  PHE P 166      21.936  23.657  27.910  0.00  0.00      PROA H  
ATOM   2784  HB1 PHE P 166      23.575  22.661  29.412  0.00  0.00      PROA H  
ATOM   2785  HB2 PHE P 166      23.597  21.198  28.414  0.00  0.00      PROA H  
ATOM   2786  HD1 PHE P 166      20.911  23.486  29.921  0.00  0.00      PROA H  
ATOM   2787  HD2 PHE P 166      22.205  19.505  29.289  0.00  0.00      PROA H  
ATOM   2788  HE1 PHE P 166      18.890  22.579  31.154  0.00  0.00      PROA H  
ATOM   2789  HE2 PHE P 166      20.187  18.610  30.208  0.00  0.00      PROA H  
ATOM   2790  HZ  PHE P 166      18.538  20.112  31.245  0.00  0.00      PROA H  
ATOM   2791  N   ASP P 167      24.170  24.851  27.461  0.00  0.00      PROA N  
ATOM   2792  CA  ASP P 167      25.236  25.627  26.858  0.00  0.00      PROA C  
ATOM   2793  C   ASP P 167      26.644  25.130  27.179  0.00  0.00      PROA C  
ATOM   2794  O   ASP P 167      27.601  25.699  26.742  0.00  0.00      PROA O  
ATOM   2795  CB  ASP P 167      25.131  27.081  27.443  0.00  0.00      PROA C  
ATOM   2796  CG  ASP P 167      23.805  27.776  27.190  0.00  0.00      PROA C  
ATOM   2797  OD1 ASP P 167      23.522  28.774  27.914  0.00  0.00      PROA O  
ATOM   2798  OD2 ASP P 167      23.122  27.595  26.142  0.00  0.00      PROA O1-
ATOM   2799  HN  ASP P 167      23.713  25.258  28.248  0.00  0.00      PROA H  
ATOM   2800  HA  ASP P 167      25.164  25.697  25.782  0.00  0.00      PROA H  
ATOM   2801  HB1 ASP P 167      25.952  27.733  27.077  0.00  0.00      PROA H  
ATOM   2802  HB2 ASP P 167      25.226  27.052  28.549  0.00  0.00      PROA H  
ATOM   2803  N   GLU P 168      26.829  23.986  27.962  0.00  0.00      PROA N  
ATOM   2804  CA  GLU P 168      28.065  23.407  28.380  0.00  0.00      PROA C  
ATOM   2805  C   GLU P 168      27.835  21.887  28.498  0.00  0.00      PROA C  
ATOM   2806  O   GLU P 168      26.991  21.399  29.295  0.00  0.00      PROA O  
ATOM   2807  CB  GLU P 168      28.478  23.946  29.779  0.00  0.00      PROA C  
ATOM   2808  CG  GLU P 168      29.795  23.449  30.273  0.00  0.00      PROA C  
ATOM   2809  CD  GLU P 168      30.330  24.184  31.449  0.00  0.00      PROA C  
ATOM   2810  OE1 GLU P 168      29.773  23.936  32.523  0.00  0.00      PROA O  
ATOM   2811  OE2 GLU P 168      31.342  24.891  31.289  0.00  0.00      PROA O1-
ATOM   2812  HN  GLU P 168      26.042  23.468  28.288  0.00  0.00      PROA H  
ATOM   2813  HA  GLU P 168      28.847  23.518  27.643  0.00  0.00      PROA H  
ATOM   2814  HB1 GLU P 168      27.675  23.749  30.521  0.00  0.00      PROA H  
ATOM   2815  HB2 GLU P 168      28.502  25.056  29.744  0.00  0.00      PROA H  
ATOM   2816  HG1 GLU P 168      30.562  23.661  29.498  0.00  0.00      PROA H  
ATOM   2817  HG2 GLU P 168      29.725  22.356  30.456  0.00  0.00      PROA H  
ATOM   2818  N   ASP P 169      28.620  21.037  27.796  0.00  0.00      PROA N  
ATOM   2819  CA  ASP P 169      28.481  19.624  27.705  0.00  0.00      PROA C  
ATOM   2820  C   ASP P 169      28.959  18.907  28.968  0.00  0.00      PROA C  
ATOM   2821  O   ASP P 169      30.139  18.993  29.357  0.00  0.00      PROA O  
ATOM   2822  CB  ASP P 169      29.196  19.162  26.396  0.00  0.00      PROA C  
ATOM   2823  CG  ASP P 169      28.807  17.895  25.868  0.00  0.00      PROA C  
ATOM   2824  OD1 ASP P 169      27.680  17.399  26.281  0.00  0.00      PROA O  
ATOM   2825  OD2 ASP P 169      29.524  17.372  24.947  0.00  0.00      PROA O1-
ATOM   2826  HN  ASP P 169      29.429  21.381  27.326  0.00  0.00      PROA H  
ATOM   2827  HA  ASP P 169      27.428  19.429  27.561  0.00  0.00      PROA H  
ATOM   2828  HB1 ASP P 169      30.297  19.170  26.542  0.00  0.00      PROA H  
ATOM   2829  HB2 ASP P 169      28.890  19.875  25.600  0.00  0.00      PROA H  
ATOM   2830  N   THR P 170      28.090  18.237  29.669  0.00  0.00      PROA N  
ATOM   2831  CA  THR P 170      28.502  17.667  30.952  0.00  0.00      PROA C  
ATOM   2832  C   THR P 170      27.552  16.498  30.981  0.00  0.00      PROA C  
ATOM   2833  O   THR P 170      26.601  16.455  30.179  0.00  0.00      PROA O  
ATOM   2834  CB  THR P 170      28.246  18.564  32.121  0.00  0.00      PROA C  
ATOM   2835  CG2 THR P 170      26.779  18.626  32.612  0.00  0.00      PROA C  
ATOM   2836  OG1 THR P 170      29.107  18.157  33.183  0.00  0.00      PROA O  
ATOM   2837  HN  THR P 170      27.194  18.119  29.248  0.00  0.00      PROA H  
ATOM   2838  HA  THR P 170      29.520  17.307  30.925  0.00  0.00      PROA H  
ATOM   2839  HB  THR P 170      28.572  19.592  31.851  0.00  0.00      PROA H  
ATOM   2840  HG1 THR P 170      29.057  18.735  33.948  0.00  0.00      PROA H  
ATOM   2841 HG21 THR P 170      26.672  19.455  33.344  0.00  0.00      PROA H  
ATOM   2842 HG22 THR P 170      26.478  17.752  33.229  0.00  0.00      PROA H  
ATOM   2843 HG23 THR P 170      26.164  18.853  31.715  0.00  0.00      PROA H  
ATOM   2844  N   LYS P 171      27.698  15.435  31.814  0.00  0.00      PROA N  
ATOM   2845  CA  LYS P 171      26.804  14.297  31.834  0.00  0.00      PROA C  
ATOM   2846  C   LYS P 171      25.657  14.699  32.690  0.00  0.00      PROA C  
ATOM   2847  O   LYS P 171      25.871  14.963  33.898  0.00  0.00      PROA O  
ATOM   2848  CB  LYS P 171      27.452  12.986  32.433  0.00  0.00      PROA C  
ATOM   2849  CG  LYS P 171      28.657  12.435  31.666  0.00  0.00      PROA C  
ATOM   2850  CD  LYS P 171      28.396  12.093  30.194  0.00  0.00      PROA C  
ATOM   2851  CE  LYS P 171      29.719  11.679  29.408  0.00  0.00      PROA C  
ATOM   2852  NZ  LYS P 171      29.975  10.293  29.792  0.00  0.00      PROA N1+
ATOM   2853  HN  LYS P 171      28.498  15.374  32.405  0.00  0.00      PROA H  
ATOM   2854  HA  LYS P 171      26.301  14.065  30.907  0.00  0.00      PROA H  
ATOM   2855  HB1 LYS P 171      26.648  12.224  32.345  0.00  0.00      PROA H  
ATOM   2856  HB2 LYS P 171      27.883  13.019  33.457  0.00  0.00      PROA H  
ATOM   2857  HG1 LYS P 171      28.939  11.482  32.162  0.00  0.00      PROA H  
ATOM   2858  HG2 LYS P 171      29.520  13.123  31.789  0.00  0.00      PROA H  
ATOM   2859  HD1 LYS P 171      28.056  12.995  29.642  0.00  0.00      PROA H  
ATOM   2860  HD2 LYS P 171      27.559  11.397  29.975  0.00  0.00      PROA H  
ATOM   2861  HE1 LYS P 171      30.587  12.321  29.669  0.00  0.00      PROA H  
ATOM   2862  HE2 LYS P 171      29.556  11.759  28.312  0.00  0.00      PROA H  
ATOM   2863  HZ1 LYS P 171      29.186   9.886  30.333  0.00  0.00      PROA H  
ATOM   2864  HZ2 LYS P 171      30.805  10.285  30.418  0.00  0.00      PROA H  
ATOM   2865  HZ3 LYS P 171      30.163   9.634  29.009  0.00  0.00      PROA H  
ATOM   2866  N   THR P 172      24.392  14.755  32.189  0.00  0.00      PROA N  
ATOM   2867  CA  THR P 172      23.246  15.241  32.984  0.00  0.00      PROA C  
ATOM   2868  C   THR P 172      21.976  14.594  32.600  0.00  0.00      PROA C  
ATOM   2869  O   THR P 172      21.942  13.653  31.794  0.00  0.00      PROA O  
ATOM   2870  CB  THR P 172      23.255  16.761  33.139  0.00  0.00      PROA C  
ATOM   2871  CG2 THR P 172      22.798  17.513  31.850  0.00  0.00      PROA C  
ATOM   2872  OG1 THR P 172      22.330  17.191  34.121  0.00  0.00      PROA O  
ATOM   2873  HN  THR P 172      24.290  14.568  31.215  0.00  0.00      PROA H  
ATOM   2874  HA  THR P 172      23.468  14.736  33.913  0.00  0.00      PROA H  
ATOM   2875  HB  THR P 172      24.305  17.042  33.367  0.00  0.00      PROA H  
ATOM   2876  HG1 THR P 172      22.805  17.929  34.508  0.00  0.00      PROA H  
ATOM   2877 HG21 THR P 172      23.368  17.177  30.957  0.00  0.00      PROA H  
ATOM   2878 HG22 THR P 172      22.854  18.622  31.837  0.00  0.00      PROA H  
ATOM   2879 HG23 THR P 172      21.716  17.301  31.711  0.00  0.00      PROA H  
ATOM   2880  N   ILE P 173      20.832  15.152  33.224  0.00  0.00      PROA N  
ATOM   2881  CA  ILE P 173      19.435  14.807  32.872  0.00  0.00      PROA C  
ATOM   2882  C   ILE P 173      19.026  15.516  31.602  0.00  0.00      PROA C  
ATOM   2883  O   ILE P 173      19.334  16.683  31.416  0.00  0.00      PROA O  
ATOM   2884  CB  ILE P 173      18.495  15.112  34.061  0.00  0.00      PROA C  
ATOM   2885  CG1 ILE P 173      18.969  14.236  35.280  0.00  0.00      PROA C  
ATOM   2886  CG2 ILE P 173      17.060  14.721  33.746  0.00  0.00      PROA C  
ATOM   2887  CD  ILE P 173      19.561  15.120  36.415  0.00  0.00      PROA C  
ATOM   2888  HN  ILE P 173      20.940  15.974  33.778  0.00  0.00      PROA H  
ATOM   2889  HA  ILE P 173      19.442  13.738  32.715  0.00  0.00      PROA H  
ATOM   2890  HB  ILE P 173      18.553  16.184  34.348  0.00  0.00      PROA H  
ATOM   2891 HG11 ILE P 173      19.706  13.484  34.925  0.00  0.00      PROA H  
ATOM   2892 HG12 ILE P 173      18.144  13.659  35.751  0.00  0.00      PROA H  
ATOM   2893 HG21 ILE P 173      16.701  15.432  32.971  0.00  0.00      PROA H  
ATOM   2894 HG22 ILE P 173      16.347  14.744  34.597  0.00  0.00      PROA H  
ATOM   2895 HG23 ILE P 173      16.884  13.738  33.258  0.00  0.00      PROA H  
ATOM   2896  HD1 ILE P 173      19.459  14.559  37.369  0.00  0.00      PROA H  
ATOM   2897  HD2 ILE P 173      19.019  16.079  36.555  0.00  0.00      PROA H  
ATOM   2898  HD3 ILE P 173      20.650  15.264  36.250  0.00  0.00      PROA H  
ATOM   2899  N   ARG P 174      18.319  14.816  30.654  0.00  0.00      PROA N  
ATOM   2900  CA  ARG P 174      17.711  15.452  29.532  0.00  0.00      PROA C  
ATOM   2901  C   ARG P 174      16.335  16.047  29.959  0.00  0.00      PROA C  
ATOM   2902  O   ARG P 174      15.520  15.404  30.670  0.00  0.00      PROA O  
ATOM   2903  CB  ARG P 174      17.426  14.579  28.300  0.00  0.00      PROA C  
ATOM   2904  CG  ARG P 174      18.654  13.979  27.463  0.00  0.00      PROA C  
ATOM   2905  CD  ARG P 174      19.509  15.164  27.066  0.00  0.00      PROA C  
ATOM   2906  NE  ARG P 174      20.725  14.674  26.327  0.00  0.00      PROA N  
ATOM   2907  CZ  ARG P 174      20.933  14.768  25.035  0.00  0.00      PROA C  
ATOM   2908  NH1 ARG P 174      20.034  14.940  24.094  0.00  0.00      PROA N1+
ATOM   2909  NH2 ARG P 174      22.203  14.656  24.637  0.00  0.00      PROA N  
ATOM   2910  HN  ARG P 174      18.179  13.835  30.765  0.00  0.00      PROA H  
ATOM   2911  HA  ARG P 174      18.346  16.249  29.175  0.00  0.00      PROA H  
ATOM   2912  HB1 ARG P 174      16.842  15.172  27.564  0.00  0.00      PROA H  
ATOM   2913  HB2 ARG P 174      16.776  13.730  28.600  0.00  0.00      PROA H  
ATOM   2914  HG1 ARG P 174      18.327  13.461  26.536  0.00  0.00      PROA H  
ATOM   2915  HG2 ARG P 174      19.135  13.233  28.130  0.00  0.00      PROA H  
ATOM   2916  HD1 ARG P 174      19.725  15.742  27.990  0.00  0.00      PROA H  
ATOM   2917  HD2 ARG P 174      18.904  15.794  26.379  0.00  0.00      PROA H  
ATOM   2918  HE  ARG P 174      21.563  14.413  26.807  0.00  0.00      PROA H  
ATOM   2919 HH11 ARG P 174      19.148  15.290  24.396  0.00  0.00      PROA H  
ATOM   2920 HH12 ARG P 174      20.345  15.443  23.287  0.00  0.00      PROA H  
ATOM   2921 HH21 ARG P 174      22.865  14.357  25.324  0.00  0.00      PROA H  
ATOM   2922 HH22 ARG P 174      22.404  14.575  23.661  0.00  0.00      PROA H  
ATOM   2923  N   ASN P 175      15.877  17.322  29.605  0.00  0.00      PROA N  
ATOM   2924  CA  ASN P 175      14.480  17.646  30.028  0.00  0.00      PROA C  
ATOM   2925  C   ASN P 175      13.430  16.928  29.190  0.00  0.00      PROA C  
ATOM   2926  O   ASN P 175      13.812  16.286  28.204  0.00  0.00      PROA O  
ATOM   2927  CB  ASN P 175      14.233  19.192  29.965  0.00  0.00      PROA C  
ATOM   2928  CG  ASN P 175      15.166  19.810  30.977  0.00  0.00      PROA C  
ATOM   2929  ND2 ASN P 175      15.486  21.079  30.877  0.00  0.00      PROA N  
ATOM   2930  OD1 ASN P 175      15.644  19.180  31.916  0.00  0.00      PROA O  
ATOM   2931  HN  ASN P 175      16.389  17.791  28.890  0.00  0.00      PROA H  
ATOM   2932  HA  ASN P 175      14.329  17.398  31.068  0.00  0.00      PROA H  
ATOM   2933  HB1 ASN P 175      13.185  19.516  30.143  0.00  0.00      PROA H  
ATOM   2934  HB2 ASN P 175      14.492  19.377  28.901  0.00  0.00      PROA H  
ATOM   2935 HD21 ASN P 175      15.754  21.545  31.720  0.00  0.00      PROA H  
ATOM   2936 HD22 ASN P 175      15.273  21.599  30.050  0.00  0.00      PROA H  
ATOM   2937  N   ASN P 176      12.140  16.907  29.649  0.00  0.00      PROA N  
ATOM   2938  CA  ASN P 176      11.007  16.114  29.074  0.00  0.00      PROA C  
ATOM   2939  C   ASN P 176      10.979  16.062  27.529  0.00  0.00      PROA C  
ATOM   2940  O   ASN P 176      10.961  17.097  26.844  0.00  0.00      PROA O  
ATOM   2941  CB  ASN P 176       9.657  16.530  29.775  0.00  0.00      PROA C  
ATOM   2942  CG  ASN P 176       8.539  15.649  29.344  0.00  0.00      PROA C  
ATOM   2943  ND2 ASN P 176       7.323  16.140  29.496  0.00  0.00      PROA N  
ATOM   2944  OD1 ASN P 176       8.800  14.554  28.844  0.00  0.00      PROA O  
ATOM   2945  HN  ASN P 176      11.690  17.433  30.366  0.00  0.00      PROA H  
ATOM   2946  HA  ASN P 176      10.970  15.090  29.417  0.00  0.00      PROA H  
ATOM   2947  HB1 ASN P 176       9.496  17.564  29.401  0.00  0.00      PROA H  
ATOM   2948  HB2 ASN P 176       9.696  16.477  30.884  0.00  0.00      PROA H  
ATOM   2949 HD21 ASN P 176       6.608  15.671  28.978  0.00  0.00      PROA H  
ATOM   2950 HD22 ASN P 176       7.187  17.126  29.590  0.00  0.00      PROA H  
ATOM   2951  N   SER P 177      11.132  14.876  26.988  0.00  0.00      PROA N  
ATOM   2952  CA  SER P 177      11.481  14.520  25.627  0.00  0.00      PROA C  
ATOM   2953  C   SER P 177      11.355  13.008  25.447  0.00  0.00      PROA C  
ATOM   2954  O   SER P 177      11.210  12.294  26.481  0.00  0.00      PROA O  
ATOM   2955  CB  SER P 177      12.930  14.902  25.294  0.00  0.00      PROA C  
ATOM   2956  OG  SER P 177      13.803  14.363  26.247  0.00  0.00      PROA O  
ATOM   2957  HN  SER P 177      11.189  14.157  27.676  0.00  0.00      PROA H  
ATOM   2958  HA  SER P 177      10.867  15.114  24.966  0.00  0.00      PROA H  
ATOM   2959  HB1 SER P 177      13.040  16.008  25.304  0.00  0.00      PROA H  
ATOM   2960  HB2 SER P 177      13.233  14.644  24.257  0.00  0.00      PROA H  
ATOM   2961  HG1 SER P 177      13.953  15.052  26.898  0.00  0.00      PROA H  
ATOM   2962  N   TRP P 178      11.470  12.478  24.166  0.00  0.00      PROA N  
ATOM   2963  CA  TRP P 178      11.411  11.074  23.928  0.00  0.00      PROA C  
ATOM   2964  C   TRP P 178      12.667  10.373  24.436  0.00  0.00      PROA C  
ATOM   2965  O   TRP P 178      12.681   9.295  24.996  0.00  0.00      PROA O  
ATOM   2966  CB  TRP P 178      11.115  10.704  22.401  0.00  0.00      PROA C  
ATOM   2967  CG  TRP P 178      12.145  10.767  21.280  0.00  0.00      PROA C  
ATOM   2968  CD1 TRP P 178      12.475  11.784  20.431  0.00  0.00      PROA C  
ATOM   2969  CD2 TRP P 178      13.046   9.684  21.014  0.00  0.00      PROA C  
ATOM   2970  CE2 TRP P 178      13.864  10.088  19.963  0.00  0.00      PROA C  
ATOM   2971  CE3 TRP P 178      13.191   8.324  21.478  0.00  0.00      PROA C  
ATOM   2972  NE1 TRP P 178      13.530  11.379  19.598  0.00  0.00      PROA N  
ATOM   2973  CZ2 TRP P 178      14.808   9.215  19.376  0.00  0.00      PROA C  
ATOM   2974  CZ3 TRP P 178      14.129   7.458  20.852  0.00  0.00      PROA C  
ATOM   2975  CH2 TRP P 178      15.008   7.966  19.946  0.00  0.00      PROA C  
ATOM   2976  HN  TRP P 178      11.451  12.996  23.314  0.00  0.00      PROA H  
ATOM   2977  HA  TRP P 178      10.572  10.740  24.521  0.00  0.00      PROA H  
ATOM   2978  HB1 TRP P 178      10.328  11.466  22.218  0.00  0.00      PROA H  
ATOM   2979  HB2 TRP P 178      10.614   9.712  22.381  0.00  0.00      PROA H  
ATOM   2980  HD1 TRP P 178      12.163  12.817  20.475  0.00  0.00      PROA H  
ATOM   2981  HE1 TRP P 178      13.714  11.684  18.690  0.00  0.00      PROA H  
ATOM   2982  HE3 TRP P 178      12.503   7.913  22.202  0.00  0.00      PROA H  
ATOM   2983  HZ2 TRP P 178      15.446   9.463  18.541  0.00  0.00      PROA H  
ATOM   2984  HZ3 TRP P 178      14.193   6.431  21.179  0.00  0.00      PROA H  
ATOM   2985  HH2 TRP P 178      15.636   7.287  19.389  0.00  0.00      PROA H  
ATOM   2986  N   LEU P 179      13.731  11.146  24.305  0.00  0.00      PROA N  
ATOM   2987  CA  LEU P 179      15.031  10.802  24.909  0.00  0.00      PROA C  
ATOM   2988  C   LEU P 179      14.959  10.628  26.450  0.00  0.00      PROA C  
ATOM   2989  O   LEU P 179      15.396   9.606  26.959  0.00  0.00      PROA O  
ATOM   2990  CB  LEU P 179      16.101  11.772  24.332  0.00  0.00      PROA C  
ATOM   2991  CG  LEU P 179      16.246  11.857  22.758  0.00  0.00      PROA C  
ATOM   2992  CD1 LEU P 179      17.478  12.570  22.307  0.00  0.00      PROA C  
ATOM   2993  CD2 LEU P 179      16.398  10.437  22.184  0.00  0.00      PROA C  
ATOM   2994  HN  LEU P 179      13.763  12.057  23.902  0.00  0.00      PROA H  
ATOM   2995  HA  LEU P 179      15.167   9.804  24.518  0.00  0.00      PROA H  
ATOM   2996  HB1 LEU P 179      17.037  11.488  24.860  0.00  0.00      PROA H  
ATOM   2997  HB2 LEU P 179      15.761  12.763  24.702  0.00  0.00      PROA H  
ATOM   2998  HG  LEU P 179      15.337  12.312  22.310  0.00  0.00      PROA H  
ATOM   2999 HD11 LEU P 179      18.322  12.034  22.792  0.00  0.00      PROA H  
ATOM   3000 HD12 LEU P 179      17.463  13.615  22.685  0.00  0.00      PROA H  
ATOM   3001 HD13 LEU P 179      17.551  12.499  21.201  0.00  0.00      PROA H  
ATOM   3002 HD21 LEU P 179      15.381   9.997  22.265  0.00  0.00      PROA H  
ATOM   3003 HD22 LEU P 179      17.036   9.816  22.850  0.00  0.00      PROA H  
ATOM   3004 HD23 LEU P 179      16.698  10.454  21.114  0.00  0.00      PROA H  
ATOM   3005  N   TYR P 180      14.323  11.541  27.169  0.00  0.00      PROA N  
ATOM   3006  CA  TYR P 180      14.072  11.419  28.604  0.00  0.00      PROA C  
ATOM   3007  C   TYR P 180      13.180  10.229  28.900  0.00  0.00      PROA C  
ATOM   3008  O   TYR P 180      13.558   9.456  29.735  0.00  0.00      PROA O  
ATOM   3009  CB  TYR P 180      13.619  12.718  29.348  0.00  0.00      PROA C  
ATOM   3010  CG  TYR P 180      13.373  12.477  30.818  0.00  0.00      PROA C  
ATOM   3011  CD1 TYR P 180      12.039  12.359  31.213  0.00  0.00      PROA C  
ATOM   3012  CD2 TYR P 180      14.458  12.312  31.719  0.00  0.00      PROA C  
ATOM   3013  CE1 TYR P 180      11.785  12.140  32.584  0.00  0.00      PROA C  
ATOM   3014  CE2 TYR P 180      14.185  12.075  33.057  0.00  0.00      PROA C  
ATOM   3015  CZ  TYR P 180      12.873  12.013  33.492  0.00  0.00      PROA C  
ATOM   3016  OH  TYR P 180      12.552  11.792  34.878  0.00  0.00      PROA O  
ATOM   3017  HN  TYR P 180      13.926  12.372  26.788  0.00  0.00      PROA H  
ATOM   3018  HA  TYR P 180      15.057  11.158  28.961  0.00  0.00      PROA H  
ATOM   3019  HB1 TYR P 180      12.639  12.956  28.882  0.00  0.00      PROA H  
ATOM   3020  HB2 TYR P 180      14.377  13.497  29.118  0.00  0.00      PROA H  
ATOM   3021  HD1 TYR P 180      11.278  12.407  30.448  0.00  0.00      PROA H  
ATOM   3022  HD2 TYR P 180      15.453  12.484  31.335  0.00  0.00      PROA H  
ATOM   3023  HE1 TYR P 180      10.768  12.064  32.939  0.00  0.00      PROA H  
ATOM   3024  HE2 TYR P 180      15.050  12.000  33.699  0.00  0.00      PROA H  
ATOM   3025  HH  TYR P 180      11.677  11.408  34.972  0.00  0.00      PROA H  
ATOM   3026  N   GLN P 181      11.958  10.065  28.279  0.00  0.00      PROA N  
ATOM   3027  CA  GLN P 181      11.103   8.887  28.534  0.00  0.00      PROA C  
ATOM   3028  C   GLN P 181      11.768   7.554  28.301  0.00  0.00      PROA C  
ATOM   3029  O   GLN P 181      11.626   6.590  29.073  0.00  0.00      PROA O  
ATOM   3030  CB  GLN P 181       9.931   8.970  27.521  0.00  0.00      PROA C  
ATOM   3031  CG  GLN P 181       9.032  10.186  28.013  0.00  0.00      PROA C  
ATOM   3032  CD  GLN P 181       8.217   9.748  29.240  0.00  0.00      PROA C  
ATOM   3033  NE2 GLN P 181       7.127   8.953  28.988  0.00  0.00      PROA N  
ATOM   3034  OE1 GLN P 181       8.514  10.255  30.368  0.00  0.00      PROA O  
ATOM   3035  HN  GLN P 181      11.583  10.799  27.718  0.00  0.00      PROA H  
ATOM   3036  HA  GLN P 181      10.759   8.920  29.557  0.00  0.00      PROA H  
ATOM   3037  HB1 GLN P 181       9.291   8.067  27.428  0.00  0.00      PROA H  
ATOM   3038  HB2 GLN P 181      10.253   9.329  26.520  0.00  0.00      PROA H  
ATOM   3039  HG1 GLN P 181       8.322  10.509  27.222  0.00  0.00      PROA H  
ATOM   3040  HG2 GLN P 181       9.618  11.099  28.250  0.00  0.00      PROA H  
ATOM   3041 HE21 GLN P 181       7.047   8.611  28.052  0.00  0.00      PROA H  
ATOM   3042 HE22 GLN P 181       6.335   8.811  29.582  0.00  0.00      PROA H  
ATOM   3043  N   LEU P 182      12.589   7.516  27.190  0.00  0.00      PROA N  
ATOM   3044  CA  LEU P 182      13.390   6.323  26.883  0.00  0.00      PROA C  
ATOM   3045  C   LEU P 182      14.488   5.972  27.848  0.00  0.00      PROA C  
ATOM   3046  O   LEU P 182      14.820   4.819  28.163  0.00  0.00      PROA O  
ATOM   3047  CB  LEU P 182      14.092   6.334  25.503  0.00  0.00      PROA C  
ATOM   3048  CG  LEU P 182      14.926   5.148  25.153  0.00  0.00      PROA C  
ATOM   3049  CD1 LEU P 182      14.006   3.886  25.060  0.00  0.00      PROA C  
ATOM   3050  CD2 LEU P 182      15.651   5.404  23.875  0.00  0.00      PROA C  
ATOM   3051  HN  LEU P 182      12.584   8.246  26.511  0.00  0.00      PROA H  
ATOM   3052  HA  LEU P 182      12.607   5.579  26.889  0.00  0.00      PROA H  
ATOM   3053  HB1 LEU P 182      14.710   7.255  25.435  0.00  0.00      PROA H  
ATOM   3054  HB2 LEU P 182      13.274   6.569  24.789  0.00  0.00      PROA H  
ATOM   3055  HG  LEU P 182      15.721   4.997  25.915  0.00  0.00      PROA H  
ATOM   3056 HD11 LEU P 182      13.438   3.672  25.991  0.00  0.00      PROA H  
ATOM   3057 HD12 LEU P 182      14.652   3.008  24.847  0.00  0.00      PROA H  
ATOM   3058 HD13 LEU P 182      13.317   3.945  24.191  0.00  0.00      PROA H  
ATOM   3059 HD21 LEU P 182      16.377   6.241  23.955  0.00  0.00      PROA H  
ATOM   3060 HD22 LEU P 182      14.917   5.456  23.043  0.00  0.00      PROA H  
ATOM   3061 HD23 LEU P 182      16.272   4.509  23.657  0.00  0.00      PROA H  
ATOM   3062  N   ALA P 183      15.100   7.030  28.411  0.00  0.00      PROA N  
ATOM   3063  CA  ALA P 183      16.158   6.905  29.356  0.00  0.00      PROA C  
ATOM   3064  C   ALA P 183      15.716   6.409  30.748  0.00  0.00      PROA C  
ATOM   3065  O   ALA P 183      16.480   5.679  31.427  0.00  0.00      PROA O  
ATOM   3066  CB  ALA P 183      16.818   8.281  29.749  0.00  0.00      PROA C  
ATOM   3067  HN  ALA P 183      14.818   7.968  28.223  0.00  0.00      PROA H  
ATOM   3068  HA  ALA P 183      16.885   6.188  29.005  0.00  0.00      PROA H  
ATOM   3069  HB1 ALA P 183      17.659   8.088  30.448  0.00  0.00      PROA H  
ATOM   3070  HB2 ALA P 183      16.137   9.009  30.241  0.00  0.00      PROA H  
ATOM   3071  HB3 ALA P 183      17.272   8.706  28.828  0.00  0.00      PROA H  
ATOM   3072  N   MET P 184      14.451   6.567  31.076  0.00  0.00      PROA N  
ATOM   3073  CA  MET P 184      13.836   6.132  32.344  0.00  0.00      PROA C  
ATOM   3074  C   MET P 184      13.117   4.785  32.299  0.00  0.00      PROA C  
ATOM   3075  O   MET P 184      12.607   4.279  33.275  0.00  0.00      PROA O  
ATOM   3076  CB  MET P 184      12.772   7.292  32.666  0.00  0.00      PROA C  
ATOM   3077  CG  MET P 184      13.474   8.563  33.163  0.00  0.00      PROA C  
ATOM   3078  SD  MET P 184      14.348   8.239  34.773  0.00  0.00      PROA S  
ATOM   3079  CE  MET P 184      12.971   8.558  35.907  0.00  0.00      PROA C  
ATOM   3080  HN  MET P 184      13.966   7.172  30.451  0.00  0.00      PROA H  
ATOM   3081  HA  MET P 184      14.506   6.056  33.188  0.00  0.00      PROA H  
ATOM   3082  HB1 MET P 184      12.178   6.950  33.541  0.00  0.00      PROA H  
ATOM   3083  HB2 MET P 184      12.153   7.538  31.778  0.00  0.00      PROA H  
ATOM   3084  HG1 MET P 184      12.714   9.369  33.239  0.00  0.00      PROA H  
ATOM   3085  HG2 MET P 184      14.230   8.905  32.424  0.00  0.00      PROA H  
ATOM   3086  HE1 MET P 184      12.438   9.468  35.557  0.00  0.00      PROA H  
ATOM   3087  HE2 MET P 184      13.271   8.631  36.974  0.00  0.00      PROA H  
ATOM   3088  HE3 MET P 184      12.170   7.803  35.755  0.00  0.00      PROA H  
ATOM   3089  N   ASP P 185      13.268   4.053  31.176  0.00  0.00      PROA N  
ATOM   3090  CA  ASP P 185      12.824   2.687  30.998  0.00  0.00      PROA C  
ATOM   3091  C   ASP P 185      13.960   1.789  30.600  0.00  0.00      PROA C  
ATOM   3092  O   ASP P 185      14.096   0.706  31.156  0.00  0.00      PROA O  
ATOM   3093  CB  ASP P 185      11.694   2.749  29.895  0.00  0.00      PROA C  
ATOM   3094  CG  ASP P 185      10.396   3.225  30.374  0.00  0.00      PROA C  
ATOM   3095  OD1 ASP P 185      10.136   3.283  31.636  0.00  0.00      PROA O  
ATOM   3096  OD2 ASP P 185       9.530   3.465  29.481  0.00  0.00      PROA O1-
ATOM   3097  HN  ASP P 185      13.697   4.571  30.440  0.00  0.00      PROA H  
ATOM   3098  HA  ASP P 185      12.427   2.270  31.911  0.00  0.00      PROA H  
ATOM   3099  HB1 ASP P 185      11.640   1.708  29.510  0.00  0.00      PROA H  
ATOM   3100  HB2 ASP P 185      12.019   3.378  29.039  0.00  0.00      PROA H  
ATOM   3101  N   ILE P 186      14.740   2.111  29.499  0.00  0.00      PROA N  
ATOM   3102  CA  ILE P 186      15.650   1.187  28.909  0.00  0.00      PROA C  
ATOM   3103  C   ILE P 186      17.090   1.196  29.572  0.00  0.00      PROA C  
ATOM   3104  O   ILE P 186      17.552   2.175  30.111  0.00  0.00      PROA O  
ATOM   3105  CB  ILE P 186      15.662   1.228  27.385  0.00  0.00      PROA C  
ATOM   3106  CG1 ILE P 186      14.377   0.867  26.671  0.00  0.00      PROA C  
ATOM   3107  CG2 ILE P 186      16.785   0.378  26.705  0.00  0.00      PROA C  
ATOM   3108  CD  ILE P 186      13.915  -0.611  26.868  0.00  0.00      PROA C  
ATOM   3109  HN  ILE P 186      14.494   2.878  28.911  0.00  0.00      PROA H  
ATOM   3110  HA  ILE P 186      15.256   0.209  29.139  0.00  0.00      PROA H  
ATOM   3111  HB  ILE P 186      15.889   2.282  27.115  0.00  0.00      PROA H  
ATOM   3112 HG11 ILE P 186      14.475   1.082  25.585  0.00  0.00      PROA H  
ATOM   3113 HG12 ILE P 186      13.638   1.564  27.120  0.00  0.00      PROA H  
ATOM   3114 HG21 ILE P 186      16.691   0.415  25.599  0.00  0.00      PROA H  
ATOM   3115 HG22 ILE P 186      16.686  -0.721  26.836  0.00  0.00      PROA H  
ATOM   3116 HG23 ILE P 186      17.803   0.716  26.993  0.00  0.00      PROA H  
ATOM   3117  HD1 ILE P 186      14.568  -1.273  26.260  0.00  0.00      PROA H  
ATOM   3118  HD2 ILE P 186      12.835  -0.791  26.680  0.00  0.00      PROA H  
ATOM   3119  HD3 ILE P 186      13.928  -0.855  27.952  0.00  0.00      PROA H  
ATOM   3120  N   GLY P 187      17.823   0.085  29.607  0.00  0.00      PROA N  
ATOM   3121  CA  GLY P 187      19.166   0.081  30.214  0.00  0.00      PROA C  
ATOM   3122  C   GLY P 187      19.308   0.290  31.645  0.00  0.00      PROA C  
ATOM   3123  O   GLY P 187      18.444   0.156  32.503  0.00  0.00      PROA O  
ATOM   3124  HN  GLY P 187      17.457  -0.773  29.256  0.00  0.00      PROA H  
ATOM   3125  HA1 GLY P 187      19.798   0.801  29.715  0.00  0.00      PROA H  
ATOM   3126  HA2 GLY P 187      19.514  -0.932  30.074  0.00  0.00      PROA H  
ATOM   3127  N   THR P 188      20.504   0.669  32.047  0.00  0.00      PROA N  
ATOM   3128  CA  THR P 188      20.942   0.791  33.437  0.00  0.00      PROA C  
ATOM   3129  C   THR P 188      20.328   2.018  34.033  0.00  0.00      PROA C  
ATOM   3130  O   THR P 188      19.930   2.971  33.289  0.00  0.00      PROA O  
ATOM   3131  CB  THR P 188      22.515   0.868  33.614  0.00  0.00      PROA C  
ATOM   3132  CG2 THR P 188      23.022  -0.619  33.808  0.00  0.00      PROA C  
ATOM   3133  OG1 THR P 188      23.012   1.428  32.459  0.00  0.00      PROA O  
ATOM   3134  HN  THR P 188      21.086   1.031  31.323  0.00  0.00      PROA H  
ATOM   3135  HA  THR P 188      20.581  -0.100  33.930  0.00  0.00      PROA H  
ATOM   3136  HB  THR P 188      22.782   1.525  34.470  0.00  0.00      PROA H  
ATOM   3137  HG1 THR P 188      23.890   1.754  32.669  0.00  0.00      PROA H  
ATOM   3138 HG21 THR P 188      22.469  -1.396  33.237  0.00  0.00      PROA H  
ATOM   3139 HG22 THR P 188      22.837  -0.863  34.876  0.00  0.00      PROA H  
ATOM   3140 HG23 THR P 188      24.102  -0.634  33.547  0.00  0.00      PROA H  
ATOM   3141  N   PRO P 189      20.128   2.132  35.311  0.00  0.00      PROA N  
ATOM   3142  CA  PRO P 189      19.453   3.267  35.937  0.00  0.00      PROA C  
ATOM   3143  C   PRO P 189      20.061   4.610  35.570  0.00  0.00      PROA C  
ATOM   3144  O   PRO P 189      21.252   4.779  35.588  0.00  0.00      PROA O  
ATOM   3145  CB  PRO P 189      19.671   3.083  37.424  0.00  0.00      PROA C  
ATOM   3146  CG  PRO P 189      19.655   1.563  37.520  0.00  0.00      PROA C  
ATOM   3147  CD  PRO P 189      20.351   1.050  36.268  0.00  0.00      PROA C  
ATOM   3148  HA  PRO P 189      18.419   3.399  35.654  0.00  0.00      PROA H  
ATOM   3149  HB1 PRO P 189      18.805   3.493  37.987  0.00  0.00      PROA H  
ATOM   3150  HB2 PRO P 189      20.606   3.401  37.932  0.00  0.00      PROA H  
ATOM   3151  HG1 PRO P 189      20.263   1.255  38.397  0.00  0.00      PROA H  
ATOM   3152  HG2 PRO P 189      18.638   1.146  37.682  0.00  0.00      PROA H  
ATOM   3153  HD1 PRO P 189      21.426   0.773  36.307  0.00  0.00      PROA H  
ATOM   3154  HD2 PRO P 189      19.738   0.151  36.044  0.00  0.00      PROA H  
ATOM   3155  N   TYR P 190      19.205   5.585  35.259  0.00  0.00      PROA N  
ATOM   3156  CA  TYR P 190      19.592   6.927  34.827  0.00  0.00      PROA C  
ATOM   3157  C   TYR P 190      19.709   7.687  36.159  0.00  0.00      PROA C  
ATOM   3158  O   TYR P 190      18.645   7.985  36.720  0.00  0.00      PROA O  
ATOM   3159  CB  TYR P 190      18.536   7.501  33.829  0.00  0.00      PROA C  
ATOM   3160  CG  TYR P 190      18.970   8.724  33.011  0.00  0.00      PROA C  
ATOM   3161  CD1 TYR P 190      18.013   9.757  32.809  0.00  0.00      PROA C  
ATOM   3162  CD2 TYR P 190      20.073   8.710  32.231  0.00  0.00      PROA C  
ATOM   3163  CE1 TYR P 190      18.289  10.880  32.058  0.00  0.00      PROA C  
ATOM   3164  CE2 TYR P 190      20.358   9.789  31.357  0.00  0.00      PROA C  
ATOM   3165  CZ  TYR P 190      19.470  10.828  31.300  0.00  0.00      PROA C  
ATOM   3166  OH  TYR P 190      19.817  12.039  30.670  0.00  0.00      PROA O  
ATOM   3167  HN  TYR P 190      18.226   5.402  35.289  0.00  0.00      PROA H  
ATOM   3168  HA  TYR P 190      20.570   6.924  34.369  0.00  0.00      PROA H  
ATOM   3169  HB1 TYR P 190      17.563   7.658  34.343  0.00  0.00      PROA H  
ATOM   3170  HB2 TYR P 190      18.301   6.663  33.138  0.00  0.00      PROA H  
ATOM   3171  HD1 TYR P 190      17.056   9.625  33.292  0.00  0.00      PROA H  
ATOM   3172  HD2 TYR P 190      20.742   7.864  32.254  0.00  0.00      PROA H  
ATOM   3173  HE1 TYR P 190      17.596  11.708  32.053  0.00  0.00      PROA H  
ATOM   3174  HE2 TYR P 190      21.348   9.868  30.933  0.00  0.00      PROA H  
ATOM   3175  HH  TYR P 190      20.737  11.964  30.406  0.00  0.00      PROA H  
ATOM   3176  N   GLN P 191      20.942   7.925  36.671  0.00  0.00      PROA N  
ATOM   3177  CA  GLN P 191      21.108   8.458  37.985  0.00  0.00      PROA C  
ATOM   3178  C   GLN P 191      22.439   9.123  38.206  0.00  0.00      PROA C  
ATOM   3179  O   GLN P 191      23.355   8.797  37.438  0.00  0.00      PROA O  
ATOM   3180  CB  GLN P 191      20.875   7.348  39.024  0.00  0.00      PROA C  
ATOM   3181  CG  GLN P 191      20.595   7.917  40.407  0.00  0.00      PROA C  
ATOM   3182  CD  GLN P 191      19.802   9.163  40.563  0.00  0.00      PROA C  
ATOM   3183  NE2 GLN P 191      18.568   9.176  40.054  0.00  0.00      PROA N  
ATOM   3184  OE1 GLN P 191      20.209  10.177  41.119  0.00  0.00      PROA O  
ATOM   3185  HN  GLN P 191      21.731   7.711  36.100  0.00  0.00      PROA H  
ATOM   3186  HA  GLN P 191      20.398   9.242  38.202  0.00  0.00      PROA H  
ATOM   3187  HB1 GLN P 191      21.774   6.703  38.921  0.00  0.00      PROA H  
ATOM   3188  HB2 GLN P 191      19.961   6.807  38.699  0.00  0.00      PROA H  
ATOM   3189  HG1 GLN P 191      21.503   8.164  40.998  0.00  0.00      PROA H  
ATOM   3190  HG2 GLN P 191      20.112   7.011  40.831  0.00  0.00      PROA H  
ATOM   3191 HE21 GLN P 191      17.957   9.955  40.195  0.00  0.00      PROA H  
ATOM   3192 HE22 GLN P 191      18.255   8.386  39.527  0.00  0.00      PROA H  
ATOM   3193  N   PHE P 192      22.575  10.036  39.231  0.00  0.00      PROA N  
ATOM   3194  CA  PHE P 192      23.849  10.412  39.939  0.00  0.00      PROA C  
ATOM   3195  C   PHE P 192      24.956   9.413  39.892  0.00  0.00      PROA C  
ATOM   3196  O   PHE P 192      24.810   8.252  40.095  0.00  0.00      PROA O  
ATOM   3197  CB  PHE P 192      23.600  11.071  41.348  0.00  0.00      PROA C  
ATOM   3198  CG  PHE P 192      24.855  11.167  42.258  0.00  0.00      PROA C  
ATOM   3199  CD1 PHE P 192      25.249  10.167  43.174  0.00  0.00      PROA C  
ATOM   3200  CD2 PHE P 192      25.636  12.358  42.039  0.00  0.00      PROA C  
ATOM   3201  CE1 PHE P 192      26.387  10.341  43.947  0.00  0.00      PROA C  
ATOM   3202  CE2 PHE P 192      26.759  12.526  42.853  0.00  0.00      PROA C  
ATOM   3203  CZ  PHE P 192      27.161  11.521  43.744  0.00  0.00      PROA C  
ATOM   3204  HN  PHE P 192      21.774  10.541  39.542  0.00  0.00      PROA H  
ATOM   3205  HA  PHE P 192      24.288  11.251  39.420  0.00  0.00      PROA H  
ATOM   3206  HB1 PHE P 192      23.004  10.317  41.907  0.00  0.00      PROA H  
ATOM   3207  HB2 PHE P 192      23.121  12.073  41.347  0.00  0.00      PROA H  
ATOM   3208  HD1 PHE P 192      24.653   9.289  43.376  0.00  0.00      PROA H  
ATOM   3209  HD2 PHE P 192      25.392  13.081  41.276  0.00  0.00      PROA H  
ATOM   3210  HE1 PHE P 192      26.730   9.636  44.690  0.00  0.00      PROA H  
ATOM   3211  HE2 PHE P 192      27.374  13.414  42.864  0.00  0.00      PROA H  
ATOM   3212  HZ  PHE P 192      27.980  11.726  44.417  0.00  0.00      PROA H  
ATOM   3213  N   ASN P 193      26.186   9.772  39.594  0.00  0.00      PROA N  
ATOM   3214  CA  ASN P 193      27.303   8.881  39.487  0.00  0.00      PROA C  
ATOM   3215  C   ASN P 193      28.487   9.408  40.303  0.00  0.00      PROA C  
ATOM   3216  O   ASN P 193      29.175  10.407  40.018  0.00  0.00      PROA O  
ATOM   3217  CB  ASN P 193      27.642   8.638  37.955  0.00  0.00      PROA C  
ATOM   3218  CG  ASN P 193      28.823   7.690  37.695  0.00  0.00      PROA C  
ATOM   3219  ND2 ASN P 193      29.719   7.923  36.766  0.00  0.00      PROA N  
ATOM   3220  OD1 ASN P 193      28.805   6.667  38.363  0.00  0.00      PROA O  
ATOM   3221  HN  ASN P 193      26.412  10.691  39.282  0.00  0.00      PROA H  
ATOM   3222  HA  ASN P 193      27.110   7.890  39.870  0.00  0.00      PROA H  
ATOM   3223  HB1 ASN P 193      27.803   9.662  37.555  0.00  0.00      PROA H  
ATOM   3224  HB2 ASN P 193      26.748   8.253  37.421  0.00  0.00      PROA H  
ATOM   3225 HD21 ASN P 193      29.857   8.814  36.333  0.00  0.00      PROA H  
ATOM   3226 HD22 ASN P 193      30.439   7.245  36.622  0.00  0.00      PROA H  
ATOM   3227  N   GLY P 194      28.798   8.659  41.353  0.00  0.00      PROA N  
ATOM   3228  CA  GLY P 194      29.928   9.177  42.284  0.00  0.00      PROA C  
ATOM   3229  C   GLY P 194      31.360   9.176  41.731  0.00  0.00      PROA C  
ATOM   3230  O   GLY P 194      32.168  10.128  41.998  0.00  0.00      PROA O  
ATOM   3231  HN  GLY P 194      28.136   7.939  41.546  0.00  0.00      PROA H  
ATOM   3232  HA1 GLY P 194      29.920   8.520  43.142  0.00  0.00      PROA H  
ATOM   3233  HA2 GLY P 194      29.766  10.215  42.535  0.00  0.00      PROA H  
ATOM   3234  N   SER P 195      31.707   8.078  40.990  0.00  0.00      PROA N  
ATOM   3235  CA  SER P 195      33.040   7.875  40.452  0.00  0.00      PROA C  
ATOM   3236  C   SER P 195      32.986   7.300  39.021  0.00  0.00      PROA C  
ATOM   3237  O   SER P 195      32.086   6.528  38.625  0.00  0.00      PROA O  
ATOM   3238  CB  SER P 195      33.751   6.864  41.387  0.00  0.00      PROA C  
ATOM   3239  OG  SER P 195      35.114   6.773  41.014  0.00  0.00      PROA O  
ATOM   3240  HN  SER P 195      31.103   7.328  40.732  0.00  0.00      PROA H  
ATOM   3241  HA  SER P 195      33.504   8.850  40.472  0.00  0.00      PROA H  
ATOM   3242  HB1 SER P 195      33.260   5.867  41.378  0.00  0.00      PROA H  
ATOM   3243  HB2 SER P 195      33.707   7.276  42.418  0.00  0.00      PROA H  
ATOM   3244  HG1 SER P 195      35.140   6.200  40.244  0.00  0.00      PROA H  
ATOM   3245  N   GLY P 196      33.957   7.647  38.121  0.00  0.00      PROA N  
ATOM   3246  CA  GLY P 196      33.770   7.413  36.674  0.00  0.00      PROA C  
ATOM   3247  C   GLY P 196      33.378   8.638  35.904  0.00  0.00      PROA C  
ATOM   3248  O   GLY P 196      33.505   9.722  36.456  0.00  0.00      PROA O  
ATOM   3249  HN  GLY P 196      34.735   8.193  38.422  0.00  0.00      PROA H  
ATOM   3250  HA1 GLY P 196      32.987   6.690  36.499  0.00  0.00      PROA H  
ATOM   3251  HA2 GLY P 196      34.792   7.161  36.432  0.00  0.00      PROA H  
ATOM   3252  N   SER P 197      33.017   8.506  34.620  0.00  0.00      PROA N  
ATOM   3253  CA  SER P 197      32.750   9.593  33.688  0.00  0.00      PROA C  
ATOM   3254  C   SER P 197      31.501  10.407  33.939  0.00  0.00      PROA C  
ATOM   3255  O   SER P 197      30.411   9.969  33.738  0.00  0.00      PROA O  
ATOM   3256  CB  SER P 197      32.766   8.961  32.285  0.00  0.00      PROA C  
ATOM   3257  OG  SER P 197      32.547   9.916  31.257  0.00  0.00      PROA O  
ATOM   3258  HN  SER P 197      32.843   7.561  34.353  0.00  0.00      PROA H  
ATOM   3259  HA  SER P 197      33.517  10.351  33.742  0.00  0.00      PROA H  
ATOM   3260  HB1 SER P 197      31.922   8.240  32.338  0.00  0.00      PROA H  
ATOM   3261  HB2 SER P 197      33.765   8.491  32.165  0.00  0.00      PROA H  
ATOM   3262  HG1 SER P 197      33.406  10.342  31.219  0.00  0.00      PROA H  
ATOM   3263  N   GLY P 198      31.701  11.666  34.382  0.00  0.00      PROA N  
ATOM   3264  CA  GLY P 198      30.754  12.608  34.910  0.00  0.00      PROA C  
ATOM   3265  C   GLY P 198      29.841  12.145  36.004  0.00  0.00      PROA C  
ATOM   3266  O   GLY P 198      29.894  11.060  36.586  0.00  0.00      PROA O  
ATOM   3267  HN  GLY P 198      32.573  12.141  34.294  0.00  0.00      PROA H  
ATOM   3268  HA1 GLY P 198      30.073  12.926  34.134  0.00  0.00      PROA H  
ATOM   3269  HA2 GLY P 198      31.388  13.298  35.447  0.00  0.00      PROA H  
ATOM   3270  N   LYS P 199      28.902  13.076  36.421  0.00  0.00      PROA N  
ATOM   3271  CA  LYS P 199      28.191  12.866  37.671  0.00  0.00      PROA C  
ATOM   3272  C   LYS P 199      26.821  12.245  37.460  0.00  0.00      PROA C  
ATOM   3273  O   LYS P 199      26.038  12.309  38.459  0.00  0.00      PROA O  
ATOM   3274  CB  LYS P 199      28.124  14.218  38.409  0.00  0.00      PROA C  
ATOM   3275  CG  LYS P 199      29.352  15.025  38.786  0.00  0.00      PROA C  
ATOM   3276  CD  LYS P 199      30.491  14.141  39.342  0.00  0.00      PROA C  
ATOM   3277  CE  LYS P 199      30.199  13.500  40.636  0.00  0.00      PROA C  
ATOM   3278  NZ  LYS P 199      31.315  12.598  40.976  0.00  0.00      PROA N1+
ATOM   3279  HN  LYS P 199      28.898  14.044  36.184  0.00  0.00      PROA H  
ATOM   3280  HA  LYS P 199      28.775  12.275  38.361  0.00  0.00      PROA H  
ATOM   3281  HB1 LYS P 199      27.629  13.926  39.360  0.00  0.00      PROA H  
ATOM   3282  HB2 LYS P 199      27.380  14.949  38.026  0.00  0.00      PROA H  
ATOM   3283  HG1 LYS P 199      29.122  15.908  39.419  0.00  0.00      PROA H  
ATOM   3284  HG2 LYS P 199      29.737  15.342  37.793  0.00  0.00      PROA H  
ATOM   3285  HD1 LYS P 199      31.485  14.637  39.334  0.00  0.00      PROA H  
ATOM   3286  HD2 LYS P 199      30.608  13.263  38.671  0.00  0.00      PROA H  
ATOM   3287  HE1 LYS P 199      29.226  12.971  40.724  0.00  0.00      PROA H  
ATOM   3288  HE2 LYS P 199      30.193  14.291  41.417  0.00  0.00      PROA H  
ATOM   3289  HZ1 LYS P 199      32.180  13.132  41.194  0.00  0.00      PROA H  
ATOM   3290  HZ2 LYS P 199      31.558  12.005  40.157  0.00  0.00      PROA H  
ATOM   3291  HZ3 LYS P 199      31.172  12.042  41.844  0.00  0.00      PROA H  
ATOM   3292  N   TRP P 200      26.554  11.732  36.259  0.00  0.00      PROA N  
ATOM   3293  CA  TRP P 200      25.384  11.028  35.877  0.00  0.00      PROA C  
ATOM   3294  C   TRP P 200      25.790   9.971  34.898  0.00  0.00      PROA C  
ATOM   3295  O   TRP P 200      26.791  10.107  34.185  0.00  0.00      PROA O  
ATOM   3296  CB  TRP P 200      24.340  12.062  35.281  0.00  0.00      PROA C  
ATOM   3297  CG  TRP P 200      22.845  11.681  35.303  0.00  0.00      PROA C  
ATOM   3298  CD1 TRP P 200      22.166  10.979  34.348  0.00  0.00      PROA C  
ATOM   3299  CD2 TRP P 200      21.864  11.897  36.359  0.00  0.00      PROA C  
ATOM   3300  CE2 TRP P 200      20.667  11.318  35.919  0.00  0.00      PROA C  
ATOM   3301  CE3 TRP P 200      21.925  12.629  37.514  0.00  0.00      PROA C  
ATOM   3302  NE1 TRP P 200      20.948  10.707  34.702  0.00  0.00      PROA N  
ATOM   3303  CZ2 TRP P 200      19.522  11.306  36.707  0.00  0.00      PROA C  
ATOM   3304  CZ3 TRP P 200      20.795  12.531  38.324  0.00  0.00      PROA C  
ATOM   3305  CH2 TRP P 200      19.581  11.865  38.016  0.00  0.00      PROA C  
ATOM   3306  HN  TRP P 200      27.398  11.744  35.729  0.00  0.00      PROA H  
ATOM   3307  HA  TRP P 200      24.975  10.531  36.745  0.00  0.00      PROA H  
ATOM   3308  HB1 TRP P 200      24.631  12.434  34.275  0.00  0.00      PROA H  
ATOM   3309  HB2 TRP P 200      24.422  13.004  35.865  0.00  0.00      PROA H  
ATOM   3310  HD1 TRP P 200      22.698  10.492  33.544  0.00  0.00      PROA H  
ATOM   3311  HE1 TRP P 200      20.262  10.635  34.011  0.00  0.00      PROA H  
ATOM   3312  HE3 TRP P 200      22.846  13.141  37.752  0.00  0.00      PROA H  
ATOM   3313  HZ2 TRP P 200      18.681  10.729  36.350  0.00  0.00      PROA H  
ATOM   3314  HZ3 TRP P 200      20.874  12.937  39.321  0.00  0.00      PROA H  
ATOM   3315  HH2 TRP P 200      18.741  11.653  38.661  0.00  0.00      PROA H  
ATOM   3316  N   GLU P 201      25.015   8.839  34.880  0.00  0.00      PROA N  
ATOM   3317  CA  GLU P 201      25.275   7.719  34.033  0.00  0.00      PROA C  
ATOM   3318  C   GLU P 201      24.012   6.945  33.970  0.00  0.00      PROA C  
ATOM   3319  O   GLU P 201      23.122   7.047  34.834  0.00  0.00      PROA O  
ATOM   3320  CB  GLU P 201      26.465   6.849  34.615  0.00  0.00      PROA C  
ATOM   3321  CG  GLU P 201      26.912   5.647  33.708  0.00  0.00      PROA C  
ATOM   3322  CD  GLU P 201      27.186   5.971  32.309  0.00  0.00      PROA C  
ATOM   3323  OE1 GLU P 201      28.150   6.719  32.063  0.00  0.00      PROA O  
ATOM   3324  OE2 GLU P 201      26.438   5.536  31.399  0.00  0.00      PROA O1-
ATOM   3325  HN  GLU P 201      24.211   8.684  35.449  0.00  0.00      PROA H  
ATOM   3326  HA  GLU P 201      25.518   8.041  33.031  0.00  0.00      PROA H  
ATOM   3327  HB1 GLU P 201      26.167   6.447  35.607  0.00  0.00      PROA H  
ATOM   3328  HB2 GLU P 201      27.395   7.427  34.803  0.00  0.00      PROA H  
ATOM   3329  HG1 GLU P 201      26.028   4.976  33.755  0.00  0.00      PROA H  
ATOM   3330  HG2 GLU P 201      27.822   5.122  34.068  0.00  0.00      PROA H  
ATOM   3331  N   GLY P 202      23.859   6.179  32.834  0.00  0.00      PROA N  
ATOM   3332  CA  GLY P 202      22.829   5.153  32.680  0.00  0.00      PROA C  
ATOM   3333  C   GLY P 202      22.005   5.326  31.504  0.00  0.00      PROA C  
ATOM   3334  O   GLY P 202      22.219   6.155  30.605  0.00  0.00      PROA O  
ATOM   3335  HN  GLY P 202      24.503   6.149  32.073  0.00  0.00      PROA H  
ATOM   3336  HA1 GLY P 202      22.105   5.176  33.481  0.00  0.00      PROA H  
ATOM   3337  HA2 GLY P 202      23.330   4.199  32.604  0.00  0.00      PROA H  
ATOM   3338  N   GLY P 203      20.919   4.592  31.406  0.00  0.00      PROA N  
ATOM   3339  CA  GLY P 203      20.121   4.451  30.188  0.00  0.00      PROA C  
ATOM   3340  C   GLY P 203      20.876   3.977  28.958  0.00  0.00      PROA C  
ATOM   3341  O   GLY P 203      21.993   3.531  29.047  0.00  0.00      PROA O  
ATOM   3342  HN  GLY P 203      20.601   4.082  32.202  0.00  0.00      PROA H  
ATOM   3343  HA1 GLY P 203      19.545   5.332  29.944  0.00  0.00      PROA H  
ATOM   3344  HA2 GLY P 203      19.458   3.631  30.418  0.00  0.00      PROA H  
ATOM   3345  N   PRO P 204      20.301   3.958  27.842  0.00  0.00      PROA N  
ATOM   3346  CA  PRO P 204      20.957   3.297  26.667  0.00  0.00      PROA C  
ATOM   3347  C   PRO P 204      22.149   3.989  26.041  0.00  0.00      PROA C  
ATOM   3348  O   PRO P 204      22.100   5.189  26.065  0.00  0.00      PROA O  
ATOM   3349  CB  PRO P 204      19.850   3.012  25.638  0.00  0.00      PROA C  
ATOM   3350  CG  PRO P 204      18.613   3.838  26.104  0.00  0.00      PROA C  
ATOM   3351  CD  PRO P 204      18.847   3.899  27.658  0.00  0.00      PROA C  
ATOM   3352  HA  PRO P 204      21.287   2.333  27.025  0.00  0.00      PROA H  
ATOM   3353  HB1 PRO P 204      19.557   1.941  25.679  0.00  0.00      PROA H  
ATOM   3354  HB2 PRO P 204      20.115   3.248  24.585  0.00  0.00      PROA H  
ATOM   3355  HG1 PRO P 204      18.619   4.854  25.654  0.00  0.00      PROA H  
ATOM   3356  HG2 PRO P 204      17.650   3.316  25.920  0.00  0.00      PROA H  
ATOM   3357  HD1 PRO P 204      18.306   4.826  27.946  0.00  0.00      PROA H  
ATOM   3358  HD2 PRO P 204      18.459   2.958  28.103  0.00  0.00      PROA H  
ATOM   3359  N   SER P 205      23.115   3.272  25.522  0.00  0.00      PROA N  
ATOM   3360  CA  SER P 205      24.252   3.763  24.797  0.00  0.00      PROA C  
ATOM   3361  C   SER P 205      23.767   4.418  23.517  0.00  0.00      PROA C  
ATOM   3362  O   SER P 205      22.874   3.913  22.918  0.00  0.00      PROA O  
ATOM   3363  CB  SER P 205      25.356   2.693  24.518  0.00  0.00      PROA C  
ATOM   3364  OG  SER P 205      25.011   1.828  23.466  0.00  0.00      PROA O  
ATOM   3365  HN  SER P 205      23.161   2.296  25.720  0.00  0.00      PROA H  
ATOM   3366  HA  SER P 205      24.683   4.534  25.419  0.00  0.00      PROA H  
ATOM   3367  HB1 SER P 205      25.506   2.030  25.396  0.00  0.00      PROA H  
ATOM   3368  HB2 SER P 205      26.253   3.283  24.234  0.00  0.00      PROA H  
ATOM   3369  HG1 SER P 205      25.730   1.210  23.317  0.00  0.00      PROA H  
ATOM   3370  N   LYS P 206      24.432   5.525  23.029  0.00  0.00      PROA N  
ATOM   3371  CA  LYS P 206      23.904   6.319  21.933  0.00  0.00      PROA C  
ATOM   3372  C   LYS P 206      23.801   5.429  20.650  0.00  0.00      PROA C  
ATOM   3373  O   LYS P 206      23.005   5.778  19.741  0.00  0.00      PROA O  
ATOM   3374  CB  LYS P 206      24.782   7.519  21.555  0.00  0.00      PROA C  
ATOM   3375  CG  LYS P 206      26.028   7.250  20.733  0.00  0.00      PROA C  
ATOM   3376  CD  LYS P 206      27.167   8.218  21.050  0.00  0.00      PROA C  
ATOM   3377  CE  LYS P 206      28.339   7.917  20.078  0.00  0.00      PROA C  
ATOM   3378  NZ  LYS P 206      28.799   6.557  20.148  0.00  0.00      PROA N1+
ATOM   3379  HN  LYS P 206      25.195   5.933  23.526  0.00  0.00      PROA H  
ATOM   3380  HA  LYS P 206      22.919   6.718  22.122  0.00  0.00      PROA H  
ATOM   3381  HB1 LYS P 206      24.994   8.058  22.503  0.00  0.00      PROA H  
ATOM   3382  HB2 LYS P 206      24.246   8.298  20.971  0.00  0.00      PROA H  
ATOM   3383  HG1 LYS P 206      25.779   7.307  19.652  0.00  0.00      PROA H  
ATOM   3384  HG2 LYS P 206      26.351   6.214  20.971  0.00  0.00      PROA H  
ATOM   3385  HD1 LYS P 206      27.457   8.211  22.122  0.00  0.00      PROA H  
ATOM   3386  HD2 LYS P 206      26.844   9.261  20.842  0.00  0.00      PROA H  
ATOM   3387  HE1 LYS P 206      29.137   8.564  20.499  0.00  0.00      PROA H  
ATOM   3388  HE2 LYS P 206      28.141   8.125  19.005  0.00  0.00      PROA H  
ATOM   3389  HZ1 LYS P 206      29.519   6.408  19.412  0.00  0.00      PROA H  
ATOM   3390  HZ2 LYS P 206      28.029   5.932  19.836  0.00  0.00      PROA H  
ATOM   3391  HZ3 LYS P 206      29.052   6.296  21.123  0.00  0.00      PROA H  
ATOM   3392  N   ASN P 207      24.591   4.369  20.504  0.00  0.00      PROA N  
ATOM   3393  CA  ASN P 207      24.573   3.419  19.365  0.00  0.00      PROA C  
ATOM   3394  C   ASN P 207      23.339   2.604  19.396  0.00  0.00      PROA C  
ATOM   3395  O   ASN P 207      22.781   2.238  18.365  0.00  0.00      PROA O  
ATOM   3396  CB  ASN P 207      25.901   2.522  19.432  0.00  0.00      PROA C  
ATOM   3397  CG  ASN P 207      27.101   3.301  19.024  0.00  0.00      PROA C  
ATOM   3398  ND2 ASN P 207      28.240   2.600  18.846  0.00  0.00      PROA N  
ATOM   3399  OD1 ASN P 207      27.072   4.543  18.854  0.00  0.00      PROA O  
ATOM   3400  HN  ASN P 207      25.317   4.294  21.183  0.00  0.00      PROA H  
ATOM   3401  HA  ASN P 207      24.429   4.039  18.492  0.00  0.00      PROA H  
ATOM   3402  HB1 ASN P 207      25.779   1.648  18.758  0.00  0.00      PROA H  
ATOM   3403  HB2 ASN P 207      26.183   2.144  20.438  0.00  0.00      PROA H  
ATOM   3404 HD21 ASN P 207      28.978   2.969  18.281  0.00  0.00      PROA H  
ATOM   3405 HD22 ASN P 207      28.209   1.610  18.980  0.00  0.00      PROA H  
ATOM   3406  N   SER P 208      22.857   2.254  20.649  0.00  0.00      PROA N  
ATOM   3407  CA  SER P 208      21.533   1.745  20.943  0.00  0.00      PROA C  
ATOM   3408  C   SER P 208      20.322   2.748  20.673  0.00  0.00      PROA C  
ATOM   3409  O   SER P 208      19.301   2.245  20.158  0.00  0.00      PROA O  
ATOM   3410  CB  SER P 208      21.304   1.222  22.427  0.00  0.00      PROA C  
ATOM   3411  OG  SER P 208      19.982   0.665  22.657  0.00  0.00      PROA O  
ATOM   3412  HN  SER P 208      23.362   2.495  21.474  0.00  0.00      PROA H  
ATOM   3413  HA  SER P 208      21.498   0.958  20.205  0.00  0.00      PROA H  
ATOM   3414  HB1 SER P 208      21.341   2.069  23.146  0.00  0.00      PROA H  
ATOM   3415  HB2 SER P 208      21.994   0.464  22.856  0.00  0.00      PROA H  
ATOM   3416  HG1 SER P 208      19.947  -0.155  22.159  0.00  0.00      PROA H  
ATOM   3417  N   VAL P 209      20.410   4.023  21.033  0.00  0.00      PROA N  
ATOM   3418  CA  VAL P 209      19.464   5.090  20.649  0.00  0.00      PROA C  
ATOM   3419  C   VAL P 209      19.303   5.196  19.119  0.00  0.00      PROA C  
ATOM   3420  O   VAL P 209      18.201   5.349  18.579  0.00  0.00      PROA O  
ATOM   3421  CB  VAL P 209      20.004   6.350  21.272  0.00  0.00      PROA C  
ATOM   3422  CG1 VAL P 209      19.151   7.551  20.830  0.00  0.00      PROA C  
ATOM   3423  CG2 VAL P 209      20.012   6.155  22.850  0.00  0.00      PROA C  
ATOM   3424  HN  VAL P 209      21.154   4.347  21.612  0.00  0.00      PROA H  
ATOM   3425  HA  VAL P 209      18.473   4.839  20.997  0.00  0.00      PROA H  
ATOM   3426  HB  VAL P 209      21.002   6.527  20.817  0.00  0.00      PROA H  
ATOM   3427 HG11 VAL P 209      19.500   8.476  21.338  0.00  0.00      PROA H  
ATOM   3428 HG12 VAL P 209      18.074   7.355  21.019  0.00  0.00      PROA H  
ATOM   3429 HG13 VAL P 209      19.195   7.722  19.733  0.00  0.00      PROA H  
ATOM   3430 HG21 VAL P 209      20.483   7.112  23.162  0.00  0.00      PROA H  
ATOM   3431 HG22 VAL P 209      20.650   5.351  23.276  0.00  0.00      PROA H  
ATOM   3432 HG23 VAL P 209      18.948   6.066  23.158  0.00  0.00      PROA H  
ATOM   3433  N   TYR P 210      20.491   5.071  18.400  0.00  0.00      PROA N  
ATOM   3434  CA  TYR P 210      20.488   5.068  17.012  0.00  0.00      PROA C  
ATOM   3435  C   TYR P 210      19.703   3.820  16.464  0.00  0.00      PROA C  
ATOM   3436  O   TYR P 210      18.929   4.017  15.574  0.00  0.00      PROA O  
ATOM   3437  CB  TYR P 210      21.960   5.015  16.435  0.00  0.00      PROA C  
ATOM   3438  CG  TYR P 210      22.032   4.846  14.919  0.00  0.00      PROA C  
ATOM   3439  CD1 TYR P 210      21.704   5.839  13.989  0.00  0.00      PROA C  
ATOM   3440  CD2 TYR P 210      22.579   3.666  14.411  0.00  0.00      PROA C  
ATOM   3441  CE1 TYR P 210      21.743   5.709  12.675  0.00  0.00      PROA C  
ATOM   3442  CE2 TYR P 210      22.620   3.499  13.007  0.00  0.00      PROA C  
ATOM   3443  CZ  TYR P 210      22.286   4.503  12.165  0.00  0.00      PROA C  
ATOM   3444  OH  TYR P 210      22.298   4.367  10.807  0.00  0.00      PROA O  
ATOM   3445  HN  TYR P 210      21.346   5.164  18.905  0.00  0.00      PROA H  
ATOM   3446  HA  TYR P 210      20.120   5.994  16.596  0.00  0.00      PROA H  
ATOM   3447  HB1 TYR P 210      22.422   4.111  16.887  0.00  0.00      PROA H  
ATOM   3448  HB2 TYR P 210      22.526   5.932  16.707  0.00  0.00      PROA H  
ATOM   3449  HD1 TYR P 210      21.382   6.802  14.357  0.00  0.00      PROA H  
ATOM   3450  HD2 TYR P 210      22.849   2.813  15.017  0.00  0.00      PROA H  
ATOM   3451  HE1 TYR P 210      21.344   6.472  12.023  0.00  0.00      PROA H  
ATOM   3452  HE2 TYR P 210      23.006   2.579  12.593  0.00  0.00      PROA H  
ATOM   3453  HH  TYR P 210      22.191   5.199  10.340  0.00  0.00      PROA H  
ATOM   3454  N   ILE P 211      19.801   2.580  17.052  0.00  0.00      PROA N  
ATOM   3455  CA  ILE P 211      18.957   1.438  16.678  0.00  0.00      PROA C  
ATOM   3456  C   ILE P 211      17.484   1.704  16.981  0.00  0.00      PROA C  
ATOM   3457  O   ILE P 211      16.617   1.384  16.205  0.00  0.00      PROA O  
ATOM   3458  CB  ILE P 211      19.493   0.130  17.298  0.00  0.00      PROA C  
ATOM   3459  CG1 ILE P 211      20.971  -0.181  16.865  0.00  0.00      PROA C  
ATOM   3460  CG2 ILE P 211      18.511  -1.014  17.115  0.00  0.00      PROA C  
ATOM   3461  CD  ILE P 211      21.227  -0.512  15.397  0.00  0.00      PROA C  
ATOM   3462  HN  ILE P 211      20.534   2.473  17.719  0.00  0.00      PROA H  
ATOM   3463  HA  ILE P 211      18.962   1.358  15.601  0.00  0.00      PROA H  
ATOM   3464  HB  ILE P 211      19.481   0.288  18.397  0.00  0.00      PROA H  
ATOM   3465 HG11 ILE P 211      21.181  -1.055  17.517  0.00  0.00      PROA H  
ATOM   3466 HG12 ILE P 211      21.568   0.712  17.149  0.00  0.00      PROA H  
ATOM   3467 HG21 ILE P 211      18.135  -1.041  16.070  0.00  0.00      PROA H  
ATOM   3468 HG22 ILE P 211      17.572  -0.831  17.680  0.00  0.00      PROA H  
ATOM   3469 HG23 ILE P 211      18.936  -1.992  17.428  0.00  0.00      PROA H  
ATOM   3470  HD1 ILE P 211      21.236  -1.609  15.221  0.00  0.00      PROA H  
ATOM   3471  HD2 ILE P 211      22.223  -0.164  15.050  0.00  0.00      PROA H  
ATOM   3472  HD3 ILE P 211      20.505   0.070  14.786  0.00  0.00      PROA H  
ATOM   3473  N   SER P 212      17.184   2.418  18.109  0.00  0.00      PROA N  
ATOM   3474  CA  SER P 212      15.784   2.835  18.383  0.00  0.00      PROA C  
ATOM   3475  C   SER P 212      15.184   3.738  17.258  0.00  0.00      PROA C  
ATOM   3476  O   SER P 212      13.992   3.583  16.908  0.00  0.00      PROA O  
ATOM   3477  CB  SER P 212      15.596   3.547  19.736  0.00  0.00      PROA C  
ATOM   3478  OG  SER P 212      15.944   2.718  20.840  0.00  0.00      PROA O  
ATOM   3479  HN  SER P 212      17.863   2.712  18.777  0.00  0.00      PROA H  
ATOM   3480  HA  SER P 212      15.208   1.923  18.324  0.00  0.00      PROA H  
ATOM   3481  HB1 SER P 212      14.501   3.723  19.809  0.00  0.00      PROA H  
ATOM   3482  HB2 SER P 212      16.137   4.516  19.695  0.00  0.00      PROA H  
ATOM   3483  HG1 SER P 212      16.182   1.873  20.451  0.00  0.00      PROA H  
ATOM   3484  N   SER P 213      16.037   4.588  16.753  0.00  0.00      PROA N  
ATOM   3485  CA  SER P 213      15.750   5.635  15.723  0.00  0.00      PROA C  
ATOM   3486  C   SER P 213      15.479   5.044  14.392  0.00  0.00      PROA C  
ATOM   3487  O   SER P 213      14.602   5.586  13.693  0.00  0.00      PROA O  
ATOM   3488  CB  SER P 213      16.788   6.761  15.539  0.00  0.00      PROA C  
ATOM   3489  OG  SER P 213      16.900   7.410  16.750  0.00  0.00      PROA O  
ATOM   3490  HN  SER P 213      16.982   4.540  17.069  0.00  0.00      PROA H  
ATOM   3491  HA  SER P 213      14.869   6.121  16.118  0.00  0.00      PROA H  
ATOM   3492  HB1 SER P 213      16.375   7.568  14.897  0.00  0.00      PROA H  
ATOM   3493  HB2 SER P 213      17.736   6.348  15.131  0.00  0.00      PROA H  
ATOM   3494  HG1 SER P 213      17.177   6.687  17.317  0.00  0.00      PROA H  
ATOM   3495  N   LEU P 214      16.359   4.086  14.020  0.00  0.00      PROA N  
ATOM   3496  CA  LEU P 214      16.031   3.371  12.857  0.00  0.00      PROA C  
ATOM   3497  C   LEU P 214      14.754   2.503  12.973  0.00  0.00      PROA C  
ATOM   3498  O   LEU P 214      13.954   2.495  12.083  0.00  0.00      PROA O  
ATOM   3499  CB  LEU P 214      17.087   2.328  12.643  0.00  0.00      PROA C  
ATOM   3500  CG  LEU P 214      18.488   2.915  12.116  0.00  0.00      PROA C  
ATOM   3501  CD1 LEU P 214      19.573   1.885  12.136  0.00  0.00      PROA C  
ATOM   3502  CD2 LEU P 214      18.359   3.590  10.755  0.00  0.00      PROA C  
ATOM   3503  HN  LEU P 214      17.176   3.858  14.544  0.00  0.00      PROA H  
ATOM   3504  HA  LEU P 214      15.939   4.013  11.993  0.00  0.00      PROA H  
ATOM   3505  HB1 LEU P 214      16.797   1.668  11.798  0.00  0.00      PROA H  
ATOM   3506  HB2 LEU P 214      17.350   1.703  13.523  0.00  0.00      PROA H  
ATOM   3507  HG  LEU P 214      18.837   3.667  12.856  0.00  0.00      PROA H  
ATOM   3508 HD11 LEU P 214      19.176   1.013  11.573  0.00  0.00      PROA H  
ATOM   3509 HD12 LEU P 214      19.683   1.601  13.204  0.00  0.00      PROA H  
ATOM   3510 HD13 LEU P 214      20.559   2.237  11.765  0.00  0.00      PROA H  
ATOM   3511 HD21 LEU P 214      19.270   4.105  10.382  0.00  0.00      PROA H  
ATOM   3512 HD22 LEU P 214      17.488   4.266  10.618  0.00  0.00      PROA H  
ATOM   3513 HD23 LEU P 214      18.285   2.673  10.132  0.00  0.00      PROA H  
ATOM   3514  N   TYR P 215      14.527   1.899  14.144  0.00  0.00      PROA N  
ATOM   3515  CA  TYR P 215      13.307   1.159  14.471  0.00  0.00      PROA C  
ATOM   3516  C   TYR P 215      11.940   1.861  14.506  0.00  0.00      PROA C  
ATOM   3517  O   TYR P 215      10.946   1.518  13.837  0.00  0.00      PROA O  
ATOM   3518  CB  TYR P 215      13.708   0.179  15.628  0.00  0.00      PROA C  
ATOM   3519  CG  TYR P 215      12.598  -0.417  16.399  0.00  0.00      PROA C  
ATOM   3520  CD1 TYR P 215      11.897  -1.445  15.740  0.00  0.00      PROA C  
ATOM   3521  CD2 TYR P 215      12.325  -0.172  17.763  0.00  0.00      PROA C  
ATOM   3522  CE1 TYR P 215      10.903  -2.208  16.403  0.00  0.00      PROA C  
ATOM   3523  CE2 TYR P 215      11.342  -0.965  18.408  0.00  0.00      PROA C  
ATOM   3524  CZ  TYR P 215      10.775  -1.973  17.723  0.00  0.00      PROA C  
ATOM   3525  OH  TYR P 215       9.979  -2.783  18.451  0.00  0.00      PROA O  
ATOM   3526  HN  TYR P 215      15.241   2.025  14.829  0.00  0.00      PROA H  
ATOM   3527  HA  TYR P 215      13.167   0.448  13.670  0.00  0.00      PROA H  
ATOM   3528  HB1 TYR P 215      14.221   0.803  16.390  0.00  0.00      PROA H  
ATOM   3529  HB2 TYR P 215      14.286  -0.712  15.301  0.00  0.00      PROA H  
ATOM   3530  HD1 TYR P 215      12.186  -1.654  14.720  0.00  0.00      PROA H  
ATOM   3531  HD2 TYR P 215      12.822   0.630  18.290  0.00  0.00      PROA H  
ATOM   3532  HE1 TYR P 215      10.147  -2.828  15.944  0.00  0.00      PROA H  
ATOM   3533  HE2 TYR P 215      11.145  -0.758  19.449  0.00  0.00      PROA H  
ATOM   3534  HH  TYR P 215      10.219  -2.645  19.370  0.00  0.00      PROA H  
ATOM   3535  N   PHE P 216      11.809   3.011  15.237  0.00  0.00      PROA N  
ATOM   3536  CA  PHE P 216      10.570   3.825  15.119  0.00  0.00      PROA C  
ATOM   3537  C   PHE P 216      10.326   4.392  13.718  0.00  0.00      PROA C  
ATOM   3538  O   PHE P 216       9.207   4.338  13.229  0.00  0.00      PROA O  
ATOM   3539  CB  PHE P 216      10.737   4.954  16.173  0.00  0.00      PROA C  
ATOM   3540  CG  PHE P 216       9.632   6.023  16.206  0.00  0.00      PROA C  
ATOM   3541  CD1 PHE P 216       8.421   5.870  16.895  0.00  0.00      PROA C  
ATOM   3542  CD2 PHE P 216       9.845   7.173  15.443  0.00  0.00      PROA C  
ATOM   3543  CE1 PHE P 216       7.479   6.915  16.893  0.00  0.00      PROA C  
ATOM   3544  CE2 PHE P 216       8.911   8.233  15.442  0.00  0.00      PROA C  
ATOM   3545  CZ  PHE P 216       7.688   8.106  16.169  0.00  0.00      PROA C  
ATOM   3546  HN  PHE P 216      12.556   3.374  15.788  0.00  0.00      PROA H  
ATOM   3547  HA  PHE P 216       9.787   3.133  15.390  0.00  0.00      PROA H  
ATOM   3548  HB1 PHE P 216      11.714   5.471  16.067  0.00  0.00      PROA H  
ATOM   3549  HB2 PHE P 216      10.823   4.498  17.182  0.00  0.00      PROA H  
ATOM   3550  HD1 PHE P 216       8.168   4.942  17.387  0.00  0.00      PROA H  
ATOM   3551  HD2 PHE P 216      10.778   7.182  14.900  0.00  0.00      PROA H  
ATOM   3552  HE1 PHE P 216       6.536   6.763  17.397  0.00  0.00      PROA H  
ATOM   3553  HE2 PHE P 216       9.053   9.071  14.776  0.00  0.00      PROA H  
ATOM   3554  HZ  PHE P 216       6.866   8.794  16.036  0.00  0.00      PROA H  
ATOM   3555  N   THR P 217      11.331   4.879  12.986  0.00  0.00      PROA N  
ATOM   3556  CA  THR P 217      11.195   5.438  11.676  0.00  0.00      PROA C  
ATOM   3557  C   THR P 217      10.687   4.392  10.711  0.00  0.00      PROA C  
ATOM   3558  O   THR P 217       9.714   4.578  10.033  0.00  0.00      PROA O  
ATOM   3559  CB  THR P 217      12.436   6.103  11.099  0.00  0.00      PROA C  
ATOM   3560  CG2 THR P 217      12.115   7.005   9.880  0.00  0.00      PROA C  
ATOM   3561  OG1 THR P 217      13.023   7.034  11.987  0.00  0.00      PROA O  
ATOM   3562  HN  THR P 217      12.161   4.882  13.539  0.00  0.00      PROA H  
ATOM   3563  HA  THR P 217      10.432   6.194  11.783  0.00  0.00      PROA H  
ATOM   3564  HB  THR P 217      13.260   5.402  10.848  0.00  0.00      PROA H  
ATOM   3565  HG1 THR P 217      13.408   6.497  12.684  0.00  0.00      PROA H  
ATOM   3566 HG21 THR P 217      11.204   7.636   9.955  0.00  0.00      PROA H  
ATOM   3567 HG22 THR P 217      11.832   6.409   8.986  0.00  0.00      PROA H  
ATOM   3568 HG23 THR P 217      12.934   7.687   9.566  0.00  0.00      PROA H  
ATOM   3569  N   MET P 218      11.249   3.165  10.824  0.00  0.00      PROA N  
ATOM   3570  CA  MET P 218      10.689   2.042  10.142  0.00  0.00      PROA C  
ATOM   3571  C   MET P 218       9.227   1.619  10.415  0.00  0.00      PROA C  
ATOM   3572  O   MET P 218       8.472   1.379   9.468  0.00  0.00      PROA O  
ATOM   3573  CB  MET P 218      11.589   0.882  10.292  0.00  0.00      PROA C  
ATOM   3574  CG  MET P 218      12.811   0.942   9.311  0.00  0.00      PROA C  
ATOM   3575  SD  MET P 218      12.470   1.042   7.529  0.00  0.00      PROA S  
ATOM   3576  CE  MET P 218      11.732  -0.607   7.443  0.00  0.00      PROA C  
ATOM   3577  HN  MET P 218      11.992   2.947  11.452  0.00  0.00      PROA H  
ATOM   3578  HA  MET P 218      10.716   2.303   9.094  0.00  0.00      PROA H  
ATOM   3579  HB1 MET P 218      11.048  -0.080  10.162  0.00  0.00      PROA H  
ATOM   3580  HB2 MET P 218      12.015   0.753  11.310  0.00  0.00      PROA H  
ATOM   3581  HG1 MET P 218      13.532   0.117   9.495  0.00  0.00      PROA H  
ATOM   3582  HG2 MET P 218      13.345   1.871   9.605  0.00  0.00      PROA H  
ATOM   3583  HE1 MET P 218      11.360  -0.778   6.410  0.00  0.00      PROA H  
ATOM   3584  HE2 MET P 218      10.774  -0.621   8.006  0.00  0.00      PROA H  
ATOM   3585  HE3 MET P 218      12.296  -1.463   7.870  0.00  0.00      PROA H  
ATOM   3586  N   THR P 219       8.777   1.530  11.703  0.00  0.00      PROA N  
ATOM   3587  CA  THR P 219       7.386   1.219  12.147  0.00  0.00      PROA C  
ATOM   3588  C   THR P 219       6.401   2.317  11.686  0.00  0.00      PROA C  
ATOM   3589  O   THR P 219       5.350   2.030  11.099  0.00  0.00      PROA O  
ATOM   3590  CB  THR P 219       7.269   0.794  13.577  0.00  0.00      PROA C  
ATOM   3591  CG2 THR P 219       7.097   2.025  14.464  0.00  0.00      PROA C  
ATOM   3592  OG1 THR P 219       6.112  -0.029  13.793  0.00  0.00      PROA O  
ATOM   3593  HN  THR P 219       9.448   1.580  12.438  0.00  0.00      PROA H  
ATOM   3594  HA  THR P 219       7.141   0.366  11.531  0.00  0.00      PROA H  
ATOM   3595  HB  THR P 219       8.132   0.300  14.074  0.00  0.00      PROA H  
ATOM   3596  HG1 THR P 219       6.478  -0.808  14.219  0.00  0.00      PROA H  
ATOM   3597 HG21 THR P 219       6.131   2.548  14.294  0.00  0.00      PROA H  
ATOM   3598 HG22 THR P 219       7.873   2.814  14.363  0.00  0.00      PROA H  
ATOM   3599 HG23 THR P 219       7.140   1.848  15.560  0.00  0.00      PROA H  
ATOM   3600  N   SER P 220       6.761   3.600  11.775  0.00  0.00      PROA N  
ATOM   3601  CA  SER P 220       6.040   4.718  11.134  0.00  0.00      PROA C  
ATOM   3602  C   SER P 220       6.000   4.692   9.672  0.00  0.00      PROA C  
ATOM   3603  O   SER P 220       4.997   5.028   9.042  0.00  0.00      PROA O  
ATOM   3604  CB  SER P 220       6.740   5.995  11.623  0.00  0.00      PROA C  
ATOM   3605  OG  SER P 220       6.047   7.157  11.131  0.00  0.00      PROA O  
ATOM   3606  HN  SER P 220       7.642   3.722  12.224  0.00  0.00      PROA H  
ATOM   3607  HA  SER P 220       4.991   4.676  11.389  0.00  0.00      PROA H  
ATOM   3608  HB1 SER P 220       7.826   6.040  11.391  0.00  0.00      PROA H  
ATOM   3609  HB2 SER P 220       6.730   6.013  12.734  0.00  0.00      PROA H  
ATOM   3610  HG1 SER P 220       6.456   7.281  10.272  0.00  0.00      PROA H  
ATOM   3611  N   LEU P 221       7.133   4.318   8.990  0.00  0.00      PROA N  
ATOM   3612  CA  LEU P 221       7.285   4.443   7.535  0.00  0.00      PROA C  
ATOM   3613  C   LEU P 221       6.500   3.297   6.883  0.00  0.00      PROA C  
ATOM   3614  O   LEU P 221       5.837   3.543   5.884  0.00  0.00      PROA O  
ATOM   3615  CB  LEU P 221       8.746   4.289   7.135  0.00  0.00      PROA C  
ATOM   3616  CG  LEU P 221       9.091   4.132   5.596  0.00  0.00      PROA C  
ATOM   3617  CD1 LEU P 221       8.653   5.340   4.669  0.00  0.00      PROA C  
ATOM   3618  CD2 LEU P 221      10.582   4.101   5.315  0.00  0.00      PROA C  
ATOM   3619  HN  LEU P 221       7.917   4.202   9.594  0.00  0.00      PROA H  
ATOM   3620  HA  LEU P 221       6.881   5.373   7.164  0.00  0.00      PROA H  
ATOM   3621  HB1 LEU P 221       9.119   3.404   7.692  0.00  0.00      PROA H  
ATOM   3622  HB2 LEU P 221       9.263   5.201   7.503  0.00  0.00      PROA H  
ATOM   3623  HG  LEU P 221       8.567   3.198   5.304  0.00  0.00      PROA H  
ATOM   3624 HD11 LEU P 221       7.558   5.500   4.761  0.00  0.00      PROA H  
ATOM   3625 HD12 LEU P 221       8.856   4.976   3.639  0.00  0.00      PROA H  
ATOM   3626 HD13 LEU P 221       9.291   6.207   4.948  0.00  0.00      PROA H  
ATOM   3627 HD21 LEU P 221      10.959   5.122   5.540  0.00  0.00      PROA H  
ATOM   3628 HD22 LEU P 221      10.855   3.915   4.254  0.00  0.00      PROA H  
ATOM   3629 HD23 LEU P 221      11.047   3.313   5.945  0.00  0.00      PROA H  
ATOM   3630  N   THR P 222       6.406   2.113   7.490  0.00  0.00      PROA N  
ATOM   3631  CA  THR P 222       5.711   0.942   6.917  0.00  0.00      PROA C  
ATOM   3632  C   THR P 222       4.335   0.903   7.485  0.00  0.00      PROA C  
ATOM   3633  O   THR P 222       3.390   0.136   7.127  0.00  0.00      PROA O  
ATOM   3634  CB  THR P 222       6.409  -0.385   7.268  0.00  0.00      PROA C  
ATOM   3635  CG2 THR P 222       7.642  -0.505   6.366  0.00  0.00      PROA C  
ATOM   3636  OG1 THR P 222       6.825  -0.581   8.587  0.00  0.00      PROA O  
ATOM   3637  HN  THR P 222       6.933   1.924   8.315  0.00  0.00      PROA H  
ATOM   3638  HA  THR P 222       5.589   1.032   5.847  0.00  0.00      PROA H  
ATOM   3639  HB  THR P 222       5.749  -1.247   7.035  0.00  0.00      PROA H  
ATOM   3640  HG1 THR P 222       7.456   0.115   8.785  0.00  0.00      PROA H  
ATOM   3641 HG21 THR P 222       8.572   0.062   6.586  0.00  0.00      PROA H  
ATOM   3642 HG22 THR P 222       7.418  -0.364   5.287  0.00  0.00      PROA H  
ATOM   3643 HG23 THR P 222       7.903  -1.576   6.503  0.00  0.00      PROA H  
ATOM   3644  N   SER P 223       4.046   1.826   8.359  0.00  0.00      PROA N  
ATOM   3645  CA  SER P 223       2.721   2.051   8.976  0.00  0.00      PROA C  
ATOM   3646  C   SER P 223       2.363   0.946   9.988  0.00  0.00      PROA C  
ATOM   3647  O   SER P 223       1.195   0.788  10.310  0.00  0.00      PROA O  
ATOM   3648  CB  SER P 223       1.538   2.364   7.998  0.00  0.00      PROA C  
ATOM   3649  OG  SER P 223       1.353   3.739   7.727  0.00  0.00      PROA O  
ATOM   3650  HN  SER P 223       4.764   2.465   8.623  0.00  0.00      PROA H  
ATOM   3651  HA  SER P 223       2.853   2.930   9.591  0.00  0.00      PROA H  
ATOM   3652  HB1 SER P 223       0.563   2.063   8.438  0.00  0.00      PROA H  
ATOM   3653  HB2 SER P 223       1.643   1.855   7.017  0.00  0.00      PROA H  
ATOM   3654  HG1 SER P 223       0.537   4.099   8.080  0.00  0.00      PROA H  
ATOM   3655  N   VAL P 224       3.318   0.074  10.402  0.00  0.00      PROA N  
ATOM   3656  CA  VAL P 224       2.880  -1.028  11.278  0.00  0.00      PROA C  
ATOM   3657  C   VAL P 224       2.501  -0.551  12.675  0.00  0.00      PROA C  
ATOM   3658  O   VAL P 224       1.492  -0.949  13.291  0.00  0.00      PROA O  
ATOM   3659  CB  VAL P 224       3.973  -2.085  11.411  0.00  0.00      PROA C  
ATOM   3660  CG1 VAL P 224       3.274  -3.339  12.053  0.00  0.00      PROA C  
ATOM   3661  CG2 VAL P 224       4.614  -2.460  10.078  0.00  0.00      PROA C  
ATOM   3662  HN  VAL P 224       4.290   0.219  10.235  0.00  0.00      PROA H  
ATOM   3663  HA  VAL P 224       2.022  -1.476  10.800  0.00  0.00      PROA H  
ATOM   3664  HB  VAL P 224       4.782  -1.688  12.062  0.00  0.00      PROA H  
ATOM   3665 HG11 VAL P 224       2.922  -3.205  13.098  0.00  0.00      PROA H  
ATOM   3666 HG12 VAL P 224       4.036  -4.141  12.153  0.00  0.00      PROA H  
ATOM   3667 HG13 VAL P 224       2.413  -3.729  11.470  0.00  0.00      PROA H  
ATOM   3668 HG21 VAL P 224       5.622  -2.005   9.979  0.00  0.00      PROA H  
ATOM   3669 HG22 VAL P 224       4.110  -2.070   9.168  0.00  0.00      PROA H  
ATOM   3670 HG23 VAL P 224       4.760  -3.561  10.076  0.00  0.00      PROA H  
ATOM   3671  N   GLY P 225       3.203   0.485  13.198  0.00  0.00      PROA N  
ATOM   3672  CA  GLY P 225       2.942   1.184  14.469  0.00  0.00      PROA C  
ATOM   3673  C   GLY P 225       3.154   0.426  15.729  0.00  0.00      PROA C  
ATOM   3674  O   GLY P 225       2.216   0.351  16.543  0.00  0.00      PROA O  
ATOM   3675  HN  GLY P 225       3.864   0.900  12.578  0.00  0.00      PROA H  
ATOM   3676  HA1 GLY P 225       1.889   1.426  14.491  0.00  0.00      PROA H  
ATOM   3677  HA2 GLY P 225       3.545   2.078  14.533  0.00  0.00      PROA H  
ATOM   3678  N   PHE P 226       4.416  -0.109  15.991  0.00  0.00      PROA N  
ATOM   3679  CA  PHE P 226       4.684  -0.916  17.203  0.00  0.00      PROA C  
ATOM   3680  C   PHE P 226       6.050  -0.695  17.804  0.00  0.00      PROA C  
ATOM   3681  O   PHE P 226       7.048  -0.299  17.141  0.00  0.00      PROA O  
ATOM   3682  CB  PHE P 226       4.298  -2.401  17.143  0.00  0.00      PROA C  
ATOM   3683  CG  PHE P 226       5.311  -3.114  16.269  0.00  0.00      PROA C  
ATOM   3684  CD1 PHE P 226       5.310  -2.959  14.837  0.00  0.00      PROA C  
ATOM   3685  CD2 PHE P 226       6.378  -3.834  16.835  0.00  0.00      PROA C  
ATOM   3686  CE1 PHE P 226       6.241  -3.611  13.975  0.00  0.00      PROA C  
ATOM   3687  CE2 PHE P 226       7.332  -4.374  15.985  0.00  0.00      PROA C  
ATOM   3688  CZ  PHE P 226       7.331  -4.279  14.571  0.00  0.00      PROA C  
ATOM   3689  HN  PHE P 226       5.165  -0.091  15.333  0.00  0.00      PROA H  
ATOM   3690  HA  PHE P 226       3.968  -0.475  17.881  0.00  0.00      PROA H  
ATOM   3691  HB1 PHE P 226       3.328  -2.581  16.633  0.00  0.00      PROA H  
ATOM   3692  HB2 PHE P 226       4.263  -2.924  18.123  0.00  0.00      PROA H  
ATOM   3693  HD1 PHE P 226       4.500  -2.442  14.344  0.00  0.00      PROA H  
ATOM   3694  HD2 PHE P 226       6.618  -3.828  17.888  0.00  0.00      PROA H  
ATOM   3695  HE1 PHE P 226       6.108  -3.628  12.903  0.00  0.00      PROA H  
ATOM   3696  HE2 PHE P 226       8.132  -4.911  16.474  0.00  0.00      PROA H  
ATOM   3697  HZ  PHE P 226       8.054  -4.660  13.865  0.00  0.00      PROA H  
ATOM   3698  N   GLY P 227       6.200  -1.010  19.096  0.00  0.00      PROA N  
ATOM   3699  CA  GLY P 227       7.485  -0.926  19.737  0.00  0.00      PROA C  
ATOM   3700  C   GLY P 227       7.315  -0.096  20.877  0.00  0.00      PROA C  
ATOM   3701  O   GLY P 227       6.194   0.075  21.315  0.00  0.00      PROA O  
ATOM   3702  HN  GLY P 227       5.506  -1.369  19.715  0.00  0.00      PROA H  
ATOM   3703  HA1 GLY P 227       8.248  -0.545  19.075  0.00  0.00      PROA H  
ATOM   3704  HA2 GLY P 227       7.730  -1.888  20.162  0.00  0.00      PROA H  
ATOM   3705  N   ASN P 228       8.411   0.431  21.427  0.00  0.00      PROA N  
ATOM   3706  CA  ASN P 228       8.500   1.205  22.681  0.00  0.00      PROA C  
ATOM   3707  C   ASN P 228       8.950   2.709  22.598  0.00  0.00      PROA C  
ATOM   3708  O   ASN P 228       9.513   3.272  23.534  0.00  0.00      PROA O  
ATOM   3709  CB  ASN P 228       9.454   0.378  23.701  0.00  0.00      PROA C  
ATOM   3710  CG  ASN P 228      10.900   0.227  23.347  0.00  0.00      PROA C  
ATOM   3711  ND2 ASN P 228      11.810   0.591  24.287  0.00  0.00      PROA N  
ATOM   3712  OD1 ASN P 228      11.234  -0.188  22.235  0.00  0.00      PROA O  
ATOM   3713  HN  ASN P 228       9.290   0.352  20.963  0.00  0.00      PROA H  
ATOM   3714  HA  ASN P 228       7.524   1.246  23.141  0.00  0.00      PROA H  
ATOM   3715  HB1 ASN P 228       8.893  -0.569  23.852  0.00  0.00      PROA H  
ATOM   3716  HB2 ASN P 228       9.376   0.905  24.676  0.00  0.00      PROA H  
ATOM   3717 HD21 ASN P 228      12.789   0.655  24.097  0.00  0.00      PROA H  
ATOM   3718 HD22 ASN P 228      11.588   0.509  25.258  0.00  0.00      PROA H  
ATOM   3719  N   ILE P 229       8.757   3.408  21.458  0.00  0.00      PROA N  
ATOM   3720  CA  ILE P 229       9.181   4.759  21.162  0.00  0.00      PROA C  
ATOM   3721  C   ILE P 229       7.915   5.628  20.890  0.00  0.00      PROA C  
ATOM   3722  O   ILE P 229       6.975   5.128  20.224  0.00  0.00      PROA O  
ATOM   3723  CB  ILE P 229      10.103   4.710  20.007  0.00  0.00      PROA C  
ATOM   3724  CG1 ILE P 229      11.232   3.662  20.129  0.00  0.00      PROA C  
ATOM   3725  CG2 ILE P 229      10.556   6.081  19.574  0.00  0.00      PROA C  
ATOM   3726  CD  ILE P 229      12.154   3.712  21.428  0.00  0.00      PROA C  
ATOM   3727  HN  ILE P 229       8.235   3.089  20.671  0.00  0.00      PROA H  
ATOM   3728  HA  ILE P 229       9.752   5.191  21.971  0.00  0.00      PROA H  
ATOM   3729  HB  ILE P 229       9.442   4.275  19.227  0.00  0.00      PROA H  
ATOM   3730 HG11 ILE P 229      11.894   3.637  19.237  0.00  0.00      PROA H  
ATOM   3731 HG12 ILE P 229      10.847   2.633  19.961  0.00  0.00      PROA H  
ATOM   3732 HG21 ILE P 229       9.670   6.646  19.216  0.00  0.00      PROA H  
ATOM   3733 HG22 ILE P 229      11.318   6.016  18.768  0.00  0.00      PROA H  
ATOM   3734 HG23 ILE P 229      10.923   6.553  20.511  0.00  0.00      PROA H  
ATOM   3735  HD1 ILE P 229      13.049   4.324  21.183  0.00  0.00      PROA H  
ATOM   3736  HD2 ILE P 229      12.393   2.671  21.733  0.00  0.00      PROA H  
ATOM   3737  HD3 ILE P 229      11.614   4.153  22.293  0.00  0.00      PROA H  
ATOM   3738  N   ALA P 230       7.814   6.857  21.498  0.00  0.00      PROA N  
ATOM   3739  CA  ALA P 230       6.795   7.840  21.272  0.00  0.00      PROA C  
ATOM   3740  C   ALA P 230       7.328   9.226  21.466  0.00  0.00      PROA C  
ATOM   3741  O   ALA P 230       8.255   9.312  22.287  0.00  0.00      PROA O  
ATOM   3742  CB  ALA P 230       5.637   7.544  22.330  0.00  0.00      PROA C  
ATOM   3743  HN  ALA P 230       8.631   7.161  21.983  0.00  0.00      PROA H  
ATOM   3744  HA  ALA P 230       6.392   7.753  20.274  0.00  0.00      PROA H  
ATOM   3745  HB1 ALA P 230       4.920   8.349  22.602  0.00  0.00      PROA H  
ATOM   3746  HB2 ALA P 230       6.161   7.450  23.305  0.00  0.00      PROA H  
ATOM   3747  HB3 ALA P 230       5.046   6.610  22.217  0.00  0.00      PROA H  
ATOM   3748  N   PRO P 231       6.847  10.226  20.796  0.00  0.00      PROA N  
ATOM   3749  CA  PRO P 231       7.041  11.591  21.292  0.00  0.00      PROA C  
ATOM   3750  C   PRO P 231       6.449  11.838  22.648  0.00  0.00      PROA C  
ATOM   3751  O   PRO P 231       5.488  11.188  23.030  0.00  0.00      PROA O  
ATOM   3752  CB  PRO P 231       6.368  12.504  20.285  0.00  0.00      PROA C  
ATOM   3753  CG  PRO P 231       5.170  11.717  19.832  0.00  0.00      PROA C  
ATOM   3754  CD  PRO P 231       5.663  10.226  19.897  0.00  0.00      PROA C  
ATOM   3755  HA  PRO P 231       8.101  11.787  21.368  0.00  0.00      PROA H  
ATOM   3756  HB1 PRO P 231       7.079  12.664  19.447  0.00  0.00      PROA H  
ATOM   3757  HB2 PRO P 231       6.052  13.514  20.623  0.00  0.00      PROA H  
ATOM   3758  HG1 PRO P 231       4.325  11.582  20.541  0.00  0.00      PROA H  
ATOM   3759  HG2 PRO P 231       4.737  11.933  18.831  0.00  0.00      PROA H  
ATOM   3760  HD1 PRO P 231       4.868   9.531  20.244  0.00  0.00      PROA H  
ATOM   3761  HD2 PRO P 231       6.018   9.896  18.897  0.00  0.00      PROA H  
ATOM   3762  N   SER P 232       7.122  12.625  23.460  0.00  0.00      PROA N  
ATOM   3763  CA  SER P 232       6.629  12.962  24.757  0.00  0.00      PROA C  
ATOM   3764  C   SER P 232       5.959  14.357  24.774  0.00  0.00      PROA C  
ATOM   3765  O   SER P 232       4.909  14.497  25.302  0.00  0.00      PROA O  
ATOM   3766  CB  SER P 232       7.814  13.020  25.780  0.00  0.00      PROA C  
ATOM   3767  OG  SER P 232       7.258  13.369  27.055  0.00  0.00      PROA O  
ATOM   3768  HN  SER P 232       7.846  13.146  23.015  0.00  0.00      PROA H  
ATOM   3769  HA  SER P 232       5.979  12.200  25.162  0.00  0.00      PROA H  
ATOM   3770  HB1 SER P 232       8.500  13.845  25.493  0.00  0.00      PROA H  
ATOM   3771  HB2 SER P 232       8.331  12.037  25.789  0.00  0.00      PROA H  
ATOM   3772  HG1 SER P 232       8.008  13.631  27.594  0.00  0.00      PROA H  
ATOM   3773  N   THR P 233       6.655  15.370  24.265  0.00  0.00      PROA N  
ATOM   3774  CA  THR P 233       6.115  16.712  24.207  0.00  0.00      PROA C  
ATOM   3775  C   THR P 233       5.171  17.034  22.995  0.00  0.00      PROA C  
ATOM   3776  O   THR P 233       5.073  16.250  22.055  0.00  0.00      PROA O  
ATOM   3777  CB  THR P 233       7.242  17.781  24.230  0.00  0.00      PROA C  
ATOM   3778  CG2 THR P 233       7.918  17.738  25.589  0.00  0.00      PROA C  
ATOM   3779  OG1 THR P 233       8.207  17.617  23.225  0.00  0.00      PROA O  
ATOM   3780  HN  THR P 233       7.487  15.049  23.819  0.00  0.00      PROA H  
ATOM   3781  HA  THR P 233       5.553  16.909  25.108  0.00  0.00      PROA H  
ATOM   3782  HB  THR P 233       6.785  18.785  24.102  0.00  0.00      PROA H  
ATOM   3783  HG1 THR P 233       8.710  16.826  23.435  0.00  0.00      PROA H  
ATOM   3784 HG21 THR P 233       8.607  16.874  25.702  0.00  0.00      PROA H  
ATOM   3785 HG22 THR P 233       7.119  17.780  26.360  0.00  0.00      PROA H  
ATOM   3786 HG23 THR P 233       8.499  18.685  25.568  0.00  0.00      PROA H  
ATOM   3787  N   ASP P 234       4.419  18.118  22.973  0.00  0.00      PROA N  
ATOM   3788  CA  ASP P 234       3.537  18.484  21.915  0.00  0.00      PROA C  
ATOM   3789  C   ASP P 234       4.372  18.880  20.676  0.00  0.00      PROA C  
ATOM   3790  O   ASP P 234       4.123  18.313  19.556  0.00  0.00      PROA O  
ATOM   3791  CB  ASP P 234       2.630  19.734  22.398  0.00  0.00      PROA C  
ATOM   3792  CG  ASP P 234       1.855  19.421  23.705  0.00  0.00      PROA C  
ATOM   3793  OD1 ASP P 234       1.071  18.426  23.857  0.00  0.00      PROA O  
ATOM   3794  OD2 ASP P 234       1.937  20.289  24.581  0.00  0.00      PROA O1-
ATOM   3795  HN  ASP P 234       4.383  18.667  23.804  0.00  0.00      PROA H  
ATOM   3796  HA  ASP P 234       2.859  17.681  21.665  0.00  0.00      PROA H  
ATOM   3797  HB1 ASP P 234       1.942  19.996  21.566  0.00  0.00      PROA H  
ATOM   3798  HB2 ASP P 234       3.271  20.631  22.535  0.00  0.00      PROA H  
ATOM   3799  N   ILE P 235       5.422  19.609  20.957  0.00  0.00      PROA N  
ATOM   3800  CA  ILE P 235       6.351  19.853  19.826  0.00  0.00      PROA C  
ATOM   3801  C   ILE P 235       7.071  18.650  19.188  0.00  0.00      PROA C  
ATOM   3802  O   ILE P 235       7.270  18.672  17.981  0.00  0.00      PROA O  
ATOM   3803  CB  ILE P 235       7.330  21.025  20.248  0.00  0.00      PROA C  
ATOM   3804  CG1 ILE P 235       8.244  21.594  19.142  0.00  0.00      PROA C  
ATOM   3805  CG2 ILE P 235       8.302  20.482  21.333  0.00  0.00      PROA C  
ATOM   3806  CD  ILE P 235       7.549  22.325  18.030  0.00  0.00      PROA C  
ATOM   3807  HN  ILE P 235       5.659  20.107  21.787  0.00  0.00      PROA H  
ATOM   3808  HA  ILE P 235       5.802  20.253  18.987  0.00  0.00      PROA H  
ATOM   3809  HB  ILE P 235       6.708  21.900  20.531  0.00  0.00      PROA H  
ATOM   3810 HG11 ILE P 235       8.849  20.809  18.640  0.00  0.00      PROA H  
ATOM   3811 HG12 ILE P 235       8.907  22.366  19.588  0.00  0.00      PROA H  
ATOM   3812 HG21 ILE P 235       9.032  19.722  20.981  0.00  0.00      PROA H  
ATOM   3813 HG22 ILE P 235       7.760  20.073  22.212  0.00  0.00      PROA H  
ATOM   3814 HG23 ILE P 235       8.941  21.282  21.762  0.00  0.00      PROA H  
ATOM   3815  HD1 ILE P 235       8.262  23.028  17.548  0.00  0.00      PROA H  
ATOM   3816  HD2 ILE P 235       6.621  22.808  18.405  0.00  0.00      PROA H  
ATOM   3817  HD3 ILE P 235       7.058  21.591  17.355  0.00  0.00      PROA H  
ATOM   3818  N   GLU P 236       7.359  17.569  19.932  0.00  0.00      PROA N  
ATOM   3819  CA  GLU P 236       7.805  16.278  19.296  0.00  0.00      PROA C  
ATOM   3820  C   GLU P 236       6.646  15.665  18.516  0.00  0.00      PROA C  
ATOM   3821  O   GLU P 236       6.840  15.014  17.504  0.00  0.00      PROA O  
ATOM   3822  CB  GLU P 236       8.334  15.215  20.340  0.00  0.00      PROA C  
ATOM   3823  CG  GLU P 236       9.649  15.658  20.980  0.00  0.00      PROA C  
ATOM   3824  CD  GLU P 236       9.984  14.835  22.178  0.00  0.00      PROA C  
ATOM   3825  OE1 GLU P 236      11.188  14.380  22.239  0.00  0.00      PROA O  
ATOM   3826  OE2 GLU P 236       9.136  14.764  23.118  0.00  0.00      PROA O1-
ATOM   3827  HN  GLU P 236       7.296  17.522  20.926  0.00  0.00      PROA H  
ATOM   3828  HA  GLU P 236       8.581  16.471  18.569  0.00  0.00      PROA H  
ATOM   3829  HB1 GLU P 236       8.471  14.238  19.827  0.00  0.00      PROA H  
ATOM   3830  HB2 GLU P 236       7.555  14.947  21.086  0.00  0.00      PROA H  
ATOM   3831  HG1 GLU P 236       9.700  16.713  21.325  0.00  0.00      PROA H  
ATOM   3832  HG2 GLU P 236      10.555  15.464  20.367  0.00  0.00      PROA H  
ATOM   3833  N   LYS P 237       5.366  15.849  18.981  0.00  0.00      PROA N  
ATOM   3834  CA  LYS P 237       4.220  15.325  18.309  0.00  0.00      PROA C  
ATOM   3835  C   LYS P 237       3.993  16.136  17.052  0.00  0.00      PROA C  
ATOM   3836  O   LYS P 237       3.459  15.593  16.089  0.00  0.00      PROA O  
ATOM   3837  CB  LYS P 237       2.994  15.411  19.242  0.00  0.00      PROA C  
ATOM   3838  CG  LYS P 237       2.887  14.257  20.256  0.00  0.00      PROA C  
ATOM   3839  CD  LYS P 237       1.860  14.606  21.387  0.00  0.00      PROA C  
ATOM   3840  CE  LYS P 237       1.902  13.604  22.544  0.00  0.00      PROA C  
ATOM   3841  NZ  LYS P 237       0.924  13.787  23.579  0.00  0.00      PROA N1+
ATOM   3842  HN  LYS P 237       5.193  16.242  19.881  0.00  0.00      PROA H  
ATOM   3843  HA  LYS P 237       4.415  14.271  18.175  0.00  0.00      PROA H  
ATOM   3844  HB1 LYS P 237       2.079  15.186  18.652  0.00  0.00      PROA H  
ATOM   3845  HB2 LYS P 237       2.980  16.331  19.863  0.00  0.00      PROA H  
ATOM   3846  HG1 LYS P 237       3.923  14.154  20.643  0.00  0.00      PROA H  
ATOM   3847  HG2 LYS P 237       2.580  13.334  19.720  0.00  0.00      PROA H  
ATOM   3848  HD1 LYS P 237       0.834  14.750  20.986  0.00  0.00      PROA H  
ATOM   3849  HD2 LYS P 237       2.096  15.656  21.661  0.00  0.00      PROA H  
ATOM   3850  HE1 LYS P 237       2.885  13.652  23.060  0.00  0.00      PROA H  
ATOM   3851  HE2 LYS P 237       1.788  12.593  22.097  0.00  0.00      PROA H  
ATOM   3852  HZ1 LYS P 237       0.867  14.781  23.883  0.00  0.00      PROA H  
ATOM   3853  HZ2 LYS P 237       1.161  13.302  24.468  0.00  0.00      PROA H  
ATOM   3854  HZ3 LYS P 237      -0.022  13.460  23.298  0.00  0.00      PROA H  
ATOM   3855  N   ILE P 238       4.337  17.398  17.017  0.00  0.00      PROA N  
ATOM   3856  CA  ILE P 238       4.408  18.048  15.752  0.00  0.00      PROA C  
ATOM   3857  C   ILE P 238       5.334  17.519  14.676  0.00  0.00      PROA C  
ATOM   3858  O   ILE P 238       4.960  17.257  13.514  0.00  0.00      PROA O  
ATOM   3859  CB  ILE P 238       4.599  19.586  15.981  0.00  0.00      PROA C  
ATOM   3860  CG1 ILE P 238       3.438  20.243  16.749  0.00  0.00      PROA C  
ATOM   3861  CG2 ILE P 238       4.876  20.329  14.700  0.00  0.00      PROA C  
ATOM   3862  CD  ILE P 238       3.716  21.624  17.285  0.00  0.00      PROA C  
ATOM   3863  HN  ILE P 238       4.673  17.854  17.837  0.00  0.00      PROA H  
ATOM   3864  HA  ILE P 238       3.421  17.986  15.318  0.00  0.00      PROA H  
ATOM   3865  HB  ILE P 238       5.488  19.540  16.645  0.00  0.00      PROA H  
ATOM   3866 HG11 ILE P 238       3.201  19.640  17.651  0.00  0.00      PROA H  
ATOM   3867 HG12 ILE P 238       2.606  20.219  16.013  0.00  0.00      PROA H  
ATOM   3868 HG21 ILE P 238       5.702  19.912  14.084  0.00  0.00      PROA H  
ATOM   3869 HG22 ILE P 238       5.186  21.373  14.917  0.00  0.00      PROA H  
ATOM   3870 HG23 ILE P 238       3.974  20.406  14.055  0.00  0.00      PROA H  
ATOM   3871  HD1 ILE P 238       4.702  21.882  17.728  0.00  0.00      PROA H  
ATOM   3872  HD2 ILE P 238       3.028  21.908  18.110  0.00  0.00      PROA H  
ATOM   3873  HD3 ILE P 238       3.564  22.341  16.450  0.00  0.00      PROA H  
ATOM   3874  N   PHE P 239       6.612  17.184  15.068  0.00  0.00      PROA N  
ATOM   3875  CA  PHE P 239       7.566  16.475  14.284  0.00  0.00      PROA C  
ATOM   3876  C   PHE P 239       7.236  15.024  13.901  0.00  0.00      PROA C  
ATOM   3877  O   PHE P 239       7.485  14.602  12.776  0.00  0.00      PROA O  
ATOM   3878  CB  PHE P 239       8.941  16.482  14.947  0.00  0.00      PROA C  
ATOM   3879  CG  PHE P 239       9.597  17.708  14.392  0.00  0.00      PROA C  
ATOM   3880  CD1 PHE P 239       9.586  18.867  15.102  0.00  0.00      PROA C  
ATOM   3881  CD2 PHE P 239      10.341  17.669  13.202  0.00  0.00      PROA C  
ATOM   3882  CE1 PHE P 239      10.335  20.040  14.765  0.00  0.00      PROA C  
ATOM   3883  CE2 PHE P 239      11.155  18.770  12.871  0.00  0.00      PROA C  
ATOM   3884  CZ  PHE P 239      11.113  19.969  13.568  0.00  0.00      PROA C  
ATOM   3885  HN  PHE P 239       6.879  17.404  16.003  0.00  0.00      PROA H  
ATOM   3886  HA  PHE P 239       7.433  16.915  13.307  0.00  0.00      PROA H  
ATOM   3887  HB1 PHE P 239       9.603  15.640  14.651  0.00  0.00      PROA H  
ATOM   3888  HB2 PHE P 239       8.915  16.529  16.057  0.00  0.00      PROA H  
ATOM   3889  HD1 PHE P 239       9.063  18.750  16.039  0.00  0.00      PROA H  
ATOM   3890  HD2 PHE P 239      10.349  16.772  12.601  0.00  0.00      PROA H  
ATOM   3891  HE1 PHE P 239      10.489  20.869  15.439  0.00  0.00      PROA H  
ATOM   3892  HE2 PHE P 239      11.849  18.722  12.045  0.00  0.00      PROA H  
ATOM   3893  HZ  PHE P 239      11.624  20.865  13.250  0.00  0.00      PROA H  
ATOM   3894  N   ALA P 240       6.654  14.332  14.821  0.00  0.00      PROA N  
ATOM   3895  CA  ALA P 240       6.007  13.089  14.536  0.00  0.00      PROA C  
ATOM   3896  C   ALA P 240       4.864  13.157  13.485  0.00  0.00      PROA C  
ATOM   3897  O   ALA P 240       4.665  12.308  12.599  0.00  0.00      PROA O  
ATOM   3898  CB  ALA P 240       5.480  12.494  15.897  0.00  0.00      PROA C  
ATOM   3899  HN  ALA P 240       6.610  14.676  15.755  0.00  0.00      PROA H  
ATOM   3900  HA  ALA P 240       6.692  12.371  14.109  0.00  0.00      PROA H  
ATOM   3901  HB1 ALA P 240       4.641  13.115  16.278  0.00  0.00      PROA H  
ATOM   3902  HB2 ALA P 240       6.372  12.506  16.559  0.00  0.00      PROA H  
ATOM   3903  HB3 ALA P 240       5.101  11.465  15.718  0.00  0.00      PROA H  
ATOM   3904  N   VAL P 241       4.047  14.239  13.490  0.00  0.00      PROA N  
ATOM   3905  CA  VAL P 241       3.047  14.457  12.435  0.00  0.00      PROA C  
ATOM   3906  C   VAL P 241       3.793  14.705  11.095  0.00  0.00      PROA C  
ATOM   3907  O   VAL P 241       3.373  14.057  10.137  0.00  0.00      PROA O  
ATOM   3908  CB  VAL P 241       2.053  15.586  12.693  0.00  0.00      PROA C  
ATOM   3909  CG1 VAL P 241       1.320  15.987  11.449  0.00  0.00      PROA C  
ATOM   3910  CG2 VAL P 241       1.074  15.005  13.724  0.00  0.00      PROA C  
ATOM   3911  HN  VAL P 241       4.165  15.028  14.089  0.00  0.00      PROA H  
ATOM   3912  HA  VAL P 241       2.523  13.514  12.377  0.00  0.00      PROA H  
ATOM   3913  HB  VAL P 241       2.659  16.417  13.114  0.00  0.00      PROA H  
ATOM   3914 HG11 VAL P 241       1.959  16.545  10.733  0.00  0.00      PROA H  
ATOM   3915 HG12 VAL P 241       0.535  16.741  11.674  0.00  0.00      PROA H  
ATOM   3916 HG13 VAL P 241       0.863  15.157  10.868  0.00  0.00      PROA H  
ATOM   3917 HG21 VAL P 241       1.491  15.043  14.753  0.00  0.00      PROA H  
ATOM   3918 HG22 VAL P 241       0.755  14.016  13.333  0.00  0.00      PROA H  
ATOM   3919 HG23 VAL P 241       0.109  15.555  13.698  0.00  0.00      PROA H  
ATOM   3920  N   ALA P 242       4.816  15.550  11.005  0.00  0.00      PROA N  
ATOM   3921  CA  ALA P 242       5.563  15.753   9.774  0.00  0.00      PROA C  
ATOM   3922  C   ALA P 242       6.289  14.432   9.307  0.00  0.00      PROA C  
ATOM   3923  O   ALA P 242       6.335  14.169   8.102  0.00  0.00      PROA O  
ATOM   3924  CB  ALA P 242       6.592  16.868   9.937  0.00  0.00      PROA C  
ATOM   3925  HN  ALA P 242       5.072  16.168  11.744  0.00  0.00      PROA H  
ATOM   3926  HA  ALA P 242       4.924  16.010   8.941  0.00  0.00      PROA H  
ATOM   3927  HB1 ALA P 242       7.243  16.897   9.037  0.00  0.00      PROA H  
ATOM   3928  HB2 ALA P 242       7.302  16.670  10.768  0.00  0.00      PROA H  
ATOM   3929  HB3 ALA P 242       6.121  17.849  10.162  0.00  0.00      PROA H  
ATOM   3930  N   ILE P 243       6.985  13.748  10.229  0.00  0.00      PROA N  
ATOM   3931  CA  ILE P 243       7.695  12.501   9.833  0.00  0.00      PROA C  
ATOM   3932  C   ILE P 243       6.743  11.433   9.362  0.00  0.00      PROA C  
ATOM   3933  O   ILE P 243       7.069  10.697   8.457  0.00  0.00      PROA O  
ATOM   3934  CB  ILE P 243       8.686  12.007  10.952  0.00  0.00      PROA C  
ATOM   3935  CG1 ILE P 243       9.904  12.960  11.098  0.00  0.00      PROA C  
ATOM   3936  CG2 ILE P 243       9.055  10.539  10.786  0.00  0.00      PROA C  
ATOM   3937  CD  ILE P 243      10.675  12.882  12.424  0.00  0.00      PROA C  
ATOM   3938  HN  ILE P 243       7.069  14.120  11.150  0.00  0.00      PROA H  
ATOM   3939  HA  ILE P 243       8.262  12.691   8.933  0.00  0.00      PROA H  
ATOM   3940  HB  ILE P 243       8.098  12.107  11.889  0.00  0.00      PROA H  
ATOM   3941 HG11 ILE P 243       9.516  13.997  11.001  0.00  0.00      PROA H  
ATOM   3942 HG12 ILE P 243      10.569  12.788  10.225  0.00  0.00      PROA H  
ATOM   3943 HG21 ILE P 243       9.545  10.405   9.798  0.00  0.00      PROA H  
ATOM   3944 HG22 ILE P 243       8.082  10.008  10.856  0.00  0.00      PROA H  
ATOM   3945 HG23 ILE P 243       9.828  10.250  11.530  0.00  0.00      PROA H  
ATOM   3946  HD1 ILE P 243      11.423  13.701  12.493  0.00  0.00      PROA H  
ATOM   3947  HD2 ILE P 243      11.248  11.931  12.468  0.00  0.00      PROA H  
ATOM   3948  HD3 ILE P 243      10.031  12.875  13.330  0.00  0.00      PROA H  
ATOM   3949  N   MET P 244       5.522  11.261   9.848  0.00  0.00      PROA N  
ATOM   3950  CA  MET P 244       4.415  10.455   9.303  0.00  0.00      PROA C  
ATOM   3951  C   MET P 244       3.917  10.961   7.965  0.00  0.00      PROA C  
ATOM   3952  O   MET P 244       3.808  10.183   7.046  0.00  0.00      PROA O  
ATOM   3953  CB  MET P 244       3.158  10.352  10.172  0.00  0.00      PROA C  
ATOM   3954  CG  MET P 244       3.259   9.386  11.353  0.00  0.00      PROA C  
ATOM   3955  SD  MET P 244       1.743   9.091  12.241  0.00  0.00      PROA S  
ATOM   3956  CE  MET P 244       1.922  10.344  13.500  0.00  0.00      PROA C  
ATOM   3957  HN  MET P 244       5.425  11.767  10.702  0.00  0.00      PROA H  
ATOM   3958  HA  MET P 244       4.801   9.485   9.026  0.00  0.00      PROA H  
ATOM   3959  HB1 MET P 244       2.223  10.107   9.625  0.00  0.00      PROA H  
ATOM   3960  HB2 MET P 244       2.965  11.377  10.554  0.00  0.00      PROA H  
ATOM   3961  HG1 MET P 244       4.113   9.723  11.979  0.00  0.00      PROA H  
ATOM   3962  HG2 MET P 244       3.510   8.398  10.911  0.00  0.00      PROA H  
ATOM   3963  HE1 MET P 244       2.745  10.083  14.199  0.00  0.00      PROA H  
ATOM   3964  HE2 MET P 244       1.049  10.571  14.148  0.00  0.00      PROA H  
ATOM   3965  HE3 MET P 244       2.300  11.253  12.986  0.00  0.00      PROA H  
ATOM   3966  N   MET P 245       3.707  12.322   7.747  0.00  0.00      PROA N  
ATOM   3967  CA  MET P 245       3.284  12.899   6.488  0.00  0.00      PROA C  
ATOM   3968  C   MET P 245       4.272  12.622   5.347  0.00  0.00      PROA C  
ATOM   3969  O   MET P 245       3.829  12.177   4.301  0.00  0.00      PROA O  
ATOM   3970  CB  MET P 245       2.785  14.346   6.625  0.00  0.00      PROA C  
ATOM   3971  CG  MET P 245       2.897  15.298   5.414  0.00  0.00      PROA C  
ATOM   3972  SD  MET P 245       4.548  15.866   5.066  0.00  0.00      PROA S  
ATOM   3973  CE  MET P 245       4.228  16.548   3.421  0.00  0.00      PROA C  
ATOM   3974  HN  MET P 245       3.803  12.884   8.565  0.00  0.00      PROA H  
ATOM   3975  HA  MET P 245       2.449  12.280   6.192  0.00  0.00      PROA H  
ATOM   3976  HB1 MET P 245       3.188  14.834   7.538  0.00  0.00      PROA H  
ATOM   3977  HB2 MET P 245       1.727  14.272   6.956  0.00  0.00      PROA H  
ATOM   3978  HG1 MET P 245       2.328  16.242   5.557  0.00  0.00      PROA H  
ATOM   3979  HG2 MET P 245       2.449  14.823   4.515  0.00  0.00      PROA H  
ATOM   3980  HE1 MET P 245       3.684  17.513   3.505  0.00  0.00      PROA H  
ATOM   3981  HE2 MET P 245       3.524  15.922   2.831  0.00  0.00      PROA H  
ATOM   3982  HE3 MET P 245       5.191  16.729   2.897  0.00  0.00      PROA H  
ATOM   3983  N   ILE P 246       5.580  12.810   5.621  0.00  0.00      PROA N  
ATOM   3984  CA  ILE P 246       6.673  12.429   4.751  0.00  0.00      PROA C  
ATOM   3985  C   ILE P 246       6.713  10.900   4.475  0.00  0.00      PROA C  
ATOM   3986  O   ILE P 246       6.717  10.572   3.306  0.00  0.00      PROA O  
ATOM   3987  CB  ILE P 246       8.113  12.968   5.284  0.00  0.00      PROA C  
ATOM   3988  CG1 ILE P 246       8.166  14.571   5.190  0.00  0.00      PROA C  
ATOM   3989  CG2 ILE P 246       9.330  12.395   4.494  0.00  0.00      PROA C  
ATOM   3990  CD  ILE P 246       8.150  15.198   3.784  0.00  0.00      PROA C  
ATOM   3991  HN  ILE P 246       5.813  13.260   6.480  0.00  0.00      PROA H  
ATOM   3992  HA  ILE P 246       6.473  12.897   3.799  0.00  0.00      PROA H  
ATOM   3993  HB  ILE P 246       8.241  12.613   6.328  0.00  0.00      PROA H  
ATOM   3994 HG11 ILE P 246       9.123  14.928   5.625  0.00  0.00      PROA H  
ATOM   3995 HG12 ILE P 246       7.234  14.919   5.685  0.00  0.00      PROA H  
ATOM   3996 HG21 ILE P 246      10.265  12.922   4.781  0.00  0.00      PROA H  
ATOM   3997 HG22 ILE P 246       9.212  12.470   3.392  0.00  0.00      PROA H  
ATOM   3998 HG23 ILE P 246       9.471  11.307   4.672  0.00  0.00      PROA H  
ATOM   3999  HD1 ILE P 246       7.117  15.368   3.411  0.00  0.00      PROA H  
ATOM   4000  HD2 ILE P 246       8.725  14.623   3.027  0.00  0.00      PROA H  
ATOM   4001  HD3 ILE P 246       8.679  16.174   3.731  0.00  0.00      PROA H  
ATOM   4002  N   GLY P 247       6.725  10.039   5.466  0.00  0.00      PROA N  
ATOM   4003  CA  GLY P 247       6.943   8.605   5.212  0.00  0.00      PROA C  
ATOM   4004  C   GLY P 247       5.834   8.071   4.322  0.00  0.00      PROA C  
ATOM   4005  O   GLY P 247       6.066   7.399   3.331  0.00  0.00      PROA O  
ATOM   4006  HN  GLY P 247       6.816  10.318   6.419  0.00  0.00      PROA H  
ATOM   4007  HA1 GLY P 247       7.043   8.075   6.148  0.00  0.00      PROA H  
ATOM   4008  HA2 GLY P 247       7.805   8.613   4.562  0.00  0.00      PROA H  
ATOM   4009  N   SER P 248       4.571   8.424   4.607  0.00  0.00      PROA N  
ATOM   4010  CA  SER P 248       3.461   8.087   3.819  0.00  0.00      PROA C  
ATOM   4011  C   SER P 248       3.532   8.451   2.301  0.00  0.00      PROA C  
ATOM   4012  O   SER P 248       3.301   7.636   1.433  0.00  0.00      PROA O  
ATOM   4013  CB  SER P 248       2.210   8.655   4.500  0.00  0.00      PROA C  
ATOM   4014  OG  SER P 248       2.061   7.982   5.754  0.00  0.00      PROA O  
ATOM   4015  HN  SER P 248       4.409   8.772   5.527  0.00  0.00      PROA H  
ATOM   4016  HA  SER P 248       3.443   7.008   3.774  0.00  0.00      PROA H  
ATOM   4017  HB1 SER P 248       1.335   8.551   3.822  0.00  0.00      PROA H  
ATOM   4018  HB2 SER P 248       2.377   9.741   4.661  0.00  0.00      PROA H  
ATOM   4019  HG1 SER P 248       2.755   8.241   6.364  0.00  0.00      PROA H  
ATOM   4020  N   LEU P 249       3.982   9.652   2.008  0.00  0.00      PROA N  
ATOM   4021  CA  LEU P 249       4.392  10.118   0.693  0.00  0.00      PROA C  
ATOM   4022  C   LEU P 249       5.596   9.374   0.099  0.00  0.00      PROA C  
ATOM   4023  O   LEU P 249       5.517   8.961  -1.091  0.00  0.00      PROA O  
ATOM   4024  CB  LEU P 249       4.634  11.632   0.933  0.00  0.00      PROA C  
ATOM   4025  CG  LEU P 249       4.494  12.672  -0.249  0.00  0.00      PROA C  
ATOM   4026  CD1 LEU P 249       3.366  13.667   0.121  0.00  0.00      PROA C  
ATOM   4027  CD2 LEU P 249       5.804  13.446  -0.490  0.00  0.00      PROA C  
ATOM   4028  HN  LEU P 249       4.142  10.272   2.772  0.00  0.00      PROA H  
ATOM   4029  HA  LEU P 249       3.560  10.084   0.005  0.00  0.00      PROA H  
ATOM   4030  HB1 LEU P 249       5.532  11.927   1.517  0.00  0.00      PROA H  
ATOM   4031  HB2 LEU P 249       3.748  11.909   1.543  0.00  0.00      PROA H  
ATOM   4032  HG  LEU P 249       4.237  12.078  -1.152  0.00  0.00      PROA H  
ATOM   4033 HD11 LEU P 249       2.439  13.182   0.496  0.00  0.00      PROA H  
ATOM   4034 HD12 LEU P 249       3.150  14.254  -0.797  0.00  0.00      PROA H  
ATOM   4035 HD13 LEU P 249       3.723  14.341   0.930  0.00  0.00      PROA H  
ATOM   4036 HD21 LEU P 249       6.605  12.696  -0.664  0.00  0.00      PROA H  
ATOM   4037 HD22 LEU P 249       6.083  14.182   0.294  0.00  0.00      PROA H  
ATOM   4038 HD23 LEU P 249       5.702  13.932  -1.484  0.00  0.00      PROA H  
ATOM   4039  N   LEU P 250       6.697   9.109   0.900  0.00  0.00      PROA N  
ATOM   4040  CA  LEU P 250       7.866   8.261   0.492  0.00  0.00      PROA C  
ATOM   4041  C   LEU P 250       7.536   6.829   0.105  0.00  0.00      PROA C  
ATOM   4042  O   LEU P 250       8.063   6.266  -0.861  0.00  0.00      PROA O  
ATOM   4043  CB  LEU P 250       8.914   8.198   1.690  0.00  0.00      PROA C  
ATOM   4044  CG  LEU P 250      10.264   7.578   1.288  0.00  0.00      PROA C  
ATOM   4045  CD1 LEU P 250      10.963   8.560   0.379  0.00  0.00      PROA C  
ATOM   4046  CD2 LEU P 250      11.079   7.244   2.545  0.00  0.00      PROA C  
ATOM   4047  HN  LEU P 250       6.598   9.393   1.851  0.00  0.00      PROA H  
ATOM   4048  HA  LEU P 250       8.212   8.741  -0.412  0.00  0.00      PROA H  
ATOM   4049  HB1 LEU P 250       8.449   7.708   2.572  0.00  0.00      PROA H  
ATOM   4050  HB2 LEU P 250       9.104   9.265   1.933  0.00  0.00      PROA H  
ATOM   4051  HG  LEU P 250      10.118   6.620   0.746  0.00  0.00      PROA H  
ATOM   4052 HD11 LEU P 250      10.958   9.583   0.811  0.00  0.00      PROA H  
ATOM   4053 HD12 LEU P 250      10.502   8.565  -0.632  0.00  0.00      PROA H  
ATOM   4054 HD13 LEU P 250      12.040   8.288   0.342  0.00  0.00      PROA H  
ATOM   4055 HD21 LEU P 250      12.126   7.020   2.251  0.00  0.00      PROA H  
ATOM   4056 HD22 LEU P 250      10.647   6.313   2.969  0.00  0.00      PROA H  
ATOM   4057 HD23 LEU P 250      11.152   8.069   3.287  0.00  0.00      PROA H  
ATOM   4058  N   TYR P 251       6.599   6.167   0.842  0.00  0.00      PROA N  
ATOM   4059  CA  TYR P 251       6.044   4.873   0.624  0.00  0.00      PROA C  
ATOM   4060  C   TYR P 251       5.192   4.841  -0.689  0.00  0.00      PROA C  
ATOM   4061  O   TYR P 251       5.177   3.847  -1.394  0.00  0.00      PROA O  
ATOM   4062  CB  TYR P 251       5.106   4.630   1.808  0.00  0.00      PROA C  
ATOM   4063  CG  TYR P 251       4.671   3.239   2.111  0.00  0.00      PROA C  
ATOM   4064  CD1 TYR P 251       5.349   2.095   1.666  0.00  0.00      PROA C  
ATOM   4065  CD2 TYR P 251       3.737   3.132   3.155  0.00  0.00      PROA C  
ATOM   4066  CE1 TYR P 251       5.152   0.886   2.319  0.00  0.00      PROA C  
ATOM   4067  CE2 TYR P 251       3.556   1.907   3.841  0.00  0.00      PROA C  
ATOM   4068  CZ  TYR P 251       4.239   0.742   3.344  0.00  0.00      PROA C  
ATOM   4069  OH  TYR P 251       3.981  -0.500   3.982  0.00  0.00      PROA O  
ATOM   4070  HN  TYR P 251       6.243   6.569   1.682  0.00  0.00      PROA H  
ATOM   4071  HA  TYR P 251       6.820   4.133   0.756  0.00  0.00      PROA H  
ATOM   4072  HB1 TYR P 251       4.230   5.311   1.737  0.00  0.00      PROA H  
ATOM   4073  HB2 TYR P 251       5.631   4.885   2.753  0.00  0.00      PROA H  
ATOM   4074  HD1 TYR P 251       6.093   2.277   0.904  0.00  0.00      PROA H  
ATOM   4075  HD2 TYR P 251       3.247   4.032   3.496  0.00  0.00      PROA H  
ATOM   4076  HE1 TYR P 251       5.663   0.019   1.926  0.00  0.00      PROA H  
ATOM   4077  HE2 TYR P 251       2.926   1.981   4.715  0.00  0.00      PROA H  
ATOM   4078  HH  TYR P 251       3.104  -0.452   4.369  0.00  0.00      PROA H  
ATOM   4079  N   ALA P 252       4.525   5.999  -0.946  0.00  0.00      PROA N  
ATOM   4080  CA  ALA P 252       3.605   6.067  -2.094  0.00  0.00      PROA C  
ATOM   4081  C   ALA P 252       4.181   6.720  -3.287  0.00  0.00      PROA C  
ATOM   4082  O   ALA P 252       3.531   6.757  -4.334  0.00  0.00      PROA O  
ATOM   4083  CB  ALA P 252       2.206   6.512  -1.544  0.00  0.00      PROA C  
ATOM   4084  HN  ALA P 252       4.517   6.769  -0.313  0.00  0.00      PROA H  
ATOM   4085  HA  ALA P 252       3.309   5.077  -2.408  0.00  0.00      PROA H  
ATOM   4086  HB1 ALA P 252       1.367   6.310  -2.242  0.00  0.00      PROA H  
ATOM   4087  HB2 ALA P 252       2.242   7.581  -1.243  0.00  0.00      PROA H  
ATOM   4088  HB3 ALA P 252       1.952   5.837  -0.699  0.00  0.00      PROA H  
ATOM   4089  N   THR P 253       5.504   7.101  -3.260  0.00  0.00      PROA N  
ATOM   4090  CA  THR P 253       6.254   7.356  -4.452  0.00  0.00      PROA C  
ATOM   4091  C   THR P 253       7.238   6.263  -4.727  0.00  0.00      PROA C  
ATOM   4092  O   THR P 253       6.977   5.309  -5.490  0.00  0.00      PROA O  
ATOM   4093  CB  THR P 253       6.937   8.770  -4.430  0.00  0.00      PROA C  
ATOM   4094  CG2 THR P 253       5.879   9.859  -4.542  0.00  0.00      PROA C  
ATOM   4095  OG1 THR P 253       7.574   8.931  -3.192  0.00  0.00      PROA O  
ATOM   4096  HN  THR P 253       5.937   7.309  -2.386  0.00  0.00      PROA H  
ATOM   4097  HA  THR P 253       5.648   7.337  -5.346  0.00  0.00      PROA H  
ATOM   4098  HB  THR P 253       7.693   9.054  -5.193  0.00  0.00      PROA H  
ATOM   4099  HG1 THR P 253       6.922   9.479  -2.749  0.00  0.00      PROA H  
ATOM   4100 HG21 THR P 253       6.378  10.850  -4.485  0.00  0.00      PROA H  
ATOM   4101 HG22 THR P 253       4.991   9.693  -3.895  0.00  0.00      PROA H  
ATOM   4102 HG23 THR P 253       5.465   9.836  -5.573  0.00  0.00      PROA H  
ATOM   4103  N   ILE P 254       8.390   6.316  -3.954  0.00  0.00      PROA N  
ATOM   4104  CA  ILE P 254       9.591   5.481  -4.085  0.00  0.00      PROA C  
ATOM   4105  C   ILE P 254       9.413   3.988  -3.924  0.00  0.00      PROA C  
ATOM   4106  O   ILE P 254       9.884   3.165  -4.657  0.00  0.00      PROA O  
ATOM   4107  CB  ILE P 254      10.720   6.052  -3.178  0.00  0.00      PROA C  
ATOM   4108  CG1 ILE P 254      10.904   7.630  -3.234  0.00  0.00      PROA C  
ATOM   4109  CG2 ILE P 254      12.128   5.361  -3.393  0.00  0.00      PROA C  
ATOM   4110  CD  ILE P 254      11.421   8.225  -4.568  0.00  0.00      PROA C  
ATOM   4111  HN  ILE P 254       8.474   7.068  -3.305  0.00  0.00      PROA H  
ATOM   4112  HA  ILE P 254       9.871   5.720  -5.100  0.00  0.00      PROA H  
ATOM   4113  HB  ILE P 254      10.345   5.866  -2.148  0.00  0.00      PROA H  
ATOM   4114 HG11 ILE P 254      11.669   7.815  -2.450  0.00  0.00      PROA H  
ATOM   4115 HG12 ILE P 254       9.943   8.079  -2.902  0.00  0.00      PROA H  
ATOM   4116 HG21 ILE P 254      12.101   4.287  -3.111  0.00  0.00      PROA H  
ATOM   4117 HG22 ILE P 254      12.789   6.030  -2.801  0.00  0.00      PROA H  
ATOM   4118 HG23 ILE P 254      12.402   5.497  -4.461  0.00  0.00      PROA H  
ATOM   4119  HD1 ILE P 254      10.748   7.933  -5.403  0.00  0.00      PROA H  
ATOM   4120  HD2 ILE P 254      12.447   7.827  -4.720  0.00  0.00      PROA H  
ATOM   4121  HD3 ILE P 254      11.339   9.333  -4.554  0.00  0.00      PROA H  
ATOM   4122  N   PHE P 255       8.518   3.618  -3.066  0.00  0.00      PROA N  
ATOM   4123  CA  PHE P 255       8.190   2.220  -2.844  0.00  0.00      PROA C  
ATOM   4124  C   PHE P 255       7.034   1.656  -3.677  0.00  0.00      PROA C  
ATOM   4125  O   PHE P 255       6.877   0.416  -3.871  0.00  0.00      PROA O  
ATOM   4126  CB  PHE P 255       8.012   1.911  -1.376  0.00  0.00      PROA C  
ATOM   4127  CG  PHE P 255       8.747   0.576  -1.016  0.00  0.00      PROA C  
ATOM   4128  CD1 PHE P 255       7.959  -0.528  -0.700  0.00  0.00      PROA C  
ATOM   4129  CD2 PHE P 255      10.165   0.453  -0.838  0.00  0.00      PROA C  
ATOM   4130  CE1 PHE P 255       8.545  -1.762  -0.357  0.00  0.00      PROA C  
ATOM   4131  CE2 PHE P 255      10.703  -0.786  -0.488  0.00  0.00      PROA C  
ATOM   4132  CZ  PHE P 255       9.910  -1.912  -0.330  0.00  0.00      PROA C  
ATOM   4133  HN  PHE P 255       7.912   4.297  -2.660  0.00  0.00      PROA H  
ATOM   4134  HA  PHE P 255       9.075   1.689  -3.163  0.00  0.00      PROA H  
ATOM   4135  HB1 PHE P 255       6.940   2.003  -1.099  0.00  0.00      PROA H  
ATOM   4136  HB2 PHE P 255       8.551   2.714  -0.828  0.00  0.00      PROA H  
ATOM   4137  HD1 PHE P 255       6.893  -0.351  -0.690  0.00  0.00      PROA H  
ATOM   4138  HD2 PHE P 255      10.663   1.377  -1.089  0.00  0.00      PROA H  
ATOM   4139  HE1 PHE P 255       7.851  -2.555  -0.122  0.00  0.00      PROA H  
ATOM   4140  HE2 PHE P 255      11.779  -0.845  -0.423  0.00  0.00      PROA H  
ATOM   4141  HZ  PHE P 255      10.256  -2.889  -0.028  0.00  0.00      PROA H  
ATOM   4142  N   GLY P 256       6.189   2.558  -4.221  0.00  0.00      PROA N  
ATOM   4143  CA  GLY P 256       5.157   2.241  -5.218  0.00  0.00      PROA C  
ATOM   4144  C   GLY P 256       5.881   2.098  -6.519  0.00  0.00      PROA C  
ATOM   4145  O   GLY P 256       5.625   1.196  -7.290  0.00  0.00      PROA O  
ATOM   4146  HN  GLY P 256       6.363   3.522  -4.032  0.00  0.00      PROA H  
ATOM   4147  HA1 GLY P 256       4.579   3.152  -5.283  0.00  0.00      PROA H  
ATOM   4148  HA2 GLY P 256       4.668   1.279  -5.177  0.00  0.00      PROA H  
ATOM   4149  N   ASN P 257       6.960   2.867  -6.732  0.00  0.00      PROA N  
ATOM   4150  CA  ASN P 257       7.890   2.716  -7.834  0.00  0.00      PROA C  
ATOM   4151  C   ASN P 257       8.675   1.349  -7.790  0.00  0.00      PROA C  
ATOM   4152  O   ASN P 257       8.767   0.659  -8.752  0.00  0.00      PROA O  
ATOM   4153  CB  ASN P 257       8.948   3.873  -7.927  0.00  0.00      PROA C  
ATOM   4154  CG  ASN P 257       9.467   4.047  -9.357  0.00  0.00      PROA C  
ATOM   4155  ND2 ASN P 257      10.611   4.724  -9.542  0.00  0.00      PROA N  
ATOM   4156  OD1 ASN P 257       8.815   3.601 -10.248  0.00  0.00      PROA O  
ATOM   4157  HN  ASN P 257       7.048   3.685  -6.169  0.00  0.00      PROA H  
ATOM   4158  HA  ASN P 257       7.348   2.528  -8.750  0.00  0.00      PROA H  
ATOM   4159  HB1 ASN P 257       9.775   3.797  -7.190  0.00  0.00      PROA H  
ATOM   4160  HB2 ASN P 257       8.338   4.766  -7.675  0.00  0.00      PROA H  
ATOM   4161 HD21 ASN P 257      10.773   4.965 -10.499  0.00  0.00      PROA H  
ATOM   4162 HD22 ASN P 257      11.200   5.136  -8.848  0.00  0.00      PROA H  
ATOM   4163  N   VAL P 258       9.149   0.896  -6.597  0.00  0.00      PROA N  
ATOM   4164  CA  VAL P 258       9.643  -0.466  -6.381  0.00  0.00      PROA C  
ATOM   4165  C   VAL P 258       8.639  -1.564  -6.663  0.00  0.00      PROA C  
ATOM   4166  O   VAL P 258       9.053  -2.538  -7.345  0.00  0.00      PROA O  
ATOM   4167  CB  VAL P 258      10.210  -0.584  -4.936  0.00  0.00      PROA C  
ATOM   4168  CG1 VAL P 258      10.370  -1.981  -4.353  0.00  0.00      PROA C  
ATOM   4169  CG2 VAL P 258      11.598   0.122  -4.962  0.00  0.00      PROA C  
ATOM   4170  HN  VAL P 258       8.973   1.431  -5.774  0.00  0.00      PROA H  
ATOM   4171  HA  VAL P 258      10.457  -0.728  -7.041  0.00  0.00      PROA H  
ATOM   4172  HB  VAL P 258       9.529   0.083  -4.365  0.00  0.00      PROA H  
ATOM   4173 HG11 VAL P 258      11.144  -2.043  -3.558  0.00  0.00      PROA H  
ATOM   4174 HG12 VAL P 258      10.708  -2.744  -5.086  0.00  0.00      PROA H  
ATOM   4175 HG13 VAL P 258       9.405  -2.316  -3.916  0.00  0.00      PROA H  
ATOM   4176 HG21 VAL P 258      12.223  -0.462  -5.670  0.00  0.00      PROA H  
ATOM   4177 HG22 VAL P 258      12.115   0.196  -3.981  0.00  0.00      PROA H  
ATOM   4178 HG23 VAL P 258      11.452   1.095  -5.479  0.00  0.00      PROA H  
ATOM   4179  N   THR P 259       7.384  -1.414  -6.223  0.00  0.00      PROA N  
ATOM   4180  CA  THR P 259       6.184  -2.244  -6.650  0.00  0.00      PROA C  
ATOM   4181  C   THR P 259       6.046  -2.303  -8.188  0.00  0.00      PROA C  
ATOM   4182  O   THR P 259       5.923  -3.382  -8.736  0.00  0.00      PROA O  
ATOM   4183  CB  THR P 259       4.757  -1.756  -6.112  0.00  0.00      PROA C  
ATOM   4184  CG2 THR P 259       3.704  -2.863  -6.320  0.00  0.00      PROA C  
ATOM   4185  OG1 THR P 259       4.727  -1.429  -4.693  0.00  0.00      PROA O  
ATOM   4186  HN  THR P 259       7.188  -0.646  -5.619  0.00  0.00      PROA H  
ATOM   4187  HA  THR P 259       6.348  -3.229  -6.239  0.00  0.00      PROA H  
ATOM   4188  HB  THR P 259       4.468  -0.824  -6.643  0.00  0.00      PROA H  
ATOM   4189  HG1 THR P 259       5.442  -0.805  -4.549  0.00  0.00      PROA H  
ATOM   4190 HG21 THR P 259       2.660  -2.576  -6.070  0.00  0.00      PROA H  
ATOM   4191 HG22 THR P 259       3.985  -3.844  -5.879  0.00  0.00      PROA H  
ATOM   4192 HG23 THR P 259       3.709  -3.186  -7.383  0.00  0.00      PROA H  
ATOM   4193  N   THR P 260       6.206  -1.111  -8.858  0.00  0.00      PROA N  
ATOM   4194  CA  THR P 260       6.026  -0.953 -10.285  0.00  0.00      PROA C  
ATOM   4195  C   THR P 260       6.960  -1.892 -11.099  0.00  0.00      PROA C  
ATOM   4196  O   THR P 260       6.515  -2.520 -12.116  0.00  0.00      PROA O  
ATOM   4197  CB  THR P 260       6.207   0.462 -10.840  0.00  0.00      PROA C  
ATOM   4198  CG2 THR P 260       5.972   0.494 -12.392  0.00  0.00      PROA C  
ATOM   4199  OG1 THR P 260       5.219   1.367 -10.273  0.00  0.00      PROA O  
ATOM   4200  HN  THR P 260       6.225  -0.270  -8.324  0.00  0.00      PROA H  
ATOM   4201  HA  THR P 260       5.048  -1.301 -10.583  0.00  0.00      PROA H  
ATOM   4202  HB  THR P 260       7.225   0.906 -10.820  0.00  0.00      PROA H  
ATOM   4203  HG1 THR P 260       5.224   1.192  -9.329  0.00  0.00      PROA H  
ATOM   4204 HG21 THR P 260       5.215  -0.300 -12.567  0.00  0.00      PROA H  
ATOM   4205 HG22 THR P 260       6.871   0.315 -13.019  0.00  0.00      PROA H  
ATOM   4206 HG23 THR P 260       5.657   1.483 -12.789  0.00  0.00      PROA H  
ATOM   4207  N   ILE P 261       8.204  -2.148 -10.616  0.00  0.00      PROA N  
ATOM   4208  CA  ILE P 261       9.194  -2.952 -11.282  0.00  0.00      PROA C  
ATOM   4209  C   ILE P 261       8.753  -4.430 -11.387  0.00  0.00      PROA C  
ATOM   4210  O   ILE P 261       8.990  -5.078 -12.341  0.00  0.00      PROA O  
ATOM   4211  CB  ILE P 261      10.590  -2.861 -10.639  0.00  0.00      PROA C  
ATOM   4212  CG1 ILE P 261      11.179  -1.562 -10.902  0.00  0.00      PROA C  
ATOM   4213  CG2 ILE P 261      11.464  -3.982 -11.138  0.00  0.00      PROA C  
ATOM   4214  CD  ILE P 261      11.504  -1.181 -12.331  0.00  0.00      PROA C  
ATOM   4215  HN  ILE P 261       8.564  -1.591  -9.871  0.00  0.00      PROA H  
ATOM   4216  HA  ILE P 261       9.246  -2.604 -12.303  0.00  0.00      PROA H  
ATOM   4217  HB  ILE P 261      10.497  -3.029  -9.544  0.00  0.00      PROA H  
ATOM   4218 HG11 ILE P 261      12.146  -1.456 -10.365  0.00  0.00      PROA H  
ATOM   4219 HG12 ILE P 261      10.608  -0.738 -10.425  0.00  0.00      PROA H  
ATOM   4220 HG21 ILE P 261      11.726  -3.922 -12.215  0.00  0.00      PROA H  
ATOM   4221 HG22 ILE P 261      11.153  -5.022 -10.900  0.00  0.00      PROA H  
ATOM   4222 HG23 ILE P 261      12.436  -3.825 -10.623  0.00  0.00      PROA H  
ATOM   4223  HD1 ILE P 261      12.159  -1.904 -12.862  0.00  0.00      PROA H  
ATOM   4224  HD2 ILE P 261      11.844  -0.138 -12.503  0.00  0.00      PROA H  
ATOM   4225  HD3 ILE P 261      10.574  -1.155 -12.938  0.00  0.00      PROA H  
ATOM   4226  N   PHE P 262       8.098  -4.951 -10.326  0.00  0.00      PROA N  
ATOM   4227  CA  PHE P 262       7.444  -6.226 -10.341  0.00  0.00      PROA C  
ATOM   4228  C   PHE P 262       6.289  -6.285 -11.235  0.00  0.00      PROA C  
ATOM   4229  O   PHE P 262       6.139  -7.268 -11.969  0.00  0.00      PROA O  
ATOM   4230  CB  PHE P 262       6.902  -6.636  -8.896  0.00  0.00      PROA C  
ATOM   4231  CG  PHE P 262       7.952  -6.815  -7.845  0.00  0.00      PROA C  
ATOM   4232  CD1 PHE P 262       7.756  -6.159  -6.587  0.00  0.00      PROA C  
ATOM   4233  CD2 PHE P 262       9.126  -7.584  -8.047  0.00  0.00      PROA C  
ATOM   4234  CE1 PHE P 262       8.730  -6.360  -5.576  0.00  0.00      PROA C  
ATOM   4235  CE2 PHE P 262      10.001  -7.846  -6.996  0.00  0.00      PROA C  
ATOM   4236  CZ  PHE P 262       9.828  -7.182  -5.784  0.00  0.00      PROA C  
ATOM   4237  HN  PHE P 262       8.006  -4.358  -9.529  0.00  0.00      PROA H  
ATOM   4238  HA  PHE P 262       8.088  -7.071 -10.531  0.00  0.00      PROA H  
ATOM   4239  HB1 PHE P 262       6.455  -7.649  -8.992  0.00  0.00      PROA H  
ATOM   4240  HB2 PHE P 262       6.126  -5.921  -8.549  0.00  0.00      PROA H  
ATOM   4241  HD1 PHE P 262       6.863  -5.560  -6.485  0.00  0.00      PROA H  
ATOM   4242  HD2 PHE P 262       9.366  -7.983  -9.022  0.00  0.00      PROA H  
ATOM   4243  HE1 PHE P 262       8.511  -5.892  -4.628  0.00  0.00      PROA H  
ATOM   4244  HE2 PHE P 262      10.932  -8.351  -7.207  0.00  0.00      PROA H  
ATOM   4245  HZ  PHE P 262      10.471  -7.267  -4.921  0.00  0.00      PROA H  
ATOM   4246  N   GLN P 263       5.523  -5.196 -11.336  0.00  0.00      PROA N  
ATOM   4247  CA  GLN P 263       4.424  -5.152 -12.269  0.00  0.00      PROA C  
ATOM   4248  C   GLN P 263       4.672  -4.985 -13.783  0.00  0.00      PROA C  
ATOM   4249  O   GLN P 263       3.741  -5.139 -14.612  0.00  0.00      PROA O  
ATOM   4250  CB  GLN P 263       3.362  -4.068 -11.945  0.00  0.00      PROA C  
ATOM   4251  CG  GLN P 263       3.034  -3.941 -10.379  0.00  0.00      PROA C  
ATOM   4252  CD  GLN P 263       2.408  -5.188  -9.713  0.00  0.00      PROA C  
ATOM   4253  NE2 GLN P 263       1.180  -5.483 -10.245  0.00  0.00      PROA N  
ATOM   4254  OE1 GLN P 263       2.932  -5.850  -8.876  0.00  0.00      PROA O  
ATOM   4255  HN  GLN P 263       5.689  -4.406 -10.751  0.00  0.00      PROA H  
ATOM   4256  HA  GLN P 263       3.852  -6.066 -12.200  0.00  0.00      PROA H  
ATOM   4257  HB1 GLN P 263       2.413  -4.236 -12.497  0.00  0.00      PROA H  
ATOM   4258  HB2 GLN P 263       3.844  -3.098 -12.194  0.00  0.00      PROA H  
ATOM   4259  HG1 GLN P 263       2.275  -3.139 -10.257  0.00  0.00      PROA H  
ATOM   4260  HG2 GLN P 263       3.982  -3.835  -9.809  0.00  0.00      PROA H  
ATOM   4261 HE21 GLN P 263       0.658  -6.225  -9.824  0.00  0.00      PROA H  
ATOM   4262 HE22 GLN P 263       0.758  -4.918 -10.954  0.00  0.00      PROA H  
ATOM   4263  N   GLN P 264       5.892  -4.484 -14.068  0.00  0.00      PROA N  
ATOM   4264  CA  GLN P 264       6.262  -4.258 -15.365  0.00  0.00      PROA C  
ATOM   4265  C   GLN P 264       6.716  -5.477 -15.955  0.00  0.00      PROA C  
ATOM   4266  O   GLN P 264       6.591  -5.828 -17.130  0.00  0.00      PROA O  
ATOM   4267  CB  GLN P 264       7.468  -3.260 -15.284  0.00  0.00      PROA C  
ATOM   4268  CG  GLN P 264       8.229  -3.058 -16.646  0.00  0.00      PROA C  
ATOM   4269  CD  GLN P 264       7.459  -2.399 -17.776  0.00  0.00      PROA C  
ATOM   4270  NE2 GLN P 264       7.059  -3.118 -18.824  0.00  0.00      PROA N  
ATOM   4271  OE1 GLN P 264       7.105  -1.198 -17.665  0.00  0.00      PROA O  
ATOM   4272  HN  GLN P 264       6.539  -4.107 -13.410  0.00  0.00      PROA H  
ATOM   4273  HA  GLN P 264       5.533  -3.847 -16.049  0.00  0.00      PROA H  
ATOM   4274  HB1 GLN P 264       8.197  -3.598 -14.516  0.00  0.00      PROA H  
ATOM   4275  HB2 GLN P 264       7.045  -2.275 -14.991  0.00  0.00      PROA H  
ATOM   4276  HG1 GLN P 264       8.600  -4.040 -17.010  0.00  0.00      PROA H  
ATOM   4277  HG2 GLN P 264       9.113  -2.476 -16.307  0.00  0.00      PROA H  
ATOM   4278 HE21 GLN P 264       6.374  -2.750 -19.453  0.00  0.00      PROA H  
ATOM   4279 HE22 GLN P 264       7.358  -4.072 -18.846  0.00  0.00      PROA H  
ATOM   4280  N   MET P 265       7.203  -6.447 -15.129  0.00  0.00      PROA N  
ATOM   4281  CA  MET P 265       7.280  -7.892 -15.435  0.00  0.00      PROA C  
ATOM   4282  C   MET P 265       6.024  -8.574 -15.885  0.00  0.00      PROA C  
ATOM   4283  O   MET P 265       5.870  -9.137 -16.986  0.00  0.00      PROA O  
ATOM   4284  CB  MET P 265       8.027  -8.728 -14.324  0.00  0.00      PROA C  
ATOM   4285  CG  MET P 265       7.834 -10.246 -14.338  0.00  0.00      PROA C  
ATOM   4286  SD  MET P 265       8.323 -11.154 -15.879  0.00  0.00      PROA S  
ATOM   4287  CE  MET P 265      10.103 -11.047 -15.589  0.00  0.00      PROA C  
ATOM   4288  HN  MET P 265       7.372  -6.130 -14.199  0.00  0.00      PROA H  
ATOM   4289  HA  MET P 265       8.043  -7.825 -16.196  0.00  0.00      PROA H  
ATOM   4290  HB1 MET P 265       7.497  -8.329 -13.433  0.00  0.00      PROA H  
ATOM   4291  HB2 MET P 265       9.062  -8.368 -14.138  0.00  0.00      PROA H  
ATOM   4292  HG1 MET P 265       6.745 -10.414 -14.202  0.00  0.00      PROA H  
ATOM   4293  HG2 MET P 265       8.330 -10.780 -13.499  0.00  0.00      PROA H  
ATOM   4294  HE1 MET P 265      10.419  -9.999 -15.780  0.00  0.00      PROA H  
ATOM   4295  HE2 MET P 265      10.649 -11.670 -16.330  0.00  0.00      PROA H  
ATOM   4296  HE3 MET P 265      10.350 -11.468 -14.591  0.00  0.00      PROA H  
ATOM   4297  N   TYR P 266       4.941  -8.364 -15.043  0.00  0.00      PROA N  
ATOM   4298  CA  TYR P 266       3.602  -8.859 -15.333  0.00  0.00      PROA C  
ATOM   4299  C   TYR P 266       2.921  -8.224 -16.578  0.00  0.00      PROA C  
ATOM   4300  O   TYR P 266       2.219  -8.849 -17.402  0.00  0.00      PROA O  
ATOM   4301  CB  TYR P 266       2.644  -8.580 -14.113  0.00  0.00      PROA C  
ATOM   4302  CG  TYR P 266       3.124  -9.014 -12.742  0.00  0.00      PROA C  
ATOM   4303  CD1 TYR P 266       2.521  -8.478 -11.585  0.00  0.00      PROA C  
ATOM   4304  CD2 TYR P 266       4.127  -9.932 -12.558  0.00  0.00      PROA C  
ATOM   4305  CE1 TYR P 266       2.989  -8.861 -10.308  0.00  0.00      PROA C  
ATOM   4306  CE2 TYR P 266       4.619 -10.297 -11.311  0.00  0.00      PROA C  
ATOM   4307  CZ  TYR P 266       4.052  -9.796 -10.186  0.00  0.00      PROA C  
ATOM   4308  OH  TYR P 266       4.708 -10.022  -8.965  0.00  0.00      PROA O  
ATOM   4309  HN  TYR P 266       5.139  -7.961 -14.153  0.00  0.00      PROA H  
ATOM   4310  HA  TYR P 266       3.645  -9.925 -15.499  0.00  0.00      PROA H  
ATOM   4311  HB1 TYR P 266       1.687  -9.117 -14.288  0.00  0.00      PROA H  
ATOM   4312  HB2 TYR P 266       2.503  -7.478 -14.102  0.00  0.00      PROA H  
ATOM   4313  HD1 TYR P 266       1.730  -7.757 -11.726  0.00  0.00      PROA H  
ATOM   4314  HD2 TYR P 266       4.605 -10.404 -13.404  0.00  0.00      PROA H  
ATOM   4315  HE1 TYR P 266       2.575  -8.352  -9.450  0.00  0.00      PROA H  
ATOM   4316  HE2 TYR P 266       5.412 -11.024 -11.219  0.00  0.00      PROA H  
ATOM   4317  HH  TYR P 266       4.505  -9.231  -8.461  0.00  0.00      PROA H  
ATOM   4318  N   ALA P 267       3.239  -6.950 -16.834  0.00  0.00      PROA N  
ATOM   4319  CA  ALA P 267       2.935  -6.203 -18.031  0.00  0.00      PROA C  
ATOM   4320  C   ALA P 267       3.599  -6.709 -19.319  0.00  0.00      PROA C  
ATOM   4321  O   ALA P 267       3.006  -6.982 -20.348  0.00  0.00      PROA O  
ATOM   4322  CB  ALA P 267       3.283  -4.755 -17.786  0.00  0.00      PROA C  
ATOM   4323  HN  ALA P 267       3.784  -6.477 -16.146  0.00  0.00      PROA H  
ATOM   4324  HA  ALA P 267       1.877  -6.228 -18.248  0.00  0.00      PROA H  
ATOM   4325  HB1 ALA P 267       3.027  -4.066 -18.619  0.00  0.00      PROA H  
ATOM   4326  HB2 ALA P 267       4.272  -4.404 -17.421  0.00  0.00      PROA H  
ATOM   4327  HB3 ALA P 267       2.603  -4.402 -16.981  0.00  0.00      PROA H  
ATOM   4328  N   ASN P 268       4.967  -6.959 -19.250  0.00  0.00      PROA N  
ATOM   4329  CA  ASN P 268       5.741  -7.645 -20.308  0.00  0.00      PROA C  
ATOM   4330  C   ASN P 268       5.038  -9.021 -20.575  0.00  0.00      PROA C  
ATOM   4331  O   ASN P 268       4.926  -9.405 -21.747  0.00  0.00      PROA O  
ATOM   4332  CB  ASN P 268       7.293  -7.847 -19.974  0.00  0.00      PROA C  
ATOM   4333  CG  ASN P 268       8.161  -6.528 -20.011  0.00  0.00      PROA C  
ATOM   4334  ND2 ASN P 268       9.375  -6.645 -19.409  0.00  0.00      PROA N  
ATOM   4335  OD1 ASN P 268       7.755  -5.427 -20.454  0.00  0.00      PROA O  
ATOM   4336  HN  ASN P 268       5.361  -6.819 -18.345  0.00  0.00      PROA H  
ATOM   4337  HA  ASN P 268       5.526  -7.069 -21.196  0.00  0.00      PROA H  
ATOM   4338  HB1 ASN P 268       7.824  -8.441 -20.748  0.00  0.00      PROA H  
ATOM   4339  HB2 ASN P 268       7.464  -8.321 -18.983  0.00  0.00      PROA H  
ATOM   4340 HD21 ASN P 268       9.884  -5.788 -19.330  0.00  0.00      PROA H  
ATOM   4341 HD22 ASN P 268       9.655  -7.525 -19.024  0.00  0.00      PROA H  
ATOM   4342  N   THR P 269       4.680  -9.784 -19.519  0.00  0.00      PROA N  
ATOM   4343  CA  THR P 269       4.214 -11.107 -19.758  0.00  0.00      PROA C  
ATOM   4344  C   THR P 269       2.851 -11.071 -20.546  0.00  0.00      PROA C  
ATOM   4345  O   THR P 269       2.555 -11.919 -21.397  0.00  0.00      PROA O  
ATOM   4346  CB  THR P 269       4.066 -11.727 -18.419  0.00  0.00      PROA C  
ATOM   4347  CG2 THR P 269       3.704 -13.190 -18.535  0.00  0.00      PROA C  
ATOM   4348  OG1 THR P 269       5.297 -11.724 -17.695  0.00  0.00      PROA O  
ATOM   4349  HN  THR P 269       4.842  -9.405 -18.612  0.00  0.00      PROA H  
ATOM   4350  HA  THR P 269       4.973 -11.649 -20.302  0.00  0.00      PROA H  
ATOM   4351  HB  THR P 269       3.333 -11.251 -17.733  0.00  0.00      PROA H  
ATOM   4352  HG1 THR P 269       5.449 -10.803 -17.471  0.00  0.00      PROA H  
ATOM   4353 HG21 THR P 269       4.031 -13.768 -17.644  0.00  0.00      PROA H  
ATOM   4354 HG22 THR P 269       4.285 -13.627 -19.375  0.00  0.00      PROA H  
ATOM   4355 HG23 THR P 269       2.603 -13.322 -18.614  0.00  0.00      PROA H  
ATOM   4356  N   ASN P 270       2.066  -9.964 -20.293  0.00  0.00      PROA N  
ATOM   4357  CA  ASN P 270       0.800  -9.770 -20.896  0.00  0.00      PROA C  
ATOM   4358  C   ASN P 270       0.910  -9.490 -22.391  0.00  0.00      PROA C  
ATOM   4359  O   ASN P 270       0.285 -10.100 -23.300  0.00  0.00      PROA O  
ATOM   4360  CB  ASN P 270      -0.022  -8.617 -20.307  0.00  0.00      PROA C  
ATOM   4361  CG  ASN P 270      -1.544  -8.827 -20.271  0.00  0.00      PROA C  
ATOM   4362  ND2 ASN P 270      -2.196  -7.763 -19.810  0.00  0.00      PROA N  
ATOM   4363  OD1 ASN P 270      -2.012  -9.909 -20.636  0.00  0.00      PROA O  
ATOM   4364  HN  ASN P 270       2.421  -9.213 -19.743  0.00  0.00      PROA H  
ATOM   4365  HA  ASN P 270       0.290 -10.722 -20.887  0.00  0.00      PROA H  
ATOM   4366  HB1 ASN P 270       0.240  -7.618 -20.717  0.00  0.00      PROA H  
ATOM   4367  HB2 ASN P 270       0.304  -8.590 -19.246  0.00  0.00      PROA H  
ATOM   4368 HD21 ASN P 270      -3.168  -7.896 -19.615  0.00  0.00      PROA H  
ATOM   4369 HD22 ASN P 270      -1.704  -6.922 -19.587  0.00  0.00      PROA H  
ATOM   4370  N   ARG P 271       1.889  -8.603 -22.714  0.00  0.00      PROA N  
ATOM   4371  CA  ARG P 271       2.227  -8.235 -24.076  0.00  0.00      PROA C  
ATOM   4372  C   ARG P 271       2.858  -9.432 -24.862  0.00  0.00      PROA C  
ATOM   4373  O   ARG P 271       2.512  -9.663 -26.014  0.00  0.00      PROA O  
ATOM   4374  CB  ARG P 271       3.249  -7.053 -23.907  0.00  0.00      PROA C  
ATOM   4375  CG  ARG P 271       4.231  -6.711 -25.104  0.00  0.00      PROA C  
ATOM   4376  CD  ARG P 271       3.570  -6.135 -26.395  0.00  0.00      PROA C  
ATOM   4377  NE  ARG P 271       4.583  -5.194 -26.988  0.00  0.00      PROA N  
ATOM   4378  CZ  ARG P 271       4.257  -4.202 -27.807  0.00  0.00      PROA C  
ATOM   4379  NH1 ARG P 271       3.069  -3.939 -28.277  0.00  0.00      PROA N1+
ATOM   4380  NH2 ARG P 271       5.187  -3.344 -28.100  0.00  0.00      PROA N  
ATOM   4381  HN  ARG P 271       2.404  -8.151 -21.990  0.00  0.00      PROA H  
ATOM   4382  HA  ARG P 271       1.375  -7.952 -24.676  0.00  0.00      PROA H  
ATOM   4383  HB1 ARG P 271       3.758  -7.316 -22.955  0.00  0.00      PROA H  
ATOM   4384  HB2 ARG P 271       2.727  -6.107 -23.648  0.00  0.00      PROA H  
ATOM   4385  HG1 ARG P 271       4.975  -7.506 -25.324  0.00  0.00      PROA H  
ATOM   4386  HG2 ARG P 271       4.764  -5.881 -24.593  0.00  0.00      PROA H  
ATOM   4387  HD1 ARG P 271       2.602  -5.623 -26.211  0.00  0.00      PROA H  
ATOM   4388  HD2 ARG P 271       3.313  -6.963 -27.089  0.00  0.00      PROA H  
ATOM   4389  HE  ARG P 271       5.459  -5.047 -26.529  0.00  0.00      PROA H  
ATOM   4390 HH11 ARG P 271       2.379  -4.663 -28.274  0.00  0.00      PROA H  
ATOM   4391 HH12 ARG P 271       2.903  -3.249 -28.982  0.00  0.00      PROA H  
ATOM   4392 HH21 ARG P 271       6.139  -3.436 -27.808  0.00  0.00      PROA H  
ATOM   4393 HH22 ARG P 271       4.997  -2.576 -28.712  0.00  0.00      PROA H  
ATOM   4394  N   TYR P 272       3.681 -10.296 -24.191  0.00  0.00      PROA N  
ATOM   4395  CA  TYR P 272       4.108 -11.562 -24.866  0.00  0.00      PROA C  
ATOM   4396  C   TYR P 272       2.976 -12.537 -25.246  0.00  0.00      PROA C  
ATOM   4397  O   TYR P 272       2.895 -13.132 -26.319  0.00  0.00      PROA O  
ATOM   4398  CB  TYR P 272       5.202 -12.295 -23.982  0.00  0.00      PROA C  
ATOM   4399  CG  TYR P 272       5.644 -13.712 -24.249  0.00  0.00      PROA C  
ATOM   4400  CD1 TYR P 272       5.827 -14.114 -25.554  0.00  0.00      PROA C  
ATOM   4401  CD2 TYR P 272       6.022 -14.591 -23.156  0.00  0.00      PROA C  
ATOM   4402  CE1 TYR P 272       6.357 -15.392 -25.832  0.00  0.00      PROA C  
ATOM   4403  CE2 TYR P 272       6.603 -15.819 -23.487  0.00  0.00      PROA C  
ATOM   4404  CZ  TYR P 272       6.734 -16.270 -24.795  0.00  0.00      PROA C  
ATOM   4405  OH  TYR P 272       6.948 -17.653 -25.108  0.00  0.00      PROA O  
ATOM   4406  HN  TYR P 272       4.231  -9.999 -23.414  0.00  0.00      PROA H  
ATOM   4407  HA  TYR P 272       4.534 -11.377 -25.840  0.00  0.00      PROA H  
ATOM   4408  HB1 TYR P 272       4.862 -12.337 -22.926  0.00  0.00      PROA H  
ATOM   4409  HB2 TYR P 272       6.144 -11.722 -24.122  0.00  0.00      PROA H  
ATOM   4410  HD1 TYR P 272       5.429 -13.548 -26.384  0.00  0.00      PROA H  
ATOM   4411  HD2 TYR P 272       6.023 -14.226 -22.139  0.00  0.00      PROA H  
ATOM   4412  HE1 TYR P 272       6.373 -15.863 -26.804  0.00  0.00      PROA H  
ATOM   4413  HE2 TYR P 272       6.891 -16.473 -22.677  0.00  0.00      PROA H  
ATOM   4414  HH  TYR P 272       7.117 -18.171 -24.318  0.00  0.00      PROA H  
ATOM   4415  N   HSD P 273       1.995 -12.693 -24.351  0.00  0.00      PROA N  
ATOM   4416  CA  HSD P 273       0.855 -13.597 -24.565  0.00  0.00      PROA C  
ATOM   4417  C   HSD P 273       0.031 -13.052 -25.777  0.00  0.00      PROA C  
ATOM   4418  O   HSD P 273      -0.557 -13.737 -26.628  0.00  0.00      PROA O  
ATOM   4419  CB  HSD P 273      -0.005 -13.579 -23.266  0.00  0.00      PROA C  
ATOM   4420  CG  HSD P 273       0.429 -14.800 -22.503  0.00  0.00      PROA C  
ATOM   4421  CD2 HSD P 273       1.033 -14.896 -21.283  0.00  0.00      PROA C  
ATOM   4422  ND1 HSD P 273       0.320 -16.093 -22.963  0.00  0.00      PROA N  
ATOM   4423  CE1 HSD P 273       0.816 -16.893 -21.991  0.00  0.00      PROA C  
ATOM   4424  NE2 HSD P 273       1.383 -16.217 -21.027  0.00  0.00      PROA N  
ATOM   4425  HN  HSD P 273       2.119 -12.361 -23.419  0.00  0.00      PROA H  
ATOM   4426  HA  HSD P 273       1.249 -14.580 -24.775  0.00  0.00      PROA H  
ATOM   4427  HB1 HSD P 273      -1.075 -13.714 -23.532  0.00  0.00      PROA H  
ATOM   4428  HB2 HSD P 273       0.090 -12.603 -22.744  0.00  0.00      PROA H  
ATOM   4429  HD1 HSD P 273      -0.143 -16.345 -23.812  0.00  0.00      PROA H  
ATOM   4430  HD2 HSD P 273       1.157 -14.100 -20.559  0.00  0.00      PROA H  
ATOM   4431  HE1 HSD P 273       0.937 -17.967 -22.135  0.00  0.00      PROA H  
ATOM   4432  N   GLU P 274      -0.157 -11.743 -25.839  0.00  0.00      PROA N  
ATOM   4433  CA  GLU P 274      -0.838 -10.973 -26.838  0.00  0.00      PROA C  
ATOM   4434  C   GLU P 274      -0.163 -10.926 -28.204  0.00  0.00      PROA C  
ATOM   4435  O   GLU P 274      -0.817 -11.065 -29.231  0.00  0.00      PROA O  
ATOM   4436  CB  GLU P 274      -1.238  -9.602 -26.449  0.00  0.00      PROA C  
ATOM   4437  CG  GLU P 274      -1.617  -8.530 -27.490  0.00  0.00      PROA C  
ATOM   4438  CD  GLU P 274      -1.999  -7.226 -26.826  0.00  0.00      PROA C  
ATOM   4439  OE1 GLU P 274      -2.986  -7.272 -26.059  0.00  0.00      PROA O  
ATOM   4440  OE2 GLU P 274      -1.276  -6.171 -26.875  0.00  0.00      PROA O1-
ATOM   4441  HN  GLU P 274       0.150 -11.203 -25.058  0.00  0.00      PROA H  
ATOM   4442  HA  GLU P 274      -1.706 -11.555 -27.111  0.00  0.00      PROA H  
ATOM   4443  HB1 GLU P 274      -0.398  -9.129 -25.896  0.00  0.00      PROA H  
ATOM   4444  HB2 GLU P 274      -2.076  -9.844 -25.760  0.00  0.00      PROA H  
ATOM   4445  HG1 GLU P 274      -2.453  -8.782 -28.177  0.00  0.00      PROA H  
ATOM   4446  HG2 GLU P 274      -0.676  -8.288 -28.027  0.00  0.00      PROA H  
ATOM   4447  N   MET P 275       1.198 -10.751 -28.315  0.00  0.00      PROA N  
ATOM   4448  CA  MET P 275       2.018 -11.177 -29.466  0.00  0.00      PROA C  
ATOM   4449  C   MET P 275       1.627 -12.546 -30.067  0.00  0.00      PROA C  
ATOM   4450  O   MET P 275       1.344 -12.625 -31.262  0.00  0.00      PROA O  
ATOM   4451  CB  MET P 275       3.557 -11.229 -29.143  0.00  0.00      PROA C  
ATOM   4452  CG  MET P 275       4.425 -11.812 -30.293  0.00  0.00      PROA C  
ATOM   4453  SD  MET P 275       4.375 -10.677 -31.671  0.00  0.00      PROA S  
ATOM   4454  CE  MET P 275       5.664 -11.660 -32.645  0.00  0.00      PROA C  
ATOM   4455  HN  MET P 275       1.700 -10.432 -27.514  0.00  0.00      PROA H  
ATOM   4456  HA  MET P 275       1.838 -10.417 -30.211  0.00  0.00      PROA H  
ATOM   4457  HB1 MET P 275       3.703 -11.800 -28.202  0.00  0.00      PROA H  
ATOM   4458  HB2 MET P 275       3.745 -10.152 -28.947  0.00  0.00      PROA H  
ATOM   4459  HG1 MET P 275       4.078 -12.830 -30.573  0.00  0.00      PROA H  
ATOM   4460  HG2 MET P 275       5.473 -11.932 -29.944  0.00  0.00      PROA H  
ATOM   4461  HE1 MET P 275       6.281 -11.976 -31.777  0.00  0.00      PROA H  
ATOM   4462  HE2 MET P 275       6.236 -11.167 -33.460  0.00  0.00      PROA H  
ATOM   4463  HE3 MET P 275       5.218 -12.575 -33.091  0.00  0.00      PROA H  
ATOM   4464  N   LEU P 276       1.663 -13.659 -29.272  0.00  0.00      PROA N  
ATOM   4465  CA  LEU P 276       1.373 -15.034 -29.754  0.00  0.00      PROA C  
ATOM   4466  C   LEU P 276       0.030 -15.118 -30.488  0.00  0.00      PROA C  
ATOM   4467  O   LEU P 276      -0.132 -15.720 -31.488  0.00  0.00      PROA O  
ATOM   4468  CB  LEU P 276       1.348 -16.009 -28.559  0.00  0.00      PROA C  
ATOM   4469  CG  LEU P 276       2.720 -16.151 -27.896  0.00  0.00      PROA C  
ATOM   4470  CD1 LEU P 276       2.729 -17.467 -27.056  0.00  0.00      PROA C  
ATOM   4471  CD2 LEU P 276       3.894 -16.057 -28.855  0.00  0.00      PROA C  
ATOM   4472  HN  LEU P 276       1.870 -13.558 -28.302  0.00  0.00      PROA H  
ATOM   4473  HA  LEU P 276       2.102 -15.234 -30.525  0.00  0.00      PROA H  
ATOM   4474  HB1 LEU P 276       1.015 -16.992 -28.957  0.00  0.00      PROA H  
ATOM   4475  HB2 LEU P 276       0.585 -15.675 -27.823  0.00  0.00      PROA H  
ATOM   4476  HG  LEU P 276       2.871 -15.274 -27.231  0.00  0.00      PROA H  
ATOM   4477 HD11 LEU P 276       2.410 -18.371 -27.618  0.00  0.00      PROA H  
ATOM   4478 HD12 LEU P 276       2.101 -17.459 -26.139  0.00  0.00      PROA H  
ATOM   4479 HD13 LEU P 276       3.761 -17.584 -26.661  0.00  0.00      PROA H  
ATOM   4480 HD21 LEU P 276       3.846 -16.951 -29.512  0.00  0.00      PROA H  
ATOM   4481 HD22 LEU P 276       4.795 -16.192 -28.219  0.00  0.00      PROA H  
ATOM   4482 HD23 LEU P 276       4.041 -15.079 -29.362  0.00  0.00      PROA H  
ATOM   4483  N   ASN P 277      -1.001 -14.501 -29.868  0.00  0.00      PROA N  
ATOM   4484  CA  ASN P 277      -2.354 -14.495 -30.432  0.00  0.00      PROA C  
ATOM   4485  C   ASN P 277      -2.498 -13.612 -31.691  0.00  0.00      PROA C  
ATOM   4486  O   ASN P 277      -3.289 -13.940 -32.589  0.00  0.00      PROA O  
ATOM   4487  CB  ASN P 277      -3.248 -13.908 -29.343  0.00  0.00      PROA C  
ATOM   4488  CG  ASN P 277      -3.680 -14.889 -28.287  0.00  0.00      PROA C  
ATOM   4489  ND2 ASN P 277      -4.266 -14.441 -27.135  0.00  0.00      PROA N  
ATOM   4490  OD1 ASN P 277      -3.574 -16.111 -28.522  0.00  0.00      PROA O  
ATOM   4491  HN  ASN P 277      -0.974 -13.920 -29.059  0.00  0.00      PROA H  
ATOM   4492  HA  ASN P 277      -2.731 -15.463 -30.727  0.00  0.00      PROA H  
ATOM   4493  HB1 ASN P 277      -4.181 -13.516 -29.801  0.00  0.00      PROA H  
ATOM   4494  HB2 ASN P 277      -2.705 -13.093 -28.817  0.00  0.00      PROA H  
ATOM   4495 HD21 ASN P 277      -4.633 -15.119 -26.498  0.00  0.00      PROA H  
ATOM   4496 HD22 ASN P 277      -4.444 -13.459 -27.062  0.00  0.00      PROA H  
ATOM   4497  N   SER P 278      -1.758 -12.542 -31.715  0.00  0.00      PROA N  
ATOM   4498  CA  SER P 278      -1.739 -11.616 -32.802  0.00  0.00      PROA C  
ATOM   4499  C   SER P 278      -1.232 -12.175 -34.139  0.00  0.00      PROA C  
ATOM   4500  O   SER P 278      -1.798 -12.074 -35.208  0.00  0.00      PROA O  
ATOM   4501  CB  SER P 278      -1.086 -10.195 -32.514  0.00  0.00      PROA C  
ATOM   4502  OG  SER P 278      -1.945  -9.501 -31.583  0.00  0.00      PROA O  
ATOM   4503  HN  SER P 278      -1.072 -12.242 -31.058  0.00  0.00      PROA H  
ATOM   4504  HA  SER P 278      -2.773 -11.384 -33.009  0.00  0.00      PROA H  
ATOM   4505  HB1 SER P 278      -0.984  -9.579 -33.433  0.00  0.00      PROA H  
ATOM   4506  HB2 SER P 278      -0.093 -10.304 -32.029  0.00  0.00      PROA H  
ATOM   4507  HG1 SER P 278      -2.816  -9.394 -31.972  0.00  0.00      PROA H  
ATOM   4508  N   VAL P 279      -0.151 -12.955 -34.046  0.00  0.00      PROA N  
ATOM   4509  CA  VAL P 279       0.325 -13.808 -35.113  0.00  0.00      PROA C  
ATOM   4510  C   VAL P 279      -0.642 -14.864 -35.501  0.00  0.00      PROA C  
ATOM   4511  O   VAL P 279      -0.826 -15.130 -36.731  0.00  0.00      PROA O  
ATOM   4512  CB  VAL P 279       1.608 -14.535 -34.835  0.00  0.00      PROA C  
ATOM   4513  CG1 VAL P 279       2.177 -15.265 -36.126  0.00  0.00      PROA C  
ATOM   4514  CG2 VAL P 279       2.668 -13.512 -34.331  0.00  0.00      PROA C  
ATOM   4515  HN  VAL P 279       0.270 -12.956 -33.142  0.00  0.00      PROA H  
ATOM   4516  HA  VAL P 279       0.450 -13.103 -35.921  0.00  0.00      PROA H  
ATOM   4517  HB  VAL P 279       1.399 -15.213 -33.980  0.00  0.00      PROA H  
ATOM   4518 HG11 VAL P 279       2.331 -14.471 -36.888  0.00  0.00      PROA H  
ATOM   4519 HG12 VAL P 279       1.502 -16.019 -36.584  0.00  0.00      PROA H  
ATOM   4520 HG13 VAL P 279       3.180 -15.702 -35.931  0.00  0.00      PROA H  
ATOM   4521 HG21 VAL P 279       3.633 -14.037 -34.165  0.00  0.00      PROA H  
ATOM   4522 HG22 VAL P 279       2.375 -13.026 -33.376  0.00  0.00      PROA H  
ATOM   4523 HG23 VAL P 279       2.869 -12.775 -35.138  0.00  0.00      PROA H  
ATOM   4524  N   ARG P 280      -1.387 -15.441 -34.517  0.00  0.00      PROA N  
ATOM   4525  CA  ARG P 280      -2.427 -16.410 -34.792  0.00  0.00      PROA C  
ATOM   4526  C   ARG P 280      -3.568 -15.838 -35.623  0.00  0.00      PROA C  
ATOM   4527  O   ARG P 280      -4.000 -16.448 -36.613  0.00  0.00      PROA O  
ATOM   4528  CB  ARG P 280      -2.960 -17.123 -33.557  0.00  0.00      PROA C  
ATOM   4529  CG  ARG P 280      -1.965 -18.051 -32.856  0.00  0.00      PROA C  
ATOM   4530  CD  ARG P 280      -2.402 -18.267 -31.320  0.00  0.00      PROA C  
ATOM   4531  NE  ARG P 280      -1.573 -19.404 -30.751  0.00  0.00      PROA N  
ATOM   4532  CZ  ARG P 280      -1.179 -19.512 -29.512  0.00  0.00      PROA C  
ATOM   4533  NH1 ARG P 280      -1.541 -18.700 -28.591  0.00  0.00      PROA N1+
ATOM   4534  NH2 ARG P 280      -0.337 -20.474 -29.227  0.00  0.00      PROA N  
ATOM   4535  HN  ARG P 280      -1.352 -15.058 -33.597  0.00  0.00      PROA H  
ATOM   4536  HA  ARG P 280      -1.982 -17.168 -35.421  0.00  0.00      PROA H  
ATOM   4537  HB1 ARG P 280      -3.823 -17.797 -33.744  0.00  0.00      PROA H  
ATOM   4538  HB2 ARG P 280      -3.284 -16.372 -32.805  0.00  0.00      PROA H  
ATOM   4539  HG1 ARG P 280      -0.961 -17.576 -32.849  0.00  0.00      PROA H  
ATOM   4540  HG2 ARG P 280      -1.816 -18.993 -33.426  0.00  0.00      PROA H  
ATOM   4541  HD1 ARG P 280      -3.498 -18.452 -31.321  0.00  0.00      PROA H  
ATOM   4542  HD2 ARG P 280      -2.221 -17.386 -30.669  0.00  0.00      PROA H  
ATOM   4543  HE  ARG P 280      -1.194 -20.099 -31.361  0.00  0.00      PROA H  
ATOM   4544 HH11 ARG P 280      -2.322 -18.138 -28.863  0.00  0.00      PROA H  
ATOM   4545 HH12 ARG P 280      -1.389 -18.990 -27.647  0.00  0.00      PROA H  
ATOM   4546 HH21 ARG P 280       0.182 -20.886 -29.976  0.00  0.00      PROA H  
ATOM   4547 HH22 ARG P 280      -0.002 -20.672 -28.305  0.00  0.00      PROA H  
ATOM   4548  N   ASP P 281      -4.009 -14.580 -35.368  0.00  0.00      PROA N  
ATOM   4549  CA  ASP P 281      -4.914 -13.707 -36.135  0.00  0.00      PROA C  
ATOM   4550  C   ASP P 281      -4.356 -13.343 -37.518  0.00  0.00      PROA C  
ATOM   4551  O   ASP P 281      -5.096 -13.485 -38.516  0.00  0.00      PROA O  
ATOM   4552  CB  ASP P 281      -5.252 -12.350 -35.437  0.00  0.00      PROA C  
ATOM   4553  CG  ASP P 281      -6.085 -12.562 -34.135  0.00  0.00      PROA C  
ATOM   4554  OD1 ASP P 281      -6.725 -13.617 -33.883  0.00  0.00      PROA O  
ATOM   4555  OD2 ASP P 281      -6.082 -11.593 -33.359  0.00  0.00      PROA O1-
ATOM   4556  HN  ASP P 281      -3.707 -14.118 -34.538  0.00  0.00      PROA H  
ATOM   4557  HA  ASP P 281      -5.782 -14.325 -36.314  0.00  0.00      PROA H  
ATOM   4558  HB1 ASP P 281      -5.911 -11.759 -36.109  0.00  0.00      PROA H  
ATOM   4559  HB2 ASP P 281      -4.392 -11.762 -35.050  0.00  0.00      PROA H  
ATOM   4560  N   PHE P 282      -3.097 -12.941 -37.549  0.00  0.00      PROA N  
ATOM   4561  CA  PHE P 282      -2.408 -12.757 -38.819  0.00  0.00      PROA C  
ATOM   4562  C   PHE P 282      -2.500 -13.989 -39.809  0.00  0.00      PROA C  
ATOM   4563  O   PHE P 282      -2.618 -13.946 -41.039  0.00  0.00      PROA O  
ATOM   4564  CB  PHE P 282      -0.962 -12.291 -38.551  0.00  0.00      PROA C  
ATOM   4565  CG  PHE P 282       0.144 -12.529 -39.560  0.00  0.00      PROA C  
ATOM   4566  CD1 PHE P 282       0.613 -11.468 -40.355  0.00  0.00      PROA C  
ATOM   4567  CD2 PHE P 282       0.933 -13.682 -39.589  0.00  0.00      PROA C  
ATOM   4568  CE1 PHE P 282       1.658 -11.578 -41.256  0.00  0.00      PROA C  
ATOM   4569  CE2 PHE P 282       2.004 -13.839 -40.548  0.00  0.00      PROA C  
ATOM   4570  CZ  PHE P 282       2.368 -12.765 -41.387  0.00  0.00      PROA C  
ATOM   4571  HN  PHE P 282      -2.582 -12.843 -36.701  0.00  0.00      PROA H  
ATOM   4572  HA  PHE P 282      -2.927 -11.963 -39.336  0.00  0.00      PROA H  
ATOM   4573  HB1 PHE P 282      -0.620 -12.854 -37.657  0.00  0.00      PROA H  
ATOM   4574  HB2 PHE P 282      -1.046 -11.260 -38.146  0.00  0.00      PROA H  
ATOM   4575  HD1 PHE P 282       0.060 -10.540 -40.351  0.00  0.00      PROA H  
ATOM   4576  HD2 PHE P 282       0.771 -14.394 -38.793  0.00  0.00      PROA H  
ATOM   4577  HE1 PHE P 282       2.033 -10.728 -41.808  0.00  0.00      PROA H  
ATOM   4578  HE2 PHE P 282       2.672 -14.687 -40.572  0.00  0.00      PROA H  
ATOM   4579  HZ  PHE P 282       3.200 -12.926 -42.057  0.00  0.00      PROA H  
ATOM   4580  N   LEU P 283      -2.413 -15.210 -39.280  0.00  0.00      PROA N  
ATOM   4581  CA  LEU P 283      -2.319 -16.459 -40.107  0.00  0.00      PROA C  
ATOM   4582  C   LEU P 283      -3.541 -16.652 -40.983  0.00  0.00      PROA C  
ATOM   4583  O   LEU P 283      -3.543 -16.998 -42.172  0.00  0.00      PROA O  
ATOM   4584  CB  LEU P 283      -1.990 -17.605 -39.192  0.00  0.00      PROA C  
ATOM   4585  CG  LEU P 283      -0.495 -17.641 -38.721  0.00  0.00      PROA C  
ATOM   4586  CD1 LEU P 283      -0.352 -18.658 -37.591  0.00  0.00      PROA C  
ATOM   4587  CD2 LEU P 283       0.337 -18.023 -39.884  0.00  0.00      PROA C  
ATOM   4588  HN  LEU P 283      -2.369 -15.349 -38.294  0.00  0.00      PROA H  
ATOM   4589  HA  LEU P 283      -1.506 -16.306 -40.800  0.00  0.00      PROA H  
ATOM   4590  HB1 LEU P 283      -2.221 -18.559 -39.711  0.00  0.00      PROA H  
ATOM   4591  HB2 LEU P 283      -2.631 -17.490 -38.292  0.00  0.00      PROA H  
ATOM   4592  HG  LEU P 283      -0.066 -16.670 -38.393  0.00  0.00      PROA H  
ATOM   4593 HD11 LEU P 283      -0.146 -19.662 -38.022  0.00  0.00      PROA H  
ATOM   4594 HD12 LEU P 283      -1.312 -18.636 -37.033  0.00  0.00      PROA H  
ATOM   4595 HD13 LEU P 283       0.557 -18.399 -37.007  0.00  0.00      PROA H  
ATOM   4596 HD21 LEU P 283       1.221 -18.667 -39.692  0.00  0.00      PROA H  
ATOM   4597 HD22 LEU P 283       0.718 -17.121 -40.408  0.00  0.00      PROA H  
ATOM   4598 HD23 LEU P 283      -0.321 -18.545 -40.611  0.00  0.00      PROA H  
ATOM   4599  N   LYS P 284      -4.717 -16.437 -40.292  0.00  0.00      PROA N  
ATOM   4600  CA  LYS P 284      -6.068 -16.609 -40.921  0.00  0.00      PROA C  
ATOM   4601  C   LYS P 284      -6.584 -15.421 -41.709  0.00  0.00      PROA C  
ATOM   4602  O   LYS P 284      -7.675 -15.433 -42.358  0.00  0.00      PROA O  
ATOM   4603  CB  LYS P 284      -7.049 -16.980 -39.814  0.00  0.00      PROA C  
ATOM   4604  CG  LYS P 284      -7.248 -15.962 -38.681  0.00  0.00      PROA C  
ATOM   4605  CD  LYS P 284      -8.478 -16.236 -37.836  0.00  0.00      PROA C  
ATOM   4606  CE  LYS P 284      -8.671 -17.668 -37.205  0.00  0.00      PROA C  
ATOM   4607  NZ  LYS P 284      -7.543 -18.000 -36.277  0.00  0.00      PROA N1+
ATOM   4608  HN  LYS P 284      -4.677 -16.103 -39.354  0.00  0.00      PROA H  
ATOM   4609  HA  LYS P 284      -5.962 -17.501 -41.520  0.00  0.00      PROA H  
ATOM   4610  HB1 LYS P 284      -6.625 -17.883 -39.326  0.00  0.00      PROA H  
ATOM   4611  HB2 LYS P 284      -8.072 -17.203 -40.186  0.00  0.00      PROA H  
ATOM   4612  HG1 LYS P 284      -7.329 -14.899 -38.993  0.00  0.00      PROA H  
ATOM   4613  HG2 LYS P 284      -6.313 -15.955 -38.082  0.00  0.00      PROA H  
ATOM   4614  HD1 LYS P 284      -9.375 -16.033 -38.460  0.00  0.00      PROA H  
ATOM   4615  HD2 LYS P 284      -8.456 -15.351 -37.165  0.00  0.00      PROA H  
ATOM   4616  HE1 LYS P 284      -8.744 -18.391 -38.046  0.00  0.00      PROA H  
ATOM   4617  HE2 LYS P 284      -9.660 -17.628 -36.702  0.00  0.00      PROA H  
ATOM   4618  HZ1 LYS P 284      -7.136 -17.344 -35.580  0.00  0.00      PROA H  
ATOM   4619  HZ2 LYS P 284      -6.748 -18.329 -36.861  0.00  0.00      PROA H  
ATOM   4620  HZ3 LYS P 284      -7.789 -18.894 -35.805  0.00  0.00      PROA H  
ATOM   4621  N   LEU P 285      -5.935 -14.260 -41.623  0.00  0.00      PROA N  
ATOM   4622  CA  LEU P 285      -6.347 -13.080 -42.326  0.00  0.00      PROA C  
ATOM   4623  C   LEU P 285      -5.837 -13.114 -43.730  0.00  0.00      PROA C  
ATOM   4624  O   LEU P 285      -6.489 -12.877 -44.738  0.00  0.00      PROA O  
ATOM   4625  CB  LEU P 285      -5.663 -11.952 -41.394  0.00  0.00      PROA C  
ATOM   4626  CG  LEU P 285      -6.241 -10.503 -41.500  0.00  0.00      PROA C  
ATOM   4627  CD1 LEU P 285      -5.506  -9.515 -40.592  0.00  0.00      PROA C  
ATOM   4628  CD2 LEU P 285      -6.045  -9.822 -42.876  0.00  0.00      PROA C  
ATOM   4629  HN  LEU P 285      -5.149 -14.140 -41.021  0.00  0.00      PROA H  
ATOM   4630  HA  LEU P 285      -7.425 -13.012 -42.323  0.00  0.00      PROA H  
ATOM   4631  HB1 LEU P 285      -4.581 -11.879 -41.634  0.00  0.00      PROA H  
ATOM   4632  HB2 LEU P 285      -5.845 -12.173 -40.320  0.00  0.00      PROA H  
ATOM   4633  HG  LEU P 285      -7.341 -10.615 -41.397  0.00  0.00      PROA H  
ATOM   4634 HD11 LEU P 285      -5.926  -8.493 -40.712  0.00  0.00      PROA H  
ATOM   4635 HD12 LEU P 285      -4.438  -9.338 -40.845  0.00  0.00      PROA H  
ATOM   4636 HD13 LEU P 285      -5.549  -9.815 -39.523  0.00  0.00      PROA H  
ATOM   4637 HD21 LEU P 285      -6.514 -10.478 -43.640  0.00  0.00      PROA H  
ATOM   4638 HD22 LEU P 285      -4.966  -9.861 -43.138  0.00  0.00      PROA H  
ATOM   4639 HD23 LEU P 285      -6.487  -8.807 -42.972  0.00  0.00      PROA H  
ATOM   4640  N   TYR P 286      -4.547 -13.477 -43.827  0.00  0.00      PROA N  
ATOM   4641  CA  TYR P 286      -3.827 -13.474 -45.126  0.00  0.00      PROA C  
ATOM   4642  C   TYR P 286      -3.845 -14.865 -45.727  0.00  0.00      PROA C  
ATOM   4643  O   TYR P 286      -3.587 -15.018 -46.936  0.00  0.00      PROA O  
ATOM   4644  CB  TYR P 286      -2.318 -13.059 -44.933  0.00  0.00      PROA C  
ATOM   4645  CG  TYR P 286      -2.337 -11.556 -44.610  0.00  0.00      PROA C  
ATOM   4646  CD1 TYR P 286      -2.816 -10.530 -45.467  0.00  0.00      PROA C  
ATOM   4647  CD2 TYR P 286      -2.001 -11.055 -43.238  0.00  0.00      PROA C  
ATOM   4648  CE1 TYR P 286      -2.898  -9.144 -45.186  0.00  0.00      PROA C  
ATOM   4649  CE2 TYR P 286      -2.132  -9.694 -42.887  0.00  0.00      PROA C  
ATOM   4650  CZ  TYR P 286      -2.565  -8.785 -43.899  0.00  0.00      PROA C  
ATOM   4651  OH  TYR P 286      -2.683  -7.400 -43.618  0.00  0.00      PROA O  
ATOM   4652  HN  TYR P 286      -3.980 -13.537 -43.009  0.00  0.00      PROA H  
ATOM   4653  HA  TYR P 286      -4.304 -12.813 -45.834  0.00  0.00      PROA H  
ATOM   4654  HB1 TYR P 286      -1.791 -13.180 -45.904  0.00  0.00      PROA H  
ATOM   4655  HB2 TYR P 286      -1.834 -13.665 -44.138  0.00  0.00      PROA H  
ATOM   4656  HD1 TYR P 286      -2.984 -10.761 -46.509  0.00  0.00      PROA H  
ATOM   4657  HD2 TYR P 286      -1.668 -11.739 -42.472  0.00  0.00      PROA H  
ATOM   4658  HE1 TYR P 286      -3.154  -8.419 -45.946  0.00  0.00      PROA H  
ATOM   4659  HE2 TYR P 286      -1.911  -9.353 -41.886  0.00  0.00      PROA H  
ATOM   4660  HH  TYR P 286      -2.375  -7.296 -42.715  0.00  0.00      PROA H  
ATOM   4661  N   GLN P 287      -4.147 -15.865 -44.903  0.00  0.00      PROA N  
ATOM   4662  CA  GLN P 287      -4.333 -17.235 -45.374  0.00  0.00      PROA C  
ATOM   4663  C   GLN P 287      -3.055 -17.912 -45.792  0.00  0.00      PROA C  
ATOM   4664  O   GLN P 287      -2.852 -18.303 -46.946  0.00  0.00      PROA O  
ATOM   4665  CB  GLN P 287      -5.424 -17.359 -46.490  0.00  0.00      PROA C  
ATOM   4666  CG  GLN P 287      -6.723 -16.785 -46.031  0.00  0.00      PROA C  
ATOM   4667  CD  GLN P 287      -7.874 -17.198 -46.989  0.00  0.00      PROA C  
ATOM   4668  NE2 GLN P 287      -7.636 -17.270 -48.287  0.00  0.00      PROA N  
ATOM   4669  OE1 GLN P 287      -8.999 -17.437 -46.595  0.00  0.00      PROA O  
ATOM   4670  HN  GLN P 287      -4.207 -15.634 -43.935  0.00  0.00      PROA H  
ATOM   4671  HA  GLN P 287      -4.652 -17.827 -44.528  0.00  0.00      PROA H  
ATOM   4672  HB1 GLN P 287      -5.482 -18.430 -46.781  0.00  0.00      PROA H  
ATOM   4673  HB2 GLN P 287      -5.091 -16.907 -47.449  0.00  0.00      PROA H  
ATOM   4674  HG1 GLN P 287      -6.780 -15.677 -45.989  0.00  0.00      PROA H  
ATOM   4675  HG2 GLN P 287      -6.984 -17.120 -45.004  0.00  0.00      PROA H  
ATOM   4676 HE21 GLN P 287      -8.351 -17.647 -48.875  0.00  0.00      PROA H  
ATOM   4677 HE22 GLN P 287      -6.716 -17.150 -48.660  0.00  0.00      PROA H  
ATOM   4678  N   VAL P 288      -2.116 -17.948 -44.839  0.00  0.00      PROA N  
ATOM   4679  CA  VAL P 288      -0.714 -18.332 -44.974  0.00  0.00      PROA C  
ATOM   4680  C   VAL P 288      -0.546 -19.844 -45.370  0.00  0.00      PROA C  
ATOM   4681  O   VAL P 288      -1.168 -20.689 -44.783  0.00  0.00      PROA O  
ATOM   4682  CB  VAL P 288       0.110 -17.968 -43.703  0.00  0.00      PROA C  
ATOM   4683  CG1 VAL P 288       1.502 -18.628 -43.611  0.00  0.00      PROA C  
ATOM   4684  CG2 VAL P 288       0.271 -16.393 -43.697  0.00  0.00      PROA C  
ATOM   4685  HN  VAL P 288      -2.316 -17.571 -43.937  0.00  0.00      PROA H  
ATOM   4686  HA  VAL P 288      -0.388 -17.766 -45.834  0.00  0.00      PROA H  
ATOM   4687  HB  VAL P 288      -0.431 -18.342 -42.807  0.00  0.00      PROA H  
ATOM   4688 HG11 VAL P 288       1.394 -19.733 -43.616  0.00  0.00      PROA H  
ATOM   4689 HG12 VAL P 288       1.975 -18.257 -42.676  0.00  0.00      PROA H  
ATOM   4690 HG13 VAL P 288       2.173 -18.511 -44.488  0.00  0.00      PROA H  
ATOM   4691 HG21 VAL P 288       0.628 -16.102 -42.686  0.00  0.00      PROA H  
ATOM   4692 HG22 VAL P 288      -0.770 -16.051 -43.880  0.00  0.00      PROA H  
ATOM   4693 HG23 VAL P 288       0.861 -16.034 -44.567  0.00  0.00      PROA H  
ATOM   4694  N   PRO P 289       0.319 -20.226 -46.318  0.00  0.00      PROA N  
ATOM   4695  CA  PRO P 289       0.552 -21.578 -46.886  0.00  0.00      PROA C  
ATOM   4696  C   PRO P 289       0.811 -22.709 -45.943  0.00  0.00      PROA C  
ATOM   4697  O   PRO P 289       1.346 -22.439 -44.892  0.00  0.00      PROA O  
ATOM   4698  CB  PRO P 289       1.779 -21.384 -47.803  0.00  0.00      PROA C  
ATOM   4699  CG  PRO P 289       1.577 -20.005 -48.414  0.00  0.00      PROA C  
ATOM   4700  CD  PRO P 289       1.020 -19.247 -47.251  0.00  0.00      PROA C  
ATOM   4701  HA  PRO P 289      -0.297 -21.879 -47.481  0.00  0.00      PROA H  
ATOM   4702  HB1 PRO P 289       1.841 -22.164 -48.592  0.00  0.00      PROA H  
ATOM   4703  HB2 PRO P 289       2.737 -21.649 -47.308  0.00  0.00      PROA H  
ATOM   4704  HG1 PRO P 289       2.554 -19.614 -48.770  0.00  0.00      PROA H  
ATOM   4705  HG2 PRO P 289       0.735 -20.129 -49.129  0.00  0.00      PROA H  
ATOM   4706  HD1 PRO P 289       1.851 -18.774 -46.686  0.00  0.00      PROA H  
ATOM   4707  HD2 PRO P 289       0.242 -18.486 -47.474  0.00  0.00      PROA H  
ATOM   4708  N   LYS P 290       0.526 -23.952 -46.457  0.00  0.00      PROA N  
ATOM   4709  CA  LYS P 290       0.478 -25.176 -45.805  0.00  0.00      PROA C  
ATOM   4710  C   LYS P 290       1.992 -25.568 -45.521  0.00  0.00      PROA C  
ATOM   4711  O   LYS P 290       2.862 -25.578 -46.412  0.00  0.00      PROA O  
ATOM   4712  CB  LYS P 290      -0.261 -26.263 -46.581  0.00  0.00      PROA C  
ATOM   4713  CG  LYS P 290      -1.798 -26.072 -46.585  0.00  0.00      PROA C  
ATOM   4714  CD  LYS P 290      -2.496 -26.235 -45.214  0.00  0.00      PROA C  
ATOM   4715  CE  LYS P 290      -3.992 -25.893 -45.159  0.00  0.00      PROA C  
ATOM   4716  NZ  LYS P 290      -4.552 -26.024 -43.865  0.00  0.00      PROA N1+
ATOM   4717  HN  LYS P 290       0.199 -23.938 -47.398  0.00  0.00      PROA H  
ATOM   4718  HA  LYS P 290       0.054 -25.162 -44.811  0.00  0.00      PROA H  
ATOM   4719  HB1 LYS P 290      -0.154 -27.266 -46.114  0.00  0.00      PROA H  
ATOM   4720  HB2 LYS P 290       0.032 -26.354 -47.649  0.00  0.00      PROA H  
ATOM   4721  HG1 LYS P 290      -2.354 -26.713 -47.302  0.00  0.00      PROA H  
ATOM   4722  HG2 LYS P 290      -2.123 -25.081 -46.968  0.00  0.00      PROA H  
ATOM   4723  HD1 LYS P 290      -1.990 -25.543 -44.507  0.00  0.00      PROA H  
ATOM   4724  HD2 LYS P 290      -2.334 -27.313 -45.000  0.00  0.00      PROA H  
ATOM   4725  HE1 LYS P 290      -4.662 -26.485 -45.820  0.00  0.00      PROA H  
ATOM   4726  HE2 LYS P 290      -4.208 -24.874 -45.546  0.00  0.00      PROA H  
ATOM   4727  HZ1 LYS P 290      -4.378 -26.870 -43.285  0.00  0.00      PROA H  
ATOM   4728  HZ2 LYS P 290      -5.591 -26.050 -43.821  0.00  0.00      PROA H  
ATOM   4729  HZ3 LYS P 290      -4.338 -25.343 -43.109  0.00  0.00      PROA H  
ATOM   4730  N   GLY P 291       2.283 -25.837 -44.242  0.00  0.00      PROA N  
ATOM   4731  CA  GLY P 291       3.686 -25.884 -43.819  0.00  0.00      PROA C  
ATOM   4732  C   GLY P 291       4.363 -24.619 -43.523  0.00  0.00      PROA C  
ATOM   4733  O   GLY P 291       5.145 -24.601 -42.606  0.00  0.00      PROA O  
ATOM   4734  HN  GLY P 291       1.580 -25.933 -43.543  0.00  0.00      PROA H  
ATOM   4735  HA1 GLY P 291       4.267 -26.474 -44.511  0.00  0.00      PROA H  
ATOM   4736  HA2 GLY P 291       3.566 -26.433 -42.897  0.00  0.00      PROA H  
ATOM   4737  N   LEU P 292       4.096 -23.524 -44.239  0.00  0.00      PROA N  
ATOM   4738  CA  LEU P 292       4.734 -22.202 -43.984  0.00  0.00      PROA C  
ATOM   4739  C   LEU P 292       4.241 -21.608 -42.675  0.00  0.00      PROA C  
ATOM   4740  O   LEU P 292       5.118 -21.063 -41.942  0.00  0.00      PROA O  
ATOM   4741  CB  LEU P 292       4.447 -21.209 -45.122  0.00  0.00      PROA C  
ATOM   4742  CG  LEU P 292       5.132 -19.866 -45.044  0.00  0.00      PROA C  
ATOM   4743  CD1 LEU P 292       6.641 -19.984 -44.650  0.00  0.00      PROA C  
ATOM   4744  CD2 LEU P 292       5.161 -19.051 -46.327  0.00  0.00      PROA C  
ATOM   4745  HN  LEU P 292       3.370 -23.629 -44.914  0.00  0.00      PROA H  
ATOM   4746  HA  LEU P 292       5.784 -22.433 -43.876  0.00  0.00      PROA H  
ATOM   4747  HB1 LEU P 292       3.344 -21.123 -45.220  0.00  0.00      PROA H  
ATOM   4748  HB2 LEU P 292       4.763 -21.606 -46.110  0.00  0.00      PROA H  
ATOM   4749  HG  LEU P 292       4.535 -19.254 -44.334  0.00  0.00      PROA H  
ATOM   4750 HD11 LEU P 292       7.203 -20.585 -45.397  0.00  0.00      PROA H  
ATOM   4751 HD12 LEU P 292       6.700 -20.589 -43.720  0.00  0.00      PROA H  
ATOM   4752 HD13 LEU P 292       6.975 -18.979 -44.316  0.00  0.00      PROA H  
ATOM   4753 HD21 LEU P 292       5.912 -18.232 -46.340  0.00  0.00      PROA H  
ATOM   4754 HD22 LEU P 292       4.121 -18.671 -46.426  0.00  0.00      PROA H  
ATOM   4755 HD23 LEU P 292       5.369 -19.706 -47.200  0.00  0.00      PROA H  
ATOM   4756  N   SER P 293       2.968 -21.783 -42.313  0.00  0.00      PROA N  
ATOM   4757  CA  SER P 293       2.355 -21.165 -41.195  0.00  0.00      PROA C  
ATOM   4758  C   SER P 293       3.047 -21.462 -39.899  0.00  0.00      PROA C  
ATOM   4759  O   SER P 293       3.337 -20.615 -39.040  0.00  0.00      PROA O  
ATOM   4760  CB  SER P 293       0.875 -21.465 -41.155  0.00  0.00      PROA C  
ATOM   4761  OG  SER P 293       0.624 -22.870 -41.262  0.00  0.00      PROA O  
ATOM   4762  HN  SER P 293       2.311 -22.341 -42.814  0.00  0.00      PROA H  
ATOM   4763  HA  SER P 293       2.432 -20.102 -41.369  0.00  0.00      PROA H  
ATOM   4764  HB1 SER P 293       0.361 -21.047 -42.047  0.00  0.00      PROA H  
ATOM   4765  HB2 SER P 293       0.451 -21.044 -40.218  0.00  0.00      PROA H  
ATOM   4766  HG1 SER P 293       0.837 -23.266 -40.414  0.00  0.00      PROA H  
ATOM   4767  N   GLU P 294       3.357 -22.745 -39.663  0.00  0.00      PROA N  
ATOM   4768  CA  GLU P 294       4.206 -23.262 -38.605  0.00  0.00      PROA C  
ATOM   4769  C   GLU P 294       5.689 -22.780 -38.615  0.00  0.00      PROA C  
ATOM   4770  O   GLU P 294       6.255 -22.294 -37.638  0.00  0.00      PROA O  
ATOM   4771  CB  GLU P 294       4.220 -24.775 -38.544  0.00  0.00      PROA C  
ATOM   4772  CG  GLU P 294       2.887 -25.396 -38.071  0.00  0.00      PROA C  
ATOM   4773  CD  GLU P 294       1.729 -25.349 -39.107  0.00  0.00      PROA C  
ATOM   4774  OE1 GLU P 294       1.537 -26.299 -39.953  0.00  0.00      PROA O  
ATOM   4775  OE2 GLU P 294       1.137 -24.252 -39.139  0.00  0.00      PROA O1-
ATOM   4776  HN  GLU P 294       2.891 -23.396 -40.258  0.00  0.00      PROA H  
ATOM   4777  HA  GLU P 294       3.739 -22.904 -37.700  0.00  0.00      PROA H  
ATOM   4778  HB1 GLU P 294       5.069 -25.061 -37.887  0.00  0.00      PROA H  
ATOM   4779  HB2 GLU P 294       4.521 -25.235 -39.510  0.00  0.00      PROA H  
ATOM   4780  HG1 GLU P 294       2.437 -24.847 -37.216  0.00  0.00      PROA H  
ATOM   4781  HG2 GLU P 294       2.925 -26.473 -37.799  0.00  0.00      PROA H  
ATOM   4782  N   ARG P 295       6.331 -22.794 -39.790  0.00  0.00      PROA N  
ATOM   4783  CA  ARG P 295       7.665 -22.277 -39.896  0.00  0.00      PROA C  
ATOM   4784  C   ARG P 295       7.721 -20.728 -39.486  0.00  0.00      PROA C  
ATOM   4785  O   ARG P 295       8.585 -20.313 -38.754  0.00  0.00      PROA O  
ATOM   4786  CB  ARG P 295       8.427 -22.446 -41.260  0.00  0.00      PROA C  
ATOM   4787  CG  ARG P 295       9.037 -23.826 -41.462  0.00  0.00      PROA C  
ATOM   4788  CD  ARG P 295      10.115 -24.197 -40.426  0.00  0.00      PROA C  
ATOM   4789  NE  ARG P 295      11.026 -23.044 -40.220  0.00  0.00      PROA N  
ATOM   4790  CZ  ARG P 295      11.980 -23.023 -39.244  0.00  0.00      PROA C  
ATOM   4791  NH1 ARG P 295      12.045 -24.009 -38.372  0.00  0.00      PROA N1+
ATOM   4792  NH2 ARG P 295      12.767 -21.971 -39.126  0.00  0.00      PROA N  
ATOM   4793  HN  ARG P 295       5.992 -23.334 -40.557  0.00  0.00      PROA H  
ATOM   4794  HA  ARG P 295       8.144 -22.784 -39.072  0.00  0.00      PROA H  
ATOM   4795  HB1 ARG P 295       9.240 -21.691 -41.305  0.00  0.00      PROA H  
ATOM   4796  HB2 ARG P 295       7.718 -22.140 -42.059  0.00  0.00      PROA H  
ATOM   4797  HG1 ARG P 295       9.516 -24.009 -42.448  0.00  0.00      PROA H  
ATOM   4798  HG2 ARG P 295       8.212 -24.563 -41.355  0.00  0.00      PROA H  
ATOM   4799  HD1 ARG P 295      10.751 -25.043 -40.764  0.00  0.00      PROA H  
ATOM   4800  HD2 ARG P 295       9.617 -24.502 -39.481  0.00  0.00      PROA H  
ATOM   4801  HE  ARG P 295      11.257 -22.370 -40.921  0.00  0.00      PROA H  
ATOM   4802 HH11 ARG P 295      11.721 -24.910 -38.658  0.00  0.00      PROA H  
ATOM   4803 HH12 ARG P 295      12.719 -23.890 -37.643  0.00  0.00      PROA H  
ATOM   4804 HH21 ARG P 295      12.558 -21.078 -39.525  0.00  0.00      PROA H  
ATOM   4805 HH22 ARG P 295      13.451 -21.998 -38.397  0.00  0.00      PROA H  
ATOM   4806  N   VAL P 296       6.667 -20.005 -39.974  0.00  0.00      PROA N  
ATOM   4807  CA  VAL P 296       6.344 -18.631 -39.668  0.00  0.00      PROA C  
ATOM   4808  C   VAL P 296       6.211 -18.541 -38.149  0.00  0.00      PROA C  
ATOM   4809  O   VAL P 296       6.758 -17.618 -37.575  0.00  0.00      PROA O  
ATOM   4810  CB  VAL P 296       5.141 -18.090 -40.519  0.00  0.00      PROA C  
ATOM   4811  CG1 VAL P 296       4.445 -16.729 -40.127  0.00  0.00      PROA C  
ATOM   4812  CG2 VAL P 296       5.665 -17.816 -41.905  0.00  0.00      PROA C  
ATOM   4813  HN  VAL P 296       6.091 -20.576 -40.554  0.00  0.00      PROA H  
ATOM   4814  HA  VAL P 296       7.208 -18.054 -39.964  0.00  0.00      PROA H  
ATOM   4815  HB  VAL P 296       4.274 -18.783 -40.568  0.00  0.00      PROA H  
ATOM   4816 HG11 VAL P 296       4.023 -16.856 -39.107  0.00  0.00      PROA H  
ATOM   4817 HG12 VAL P 296       3.693 -16.410 -40.879  0.00  0.00      PROA H  
ATOM   4818 HG13 VAL P 296       5.242 -15.962 -40.024  0.00  0.00      PROA H  
ATOM   4819 HG21 VAL P 296       4.898 -17.531 -42.657  0.00  0.00      PROA H  
ATOM   4820 HG22 VAL P 296       6.345 -18.637 -42.217  0.00  0.00      PROA H  
ATOM   4821 HG23 VAL P 296       6.376 -16.969 -42.015  0.00  0.00      PROA H  
ATOM   4822  N   MET P 297       5.416 -19.397 -37.484  0.00  0.00      PROA N  
ATOM   4823  CA  MET P 297       5.335 -19.364 -36.016  0.00  0.00      PROA C  
ATOM   4824  C   MET P 297       6.660 -19.548 -35.184  0.00  0.00      PROA C  
ATOM   4825  O   MET P 297       6.905 -18.867 -34.182  0.00  0.00      PROA O  
ATOM   4826  CB  MET P 297       4.284 -20.411 -35.468  0.00  0.00      PROA C  
ATOM   4827  CG  MET P 297       2.822 -20.081 -35.614  0.00  0.00      PROA C  
ATOM   4828  SD  MET P 297       2.257 -18.476 -34.905  0.00  0.00      PROA S  
ATOM   4829  CE  MET P 297       3.165 -18.552 -33.326  0.00  0.00      PROA C  
ATOM   4830  HN  MET P 297       4.743 -19.927 -37.993  0.00  0.00      PROA H  
ATOM   4831  HA  MET P 297       4.891 -18.407 -35.785  0.00  0.00      PROA H  
ATOM   4832  HB1 MET P 297       4.516 -20.603 -34.399  0.00  0.00      PROA H  
ATOM   4833  HB2 MET P 297       4.384 -21.347 -36.058  0.00  0.00      PROA H  
ATOM   4834  HG1 MET P 297       2.230 -20.857 -35.083  0.00  0.00      PROA H  
ATOM   4835  HG2 MET P 297       2.491 -20.066 -36.674  0.00  0.00      PROA H  
ATOM   4836  HE1 MET P 297       2.818 -17.682 -32.729  0.00  0.00      PROA H  
ATOM   4837  HE2 MET P 297       4.261 -18.519 -33.501  0.00  0.00      PROA H  
ATOM   4838  HE3 MET P 297       2.888 -19.461 -32.749  0.00  0.00      PROA H  
ATOM   4839  N   ASP P 298       7.532 -20.486 -35.642  0.00  0.00      PROA N  
ATOM   4840  CA  ASP P 298       8.846 -20.616 -35.107  0.00  0.00      PROA C  
ATOM   4841  C   ASP P 298       9.593 -19.332 -35.260  0.00  0.00      PROA C  
ATOM   4842  O   ASP P 298      10.041 -18.687 -34.322  0.00  0.00      PROA O  
ATOM   4843  CB  ASP P 298       9.687 -21.793 -35.444  0.00  0.00      PROA C  
ATOM   4844  CG  ASP P 298       9.264 -23.116 -34.762  0.00  0.00      PROA C  
ATOM   4845  OD1 ASP P 298       8.430 -23.062 -33.831  0.00  0.00      PROA O  
ATOM   4846  OD2 ASP P 298       9.835 -24.202 -35.136  0.00  0.00      PROA O1-
ATOM   4847  HN  ASP P 298       7.418 -20.989 -36.495  0.00  0.00      PROA H  
ATOM   4848  HA  ASP P 298       8.718 -20.711 -34.038  0.00  0.00      PROA H  
ATOM   4849  HB1 ASP P 298      10.748 -21.619 -35.162  0.00  0.00      PROA H  
ATOM   4850  HB2 ASP P 298       9.779 -21.952 -36.540  0.00  0.00      PROA H  
ATOM   4851  N   TYR P 299       9.822 -18.876 -36.469  0.00  0.00      PROA N  
ATOM   4852  CA  TYR P 299      10.585 -17.693 -36.833  0.00  0.00      PROA C  
ATOM   4853  C   TYR P 299      10.203 -16.405 -36.134  0.00  0.00      PROA C  
ATOM   4854  O   TYR P 299      11.028 -15.847 -35.494  0.00  0.00      PROA O  
ATOM   4855  CB  TYR P 299      10.640 -17.432 -38.415  0.00  0.00      PROA C  
ATOM   4856  CG  TYR P 299      10.769 -15.961 -39.003  0.00  0.00      PROA C  
ATOM   4857  CD1 TYR P 299      11.999 -15.331 -38.923  0.00  0.00      PROA C  
ATOM   4858  CD2 TYR P 299       9.713 -15.386 -39.833  0.00  0.00      PROA C  
ATOM   4859  CE1 TYR P 299      12.192 -14.161 -39.753  0.00  0.00      PROA C  
ATOM   4860  CE2 TYR P 299       9.914 -14.153 -40.504  0.00  0.00      PROA C  
ATOM   4861  CZ  TYR P 299      11.128 -13.546 -40.442  0.00  0.00      PROA C  
ATOM   4862  OH  TYR P 299      11.341 -12.367 -41.117  0.00  0.00      PROA O  
ATOM   4863  HN  TYR P 299       9.479 -19.505 -37.163  0.00  0.00      PROA H  
ATOM   4864  HA  TYR P 299      11.629 -17.772 -36.569  0.00  0.00      PROA H  
ATOM   4865  HB1 TYR P 299       9.724 -17.905 -38.829  0.00  0.00      PROA H  
ATOM   4866  HB2 TYR P 299      11.442 -18.050 -38.874  0.00  0.00      PROA H  
ATOM   4867  HD1 TYR P 299      12.829 -15.825 -38.440  0.00  0.00      PROA H  
ATOM   4868  HD2 TYR P 299       8.804 -15.963 -39.910  0.00  0.00      PROA H  
ATOM   4869  HE1 TYR P 299      13.192 -13.756 -39.709  0.00  0.00      PROA H  
ATOM   4870  HE2 TYR P 299       9.097 -13.651 -41.001  0.00  0.00      PROA H  
ATOM   4871  HH  TYR P 299      12.227 -12.053 -40.926  0.00  0.00      PROA H  
ATOM   4872  N   ILE P 300       8.952 -16.049 -36.274  0.00  0.00      PROA N  
ATOM   4873  CA  ILE P 300       8.483 -14.726 -35.789  0.00  0.00      PROA C  
ATOM   4874  C   ILE P 300       8.745 -14.593 -34.287  0.00  0.00      PROA C  
ATOM   4875  O   ILE P 300       9.338 -13.641 -33.793  0.00  0.00      PROA O  
ATOM   4876  CB  ILE P 300       7.138 -14.252 -36.218  0.00  0.00      PROA C  
ATOM   4877  CG1 ILE P 300       7.054 -14.171 -37.718  0.00  0.00      PROA C  
ATOM   4878  CG2 ILE P 300       6.898 -12.867 -35.583  0.00  0.00      PROA C  
ATOM   4879  CD  ILE P 300       5.828 -13.582 -38.334  0.00  0.00      PROA C  
ATOM   4880  HN  ILE P 300       8.325 -16.695 -36.702  0.00  0.00      PROA H  
ATOM   4881  HA  ILE P 300       9.090 -13.945 -36.224  0.00  0.00      PROA H  
ATOM   4882  HB  ILE P 300       6.341 -14.924 -35.832  0.00  0.00      PROA H  
ATOM   4883 HG11 ILE P 300       7.174 -15.183 -38.159  0.00  0.00      PROA H  
ATOM   4884 HG12 ILE P 300       7.912 -13.592 -38.122  0.00  0.00      PROA H  
ATOM   4885 HG21 ILE P 300       6.045 -12.390 -36.111  0.00  0.00      PROA H  
ATOM   4886 HG22 ILE P 300       7.793 -12.226 -35.737  0.00  0.00      PROA H  
ATOM   4887 HG23 ILE P 300       6.806 -12.956 -34.479  0.00  0.00      PROA H  
ATOM   4888  HD1 ILE P 300       6.030 -13.740 -39.415  0.00  0.00      PROA H  
ATOM   4889  HD2 ILE P 300       5.600 -12.531 -38.053  0.00  0.00      PROA H  
ATOM   4890  HD3 ILE P 300       4.915 -14.142 -38.038  0.00  0.00      PROA H  
ATOM   4891  N   VAL P 301       8.210 -15.581 -33.553  0.00  0.00      PROA N  
ATOM   4892  CA  VAL P 301       8.168 -15.573 -32.136  0.00  0.00      PROA C  
ATOM   4893  C   VAL P 301       9.518 -15.719 -31.571  0.00  0.00      PROA C  
ATOM   4894  O   VAL P 301       9.921 -15.053 -30.574  0.00  0.00      PROA O  
ATOM   4895  CB  VAL P 301       7.189 -16.565 -31.524  0.00  0.00      PROA C  
ATOM   4896  CG1 VAL P 301       7.247 -16.496 -29.933  0.00  0.00      PROA C  
ATOM   4897  CG2 VAL P 301       5.818 -16.259 -32.087  0.00  0.00      PROA C  
ATOM   4898  HN  VAL P 301       7.809 -16.430 -33.887  0.00  0.00      PROA H  
ATOM   4899  HA  VAL P 301       7.849 -14.609 -31.769  0.00  0.00      PROA H  
ATOM   4900  HB  VAL P 301       7.459 -17.580 -31.884  0.00  0.00      PROA H  
ATOM   4901 HG11 VAL P 301       8.272 -16.811 -29.640  0.00  0.00      PROA H  
ATOM   4902 HG12 VAL P 301       6.585 -17.275 -29.499  0.00  0.00      PROA H  
ATOM   4903 HG13 VAL P 301       6.956 -15.478 -29.597  0.00  0.00      PROA H  
ATOM   4904 HG21 VAL P 301       5.510 -15.198 -31.970  0.00  0.00      PROA H  
ATOM   4905 HG22 VAL P 301       5.150 -16.978 -31.567  0.00  0.00      PROA H  
ATOM   4906 HG23 VAL P 301       5.834 -16.404 -33.189  0.00  0.00      PROA H  
ATOM   4907  N   SER P 302      10.391 -16.531 -32.179  0.00  0.00      PROA N  
ATOM   4908  CA  SER P 302      11.700 -16.802 -31.643  0.00  0.00      PROA C  
ATOM   4909  C   SER P 302      12.533 -15.519 -31.785  0.00  0.00      PROA C  
ATOM   4910  O   SER P 302      13.054 -15.055 -30.803  0.00  0.00      PROA O  
ATOM   4911  CB  SER P 302      12.427 -17.958 -32.280  0.00  0.00      PROA C  
ATOM   4912  OG  SER P 302      12.736 -17.797 -33.725  0.00  0.00      PROA O  
ATOM   4913  HN  SER P 302      10.121 -17.082 -32.964  0.00  0.00      PROA H  
ATOM   4914  HA  SER P 302      11.620 -17.036 -30.591  0.00  0.00      PROA H  
ATOM   4915  HB1 SER P 302      11.949 -18.951 -32.146  0.00  0.00      PROA H  
ATOM   4916  HB2 SER P 302      13.392 -17.921 -31.731  0.00  0.00      PROA H  
ATOM   4917  HG1 SER P 302      11.940 -17.912 -34.249  0.00  0.00      PROA H  
ATOM   4918  N   THR P 303      12.622 -14.945 -33.007  0.00  0.00      PROA N  
ATOM   4919  CA  THR P 303      13.364 -13.716 -33.327  0.00  0.00      PROA C  
ATOM   4920  C   THR P 303      12.989 -12.477 -32.574  0.00  0.00      PROA C  
ATOM   4921  O   THR P 303      13.786 -11.735 -32.000  0.00  0.00      PROA O  
ATOM   4922  CB  THR P 303      13.320 -13.373 -34.782  0.00  0.00      PROA C  
ATOM   4923  CG2 THR P 303      14.117 -14.410 -35.641  0.00  0.00      PROA C  
ATOM   4924  OG1 THR P 303      12.034 -13.364 -35.255  0.00  0.00      PROA O  
ATOM   4925  HN  THR P 303      12.151 -15.393 -33.763  0.00  0.00      PROA H  
ATOM   4926  HA  THR P 303      14.350 -13.946 -32.953  0.00  0.00      PROA H  
ATOM   4927  HB  THR P 303      13.815 -12.401 -34.989  0.00  0.00      PROA H  
ATOM   4928  HG1 THR P 303      11.842 -14.285 -35.447  0.00  0.00      PROA H  
ATOM   4929 HG21 THR P 303      15.195 -14.141 -35.628  0.00  0.00      PROA H  
ATOM   4930 HG22 THR P 303      13.872 -14.287 -36.718  0.00  0.00      PROA H  
ATOM   4931 HG23 THR P 303      13.880 -15.452 -35.338  0.00  0.00      PROA H  
ATOM   4932  N   TRP P 304      11.662 -12.332 -32.472  0.00  0.00      PROA N  
ATOM   4933  CA  TRP P 304      10.987 -11.237 -31.669  0.00  0.00      PROA C  
ATOM   4934  C   TRP P 304      11.473 -11.312 -30.184  0.00  0.00      PROA C  
ATOM   4935  O   TRP P 304      11.836 -10.288 -29.559  0.00  0.00      PROA O  
ATOM   4936  CB  TRP P 304       9.459 -11.358 -31.900  0.00  0.00      PROA C  
ATOM   4937  CG  TRP P 304       8.638 -10.383 -31.048  0.00  0.00      PROA C  
ATOM   4938  CD1 TRP P 304       8.132  -9.197 -31.536  0.00  0.00      PROA C
[truncated: 1,254,864 more chars]
