# Supplementary material for: Molecular Dynamics-Derived Pharmacophore Model Explaining the Nonselective Aspect of KV10.1 Pore Blockers
Source: Int J Mol Sci. 2021 Aug 20;22(16):8999. doi: 10.3390/ijms22168999 (PMC8396485; doi:10.3390/ijms22168999)
Supplement: Supplementary file 1 [file ijms-22-08999-s001.zip › SUPP_INFO_files/Figure8-Stable_pose_CLOF.pdb]

ATOM      1  N   CLOFC   1      -0.668  -0.376   3.634  0.00  0.00      CLOF N  
ATOM      2  CL  CLOFC   1      -3.904  -2.222  -4.278  0.00  0.00      CLOF C  
ATOM      3  C1  CLOFC   1      -0.511  -1.556  -2.270  0.00  0.00      CLOF C  
ATOM      4  C2  CLOFC   1      -1.644   0.630  -2.578  0.00  0.00      CLOF C  
ATOM      5  C3  CLOFC   1      -1.544  -2.129  -3.071  0.00  0.00      CLOF C  
ATOM      6  C4  CLOFC   1      -2.730  -0.039  -3.143  0.00  0.00      CLOF C  
ATOM      7  C5  CLOFC   1      -0.584  -0.125  -2.104  0.00  0.00      CLOF C  
ATOM      8  C6  CLOFC   1      -2.633  -1.335  -3.444  0.00  0.00      CLOF C  
ATOM      9  C7  CLOFC   1      -3.262  -5.981   7.783  0.00  0.00      CLOF C  
ATOM     10  C8  CLOFC   1      -2.990   0.232   4.635  0.00  0.00      CLOF C  
ATOM     11  C9  CLOFC   1       1.493   0.688   4.692  0.00  0.00      CLOF C  
ATOM     12  C10 CLOFC   1       0.460   0.625  -1.292  0.00  0.00      CLOF C  
ATOM     13  C11 CLOFC   1      -3.867  -6.171   6.398  0.00  0.00      CLOF C  
ATOM     14  C12 CLOFC   1      -0.341   1.033  -0.019  0.00  0.00      CLOF C  
ATOM     15  C13 CLOFC   1      -3.599  -5.002   5.446  0.00  0.00      CLOF C  
ATOM     16  C14 CLOFC   1      -2.157  -5.205   4.926  0.00  0.00      CLOF C  
ATOM     17  C15 CLOFC   1      -1.764  -4.255   3.785  0.00  0.00      CLOF C  
ATOM     18  C16 CLOFC   1       0.053   0.070   1.132  0.00  0.00      CLOF C  
ATOM     19  C17 CLOFC   1      -1.275  -2.871   4.349  0.00  0.00      CLOF C  
ATOM     20  C18 CLOFC   1      -1.459   0.270   4.785  0.00  0.00      CLOF C  
ATOM     21  C19 CLOFC   1       0.791  -0.576   4.136  0.00  0.00      CLOF C  
ATOM     22  C20 CLOFC   1      -0.668   0.567   2.392  0.00  0.00      CLOF C  
ATOM     23  C21 CLOFC   1      -1.301  -1.713   3.282  0.00  0.00      CLOF C  
ATOM     24  H1  CLOFC   1       0.266  -2.128  -1.785  0.00  0.00      CLOF H  
ATOM     25  H2  CLOFC   1      -1.750   1.689  -2.399  0.00  0.00      CLOF H  
ATOM     26  H3  CLOFC   1      -1.545  -3.195  -3.246  0.00  0.00      CLOF H  
ATOM     27  H4  CLOFC   1      -3.558   0.586  -3.444  0.00  0.00      CLOF H  
ATOM     28  H5  CLOFC   1      -3.339  -6.949   8.323  0.00  0.00      CLOF H  
ATOM     29  H6  CLOFC   1      -3.973  -5.310   8.310  0.00  0.00      CLOF H  
ATOM     30  H7  CLOFC   1      -2.220  -5.595   7.768  0.00  0.00      CLOF H  
ATOM     31  H8  CLOFC   1      -3.518  -0.715   4.392  0.00  0.00      CLOF H  
ATOM     32  H9  CLOFC   1      -3.518   0.762   5.457  0.00  0.00      CLOF H  
ATOM     33  H10 CLOFC   1      -3.397   1.001   3.944  0.00  0.00      CLOF H  
ATOM     34  H11 CLOFC   1       1.700   1.328   3.808  0.00  0.00      CLOF H  
ATOM     35  H12 CLOFC   1       0.982   1.259   5.496  0.00  0.00      CLOF H  
ATOM     36  H13 CLOFC   1       2.459   0.458   5.189  0.00  0.00      CLOF H  
ATOM     37  H14 CLOFC   1       1.232  -0.124  -1.013  0.00  0.00      CLOF H  
ATOM     38  H15 CLOFC   1       0.787   1.465  -1.941  0.00  0.00      CLOF H  
ATOM     39  H16 CLOFC   1      -4.967  -6.273   6.515  0.00  0.00      CLOF H  
ATOM     40  H17 CLOFC   1      -3.496  -7.126   5.969  0.00  0.00      CLOF H  
ATOM     41  H18 CLOFC   1      -1.449   1.114  -0.013  0.00  0.00      CLOF H  
ATOM     42  H19 CLOFC   1      -0.006   2.074   0.177  0.00  0.00      CLOF H  
ATOM     43  H20 CLOFC   1      -4.406  -5.122   4.693  0.00  0.00      CLOF H  
ATOM     44  H21 CLOFC   1      -3.724  -4.034   5.976  0.00  0.00      CLOF H  
ATOM     45  H22 CLOFC   1      -2.089  -6.180   4.398  0.00  0.00      CLOF H  
ATOM     46  H23 CLOFC   1      -1.375  -5.141   5.713  0.00  0.00      CLOF H  
ATOM     47  H24 CLOFC   1      -0.897  -4.785   3.335  0.00  0.00      CLOF H  
ATOM     48  H25 CLOFC   1      -2.568  -4.004   3.060  0.00  0.00      CLOF H  
ATOM     49  H26 CLOFC   1       1.159   0.145   1.202  0.00  0.00      CLOF H  
ATOM     50  H27 CLOFC   1      -0.242  -0.981   0.921  0.00  0.00      CLOF H  
ATOM     51  H28 CLOFC   1      -0.294  -3.047   4.840  0.00  0.00      CLOF H  
ATOM     52  H29 CLOFC   1      -2.022  -2.707   5.155  0.00  0.00      CLOF H  
ATOM     53  H30 CLOFC   1      -1.160  -0.311   5.645  0.00  0.00      CLOF H  
ATOM     54  H31 CLOFC   1      -1.110   1.290   4.848  0.00  0.00      CLOF H  
ATOM     55  H32 CLOFC   1       0.709  -1.233   4.989  0.00  0.00      CLOF H  
ATOM     56  H33 CLOFC   1       1.330  -0.955   3.280  0.00  0.00      CLOF H  
ATOM     57  H34 CLOFC   1      -1.634   0.884   2.027  0.00  0.00      CLOF H  
ATOM     58  H35 CLOFC   1      -0.081   1.422   2.696  0.00  0.00      CLOF H  
ATOM     59  H36 CLOFC   1      -2.329  -1.527   3.009  0.00  0.00      CLOF H  
ATOM     60  H37 CLOFC   1      -0.753  -2.089   2.431  0.00  0.00      CLOF H  
ATOM     61  POT POT C   1      61.078   6.356  56.915  0.00  0.00      CPOT P  
ATOM     62  POT POT C   2       0.354   1.093  10.837  0.00  0.00      CPOT P  
ATOM     63  POT POT C   3     -33.787 -36.587  56.227  0.00  0.00      CPOT P  
ATOM     64  N   CYS P   1      31.884  -3.320 -20.421  0.00  0.00      PROA N  
ATOM     65  CA  CYS P   1      32.501  -4.600 -19.934  0.00  0.00      PROA C  
ATOM     66  C   CYS P   1      32.718  -4.647 -18.412  0.00  0.00      PROA C  
ATOM     67  O   CYS P   1      32.435  -3.740 -17.688  0.00  0.00      PROA O  
ATOM     68  CB  CYS P   1      33.876  -4.833 -20.681  0.00  0.00      PROA C  
ATOM     69  SG  CYS P   1      33.787  -4.937 -22.547  0.00  0.00      PROA S  
ATOM     70  HA  CYS P   1      31.754  -5.308 -20.261  0.00  0.00      PROA H  
ATOM     71  HB1 CYS P   1      34.281  -5.802 -20.319  0.00  0.00      PROA H  
ATOM     72  HB2 CYS P   1      34.586  -4.024 -20.407  0.00  0.00      PROA H  
ATOM     73  HG1 CYS P   1      33.971  -3.631 -22.678  0.00  0.00      PROA H  
ATOM     74  HT1 CYS P   1      32.470  -2.508 -20.141  0.00  0.00      PROA H  
ATOM     75  HT2 CYS P   1      30.920  -3.285 -20.033  0.00  0.00      PROA H  
ATOM     76  HT3 CYS P   1      31.835  -3.324 -21.460  0.00  0.00      PROA H  
ATOM     77  N   VAL P   2      33.155  -5.720 -17.820  0.00  0.00      PROA N  
ATOM     78  CA  VAL P   2      33.038  -6.021 -16.403  0.00  0.00      PROA C  
ATOM     79  C   VAL P   2      33.792  -5.080 -15.438  0.00  0.00      PROA C  
ATOM     80  O   VAL P   2      33.208  -4.665 -14.420  0.00  0.00      PROA O  
ATOM     81  CB  VAL P   2      33.453  -7.473 -16.035  0.00  0.00      PROA C  
ATOM     82  CG1 VAL P   2      34.847  -7.828 -16.419  0.00  0.00      PROA C  
ATOM     83  CG2 VAL P   2      33.173  -7.865 -14.552  0.00  0.00      PROA C  
ATOM     84  HN  VAL P   2      33.373  -6.549 -18.329  0.00  0.00      PROA H  
ATOM     85  HA  VAL P   2      32.013  -5.862 -16.104  0.00  0.00      PROA H  
ATOM     86  HB  VAL P   2      32.754  -8.081 -16.649  0.00  0.00      PROA H  
ATOM     87 HG11 VAL P   2      35.551  -7.278 -15.759  0.00  0.00      PROA H  
ATOM     88 HG12 VAL P   2      35.212  -7.504 -17.417  0.00  0.00      PROA H  
ATOM     89 HG13 VAL P   2      35.058  -8.916 -16.335  0.00  0.00      PROA H  
ATOM     90 HG21 VAL P   2      33.282  -8.970 -14.571  0.00  0.00      PROA H  
ATOM     91 HG22 VAL P   2      32.138  -7.516 -14.351  0.00  0.00      PROA H  
ATOM     92 HG23 VAL P   2      33.979  -7.491 -13.884  0.00  0.00      PROA H  
ATOM     93  N   PHE P   3      34.965  -4.633 -15.778  0.00  0.00      PROA N  
ATOM     94  CA  PHE P   3      35.710  -3.778 -14.896  0.00  0.00      PROA C  
ATOM     95  C   PHE P   3      35.110  -2.347 -14.641  0.00  0.00      PROA C  
ATOM     96  O   PHE P   3      34.989  -1.931 -13.510  0.00  0.00      PROA O  
ATOM     97  CB  PHE P   3      37.223  -3.656 -15.272  0.00  0.00      PROA C  
ATOM     98  CG  PHE P   3      37.937  -2.521 -14.581  0.00  0.00      PROA C  
ATOM     99  CD1 PHE P   3      38.471  -2.605 -13.238  0.00  0.00      PROA C  
ATOM    100  CD2 PHE P   3      38.378  -1.401 -15.272  0.00  0.00      PROA C  
ATOM    101  CE1 PHE P   3      39.123  -1.549 -12.653  0.00  0.00      PROA C  
ATOM    102  CE2 PHE P   3      39.277  -0.442 -14.743  0.00  0.00      PROA C  
ATOM    103  CZ  PHE P   3      39.688  -0.579 -13.389  0.00  0.00      PROA C  
ATOM    104  HN  PHE P   3      35.353  -5.121 -16.557  0.00  0.00      PROA H  
ATOM    105  HA  PHE P   3      35.764  -4.219 -13.911  0.00  0.00      PROA H  
ATOM    106  HB1 PHE P   3      37.453  -3.639 -16.359  0.00  0.00      PROA H  
ATOM    107  HB2 PHE P   3      37.628  -4.583 -14.814  0.00  0.00      PROA H  
ATOM    108  HD1 PHE P   3      38.175  -3.411 -12.582  0.00  0.00      PROA H  
ATOM    109  HD2 PHE P   3      38.208  -1.474 -16.336  0.00  0.00      PROA H  
ATOM    110  HE1 PHE P   3      39.389  -1.554 -11.606  0.00  0.00      PROA H  
ATOM    111  HE2 PHE P   3      39.494   0.414 -15.364  0.00  0.00      PROA H  
ATOM    112  HZ  PHE P   3      40.233   0.168 -12.830  0.00  0.00      PROA H  
ATOM    113  N   LYS P   4      34.639  -1.664 -15.696  0.00  0.00      PROA N  
ATOM    114  CA  LYS P   4      34.249  -0.291 -15.599  0.00  0.00      PROA C  
ATOM    115  C   LYS P   4      32.881  -0.107 -14.865  0.00  0.00      PROA C  
ATOM    116  O   LYS P   4      32.618   0.778 -14.063  0.00  0.00      PROA O  
ATOM    117  CB  LYS P   4      34.070   0.415 -16.958  0.00  0.00      PROA C  
ATOM    118  CG  LYS P   4      33.703   1.859 -16.932  0.00  0.00      PROA C  
ATOM    119  CD  LYS P   4      34.607   2.634 -15.805  0.00  0.00      PROA C  
ATOM    120  CE  LYS P   4      34.684   4.173 -16.069  0.00  0.00      PROA C  
ATOM    121  NZ  LYS P   4      33.358   4.718 -16.263  0.00  0.00      PROA N1+
ATOM    122  HN  LYS P   4      34.798  -2.087 -16.585  0.00  0.00      PROA H  
ATOM    123  HA  LYS P   4      35.033   0.211 -15.051  0.00  0.00      PROA H  
ATOM    124  HB1 LYS P   4      33.275  -0.098 -17.540  0.00  0.00      PROA H  
ATOM    125  HB2 LYS P   4      35.057   0.372 -17.467  0.00  0.00      PROA H  
ATOM    126  HG1 LYS P   4      32.653   2.136 -16.698  0.00  0.00      PROA H  
ATOM    127  HG2 LYS P   4      34.051   2.258 -17.909  0.00  0.00      PROA H  
ATOM    128  HD1 LYS P   4      35.662   2.289 -15.755  0.00  0.00      PROA H  
ATOM    129  HD2 LYS P   4      34.147   2.437 -14.813  0.00  0.00      PROA H  
ATOM    130  HE1 LYS P   4      35.287   4.345 -16.986  0.00  0.00      PROA H  
ATOM    131  HE2 LYS P   4      35.076   4.706 -15.177  0.00  0.00      PROA H  
ATOM    132  HZ1 LYS P   4      32.681   4.226 -15.645  0.00  0.00      PROA H  
ATOM    133  HZ2 LYS P   4      33.069   4.614 -17.256  0.00  0.00      PROA H  
ATOM    134  HZ3 LYS P   4      33.265   5.722 -16.009  0.00  0.00      PROA H  
ATOM    135  N   THR P   5      31.909  -1.057 -15.122  0.00  0.00      PROA N  
ATOM    136  CA  THR P   5      30.661  -1.222 -14.353  0.00  0.00      PROA C  
ATOM    137  C   THR P   5      30.873  -1.512 -12.904  0.00  0.00      PROA C  
ATOM    138  O   THR P   5      30.149  -1.004 -12.093  0.00  0.00      PROA O  
ATOM    139  CB  THR P   5      29.826  -2.384 -14.990  0.00  0.00      PROA C  
ATOM    140  CG2 THR P   5      28.403  -2.527 -14.477  0.00  0.00      PROA C  
ATOM    141  OG1 THR P   5      29.886  -2.078 -16.395  0.00  0.00      PROA O  
ATOM    142  HN  THR P   5      31.944  -1.791 -15.796  0.00  0.00      PROA H  
ATOM    143  HA  THR P   5      30.215  -0.242 -14.431  0.00  0.00      PROA H  
ATOM    144  HB  THR P   5      30.391  -3.338 -14.912  0.00  0.00      PROA H  
ATOM    145  HG1 THR P   5      29.408  -1.248 -16.467  0.00  0.00      PROA H  
ATOM    146 HG21 THR P   5      27.870  -3.452 -14.787  0.00  0.00      PROA H  
ATOM    147 HG22 THR P   5      27.902  -1.667 -14.970  0.00  0.00      PROA H  
ATOM    148 HG23 THR P   5      28.247  -2.428 -13.381  0.00  0.00      PROA H  
ATOM    149  N   THR P   6      31.904  -2.325 -12.573  0.00  0.00      PROA N  
ATOM    150  CA  THR P   6      32.381  -2.512 -11.190  0.00  0.00      PROA C  
ATOM    151  C   THR P   6      32.922  -1.153 -10.690  0.00  0.00      PROA C  
ATOM    152  O   THR P   6      32.434  -0.706  -9.607  0.00  0.00      PROA O  
ATOM    153  CB  THR P   6      33.379  -3.653 -11.008  0.00  0.00      PROA C  
ATOM    154  CG2 THR P   6      33.721  -3.941  -9.457  0.00  0.00      PROA C  
ATOM    155  OG1 THR P   6      32.750  -4.811 -11.442  0.00  0.00      PROA O  
ATOM    156  HN  THR P   6      32.288  -2.890 -13.299  0.00  0.00      PROA H  
ATOM    157  HA  THR P   6      31.607  -2.757 -10.478  0.00  0.00      PROA H  
ATOM    158  HB  THR P   6      34.342  -3.457 -11.525  0.00  0.00      PROA H  
ATOM    159  HG1 THR P   6      32.606  -4.811 -12.391  0.00  0.00      PROA H  
ATOM    160 HG21 THR P   6      32.858  -3.649  -8.820  0.00  0.00      PROA H  
ATOM    161 HG22 THR P   6      34.648  -3.434  -9.115  0.00  0.00      PROA H  
ATOM    162 HG23 THR P   6      33.844  -5.046  -9.445  0.00  0.00      PROA H  
ATOM    163  N   TRP P   7      33.838  -0.439 -11.407  0.00  0.00      PROA N  
ATOM    164  CA  TRP P   7      34.392   0.834 -10.962  0.00  0.00      PROA C  
ATOM    165  C   TRP P   7      33.284   1.928 -10.689  0.00  0.00      PROA C  
ATOM    166  O   TRP P   7      33.220   2.414  -9.574  0.00  0.00      PROA O  
ATOM    167  CB  TRP P   7      35.332   1.190 -12.095  0.00  0.00      PROA C  
ATOM    168  CG  TRP P   7      36.016   2.489 -11.774  0.00  0.00      PROA C  
ATOM    169  CD1 TRP P   7      35.702   3.799 -12.168  0.00  0.00      PROA C  
ATOM    170  CD2 TRP P   7      37.106   2.667 -10.845  0.00  0.00      PROA C  
ATOM    171  CE2 TRP P   7      37.398   4.011 -10.731  0.00  0.00      PROA C  
ATOM    172  CE3 TRP P   7      37.931   1.701 -10.148  0.00  0.00      PROA C  
ATOM    173  NE1 TRP P   7      36.525   4.681 -11.521  0.00  0.00      PROA N  
ATOM    174  CZ2 TRP P   7      38.402   4.459  -9.979  0.00  0.00      PROA C  
ATOM    175  CZ3 TRP P   7      39.063   2.222  -9.483  0.00  0.00      PROA C  
ATOM    176  CH2 TRP P   7      39.251   3.581  -9.359  0.00  0.00      PROA C  
ATOM    177  HN  TRP P   7      34.194  -0.819 -12.258  0.00  0.00      PROA H  
ATOM    178  HA  TRP P   7      35.013   0.631 -10.102  0.00  0.00      PROA H  
ATOM    179  HB1 TRP P   7      34.926   1.228 -13.129  0.00  0.00      PROA H  
ATOM    180  HB2 TRP P   7      36.057   0.355 -12.210  0.00  0.00      PROA H  
ATOM    181  HD1 TRP P   7      34.854   4.134 -12.748  0.00  0.00      PROA H  
ATOM    182  HE1 TRP P   7      36.585   5.655 -11.531  0.00  0.00      PROA H  
ATOM    183  HE3 TRP P   7      37.788   0.648 -10.337  0.00  0.00      PROA H  
ATOM    184  HZ2 TRP P   7      38.421   5.504  -9.710  0.00  0.00      PROA H  
ATOM    185  HZ3 TRP P   7      39.830   1.589  -9.062  0.00  0.00      PROA H  
ATOM    186  HH2 TRP P   7      40.122   3.966  -8.850  0.00  0.00      PROA H  
ATOM    187  N   ASP P   8      32.312   2.064 -11.614  0.00  0.00      PROA N  
ATOM    188  CA  ASP P   8      31.192   2.964 -11.487  0.00  0.00      PROA C  
ATOM    189  C   ASP P   8      30.242   2.612 -10.315  0.00  0.00      PROA C  
ATOM    190  O   ASP P   8      29.772   3.505  -9.563  0.00  0.00      PROA O  
ATOM    191  CB  ASP P   8      30.484   3.096 -12.884  0.00  0.00      PROA C  
ATOM    192  CG  ASP P   8      31.348   3.928 -13.822  0.00  0.00      PROA C  
ATOM    193  OD1 ASP P   8      32.346   4.550 -13.441  0.00  0.00      PROA O  
ATOM    194  OD2 ASP P   8      31.006   4.075 -15.016  0.00  0.00      PROA O1-
ATOM    195  HN  ASP P   8      32.468   1.846 -12.574  0.00  0.00      PROA H  
ATOM    196  HA  ASP P   8      31.673   3.896 -11.230  0.00  0.00      PROA H  
ATOM    197  HB1 ASP P   8      29.508   3.612 -12.768  0.00  0.00      PROA H  
ATOM    198  HB2 ASP P   8      30.317   2.099 -13.346  0.00  0.00      PROA H  
ATOM    199  N   TRP P   9      29.903   1.319 -10.030  0.00  0.00      PROA N  
ATOM    200  CA  TRP P   9      29.255   0.949  -8.756  0.00  0.00      PROA C  
ATOM    201  C   TRP P   9      29.988   1.343  -7.521  0.00  0.00      PROA C  
ATOM    202  O   TRP P   9      29.476   1.931  -6.577  0.00  0.00      PROA O  
ATOM    203  CB  TRP P   9      29.031  -0.618  -8.805  0.00  0.00      PROA C  
ATOM    204  CG  TRP P   9      27.647  -0.924  -9.204  0.00  0.00      PROA C  
ATOM    205  CD1 TRP P   9      27.291  -1.795 -10.227  0.00  0.00      PROA C  
ATOM    206  CD2 TRP P   9      26.409  -0.389  -8.772  0.00  0.00      PROA C  
ATOM    207  CE2 TRP P   9      25.415  -0.900  -9.576  0.00  0.00      PROA C  
ATOM    208  CE3 TRP P   9      26.072   0.568  -7.786  0.00  0.00      PROA C  
ATOM    209  NE1 TRP P   9      26.010  -1.777 -10.431  0.00  0.00      PROA N  
ATOM    210  CZ2 TRP P   9      24.090  -0.629  -9.308  0.00  0.00      PROA C  
ATOM    211  CZ3 TRP P   9      24.719   0.848  -7.606  0.00  0.00      PROA C  
ATOM    212  CH2 TRP P   9      23.695   0.296  -8.352  0.00  0.00      PROA C  
ATOM    213  HN  TRP P   9      30.203   0.544 -10.580  0.00  0.00      PROA H  
ATOM    214  HA  TRP P   9      28.345   1.525  -8.681  0.00  0.00      PROA H  
ATOM    215  HB1 TRP P   9      29.337  -1.062  -7.834  0.00  0.00      PROA H  
ATOM    216  HB2 TRP P   9      29.738  -0.990  -9.577  0.00  0.00      PROA H  
ATOM    217  HD1 TRP P   9      28.023  -2.356 -10.789  0.00  0.00      PROA H  
ATOM    218  HE1 TRP P   9      25.500  -2.233 -11.127  0.00  0.00      PROA H  
ATOM    219  HE3 TRP P   9      26.807   1.191  -7.298  0.00  0.00      PROA H  
ATOM    220  HZ2 TRP P   9      23.309  -1.125  -9.866  0.00  0.00      PROA H  
ATOM    221  HZ3 TRP P   9      24.417   1.630  -6.926  0.00  0.00      PROA H  
ATOM    222  HH2 TRP P   9      22.648   0.503  -8.187  0.00  0.00      PROA H  
ATOM    223  N   ILE P  10      31.256   1.027  -7.520  0.00  0.00      PROA N  
ATOM    224  CA  ILE P  10      32.247   1.343  -6.365  0.00  0.00      PROA C  
ATOM    225  C   ILE P  10      32.214   2.840  -6.047  0.00  0.00      PROA C  
ATOM    226  O   ILE P  10      32.033   3.300  -4.962  0.00  0.00      PROA O  
ATOM    227  CB  ILE P  10      33.671   0.829  -6.655  0.00  0.00      PROA C  
ATOM    228  CG1 ILE P  10      33.442  -0.755  -6.492  0.00  0.00      PROA C  
ATOM    229  CG2 ILE P  10      34.665   1.381  -5.550  0.00  0.00      PROA C  
ATOM    230  CD  ILE P  10      34.684  -1.446  -7.033  0.00  0.00      PROA C  
ATOM    231  HN  ILE P  10      31.579   0.510  -8.309  0.00  0.00      PROA H  
ATOM    232  HA  ILE P  10      31.839   0.807  -5.521  0.00  0.00      PROA H  
ATOM    233  HB  ILE P  10      34.000   1.037  -7.695  0.00  0.00      PROA H  
ATOM    234 HG11 ILE P  10      32.615  -1.191  -7.092  0.00  0.00      PROA H  
ATOM    235 HG12 ILE P  10      33.079  -0.930  -5.457  0.00  0.00      PROA H  
ATOM    236 HG21 ILE P  10      35.600   0.815  -5.751  0.00  0.00      PROA H  
ATOM    237 HG22 ILE P  10      34.392   1.222  -4.485  0.00  0.00      PROA H  
ATOM    238 HG23 ILE P  10      34.880   2.459  -5.712  0.00  0.00      PROA H  
ATOM    239  HD1 ILE P  10      34.781  -1.261  -8.124  0.00  0.00      PROA H  
ATOM    240  HD2 ILE P  10      34.693  -2.515  -6.729  0.00  0.00      PROA H  
ATOM    241  HD3 ILE P  10      35.629  -0.961  -6.708  0.00  0.00      PROA H  
ATOM    242  N   ILE P  11      32.270   3.723  -7.086  0.00  0.00      PROA N  
ATOM    243  CA  ILE P  11      31.940   5.193  -6.963  0.00  0.00      PROA C  
ATOM    244  C   ILE P  11      30.657   5.575  -6.275  0.00  0.00      PROA C  
ATOM    245  O   ILE P  11      30.570   6.427  -5.379  0.00  0.00      PROA O  
ATOM    246  CB  ILE P  11      32.132   6.044  -8.172  0.00  0.00      PROA C  
ATOM    247  CG1 ILE P  11      33.583   6.017  -8.639  0.00  0.00      PROA C  
ATOM    248  CG2 ILE P  11      31.462   7.477  -8.123  0.00  0.00      PROA C  
ATOM    249  CD  ILE P  11      34.442   7.111  -7.948  0.00  0.00      PROA C  
ATOM    250  HN  ILE P  11      32.553   3.313  -7.950  0.00  0.00      PROA H  
ATOM    251  HA  ILE P  11      32.617   5.592  -6.222  0.00  0.00      PROA H  
ATOM    252  HB  ILE P  11      31.542   5.492  -8.934  0.00  0.00      PROA H  
ATOM    253 HG11 ILE P  11      33.716   6.150  -9.734  0.00  0.00      PROA H  
ATOM    254 HG12 ILE P  11      34.061   5.028  -8.471  0.00  0.00      PROA H  
ATOM    255 HG21 ILE P  11      31.739   8.105  -8.997  0.00  0.00      PROA H  
ATOM    256 HG22 ILE P  11      31.925   7.938  -7.225  0.00  0.00      PROA H  
ATOM    257 HG23 ILE P  11      30.378   7.492  -7.879  0.00  0.00      PROA H  
ATOM    258  HD1 ILE P  11      34.351   8.021  -8.579  0.00  0.00      PROA H  
ATOM    259  HD2 ILE P  11      35.511   6.812  -7.932  0.00  0.00      PROA H  
ATOM    260  HD3 ILE P  11      34.178   7.334  -6.892  0.00  0.00      PROA H  
ATOM    261  N   LEU P  12      29.470   5.039  -6.702  0.00  0.00      PROA N  
ATOM    262  CA  LEU P  12      28.226   5.357  -6.081  0.00  0.00      PROA C  
ATOM    263  C   LEU P  12      28.199   4.974  -4.693  0.00  0.00      PROA C  
ATOM    264  O   LEU P  12      27.828   5.770  -3.844  0.00  0.00      PROA O  
ATOM    265  CB  LEU P  12      27.024   4.737  -6.724  0.00  0.00      PROA C  
ATOM    266  CG  LEU P  12      25.594   5.238  -6.192  0.00  0.00      PROA C  
ATOM    267  CD1 LEU P  12      24.678   5.161  -7.422  0.00  0.00      PROA C  
ATOM    268  CD2 LEU P  12      25.076   4.332  -5.062  0.00  0.00      PROA C  
ATOM    269  HN  LEU P  12      29.362   4.343  -7.408  0.00  0.00      PROA H  
ATOM    270  HA  LEU P  12      28.243   6.437  -6.089  0.00  0.00      PROA H  
ATOM    271  HB1 LEU P  12      27.137   3.637  -6.624  0.00  0.00      PROA H  
ATOM    272  HB2 LEU P  12      27.137   5.006  -7.796  0.00  0.00      PROA H  
ATOM    273  HG  LEU P  12      25.613   6.305  -5.881  0.00  0.00      PROA H  
ATOM    274 HD11 LEU P  12      23.652   5.491  -7.150  0.00  0.00      PROA H  
ATOM    275 HD12 LEU P  12      24.597   4.066  -7.592  0.00  0.00      PROA H  
ATOM    276 HD13 LEU P  12      25.135   5.657  -8.304  0.00  0.00      PROA H  
ATOM    277 HD21 LEU P  12      23.986   4.538  -5.008  0.00  0.00      PROA H  
ATOM    278 HD22 LEU P  12      25.564   4.467  -4.073  0.00  0.00      PROA H  
ATOM    279 HD23 LEU P  12      25.255   3.295  -5.419  0.00  0.00      PROA H  
ATOM    280  N   ILE P  13      28.737   3.789  -4.272  0.00  0.00      PROA N  
ATOM    281  CA  ILE P  13      28.710   3.234  -2.910  0.00  0.00      PROA C  
ATOM    282  C   ILE P  13      29.628   3.995  -1.963  0.00  0.00      PROA C  
ATOM    283  O   ILE P  13      29.261   4.447  -0.877  0.00  0.00      PROA O  
ATOM    284  CB  ILE P  13      28.883   1.680  -2.920  0.00  0.00      PROA C  
ATOM    285  CG1 ILE P  13      27.702   0.937  -3.742  0.00  0.00      PROA C  
ATOM    286  CG2 ILE P  13      28.923   1.169  -1.431  0.00  0.00      PROA C  
ATOM    287  CD  ILE P  13      27.812  -0.574  -3.727  0.00  0.00      PROA C  
ATOM    288  HN  ILE P  13      29.192   3.275  -4.994  0.00  0.00      PROA H  
ATOM    289  HA  ILE P  13      27.736   3.383  -2.467  0.00  0.00      PROA H  
ATOM    290  HB  ILE P  13      29.812   1.507  -3.503  0.00  0.00      PROA H  
ATOM    291 HG11 ILE P  13      27.716   1.300  -4.792  0.00  0.00      PROA H  
ATOM    292 HG12 ILE P  13      26.780   1.287  -3.231  0.00  0.00      PROA H  
ATOM    293 HG21 ILE P  13      29.245   0.110  -1.337  0.00  0.00      PROA H  
ATOM    294 HG22 ILE P  13      27.895   1.294  -1.029  0.00  0.00      PROA H  
ATOM    295 HG23 ILE P  13      29.468   1.748  -0.656  0.00  0.00      PROA H  
ATOM    296  HD1 ILE P  13      28.570  -0.855  -4.489  0.00  0.00      PROA H  
ATOM    297  HD2 ILE P  13      26.825  -1.034  -3.942  0.00  0.00      PROA H  
ATOM    298  HD3 ILE P  13      28.012  -1.136  -2.789  0.00  0.00      PROA H  
ATOM    299  N   LEU P  14      30.840   4.311  -2.421  0.00  0.00      PROA N  
ATOM    300  CA  LEU P  14      31.668   5.310  -1.721  0.00  0.00      PROA C  
ATOM    301  C   LEU P  14      31.032   6.670  -1.542  0.00  0.00      PROA C  
ATOM    302  O   LEU P  14      31.215   7.268  -0.490  0.00  0.00      PROA O  
ATOM    303  CB  LEU P  14      33.083   5.394  -2.346  0.00  0.00      PROA C  
ATOM    304  CG  LEU P  14      33.790   4.080  -2.317  0.00  0.00      PROA C  
ATOM    305  CD1 LEU P  14      35.033   4.113  -3.243  0.00  0.00      PROA C  
ATOM    306  CD2 LEU P  14      34.155   3.664  -0.936  0.00  0.00      PROA C  
ATOM    307  HN  LEU P  14      31.172   3.898  -3.265  0.00  0.00      PROA H  
ATOM    308  HA  LEU P  14      31.904   5.029  -0.706  0.00  0.00      PROA H  
ATOM    309  HB1 LEU P  14      33.646   6.120  -1.721  0.00  0.00      PROA H  
ATOM    310  HB2 LEU P  14      33.061   5.721  -3.407  0.00  0.00      PROA H  
ATOM    311  HG  LEU P  14      33.257   3.196  -2.727  0.00  0.00      PROA H  
ATOM    312 HD11 LEU P  14      35.538   3.133  -3.385  0.00  0.00      PROA H  
ATOM    313 HD12 LEU P  14      35.762   4.795  -2.755  0.00  0.00      PROA H  
ATOM    314 HD13 LEU P  14      34.806   4.540  -4.243  0.00  0.00      PROA H  
ATOM    315 HD21 LEU P  14      34.575   2.636  -0.913  0.00  0.00      PROA H  
ATOM    316 HD22 LEU P  14      33.232   3.523  -0.333  0.00  0.00      PROA H  
ATOM    317 HD23 LEU P  14      34.768   4.352  -0.315  0.00  0.00      PROA H  
ATOM    318  N   THR P  15      30.293   7.243  -2.505  0.00  0.00      PROA N  
ATOM    319  CA  THR P  15      29.435   8.458  -2.376  0.00  0.00      PROA C  
ATOM    320  C   THR P  15      28.420   8.329  -1.360  0.00  0.00      PROA C  
ATOM    321  O   THR P  15      28.365   9.178  -0.525  0.00  0.00      PROA O  
ATOM    322  CB  THR P  15      28.673   8.852  -3.713  0.00  0.00      PROA C  
ATOM    323  CG2 THR P  15      28.036  10.267  -3.568  0.00  0.00      PROA C  
ATOM    324  OG1 THR P  15      29.635   8.914  -4.800  0.00  0.00      PROA O  
ATOM    325  HN  THR P  15      30.090   6.747  -3.345  0.00  0.00      PROA H  
ATOM    326  HA  THR P  15      29.986   9.330  -2.055  0.00  0.00      PROA H  
ATOM    327  HB  THR P  15      27.873   8.115  -3.938  0.00  0.00      PROA H  
ATOM    328  HG1 THR P  15      30.087   8.069  -4.864  0.00  0.00      PROA H  
ATOM    329 HG21 THR P  15      27.538  10.489  -4.536  0.00  0.00      PROA H  
ATOM    330 HG22 THR P  15      28.754  11.061  -3.271  0.00  0.00      PROA H  
ATOM    331 HG23 THR P  15      27.252  10.309  -2.781  0.00  0.00      PROA H  
ATOM    332  N   PHE P  16      27.675   7.203  -1.353  0.00  0.00      PROA N  
ATOM    333  CA  PHE P  16      26.647   6.933  -0.511  0.00  0.00      PROA C  
ATOM    334  C   PHE P  16      27.185   6.942   0.951  0.00  0.00      PROA C  
ATOM    335  O   PHE P  16      26.580   7.535   1.824  0.00  0.00      PROA O  
ATOM    336  CB  PHE P  16      26.007   5.608  -0.923  0.00  0.00      PROA C  
ATOM    337  CG  PHE P  16      24.958   5.074   0.102  0.00  0.00      PROA C  
ATOM    338  CD1 PHE P  16      24.602   3.707   0.075  0.00  0.00      PROA C  
ATOM    339  CD2 PHE P  16      24.091   6.021   0.669  0.00  0.00      PROA C  
ATOM    340  CE1 PHE P  16      23.512   3.272   0.833  0.00  0.00      PROA C  
ATOM    341  CE2 PHE P  16      23.000   5.531   1.500  0.00  0.00      PROA C  
ATOM    342  CZ  PHE P  16      22.761   4.140   1.517  0.00  0.00      PROA C  
ATOM    343  HN  PHE P  16      27.742   6.570  -2.121  0.00  0.00      PROA H  
ATOM    344  HA  PHE P  16      25.957   7.763  -0.563  0.00  0.00      PROA H  
ATOM    345  HB1 PHE P  16      26.715   4.758  -1.028  0.00  0.00      PROA H  
ATOM    346  HB2 PHE P  16      25.434   5.709  -1.869  0.00  0.00      PROA H  
ATOM    347  HD1 PHE P  16      25.210   3.067  -0.547  0.00  0.00      PROA H  
ATOM    348  HD2 PHE P  16      24.293   7.072   0.809  0.00  0.00      PROA H  
ATOM    349  HE1 PHE P  16      23.250   2.225   0.799  0.00  0.00      PROA H  
ATOM    350  HE2 PHE P  16      22.343   6.200   2.036  0.00  0.00      PROA H  
ATOM    351  HZ  PHE P  16      22.011   3.782   2.207  0.00  0.00      PROA H  
ATOM    352  N   TYR P  17      28.306   6.300   1.186  0.00  0.00      PROA N  
ATOM    353  CA  TYR P  17      29.079   6.251   2.431  0.00  0.00      PROA C  
ATOM    354  C   TYR P  17      29.429   7.654   2.953  0.00  0.00      PROA C  
ATOM    355  O   TYR P  17      29.221   7.992   4.087  0.00  0.00      PROA O  
ATOM    356  CB  TYR P  17      30.353   5.462   2.177  0.00  0.00      PROA C  
ATOM    357  CG  TYR P  17      31.153   5.009   3.394  0.00  0.00      PROA C  
ATOM    358  CD1 TYR P  17      30.606   5.024   4.754  0.00  0.00      PROA C  
ATOM    359  CD2 TYR P  17      32.481   4.421   3.224  0.00  0.00      PROA C  
ATOM    360  CE1 TYR P  17      31.422   4.733   5.840  0.00  0.00      PROA C  
ATOM    361  CE2 TYR P  17      33.214   3.974   4.330  0.00  0.00      PROA C  
ATOM    362  CZ  TYR P  17      32.629   4.089   5.617  0.00  0.00      PROA C  
ATOM    363  OH  TYR P  17      33.231   3.398   6.693  0.00  0.00      PROA O  
ATOM    364  HN  TYR P  17      28.825   5.950   0.410  0.00  0.00      PROA H  
ATOM    365  HA  TYR P  17      28.471   5.741   3.164  0.00  0.00      PROA H  
ATOM    366  HB1 TYR P  17      31.007   6.123   1.568  0.00  0.00      PROA H  
ATOM    367  HB2 TYR P  17      30.114   4.472   1.733  0.00  0.00      PROA H  
ATOM    368  HD1 TYR P  17      29.590   5.358   4.902  0.00  0.00      PROA H  
ATOM    369  HD2 TYR P  17      32.791   4.293   2.198  0.00  0.00      PROA H  
ATOM    370  HE1 TYR P  17      31.109   4.887   6.862  0.00  0.00      PROA H  
ATOM    371  HE2 TYR P  17      34.207   3.551   4.282  0.00  0.00      PROA H  
ATOM    372  HH  TYR P  17      32.642   3.564   7.432  0.00  0.00      PROA H  
ATOM    373  N   THR P  18      29.949   8.471   2.024  0.00  0.00      PROA N  
ATOM    374  CA  THR P  18      30.275   9.831   2.265  0.00  0.00      PROA C  
ATOM    375  C   THR P  18      29.051  10.644   2.725  0.00  0.00      PROA C  
ATOM    376  O   THR P  18      29.094  11.392   3.674  0.00  0.00      PROA O  
ATOM    377  CB  THR P  18      31.009  10.476   1.040  0.00  0.00      PROA C  
ATOM    378  CG2 THR P  18      30.448  11.869   0.601  0.00  0.00      PROA C  
ATOM    379  OG1 THR P  18      32.390  10.648   1.297  0.00  0.00      PROA O  
ATOM    380  HN  THR P  18      30.186   8.096   1.132  0.00  0.00      PROA H  
ATOM    381  HA  THR P  18      31.030   9.858   3.036  0.00  0.00      PROA H  
ATOM    382  HB  THR P  18      30.909   9.772   0.186  0.00  0.00      PROA H  
ATOM    383  HG1 THR P  18      32.706   9.765   1.501  0.00  0.00      PROA H  
ATOM    384 HG21 THR P  18      31.121  12.369  -0.129  0.00  0.00      PROA H  
ATOM    385 HG22 THR P  18      30.500  12.534   1.489  0.00  0.00      PROA H  
ATOM    386 HG23 THR P  18      29.429  11.775   0.167  0.00  0.00      PROA H  
ATOM    387  N   ALA P  19      27.916  10.405   2.123  0.00  0.00      PROA N  
ATOM    388  CA  ALA P  19      26.698  11.181   2.255  0.00  0.00      PROA C  
ATOM    389  C   ALA P  19      25.690  10.712   3.323  0.00  0.00      PROA C  
ATOM    390  O   ALA P  19      24.887  11.514   3.859  0.00  0.00      PROA O  
ATOM    391  CB  ALA P  19      26.019  11.332   0.870  0.00  0.00      PROA C  
ATOM    392  HN  ALA P  19      27.904   9.761   1.361  0.00  0.00      PROA H  
ATOM    393  HA  ALA P  19      26.961  12.172   2.594  0.00  0.00      PROA H  
ATOM    394  HB1 ALA P  19      25.010  11.762   1.048  0.00  0.00      PROA H  
ATOM    395  HB2 ALA P  19      26.027  10.340   0.370  0.00  0.00      PROA H  
ATOM    396  HB3 ALA P  19      26.737  12.034   0.395  0.00  0.00      PROA H  
ATOM    397  N   ILE P  20      25.836   9.437   3.791  0.00  0.00      PROA N  
ATOM    398  CA  ILE P  20      24.937   8.895   4.902  0.00  0.00      PROA C  
ATOM    399  C   ILE P  20      25.631   9.179   6.204  0.00  0.00      PROA C  
ATOM    400  O   ILE P  20      25.002   9.235   7.284  0.00  0.00      PROA O  
ATOM    401  CB  ILE P  20      24.476   7.478   4.732  0.00  0.00      PROA C  
ATOM    402  CG1 ILE P  20      23.351   7.151   5.699  0.00  0.00      PROA C  
ATOM    403  CG2 ILE P  20      25.690   6.467   4.988  0.00  0.00      PROA C  
ATOM    404  CD  ILE P  20      22.733   5.756   5.496  0.00  0.00      PROA C  
ATOM    405  HN  ILE P  20      26.561   8.869   3.409  0.00  0.00      PROA H  
ATOM    406  HA  ILE P  20      24.022   9.461   4.998  0.00  0.00      PROA H  
ATOM    407  HB  ILE P  20      24.148   7.320   3.683  0.00  0.00      PROA H  
ATOM    408 HG11 ILE P  20      22.640   7.988   5.530  0.00  0.00      PROA H  
ATOM    409 HG12 ILE P  20      23.645   7.259   6.765  0.00  0.00      PROA H  
ATOM    410 HG21 ILE P  20      25.392   5.400   4.903  0.00  0.00      PROA H  
ATOM    411 HG22 ILE P  20      25.904   6.602   6.070  0.00  0.00      PROA H  
ATOM    412 HG23 ILE P  20      26.492   6.567   4.225  0.00  0.00      PROA H  
ATOM    413  HD1 ILE P  20      23.486   4.955   5.653  0.00  0.00      PROA H  
ATOM    414  HD2 ILE P  20      22.421   5.388   4.495  0.00  0.00      PROA H  
ATOM    415  HD3 ILE P  20      21.814   5.599   6.100  0.00  0.00      PROA H  
ATOM    416  N   LEU P  21      26.930   9.456   6.274  0.00  0.00      PROA N  
ATOM    417  CA  LEU P  21      27.666  10.028   7.372  0.00  0.00      PROA C  
ATOM    418  C   LEU P  21      27.156  11.440   7.732  0.00  0.00      PROA C  
ATOM    419  O   LEU P  21      27.034  11.665   8.936  0.00  0.00      PROA O  
ATOM    420  CB  LEU P  21      29.229  10.126   7.036  0.00  0.00      PROA C  
ATOM    421  CG  LEU P  21      30.059   8.856   7.412  0.00  0.00      PROA C  
ATOM    422  CD1 LEU P  21      31.513   8.963   6.904  0.00  0.00      PROA C  
ATOM    423  CD2 LEU P  21      30.057   8.760   8.967  0.00  0.00      PROA C  
ATOM    424  HN  LEU P  21      27.442   9.151   5.475  0.00  0.00      PROA H  
ATOM    425  HA  LEU P  21      27.509   9.413   8.246  0.00  0.00      PROA H  
ATOM    426  HB1 LEU P  21      29.733  10.921   7.625  0.00  0.00      PROA H  
ATOM    427  HB2 LEU P  21      29.454  10.380   5.978  0.00  0.00      PROA H  
ATOM    428  HG  LEU P  21      29.552   8.023   6.881  0.00  0.00      PROA H  
ATOM    429 HD11 LEU P  21      32.028   9.747   7.500  0.00  0.00      PROA H  
ATOM    430 HD12 LEU P  21      31.694   9.267   5.851  0.00  0.00      PROA H  
ATOM    431 HD13 LEU P  21      32.151   8.065   7.049  0.00  0.00      PROA H  
ATOM    432 HD21 LEU P  21      29.065   8.472   9.375  0.00  0.00      PROA H  
ATOM    433 HD22 LEU P  21      30.346   9.682   9.515  0.00  0.00      PROA H  
ATOM    434 HD23 LEU P  21      30.740   7.911   9.185  0.00  0.00      PROA H  
ATOM    435  N   VAL P  22      26.972  12.291   6.734  0.00  0.00      PROA N  
ATOM    436  CA  VAL P  22      26.824  13.781   6.912  0.00  0.00      PROA C  
ATOM    437  C   VAL P  22      25.769  14.154   7.969  0.00  0.00      PROA C  
ATOM    438  O   VAL P  22      26.109  14.953   8.847  0.00  0.00      PROA O  
ATOM    439  CB  VAL P  22      26.482  14.520   5.555  0.00  0.00      PROA C  
ATOM    440  CG1 VAL P  22      26.318  15.998   5.794  0.00  0.00      PROA C  
ATOM    441  CG2 VAL P  22      27.592  14.359   4.478  0.00  0.00      PROA C  
ATOM    442  HN  VAL P  22      27.101  11.925   5.816  0.00  0.00      PROA H  
ATOM    443  HA  VAL P  22      27.764  14.180   7.263  0.00  0.00      PROA H  
ATOM    444  HB  VAL P  22      25.517  14.106   5.194  0.00  0.00      PROA H  
ATOM    445 HG11 VAL P  22      25.972  16.501   4.866  0.00  0.00      PROA H  
ATOM    446 HG12 VAL P  22      27.272  16.507   6.048  0.00  0.00      PROA H  
ATOM    447 HG13 VAL P  22      25.632  16.318   6.608  0.00  0.00      PROA H  
ATOM    448 HG21 VAL P  22      27.324  14.876   3.532  0.00  0.00      PROA H  
ATOM    449 HG22 VAL P  22      27.768  13.279   4.285  0.00  0.00      PROA H  
ATOM    450 HG23 VAL P  22      28.537  14.768   4.896  0.00  0.00      PROA H  
ATOM    451  N   PRO P  23      24.528  13.680   8.071  0.00  0.00      PROA N  
ATOM    452  CA  PRO P  23      23.583  14.196   9.092  0.00  0.00      PROA C  
ATOM    453  C   PRO P  23      23.926  13.635  10.502  0.00  0.00      PROA C  
ATOM    454  O   PRO P  23      23.708  14.371  11.455  0.00  0.00      PROA O  
ATOM    455  CB  PRO P  23      22.181  13.717   8.641  0.00  0.00      PROA C  
ATOM    456  CG  PRO P  23      22.411  13.251   7.201  0.00  0.00      PROA C  
ATOM    457  CD  PRO P  23      23.833  12.766   7.178  0.00  0.00      PROA C  
ATOM    458  HA  PRO P  23      23.661  15.266   9.211  0.00  0.00      PROA H  
ATOM    459  HB1 PRO P  23      21.464  14.563   8.714  0.00  0.00      PROA H  
ATOM    460  HB2 PRO P  23      21.699  12.921   9.247  0.00  0.00      PROA H  
ATOM    461  HG1 PRO P  23      21.617  12.598   6.781  0.00  0.00      PROA H  
ATOM    462  HG2 PRO P  23      22.385  14.097   6.480  0.00  0.00      PROA H  
ATOM    463  HD1 PRO P  23      23.914  11.704   7.492  0.00  0.00      PROA H  
ATOM    464  HD2 PRO P  23      24.227  12.745   6.140  0.00  0.00      PROA H  
ATOM    465  N   TYR P  24      24.454  12.443  10.645  0.00  0.00      PROA N  
ATOM    466  CA  TYR P  24      24.940  11.980  11.898  0.00  0.00      PROA C  
ATOM    467  C   TYR P  24      26.218  12.666  12.452  0.00  0.00      PROA C  
ATOM    468  O   TYR P  24      26.209  13.111  13.566  0.00  0.00      PROA O  
ATOM    469  CB  TYR P  24      25.061  10.386  11.806  0.00  0.00      PROA C  
ATOM    470  CG  TYR P  24      26.082   9.788  12.786  0.00  0.00      PROA C  
ATOM    471  CD1 TYR P  24      25.778   9.402  14.102  0.00  0.00      PROA C  
ATOM    472  CD2 TYR P  24      27.364   9.559  12.332  0.00  0.00      PROA C  
ATOM    473  CE1 TYR P  24      26.750   9.038  14.997  0.00  0.00      PROA C  
ATOM    474  CE2 TYR P  24      28.364   9.086  13.188  0.00  0.00      PROA C  
ATOM    475  CZ  TYR P  24      28.016   8.850  14.539  0.00  0.00      PROA C  
ATOM    476  OH  TYR P  24      29.098   8.552  15.390  0.00  0.00      PROA O  
ATOM    477  HN  TYR P  24      24.435  11.838   9.853  0.00  0.00      PROA H  
ATOM    478  HA  TYR P  24      24.175  12.096  12.651  0.00  0.00      PROA H  
ATOM    479  HB1 TYR P  24      25.353  10.027  10.796  0.00  0.00      PROA H  
ATOM    480  HB2 TYR P  24      24.024  10.119  12.103  0.00  0.00      PROA H  
ATOM    481  HD1 TYR P  24      24.775   9.490  14.493  0.00  0.00      PROA H  
ATOM    482  HD2 TYR P  24      27.649  10.005  11.390  0.00  0.00      PROA H  
ATOM    483  HE1 TYR P  24      26.530   8.739  16.011  0.00  0.00      PROA H  
ATOM    484  HE2 TYR P  24      29.366   8.935  12.813  0.00  0.00      PROA H  
ATOM    485  HH  TYR P  24      28.694   8.213  16.193  0.00  0.00      PROA H  
ATOM    486  N   ASN P  25      27.209  12.983  11.651  0.00  0.00      PROA N  
ATOM    487  CA  ASN P  25      28.280  13.835  12.055  0.00  0.00      PROA C  
ATOM    488  C   ASN P  25      27.853  15.309  12.242  0.00  0.00      PROA C  
ATOM    489  O   ASN P  25      28.389  15.939  13.135  0.00  0.00      PROA O  
ATOM    490  CB  ASN P  25      29.446  13.900  11.023  0.00  0.00      PROA C  
ATOM    491  CG  ASN P  25      30.133  12.598  10.940  0.00  0.00      PROA C  
ATOM    492  ND2 ASN P  25      29.974  11.630  11.890  0.00  0.00      PROA N  
ATOM    493  OD1 ASN P  25      30.798  12.337   9.960  0.00  0.00      PROA O  
ATOM    494  HN  ASN P  25      27.162  12.608  10.728  0.00  0.00      PROA H  
ATOM    495  HA  ASN P  25      28.628  13.525  13.029  0.00  0.00      PROA H  
ATOM    496  HB1 ASN P  25      30.207  14.620  11.393  0.00  0.00      PROA H  
ATOM    497  HB2 ASN P  25      29.083  14.223  10.024  0.00  0.00      PROA H  
ATOM    498 HD21 ASN P  25      30.415  10.753  11.700  0.00  0.00      PROA H  
ATOM    499 HD22 ASN P  25      29.692  11.799  12.835  0.00  0.00      PROA H  
ATOM    500  N   VAL P  26      26.894  15.819  11.458  0.00  0.00      PROA N  
ATOM    501  CA  VAL P  26      26.398  17.133  11.813  0.00  0.00      PROA C  
ATOM    502  C   VAL P  26      25.656  17.198  13.123  0.00  0.00      PROA C  
ATOM    503  O   VAL P  26      25.753  18.189  13.876  0.00  0.00      PROA O  
ATOM    504  CB  VAL P  26      25.568  17.721  10.673  0.00  0.00      PROA C  
ATOM    505  CG1 VAL P  26      24.708  18.986  10.986  0.00  0.00      PROA C  
ATOM    506  CG2 VAL P  26      26.485  18.055   9.411  0.00  0.00      PROA C  
ATOM    507  HN  VAL P  26      26.591  15.350  10.632  0.00  0.00      PROA H  
ATOM    508  HA  VAL P  26      27.218  17.834  11.774  0.00  0.00      PROA H  
ATOM    509  HB  VAL P  26      24.886  16.954  10.247  0.00  0.00      PROA H  
ATOM    510 HG11 VAL P  26      24.324  19.430  10.043  0.00  0.00      PROA H  
ATOM    511 HG12 VAL P  26      25.326  19.770  11.472  0.00  0.00      PROA H  
ATOM    512 HG13 VAL P  26      23.926  18.814  11.755  0.00  0.00      PROA H  
ATOM    513 HG21 VAL P  26      27.154  17.203   9.160  0.00  0.00      PROA H  
ATOM    514 HG22 VAL P  26      27.033  19.011   9.551  0.00  0.00      PROA H  
ATOM    515 HG23 VAL P  26      25.779  18.239   8.573  0.00  0.00      PROA H  
ATOM    516  N   SER P  27      24.844  16.131  13.469  0.00  0.00      PROA N  
ATOM    517  CA  SER P  27      24.243  16.033  14.782  0.00  0.00      PROA C  
ATOM    518  C   SER P  27      25.215  16.106  15.972  0.00  0.00      PROA C  
ATOM    519  O   SER P  27      24.944  16.818  16.981  0.00  0.00      PROA O  
ATOM    520  CB  SER P  27      23.187  14.885  14.929  0.00  0.00      PROA C  
ATOM    521  OG  SER P  27      22.224  14.994  13.874  0.00  0.00      PROA O  
ATOM    522  HN  SER P  27      24.731  15.290  12.946  0.00  0.00      PROA H  
ATOM    523  HA  SER P  27      23.542  16.843  14.916  0.00  0.00      PROA H  
ATOM    524  HB1 SER P  27      22.638  14.827  15.894  0.00  0.00      PROA H  
ATOM    525  HB2 SER P  27      23.699  13.901  14.863  0.00  0.00      PROA H  
ATOM    526  HG1 SER P  27      22.707  14.707  13.095  0.00  0.00      PROA H  
ATOM    527  N   PHE P  28      26.383  15.477  15.838  0.00  0.00      PROA N  
ATOM    528  CA  PHE P  28      27.476  15.427  16.825  0.00  0.00      PROA C  
ATOM    529  C   PHE P  28      28.508  16.569  16.669  0.00  0.00      PROA C  
ATOM    530  O   PHE P  28      29.567  16.569  17.298  0.00  0.00      PROA O  
ATOM    531  CB  PHE P  28      28.234  14.048  16.650  0.00  0.00      PROA C  
ATOM    532  CG  PHE P  28      27.508  12.973  17.327  0.00  0.00      PROA C  
ATOM    533  CD1 PHE P  28      26.717  11.991  16.743  0.00  0.00      PROA C  
ATOM    534  CD2 PHE P  28      27.727  12.803  18.707  0.00  0.00      PROA C  
ATOM    535  CE1 PHE P  28      25.992  11.101  17.488  0.00  0.00      PROA C  
ATOM    536  CE2 PHE P  28      27.057  11.817  19.483  0.00  0.00      PROA C  
ATOM    537  CZ  PHE P  28      26.144  10.954  18.861  0.00  0.00      PROA C  
ATOM    538  HN  PHE P  28      26.604  14.959  15.016  0.00  0.00      PROA H  
ATOM    539  HA  PHE P  28      27.124  15.527  17.841  0.00  0.00      PROA H  
ATOM    540  HB1 PHE P  28      29.235  14.012  17.130  0.00  0.00      PROA H  
ATOM    541  HB2 PHE P  28      28.269  13.916  15.547  0.00  0.00      PROA H  
ATOM    542  HD1 PHE P  28      26.504  12.016  15.685  0.00  0.00      PROA H  
ATOM    543  HD2 PHE P  28      28.452  13.410  19.228  0.00  0.00      PROA H  
ATOM    544  HE1 PHE P  28      25.342  10.428  16.949  0.00  0.00      PROA H  
ATOM    545  HE2 PHE P  28      27.156  11.840  20.558  0.00  0.00      PROA H  
ATOM    546  HZ  PHE P  28      25.597  10.257  19.479  0.00  0.00      PROA H  
ATOM    547  N   LYS P  29      28.255  17.567  15.752  0.00  0.00      PROA N  
ATOM    548  CA  LYS P  29      28.980  18.767  15.586  0.00  0.00      PROA C  
ATOM    549  C   LYS P  29      30.429  18.492  15.030  0.00  0.00      PROA C  
ATOM    550  O   LYS P  29      31.305  19.332  15.143  0.00  0.00      PROA O  
ATOM    551  CB  LYS P  29      28.902  19.684  16.854  0.00  0.00      PROA C  
ATOM    552  CG  LYS P  29      27.552  20.365  16.969  0.00  0.00      PROA C  
ATOM    553  CD  LYS P  29      27.422  21.501  18.074  0.00  0.00      PROA C  
ATOM    554  CE  LYS P  29      26.170  22.402  18.054  0.00  0.00      PROA C  
ATOM    555  NZ  LYS P  29      26.137  23.142  19.410  0.00  0.00      PROA N1+
ATOM    556  HN  LYS P  29      27.364  17.517  15.307  0.00  0.00      PROA H  
ATOM    557  HA  LYS P  29      28.533  19.292  14.756  0.00  0.00      PROA H  
ATOM    558  HB1 LYS P  29      29.675  20.481  16.823  0.00  0.00      PROA H  
ATOM    559  HB2 LYS P  29      29.145  19.113  17.775  0.00  0.00      PROA H  
ATOM    560  HG1 LYS P  29      26.834  19.540  17.167  0.00  0.00      PROA H  
ATOM    561  HG2 LYS P  29      27.339  20.898  16.018  0.00  0.00      PROA H  
ATOM    562  HD1 LYS P  29      28.292  22.131  17.789  0.00  0.00      PROA H  
ATOM    563  HD2 LYS P  29      27.673  20.942  19.002  0.00  0.00      PROA H  
ATOM    564  HE1 LYS P  29      25.251  21.782  18.135  0.00  0.00      PROA H  
ATOM    565  HE2 LYS P  29      26.170  23.201  17.281  0.00  0.00      PROA H  
ATOM    566  HZ1 LYS P  29      25.269  23.714  19.448  0.00  0.00      PROA H  
ATOM    567  HZ2 LYS P  29      26.955  23.774  19.522  0.00  0.00      PROA H  
ATOM    568  HZ3 LYS P  29      26.139  22.419  20.158  0.00  0.00      PROA H  
ATOM    569  N   THR P  30      30.574  17.329  14.345  0.00  0.00      PROA N  
ATOM    570  CA  THR P  30      31.725  16.815  13.574  0.00  0.00      PROA C  
ATOM    571  C   THR P  30      33.004  16.715  14.386  0.00  0.00      PROA C  
ATOM    572  O   THR P  30      33.784  17.661  14.460  0.00  0.00      PROA O  
ATOM    573  CB  THR P  30      31.811  17.480  12.214  0.00  0.00      PROA C  
ATOM    574  CG2 THR P  30      32.898  16.832  11.318  0.00  0.00      PROA C  
ATOM    575  OG1 THR P  30      30.565  17.423  11.498  0.00  0.00      PROA O  
ATOM    576  HN  THR P  30      29.752  16.771  14.265  0.00  0.00      PROA H  
ATOM    577  HA  THR P  30      31.456  15.793  13.353  0.00  0.00      PROA H  
ATOM    578  HB  THR P  30      32.124  18.523  12.435  0.00  0.00      PROA H  
ATOM    579  HG1 THR P  30      29.829  17.389  12.113  0.00  0.00      PROA H  
ATOM    580 HG21 THR P  30      32.673  15.745  11.371  0.00  0.00      PROA H  
ATOM    581 HG22 THR P  30      33.910  17.012  11.741  0.00  0.00      PROA H  
ATOM    582 HG23 THR P  30      32.828  17.117  10.247  0.00  0.00      PROA H  
ATOM    583  N   ARG P  31      33.261  15.569  14.974  0.00  0.00      PROA N  
ATOM    584  CA  ARG P  31      34.413  15.331  15.782  0.00  0.00      PROA C  
ATOM    585  C   ARG P  31      35.531  14.750  14.924  0.00  0.00      PROA C  
ATOM    586  O   ARG P  31      35.380  13.880  14.102  0.00  0.00      PROA O  
ATOM    587  CB  ARG P  31      34.092  14.442  17.092  0.00  0.00      PROA C  
ATOM    588  CG  ARG P  31      32.913  14.903  17.969  0.00  0.00      PROA C  
ATOM    589  CD  ARG P  31      32.903  16.389  18.266  0.00  0.00      PROA C  
ATOM    590  NE  ARG P  31      31.752  16.592  19.175  0.00  0.00      PROA N  
ATOM    591  CZ  ARG P  31      31.349  17.799  19.426  0.00  0.00      PROA C  
ATOM    592  NH1 ARG P  31      31.806  18.852  18.862  0.00  0.00      PROA N1+
ATOM    593  NH2 ARG P  31      30.521  17.966  20.439  0.00  0.00      PROA N  
ATOM    594  HN  ARG P  31      32.608  14.822  14.871  0.00  0.00      PROA H  
ATOM    595  HA  ARG P  31      34.693  16.315  16.127  0.00  0.00      PROA H  
ATOM    596  HB1 ARG P  31      34.994  14.499  17.739  0.00  0.00      PROA H  
ATOM    597  HB2 ARG P  31      33.967  13.379  16.795  0.00  0.00      PROA H  
ATOM    598  HG1 ARG P  31      32.973  14.364  18.939  0.00  0.00      PROA H  
ATOM    599  HG2 ARG P  31      31.979  14.558  17.477  0.00  0.00      PROA H  
ATOM    600  HD1 ARG P  31      32.929  16.984  17.328  0.00  0.00      PROA H  
ATOM    601  HD2 ARG P  31      33.860  16.596  18.789  0.00  0.00      PROA H  
ATOM    602  HE  ARG P  31      31.262  15.828  19.595  0.00  0.00      PROA H  
ATOM    603 HH11 ARG P  31      32.543  18.823  18.186  0.00  0.00      PROA H  
ATOM    604 HH12 ARG P  31      31.404  19.739  19.088  0.00  0.00      PROA H  
ATOM    605 HH21 ARG P  31      30.333  17.194  21.046  0.00  0.00      PROA H  
ATOM    606 HH22 ARG P  31      30.105  18.851  20.649  0.00  0.00      PROA H  
ATOM    607  N   GLN P  32      36.712  15.330  15.216  0.00  0.00      PROA N  
ATOM    608  CA  GLN P  32      37.937  15.128  14.465  0.00  0.00      PROA C  
ATOM    609  C   GLN P  32      38.972  14.390  15.365  0.00  0.00      PROA C  
ATOM    610  O   GLN P  32      40.132  14.295  15.048  0.00  0.00      PROA O  
ATOM    611  CB  GLN P  32      38.441  16.483  14.030  0.00  0.00      PROA C  
ATOM    612  CG  GLN P  32      37.563  17.063  12.874  0.00  0.00      PROA C  
ATOM    613  CD  GLN P  32      37.426  16.203  11.667  0.00  0.00      PROA C  
ATOM    614  NE2 GLN P  32      38.521  16.068  10.842  0.00  0.00      PROA N  
ATOM    615  OE1 GLN P  32      36.291  15.854  11.291  0.00  0.00      PROA O  
ATOM    616  HN  GLN P  32      36.755  16.098  15.849  0.00  0.00      PROA H  
ATOM    617  HA  GLN P  32      37.707  14.448  13.659  0.00  0.00      PROA H  
ATOM    618  HB1 GLN P  32      39.508  16.536  13.727  0.00  0.00      PROA H  
ATOM    619  HB2 GLN P  32      38.366  17.267  14.814  0.00  0.00      PROA H  
ATOM    620  HG1 GLN P  32      38.058  18.040  12.691  0.00  0.00      PROA H  
ATOM    621  HG2 GLN P  32      36.543  17.277  13.258  0.00  0.00      PROA H  
ATOM    622 HE21 GLN P  32      38.547  15.754   9.893  0.00  0.00      PROA H  
ATOM    623 HE22 GLN P  32      39.362  16.591  10.988  0.00  0.00      PROA H  
ATOM    624  N   ASN P  33      38.464  13.801  16.487  0.00  0.00      PROA N  
ATOM    625  CA  ASN P  33      39.185  13.033  17.475  0.00  0.00      PROA C  
ATOM    626  C   ASN P  33      38.630  11.592  17.481  0.00  0.00      PROA C  
ATOM    627  O   ASN P  33      37.456  11.399  17.704  0.00  0.00      PROA O  
ATOM    628  CB  ASN P  33      39.092  13.644  18.867  0.00  0.00      PROA C  
ATOM    629  CG  ASN P  33      39.397  15.127  18.853  0.00  0.00      PROA C  
ATOM    630  ND2 ASN P  33      40.704  15.557  18.918  0.00  0.00      PROA N  
ATOM    631  OD1 ASN P  33      38.439  15.932  18.926  0.00  0.00      PROA O  
ATOM    632  HN  ASN P  33      37.509  14.030  16.662  0.00  0.00      PROA H  
ATOM    633  HA  ASN P  33      40.199  13.160  17.126  0.00  0.00      PROA H  
ATOM    634  HB1 ASN P  33      39.681  13.147  19.667  0.00  0.00      PROA H  
ATOM    635  HB2 ASN P  33      38.056  13.536  19.252  0.00  0.00      PROA H  
ATOM    636 HD21 ASN P  33      40.815  16.456  19.342  0.00  0.00      PROA H  
ATOM    637 HD22 ASN P  33      41.527  14.991  18.957  0.00  0.00      PROA H  
ATOM    638  N   ASN P  34      39.433  10.628  16.982  0.00  0.00      PROA N  
ATOM    639  CA  ASN P  34      39.150   9.219  17.191  0.00  0.00      PROA C  
ATOM    640  C   ASN P  34      38.202   8.783  16.026  0.00  0.00      PROA C  
ATOM    641  O   ASN P  34      37.506   7.713  16.132  0.00  0.00      PROA O  
ATOM    642  CB  ASN P  34      38.557   8.934  18.560  0.00  0.00      PROA C  
ATOM    643  CG  ASN P  34      39.634   9.195  19.630  0.00  0.00      PROA C  
ATOM    644  ND2 ASN P  34      39.306   9.206  20.934  0.00  0.00      PROA N  
ATOM    645  OD1 ASN P  34      40.797   9.298  19.238  0.00  0.00      PROA O  
ATOM    646  HN  ASN P  34      40.397  10.859  16.872  0.00  0.00      PROA H  
ATOM    647  HA  ASN P  34      40.049   8.640  17.034  0.00  0.00      PROA H  
ATOM    648  HB1 ASN P  34      38.394   7.836  18.499  0.00  0.00      PROA H  
ATOM    649  HB2 ASN P  34      37.619   9.446  18.862  0.00  0.00      PROA H  
ATOM    650 HD21 ASN P  34      40.019   9.512  21.565  0.00  0.00      PROA H  
ATOM    651 HD22 ASN P  34      38.368   9.028  21.234  0.00  0.00      PROA H  
ATOM    652  N   VAL P  35      38.115   9.435  14.889  0.00  0.00      PROA N  
ATOM    653  CA  VAL P  35      37.487   8.919  13.693  0.00  0.00      PROA C  
ATOM    654  C   VAL P  35      38.267   7.714  13.161  0.00  0.00      PROA C  
ATOM    655  O   VAL P  35      39.480   7.743  12.957  0.00  0.00      PROA O  
ATOM    656  CB  VAL P  35      37.441  10.004  12.594  0.00  0.00      PROA C  
ATOM    657  CG1 VAL P  35      36.518   9.447  11.422  0.00  0.00      PROA C  
ATOM    658  CG2 VAL P  35      36.809  11.264  13.132  0.00  0.00      PROA C  
ATOM    659  HN  VAL P  35      38.657  10.261  14.751  0.00  0.00      PROA H  
ATOM    660  HA  VAL P  35      36.478   8.592  13.896  0.00  0.00      PROA H  
ATOM    661  HB  VAL P  35      38.445  10.126  12.135  0.00  0.00      PROA H  
ATOM    662 HG11 VAL P  35      36.352  10.242  10.664  0.00  0.00      PROA H  
ATOM    663 HG12 VAL P  35      35.555   9.147  11.888  0.00  0.00      PROA H  
ATOM    664 HG13 VAL P  35      36.886   8.619  10.778  0.00  0.00      PROA H  
ATOM    665 HG21 VAL P  35      37.467  11.722  13.902  0.00  0.00      PROA H  
ATOM    666 HG22 VAL P  35      35.856  11.060  13.665  0.00  0.00      PROA H  
ATOM    667 HG23 VAL P  35      36.540  12.050  12.394  0.00  0.00      PROA H  
ATOM    668  N   ALA P  36      37.433   6.661  12.873  0.00  0.00      PROA N  
ATOM    669  CA  ALA P  36      37.998   5.428  12.385  0.00  0.00      PROA C  
ATOM    670  C   ALA P  36      38.496   5.438  10.961  0.00  0.00      PROA C  
ATOM    671  O   ALA P  36      37.871   6.017  10.085  0.00  0.00      PROA O  
ATOM    672  CB  ALA P  36      36.949   4.259  12.490  0.00  0.00      PROA C  
ATOM    673  HN  ALA P  36      36.471   6.668  13.135  0.00  0.00      PROA H  
ATOM    674  HA  ALA P  36      38.875   5.178  12.963  0.00  0.00      PROA H  
ATOM    675  HB1 ALA P  36      36.088   4.394  11.802  0.00  0.00      PROA H  
ATOM    676  HB2 ALA P  36      36.536   4.196  13.520  0.00  0.00      PROA H  
ATOM    677  HB3 ALA P  36      37.505   3.323  12.267  0.00  0.00      PROA H  
ATOM    678  N   TRP P  37      39.522   4.635  10.664  0.00  0.00      PROA N  
ATOM    679  CA  TRP P  37      40.083   4.402   9.343  0.00  0.00      PROA C  
ATOM    680  C   TRP P  37      40.351   5.538   8.517  0.00  0.00      PROA C  
ATOM    681  O   TRP P  37      39.744   5.673   7.440  0.00  0.00      PROA O  
ATOM    682  CB  TRP P  37      39.616   3.095   8.591  0.00  0.00      PROA C  
ATOM    683  CG  TRP P  37      38.161   2.819   8.625  0.00  0.00      PROA C  
ATOM    684  CD1 TRP P  37      37.195   3.387   7.798  0.00  0.00      PROA C  
ATOM    685  CD2 TRP P  37      37.424   1.798   9.356  0.00  0.00      PROA C  
ATOM    686  CE2 TRP P  37      36.107   1.766   8.897  0.00  0.00      PROA C  
ATOM    687  CE3 TRP P  37      37.873   0.769  10.154  0.00  0.00      PROA C  
ATOM    688  NE1 TRP P  37      35.975   2.798   7.971  0.00  0.00      PROA N  
ATOM    689  CZ2 TRP P  37      35.156   0.874   9.338  0.00  0.00      PROA C  
ATOM    690  CZ3 TRP P  37      36.906  -0.163  10.616  0.00  0.00      PROA C  
ATOM    691  CH2 TRP P  37      35.578  -0.105  10.262  0.00  0.00      PROA C  
ATOM    692  HN  TRP P  37      39.911   4.183  11.463  0.00  0.00      PROA H  
ATOM    693  HA  TRP P  37      41.107   4.249   9.649  0.00  0.00      PROA H  
ATOM    694  HB1 TRP P  37      40.092   2.238   9.113  0.00  0.00      PROA H  
ATOM    695  HB2 TRP P  37      40.059   3.013   7.575  0.00  0.00      PROA H  
ATOM    696  HD1 TRP P  37      37.310   4.248   7.157  0.00  0.00      PROA H  
ATOM    697  HE1 TRP P  37      35.161   2.840   7.434  0.00  0.00      PROA H  
ATOM    698  HE3 TRP P  37      38.842   0.848  10.625  0.00  0.00      PROA H  
ATOM    699  HZ2 TRP P  37      34.130   0.781   9.013  0.00  0.00      PROA H  
ATOM    700  HZ3 TRP P  37      37.162  -0.969  11.287  0.00  0.00      PROA H  
ATOM    701  HH2 TRP P  37      34.862  -0.845  10.586  0.00  0.00      PROA H  
ATOM    702  N   LEU P  38      41.310   6.340   8.948  0.00  0.00      PROA N  
ATOM    703  CA  LEU P  38      41.816   7.456   8.160  0.00  0.00      PROA C  
ATOM    704  C   LEU P  38      42.452   7.018   6.836  0.00  0.00      PROA C  
ATOM    705  O   LEU P  38      42.032   7.491   5.816  0.00  0.00      PROA O  
ATOM    706  CB  LEU P  38      42.800   8.375   8.850  0.00  0.00      PROA C  
ATOM    707  CG  LEU P  38      42.413   8.702  10.332  0.00  0.00      PROA C  
ATOM    708  CD1 LEU P  38      43.558   9.457  10.974  0.00  0.00      PROA C  
ATOM    709  CD2 LEU P  38      41.156   9.543  10.585  0.00  0.00      PROA C  
ATOM    710  HN  LEU P  38      41.807   6.090   9.775  0.00  0.00      PROA H  
ATOM    711  HA  LEU P  38      40.954   8.076   7.963  0.00  0.00      PROA H  
ATOM    712  HB1 LEU P  38      42.945   9.346   8.330  0.00  0.00      PROA H  
ATOM    713  HB2 LEU P  38      43.730   7.799   9.045  0.00  0.00      PROA H  
ATOM    714  HG  LEU P  38      42.353   7.772  10.936  0.00  0.00      PROA H  
ATOM    715 HD11 LEU P  38      43.696  10.429  10.452  0.00  0.00      PROA H  
ATOM    716 HD12 LEU P  38      44.507   8.882  10.928  0.00  0.00      PROA H  
ATOM    717 HD13 LEU P  38      43.440   9.700  12.051  0.00  0.00      PROA H  
ATOM    718 HD21 LEU P  38      41.042   9.648  11.685  0.00  0.00      PROA H  
ATOM    719 HD22 LEU P  38      40.314   8.929  10.200  0.00  0.00      PROA H  
ATOM    720 HD23 LEU P  38      41.238  10.561  10.148  0.00  0.00      PROA H  
ATOM    721  N   VAL P  39      43.354   6.056   6.739  0.00  0.00      PROA N  
ATOM    722  CA  VAL P  39      43.968   5.709   5.476  0.00  0.00      PROA C  
ATOM    723  C   VAL P  39      42.979   5.132   4.462  0.00  0.00      PROA C  
ATOM    724  O   VAL P  39      43.070   5.393   3.293  0.00  0.00      PROA O  
ATOM    725  CB  VAL P  39      45.187   4.718   5.546  0.00  0.00      PROA C  
ATOM    726  CG1 VAL P  39      45.745   4.568   4.113  0.00  0.00      PROA C  
ATOM    727  CG2 VAL P  39      46.322   5.151   6.429  0.00  0.00      PROA C  
ATOM    728  HN  VAL P  39      43.543   5.528   7.564  0.00  0.00      PROA H  
ATOM    729  HA  VAL P  39      44.390   6.612   5.060  0.00  0.00      PROA H  
ATOM    730  HB  VAL P  39      44.843   3.764   5.998  0.00  0.00      PROA H  
ATOM    731 HG11 VAL P  39      46.785   4.179   4.085  0.00  0.00      PROA H  
ATOM    732 HG12 VAL P  39      45.724   5.568   3.630  0.00  0.00      PROA H  
ATOM    733 HG13 VAL P  39      45.100   3.873   3.534  0.00  0.00      PROA H  
ATOM    734 HG21 VAL P  39      46.793   6.075   6.030  0.00  0.00      PROA H  
ATOM    735 HG22 VAL P  39      46.997   4.269   6.436  0.00  0.00      PROA H  
ATOM    736 HG23 VAL P  39      46.098   5.401   7.488  0.00  0.00      PROA H  
ATOM    737  N   VAL P  40      41.955   4.288   4.897  0.00  0.00      PROA N  
ATOM    738  CA  VAL P  40      40.750   3.975   4.028  0.00  0.00      PROA C  
ATOM    739  C   VAL P  40      40.198   5.200   3.316  0.00  0.00      PROA C  
ATOM    740  O   VAL P  40      40.020   5.264   2.118  0.00  0.00      PROA O  
ATOM    741  CB  VAL P  40      39.666   3.190   4.816  0.00  0.00      PROA C  
ATOM    742  CG1 VAL P  40      38.455   2.935   3.986  0.00  0.00      PROA C  
ATOM    743  CG2 VAL P  40      40.266   1.782   5.183  0.00  0.00      PROA C  
ATOM    744  HN  VAL P  40      42.018   4.014   5.853  0.00  0.00      PROA H  
ATOM    745  HA  VAL P  40      41.024   3.336   3.201  0.00  0.00      PROA H  
ATOM    746  HB  VAL P  40      39.228   3.662   5.722  0.00  0.00      PROA H  
ATOM    747 HG11 VAL P  40      37.860   3.808   3.642  0.00  0.00      PROA H  
ATOM    748 HG12 VAL P  40      37.727   2.313   4.548  0.00  0.00      PROA H  
ATOM    749 HG13 VAL P  40      38.827   2.304   3.151  0.00  0.00      PROA H  
ATOM    750 HG21 VAL P  40      39.510   1.041   5.522  0.00  0.00      PROA H  
ATOM    751 HG22 VAL P  40      41.126   1.924   5.872  0.00  0.00      PROA H  
ATOM    752 HG23 VAL P  40      40.700   1.387   4.240  0.00  0.00      PROA H  
ATOM    753  N   ASP P  41      39.895   6.278   4.086  0.00  0.00      PROA N  
ATOM    754  CA  ASP P  41      39.312   7.547   3.704  0.00  0.00      PROA C  
ATOM    755  C   ASP P  41      40.270   8.260   2.698  0.00  0.00      PROA C  
ATOM    756  O   ASP P  41      39.875   8.693   1.640  0.00  0.00      PROA O  
ATOM    757  CB  ASP P  41      38.826   8.272   4.886  0.00  0.00      PROA C  
ATOM    758  CG  ASP P  41      38.397   9.725   4.576  0.00  0.00      PROA C  
ATOM    759  OD1 ASP P  41      39.091  10.569   3.954  0.00  0.00      PROA O  
ATOM    760  OD2 ASP P  41      37.297  10.063   5.032  0.00  0.00      PROA O1-
ATOM    761  HN  ASP P  41      40.203   6.274   5.034  0.00  0.00      PROA H  
ATOM    762  HA  ASP P  41      38.505   7.371   3.008  0.00  0.00      PROA H  
ATOM    763  HB1 ASP P  41      39.599   8.312   5.683  0.00  0.00      PROA H  
ATOM    764  HB2 ASP P  41      38.030   7.670   5.375  0.00  0.00      PROA H  
ATOM    765  N   SER P  42      41.592   8.308   3.017  0.00  0.00      PROA N  
ATOM    766  CA  SER P  42      42.546   8.947   2.059  0.00  0.00      PROA C  
ATOM    767  C   SER P  42      42.688   8.079   0.804  0.00  0.00      PROA C  
ATOM    768  O   SER P  42      42.907   8.565  -0.304  0.00  0.00      PROA O  
ATOM    769  CB  SER P  42      43.892   9.050   2.764  0.00  0.00      PROA C  
ATOM    770  OG  SER P  42      43.726   9.937   3.890  0.00  0.00      PROA O  
ATOM    771  HN  SER P  42      41.885   8.043   3.933  0.00  0.00      PROA H  
ATOM    772  HA  SER P  42      42.245   9.959   1.830  0.00  0.00      PROA H  
ATOM    773  HB1 SER P  42      44.750   9.352   2.126  0.00  0.00      PROA H  
ATOM    774  HB2 SER P  42      44.025   8.070   3.270  0.00  0.00      PROA H  
ATOM    775  HG1 SER P  42      43.778  10.805   3.483  0.00  0.00      PROA H  
ATOM    776  N   ILE P  43      42.551   6.663   0.837  0.00  0.00      PROA N  
ATOM    777  CA  ILE P  43      42.578   5.941  -0.429  0.00  0.00      PROA C  
ATOM    778  C   ILE P  43      41.458   6.268  -1.356  0.00  0.00      PROA C  
ATOM    779  O   ILE P  43      41.571   6.299  -2.552  0.00  0.00      PROA O  
ATOM    780  CB  ILE P  43      42.598   4.465  -0.064  0.00  0.00      PROA C  
ATOM    781  CG1 ILE P  43      44.064   4.237   0.371  0.00  0.00      PROA C  
ATOM    782  CG2 ILE P  43      42.295   3.577  -1.321  0.00  0.00      PROA C  
ATOM    783  CD  ILE P  43      44.226   2.895   1.090  0.00  0.00      PROA C  
ATOM    784  HN  ILE P  43      42.297   6.174   1.668  0.00  0.00      PROA H  
ATOM    785  HA  ILE P  43      43.423   6.191  -1.053  0.00  0.00      PROA H  
ATOM    786  HB  ILE P  43      41.867   4.143   0.709  0.00  0.00      PROA H  
ATOM    787 HG11 ILE P  43      44.616   4.970   0.998  0.00  0.00      PROA H  
ATOM    788 HG12 ILE P  43      44.708   4.168  -0.532  0.00  0.00      PROA H  
ATOM    789 HG21 ILE P  43      41.235   3.624  -1.653  0.00  0.00      PROA H  
ATOM    790 HG22 ILE P  43      42.456   2.503  -1.083  0.00  0.00      PROA H  
ATOM    791 HG23 ILE P  43      42.977   3.932  -2.123  0.00  0.00      PROA H  
ATOM    792  HD1 ILE P  43      43.956   2.018   0.462  0.00  0.00      PROA H  
ATOM    793  HD2 ILE P  43      43.411   2.911   1.844  0.00  0.00      PROA H  
ATOM    794  HD3 ILE P  43      45.259   2.804   1.489  0.00  0.00      PROA H  
ATOM    795  N   VAL P  44      40.309   6.515  -0.768  0.00  0.00      PROA N  
ATOM    796  CA  VAL P  44      39.104   6.905  -1.408  0.00  0.00      PROA C  
ATOM    797  C   VAL P  44      39.352   8.217  -2.146  0.00  0.00      PROA C  
ATOM    798  O   VAL P  44      38.993   8.299  -3.279  0.00  0.00      PROA O  
ATOM    799  CB  VAL P  44      37.835   6.891  -0.562  0.00  0.00      PROA C  
ATOM    800  CG1 VAL P  44      36.617   7.471  -1.393  0.00  0.00      PROA C  
ATOM    801  CG2 VAL P  44      37.567   5.451  -0.235  0.00  0.00      PROA C  
ATOM    802  HN  VAL P  44      40.184   6.180   0.162  0.00  0.00      PROA H  
ATOM    803  HA  VAL P  44      38.885   6.178  -2.177  0.00  0.00      PROA H  
ATOM    804  HB  VAL P  44      38.069   7.483   0.349  0.00  0.00      PROA H  
ATOM    805 HG11 VAL P  44      36.807   8.496  -1.779  0.00  0.00      PROA H  
ATOM    806 HG12 VAL P  44      35.668   7.553  -0.822  0.00  0.00      PROA H  
ATOM    807 HG13 VAL P  44      36.364   6.782  -2.226  0.00  0.00      PROA H  
ATOM    808 HG21 VAL P  44      37.201   4.792  -1.051  0.00  0.00      PROA H  
ATOM    809 HG22 VAL P  44      36.908   5.453   0.660  0.00  0.00      PROA H  
ATOM    810 HG23 VAL P  44      38.453   4.889   0.131  0.00  0.00      PROA H  
ATOM    811  N   ASP P  45      40.126   9.200  -1.580  0.00  0.00      PROA N  
ATOM    812  CA  ASP P  45      40.449  10.494  -2.182  0.00  0.00      PROA C  
ATOM    813  C   ASP P  45      41.241  10.224  -3.473  0.00  0.00      PROA C  
ATOM    814  O   ASP P  45      40.969  10.813  -4.509  0.00  0.00      PROA O  
ATOM    815  CB  ASP P  45      41.233  11.415  -1.255  0.00  0.00      PROA C  
ATOM    816  CG  ASP P  45      40.369  12.103  -0.211  0.00  0.00      PROA C  
ATOM    817  OD1 ASP P  45      40.792  12.656   0.796  0.00  0.00      PROA O  
ATOM    818  OD2 ASP P  45      39.125  12.180  -0.430  0.00  0.00      PROA O1-
ATOM    819  HN  ASP P  45      40.433   9.021  -0.649  0.00  0.00      PROA H  
ATOM    820  HA  ASP P  45      39.487  10.859  -2.511  0.00  0.00      PROA H  
ATOM    821  HB1 ASP P  45      41.714  12.211  -1.863  0.00  0.00      PROA H  
ATOM    822  HB2 ASP P  45      42.126  10.956  -0.780  0.00  0.00      PROA H  
ATOM    823  N   VAL P  46      42.180   9.307  -3.343  0.00  0.00      PROA N  
ATOM    824  CA  VAL P  46      42.956   8.719  -4.461  0.00  0.00      PROA C  
ATOM    825  C   VAL P  46      42.088   8.019  -5.562  0.00  0.00      PROA C  
ATOM    826  O   VAL P  46      42.288   8.264  -6.734  0.00  0.00      PROA O  
ATOM    827  CB  VAL P  46      44.170   7.773  -4.050  0.00  0.00      PROA C  
ATOM    828  CG1 VAL P  46      44.873   7.418  -5.367  0.00  0.00      PROA C  
ATOM    829  CG2 VAL P  46      45.138   8.595  -3.176  0.00  0.00      PROA C  
ATOM    830  HN  VAL P  46      42.373   8.924  -2.443  0.00  0.00      PROA H  
ATOM    831  HA  VAL P  46      43.303   9.570  -5.029  0.00  0.00      PROA H  
ATOM    832  HB  VAL P  46      43.823   6.881  -3.486  0.00  0.00      PROA H  
ATOM    833 HG11 VAL P  46      45.827   6.941  -5.056  0.00  0.00      PROA H  
ATOM    834 HG12 VAL P  46      45.130   8.380  -5.859  0.00  0.00      PROA H  
ATOM    835 HG13 VAL P  46      44.351   6.631  -5.951  0.00  0.00      PROA H  
ATOM    836 HG21 VAL P  46      46.022   7.998  -2.863  0.00  0.00      PROA H  
ATOM    837 HG22 VAL P  46      44.539   8.888  -2.287  0.00  0.00      PROA H  
ATOM    838 HG23 VAL P  46      45.350   9.546  -3.708  0.00  0.00      PROA H  
ATOM    839  N   ILE P  47      41.086   7.112  -5.134  0.00  0.00      PROA N  
ATOM    840  CA  ILE P  47      40.120   6.450  -5.965  0.00  0.00      PROA C  
ATOM    841  C   ILE P  47      39.277   7.466  -6.822  0.00  0.00      PROA C  
ATOM    842  O   ILE P  47      38.895   7.135  -7.975  0.00  0.00      PROA O  
ATOM    843  CB  ILE P  47      39.149   5.536  -5.173  0.00  0.00      PROA C  
ATOM    844  CG1 ILE P  47      39.794   4.235  -4.712  0.00  0.00      PROA C  
ATOM    845  CG2 ILE P  47      37.779   5.297  -5.867  0.00  0.00      PROA C  
ATOM    846  CD  ILE P  47      39.087   3.751  -3.408  0.00  0.00      PROA C  
ATOM    847  HN  ILE P  47      41.037   6.805  -4.186  0.00  0.00      PROA H  
ATOM    848  HA  ILE P  47      40.723   5.844  -6.625  0.00  0.00      PROA H  
ATOM    849  HB  ILE P  47      38.898   6.110  -4.256  0.00  0.00      PROA H  
ATOM    850 HG11 ILE P  47      40.886   4.407  -4.601  0.00  0.00      PROA H  
ATOM    851 HG12 ILE P  47      39.573   3.436  -5.451  0.00  0.00      PROA H  
ATOM    852 HG21 ILE P  47      37.193   6.235  -5.971  0.00  0.00      PROA H  
ATOM    853 HG22 ILE P  47      37.099   4.622  -5.305  0.00  0.00      PROA H  
ATOM    854 HG23 ILE P  47      37.928   4.763  -6.829  0.00  0.00      PROA H  
ATOM    855  HD1 ILE P  47      37.996   3.890  -3.563  0.00  0.00      PROA H  
ATOM    856  HD2 ILE P  47      39.422   4.321  -2.516  0.00  0.00      PROA H  
ATOM    857  HD3 ILE P  47      39.302   2.683  -3.191  0.00  0.00      PROA H  
ATOM    858  N   PHE P  48      38.950   8.686  -6.305  0.00  0.00      PROA N  
ATOM    859  CA  PHE P  48      38.128   9.700  -6.917  0.00  0.00      PROA C  
ATOM    860  C   PHE P  48      38.974  10.638  -7.759  0.00  0.00      PROA C  
ATOM    861  O   PHE P  48      38.588  11.051  -8.821  0.00  0.00      PROA O  
ATOM    862  CB  PHE P  48      37.296  10.515  -5.888  0.00  0.00      PROA C  
ATOM    863  CG  PHE P  48      35.953   9.933  -5.595  0.00  0.00      PROA C  
ATOM    864  CD1 PHE P  48      34.868  10.324  -6.379  0.00  0.00      PROA C  
ATOM    865  CD2 PHE P  48      35.772   9.100  -4.446  0.00  0.00      PROA C  
ATOM    866  CE1 PHE P  48      33.582   9.870  -6.036  0.00  0.00      PROA C  
ATOM    867  CE2 PHE P  48      34.513   8.501  -4.287  0.00  0.00      PROA C  
ATOM    868  CZ  PHE P  48      33.435   8.995  -5.029  0.00  0.00      PROA C  
ATOM    869  HN  PHE P  48      39.267   8.735  -5.361  0.00  0.00      PROA H  
ATOM    870  HA  PHE P  48      37.389   9.228  -7.547  0.00  0.00      PROA H  
ATOM    871  HB1 PHE P  48      37.228  11.574  -6.216  0.00  0.00      PROA H  
ATOM    872  HB2 PHE P  48      37.792  10.583  -4.896  0.00  0.00      PROA H  
ATOM    873  HD1 PHE P  48      34.955  11.062  -7.163  0.00  0.00      PROA H  
ATOM    874  HD2 PHE P  48      36.615   8.867  -3.813  0.00  0.00      PROA H  
ATOM    875  HE1 PHE P  48      32.720  10.309  -6.516  0.00  0.00      PROA H  
ATOM    876  HE2 PHE P  48      34.349   7.931  -3.385  0.00  0.00      PROA H  
ATOM    877  HZ  PHE P  48      32.469   8.583  -4.775  0.00  0.00      PROA H  
ATOM    878  N   LEU P  49      40.282  10.884  -7.397  0.00  0.00      PROA N  
ATOM    879  CA  LEU P  49      41.331  11.488  -8.270  0.00  0.00      PROA C  
ATOM    880  C   LEU P  49      41.662  10.586  -9.485  0.00  0.00      PROA C  
ATOM    881  O   LEU P  49      41.582  11.064 -10.581  0.00  0.00      PROA O  
ATOM    882  CB  LEU P  49      42.690  11.742  -7.466  0.00  0.00      PROA C  
ATOM    883  CG  LEU P  49      43.714  12.656  -8.189  0.00  0.00      PROA C  
ATOM    884  CD1 LEU P  49      43.468  14.205  -8.102  0.00  0.00      PROA C  
ATOM    885  CD2 LEU P  49      45.101  12.266  -7.678  0.00  0.00      PROA C  
ATOM    886  HN  LEU P  49      40.509  10.752  -6.436  0.00  0.00      PROA H  
ATOM    887  HA  LEU P  49      40.909  12.432  -8.581  0.00  0.00      PROA H  
ATOM    888  HB1 LEU P  49      43.150  10.740  -7.325  0.00  0.00      PROA H  
ATOM    889  HB2 LEU P  49      42.531  12.176  -6.455  0.00  0.00      PROA H  
ATOM    890  HG  LEU P  49      43.647  12.389  -9.266  0.00  0.00      PROA H  
ATOM    891 HD11 LEU P  49      42.421  14.308  -8.459  0.00  0.00      PROA H  
ATOM    892 HD12 LEU P  49      44.224  14.777  -8.680  0.00  0.00      PROA H  
ATOM    893 HD13 LEU P  49      43.438  14.481  -7.026  0.00  0.00      PROA H  
ATOM    894 HD21 LEU P  49      45.311  12.804  -6.729  0.00  0.00      PROA H  
ATOM    895 HD22 LEU P  49      45.822  12.513  -8.486  0.00  0.00      PROA H  
ATOM    896 HD23 LEU P  49      45.127  11.193  -7.394  0.00  0.00      PROA H  
ATOM    897  N   VAL P  50      41.891   9.277  -9.265  0.00  0.00      PROA N  
ATOM    898  CA  VAL P  50      42.071   8.121 -10.194  0.00  0.00      PROA C  
ATOM    899  C   VAL P  50      40.867   8.001 -11.217  0.00  0.00      PROA C  
ATOM    900  O   VAL P  50      41.119   7.877 -12.457  0.00  0.00      PROA O  
ATOM    901  CB  VAL P  50      42.428   6.834  -9.443  0.00  0.00      PROA C  
ATOM    902  CG1 VAL P  50      42.222   5.595 -10.428  0.00  0.00      PROA C  
ATOM    903  CG2 VAL P  50      43.894   6.952  -9.091  0.00  0.00      PROA C  
ATOM    904  HN  VAL P  50      41.905   9.010  -8.305  0.00  0.00      PROA H  
ATOM    905  HA  VAL P  50      42.907   8.234 -10.869  0.00  0.00      PROA H  
ATOM    906  HB  VAL P  50      41.877   6.617  -8.503  0.00  0.00      PROA H  
ATOM    907 HG11 VAL P  50      42.445   5.817 -11.493  0.00  0.00      PROA H  
ATOM    908 HG12 VAL P  50      41.152   5.295 -10.450  0.00  0.00      PROA H  
ATOM    909 HG13 VAL P  50      42.744   4.691 -10.046  0.00  0.00      PROA H  
ATOM    910 HG21 VAL P  50      44.114   7.920  -8.592  0.00  0.00      PROA H  
ATOM    911 HG22 VAL P  50      44.560   6.909  -9.979  0.00  0.00      PROA H  
ATOM    912 HG23 VAL P  50      44.097   6.192  -8.306  0.00  0.00      PROA H  
ATOM    913  N   ASP P  51      39.634   8.149 -10.751  0.00  0.00      PROA N  
ATOM    914  CA  ASP P  51      38.465   8.129 -11.616  0.00  0.00      PROA C  
ATOM    915  C   ASP P  51      38.493   9.233 -12.711  0.00  0.00      PROA C  
ATOM    916  O   ASP P  51      38.056   8.943 -13.816  0.00  0.00      PROA O  
ATOM    917  CB  ASP P  51      37.238   8.095 -10.700  0.00  0.00      PROA C  
ATOM    918  CG  ASP P  51      35.952   8.255 -11.337  0.00  0.00      PROA C  
ATOM    919  OD1 ASP P  51      35.552   7.321 -12.132  0.00  0.00      PROA O  
ATOM    920  OD2 ASP P  51      35.277   9.300 -11.121  0.00  0.00      PROA O1-
ATOM    921  HN  ASP P  51      39.510   8.213  -9.764  0.00  0.00      PROA H  
ATOM    922  HA  ASP P  51      38.440   7.240 -12.230  0.00  0.00      PROA H  
ATOM    923  HB1 ASP P  51      37.316   8.951  -9.995  0.00  0.00      PROA H  
ATOM    924  HB2 ASP P  51      37.167   7.205 -10.039  0.00  0.00      PROA H  
ATOM    925  N   ILE P  52      39.029  10.459 -12.475  0.00  0.00      PROA N  
ATOM    926  CA  ILE P  52      39.097  11.600 -13.472  0.00  0.00      PROA C  
ATOM    927  C   ILE P  52      39.761  11.176 -14.769  0.00  0.00      PROA C  
ATOM    928  O   ILE P  52      39.231  11.435 -15.824  0.00  0.00      PROA O  
ATOM    929  CB  ILE P  52      39.907  12.791 -12.966  0.00  0.00      PROA C  
ATOM    930  CG1 ILE P  52      39.294  13.267 -11.613  0.00  0.00      PROA C  
ATOM    931  CG2 ILE P  52      39.911  13.915 -13.981  0.00  0.00      PROA C  
ATOM    932  CD  ILE P  52      40.349  14.061 -10.826  0.00  0.00      PROA C  
ATOM    933  HN  ILE P  52      39.520  10.743 -11.655  0.00  0.00      PROA H  
ATOM    934  HA  ILE P  52      38.049  11.728 -13.701  0.00  0.00      PROA H  
ATOM    935  HB  ILE P  52      40.954  12.447 -12.826  0.00  0.00      PROA H  
ATOM    936 HG11 ILE P  52      38.992  12.439 -10.937  0.00  0.00      PROA H  
ATOM    937 HG12 ILE P  52      38.332  13.801 -11.771  0.00  0.00      PROA H  
ATOM    938 HG21 ILE P  52      40.445  13.700 -14.930  0.00  0.00      PROA H  
ATOM    939 HG22 ILE P  52      40.393  14.841 -13.602  0.00  0.00      PROA H  
ATOM    940 HG23 ILE P  52      38.898  14.195 -14.343  0.00  0.00      PROA H  
ATOM    941  HD1 ILE P  52      40.117  14.095  -9.740  0.00  0.00      PROA H  
ATOM    942  HD2 ILE P  52      40.428  15.095 -11.225  0.00  0.00      PROA H  
ATOM    943  HD3 ILE P  52      41.399  13.714 -10.934  0.00  0.00      PROA H  
ATOM    944  N   VAL P  53      40.896  10.389 -14.705  0.00  0.00      PROA N  
ATOM    945  CA  VAL P  53      41.630   9.891 -15.924  0.00  0.00      PROA C  
ATOM    946  C   VAL P  53      40.808   9.023 -16.871  0.00  0.00      PROA C  
ATOM    947  O   VAL P  53      40.530   9.195 -18.046  0.00  0.00      PROA O  
ATOM    948  CB  VAL P  53      42.946   9.212 -15.520  0.00  0.00      PROA C  
ATOM    949  CG1 VAL P  53      43.886   8.935 -16.693  0.00  0.00      PROA C  
ATOM    950  CG2 VAL P  53      43.587   9.994 -14.357  0.00  0.00      PROA C  
ATOM    951  HN  VAL P  53      41.337  10.169 -13.838  0.00  0.00      PROA H  
ATOM    952  HA  VAL P  53      41.902  10.794 -16.449  0.00  0.00      PROA H  
ATOM    953  HB  VAL P  53      42.659   8.280 -14.988  0.00  0.00      PROA H  
ATOM    954 HG11 VAL P  53      43.335   8.329 -17.444  0.00  0.00      PROA H  
ATOM    955 HG12 VAL P  53      44.810   8.416 -16.360  0.00  0.00      PROA H  
ATOM    956 HG13 VAL P  53      44.235   9.822 -17.262  0.00  0.00      PROA H  
ATOM    957 HG21 VAL P  53      42.958  10.009 -13.442  0.00  0.00      PROA H  
ATOM    958 HG22 VAL P  53      43.714  11.033 -14.730  0.00  0.00      PROA H  
ATOM    959 HG23 VAL P  53      44.566   9.537 -14.099  0.00  0.00      PROA H  
ATOM    960  N   LEU P  54      40.117   8.042 -16.226  0.00  0.00      PROA N  
ATOM    961  CA  LEU P  54      39.066   7.215 -16.831  0.00  0.00      PROA C  
ATOM    962  C   LEU P  54      37.915   8.114 -17.395  0.00  0.00      PROA C  
ATOM    963  O   LEU P  54      37.410   7.801 -18.440  0.00  0.00      PROA O  
ATOM    964  CB  LEU P  54      38.522   6.210 -15.802  0.00  0.00      PROA C  
ATOM    965  CG  LEU P  54      39.579   5.110 -15.356  0.00  0.00      PROA C  
ATOM    966  CD1 LEU P  54      38.779   3.868 -14.779  0.00  0.00      PROA C  
ATOM    967  CD2 LEU P  54      40.534   4.709 -16.496  0.00  0.00      PROA C  
ATOM    968  HN  LEU P  54      40.265   7.997 -15.241  0.00  0.00      PROA H  
ATOM    969  HA  LEU P  54      39.474   6.704 -17.691  0.00  0.00      PROA H  
ATOM    970  HB1 LEU P  54      37.747   5.549 -16.243  0.00  0.00      PROA H  
ATOM    971  HB2 LEU P  54      38.066   6.684 -14.907  0.00  0.00      PROA H  
ATOM    972  HG  LEU P  54      40.176   5.485 -14.498  0.00  0.00      PROA H  
ATOM    973 HD11 LEU P  54      38.336   4.206 -13.818  0.00  0.00      PROA H  
ATOM    974 HD12 LEU P  54      39.485   3.113 -14.370  0.00  0.00      PROA H  
ATOM    975 HD13 LEU P  54      38.046   3.426 -15.488  0.00  0.00      PROA H  
ATOM    976 HD21 LEU P  54      41.097   3.763 -16.348  0.00  0.00      PROA H  
ATOM    977 HD22 LEU P  54      41.228   5.532 -16.771  0.00  0.00      PROA H  
ATOM    978 HD23 LEU P  54      39.843   4.619 -17.361  0.00  0.00      PROA H  
ATOM    979  N   ASN P  55      37.464   9.173 -16.630  0.00  0.00      PROA N  
ATOM    980  CA  ASN P  55      36.381  10.022 -17.068  0.00  0.00      PROA C  
ATOM    981  C   ASN P  55      36.769  10.755 -18.326  0.00  0.00      PROA C  
ATOM    982  O   ASN P  55      35.994  10.873 -19.264  0.00  0.00      PROA O  
ATOM    983  CB  ASN P  55      35.882  11.017 -15.899  0.00  0.00      PROA C  
ATOM    984  CG  ASN P  55      35.251  10.189 -14.825  0.00  0.00      PROA C  
ATOM    985  ND2 ASN P  55      35.551  10.555 -13.553  0.00  0.00      PROA N  
ATOM    986  OD1 ASN P  55      34.512   9.221 -15.115  0.00  0.00      PROA O  
ATOM    987  HN  ASN P  55      37.908   9.379 -15.761  0.00  0.00      PROA H  
ATOM    988  HA  ASN P  55      35.517   9.421 -17.313  0.00  0.00      PROA H  
ATOM    989  HB1 ASN P  55      35.088  11.599 -16.414  0.00  0.00      PROA H  
ATOM    990  HB2 ASN P  55      36.637  11.741 -15.526  0.00  0.00      PROA H  
ATOM    991 HD21 ASN P  55      35.426   9.879 -12.827  0.00  0.00      PROA H  
ATOM    992 HD22 ASN P  55      35.888  11.487 -13.421  0.00  0.00      PROA H  
ATOM    993  N   PHE P  56      38.005  11.323 -18.343  0.00  0.00      PROA N  
ATOM    994  CA  PHE P  56      38.557  12.201 -19.336  0.00  0.00      PROA C  
ATOM    995  C   PHE P  56      38.856  11.384 -20.584  0.00  0.00      PROA C  
ATOM    996  O   PHE P  56      38.659  11.782 -21.773  0.00  0.00      PROA O  
ATOM    997  CB  PHE P  56      39.871  12.816 -18.749  0.00  0.00      PROA C  
ATOM    998  CG  PHE P  56      40.390  13.921 -19.646  0.00  0.00      PROA C  
ATOM    999  CD1 PHE P  56      41.729  14.090 -19.968  0.00  0.00      PROA C  
ATOM   1000  CD2 PHE P  56      39.483  14.868 -20.025  0.00  0.00      PROA C  
ATOM   1001  CE1 PHE P  56      42.196  15.167 -20.671  0.00  0.00      PROA C  
ATOM   1002  CE2 PHE P  56      39.890  15.903 -20.901  0.00  0.00      PROA C  
ATOM   1003  CZ  PHE P  56      41.219  16.052 -21.129  0.00  0.00      PROA C  
ATOM   1004  HN  PHE P  56      38.542  11.255 -17.506  0.00  0.00      PROA H  
ATOM   1005  HA  PHE P  56      37.808  12.927 -19.617  0.00  0.00      PROA H  
ATOM   1006  HB1 PHE P  56      40.647  12.021 -18.760  0.00  0.00      PROA H  
ATOM   1007  HB2 PHE P  56      39.824  13.193 -17.705  0.00  0.00      PROA H  
ATOM   1008  HD1 PHE P  56      42.404  13.357 -19.552  0.00  0.00      PROA H  
ATOM   1009  HD2 PHE P  56      38.428  14.787 -19.811  0.00  0.00      PROA H  
ATOM   1010  HE1 PHE P  56      43.220  15.314 -20.981  0.00  0.00      PROA H  
ATOM   1011  HE2 PHE P  56      39.093  16.371 -21.460  0.00  0.00      PROA H  
ATOM   1012  HZ  PHE P  56      41.576  16.857 -21.754  0.00  0.00      PROA H  
ATOM   1013  N   HSD P  57      39.296  10.160 -20.425  0.00  0.00      PROA N  
ATOM   1014  CA  HSD P  57      39.388   9.182 -21.502  0.00  0.00      PROA C  
ATOM   1015  C   HSD P  57      38.099   8.770 -22.154  0.00  0.00      PROA C  
ATOM   1016  O   HSD P  57      37.946   8.640 -23.366  0.00  0.00      PROA O  
ATOM   1017  CB  HSD P  57      40.160   7.981 -20.959  0.00  0.00      PROA C  
ATOM   1018  CG  HSD P  57      40.123   6.682 -21.716  0.00  0.00      PROA C  
ATOM   1019  CD2 HSD P  57      39.401   5.544 -21.631  0.00  0.00      PROA C  
ATOM   1020  ND1 HSD P  57      40.925   6.468 -22.875  0.00  0.00      PROA N  
ATOM   1021  CE1 HSD P  57      40.549   5.252 -23.362  0.00  0.00      PROA C  
ATOM   1022  NE2 HSD P  57      39.549   4.683 -22.686  0.00  0.00      PROA N  
ATOM   1023  HN  HSD P  57      39.421   9.766 -19.517  0.00  0.00      PROA H  
ATOM   1024  HA  HSD P  57      39.942   9.665 -22.294  0.00  0.00      PROA H  
ATOM   1025  HB1 HSD P  57      39.767   7.739 -19.948  0.00  0.00      PROA H  
ATOM   1026  HB2 HSD P  57      41.227   8.259 -20.823  0.00  0.00      PROA H  
ATOM   1027  HD1 HSD P  57      41.685   7.039 -23.188  0.00  0.00      PROA H  
ATOM   1028  HD2 HSD P  57      38.662   5.251 -20.896  0.00  0.00      PROA H  
ATOM   1029  HE1 HSD P  57      41.093   4.765 -24.171  0.00  0.00      PROA H  
ATOM   1030  N   THR P  58      37.029   8.630 -21.326  0.00  0.00      PROA N  
ATOM   1031  CA  THR P  58      35.703   8.304 -21.888  0.00  0.00      PROA C  
ATOM   1032  C   THR P  58      35.203   9.390 -22.870  0.00  0.00      PROA C  
ATOM   1033  O   THR P  58      35.339  10.571 -22.552  0.00  0.00      PROA O  
ATOM   1034  CB  THR P  58      34.610   8.156 -20.826  0.00  0.00      PROA C  
ATOM   1035  CG2 THR P  58      33.210   7.791 -21.438  0.00  0.00      PROA C  
ATOM   1036  OG1 THR P  58      35.032   7.101 -19.941  0.00  0.00      PROA O  
ATOM   1037  HN  THR P  58      37.138   8.764 -20.344  0.00  0.00      PROA H  
ATOM   1038  HA  THR P  58      35.844   7.328 -22.328  0.00  0.00      PROA H  
ATOM   1039  HB  THR P  58      34.555   9.062 -20.186  0.00  0.00      PROA H  
ATOM   1040  HG1 THR P  58      35.721   7.501 -19.405  0.00  0.00      PROA H  
ATOM   1041 HG21 THR P  58      32.895   8.576 -22.158  0.00  0.00      PROA H  
ATOM   1042 HG22 THR P  58      32.410   7.627 -20.685  0.00  0.00      PROA H  
ATOM   1043 HG23 THR P  58      33.240   6.873 -22.063  0.00  0.00      PROA H  
ATOM   1044  N   THR P  59      34.747   8.954 -24.094  0.00  0.00      PROA N  
ATOM   1045  CA  THR P  59      34.184   9.906 -25.098  0.00  0.00      PROA C  
ATOM   1046  C   THR P  59      33.137  10.943 -24.700  0.00  0.00      PROA C  
ATOM   1047  O   THR P  59      32.333  10.760 -23.741  0.00  0.00      PROA O  
ATOM   1048  CB  THR P  59      33.745   9.378 -26.484  0.00  0.00      PROA C  
ATOM   1049  CG2 THR P  59      35.032   8.966 -27.204  0.00  0.00      PROA C  
ATOM   1050  OG1 THR P  59      33.006   8.135 -26.353  0.00  0.00      PROA O  
ATOM   1051  HN  THR P  59      34.726   7.960 -24.172  0.00  0.00      PROA H  
ATOM   1052  HA  THR P  59      35.037  10.554 -25.232  0.00  0.00      PROA H  
ATOM   1053  HB  THR P  59      33.252  10.132 -27.134  0.00  0.00      PROA H  
ATOM   1054  HG1 THR P  59      33.625   7.532 -25.935  0.00  0.00      PROA H  
ATOM   1055 HG21 THR P  59      34.893   8.676 -28.267  0.00  0.00      PROA H  
ATOM   1056 HG22 THR P  59      35.541   8.108 -26.715  0.00  0.00      PROA H  
ATOM   1057 HG23 THR P  59      35.752   9.812 -27.224  0.00  0.00      PROA H  
ATOM   1058  N   PHE P  60      33.187  12.220 -25.303  0.00  0.00      PROA N  
ATOM   1059  CA  PHE P  60      32.398  13.353 -24.894  0.00  0.00      PROA C  
ATOM   1060  C   PHE P  60      31.421  13.581 -26.073  0.00  0.00      PROA C  
ATOM   1061  O   PHE P  60      31.737  13.438 -27.247  0.00  0.00      PROA O  
ATOM   1062  CB  PHE P  60      33.259  14.618 -24.536  0.00  0.00      PROA C  
ATOM   1063  CG  PHE P  60      34.088  14.292 -23.381  0.00  0.00      PROA C  
ATOM   1064  CD1 PHE P  60      35.459  13.933 -23.415  0.00  0.00      PROA C  
ATOM   1065  CD2 PHE P  60      33.510  14.509 -22.105  0.00  0.00      PROA C  
ATOM   1066  CE1 PHE P  60      36.156  13.729 -22.256  0.00  0.00      PROA C  
ATOM   1067  CE2 PHE P  60      34.249  14.303 -20.943  0.00  0.00      PROA C  
ATOM   1068  CZ  PHE P  60      35.564  13.881 -21.000  0.00  0.00      PROA C  
ATOM   1069  HN  PHE P  60      33.768  12.339 -26.104  0.00  0.00      PROA H  
ATOM   1070  HA  PHE P  60      31.805  13.177 -24.009  0.00  0.00      PROA H  
ATOM   1071  HB1 PHE P  60      32.739  15.562 -24.266  0.00  0.00      PROA H  
ATOM   1072  HB2 PHE P  60      34.033  14.849 -25.298  0.00  0.00      PROA H  
ATOM   1073  HD1 PHE P  60      35.876  13.678 -24.378  0.00  0.00      PROA H  
ATOM   1074  HD2 PHE P  60      32.522  14.920 -21.965  0.00  0.00      PROA H  
ATOM   1075  HE1 PHE P  60      37.192  13.431 -22.312  0.00  0.00      PROA H  
ATOM   1076  HE2 PHE P  60      33.771  14.452 -19.986  0.00  0.00      PROA H  
ATOM   1077  HZ  PHE P  60      36.080  13.720 -20.065  0.00  0.00      PROA H  
ATOM   1078  N   VAL P  61      30.222  13.827 -25.768  0.00  0.00      PROA N  
ATOM   1079  CA  VAL P  61      29.172  14.034 -26.783  0.00  0.00      PROA C  
ATOM   1080  C   VAL P  61      28.459  15.363 -26.579  0.00  0.00      PROA C  
ATOM   1081  O   VAL P  61      28.582  15.974 -25.527  0.00  0.00      PROA O  
ATOM   1082  CB  VAL P  61      28.177  12.903 -26.709  0.00  0.00      PROA C  
ATOM   1083  CG1 VAL P  61      29.005  11.557 -26.742  0.00  0.00      PROA C  
ATOM   1084  CG2 VAL P  61      27.152  13.038 -25.616  0.00  0.00      PROA C  
ATOM   1085  HN  VAL P  61      29.986  14.147 -24.854  0.00  0.00      PROA H  
ATOM   1086  HA  VAL P  61      29.505  14.067 -27.809  0.00  0.00      PROA H  
ATOM   1087  HB  VAL P  61      27.615  12.826 -27.664  0.00  0.00      PROA H  
ATOM   1088 HG11 VAL P  61      29.698  11.486 -27.607  0.00  0.00      PROA H  
ATOM   1089 HG12 VAL P  61      28.376  10.641 -26.726  0.00  0.00      PROA H  
ATOM   1090 HG13 VAL P  61      29.575  11.432 -25.797  0.00  0.00      PROA H  
ATOM   1091 HG21 VAL P  61      26.474  13.852 -25.950  0.00  0.00      PROA H  
ATOM   1092 HG22 VAL P  61      27.613  13.278 -24.634  0.00  0.00      PROA H  
ATOM   1093 HG23 VAL P  61      26.440  12.192 -25.503  0.00  0.00      PROA H  
ATOM   1094  N   GLY P  62      27.883  15.901 -27.700  0.00  0.00      PROA N  
ATOM   1095  CA  GLY P  62      27.201  17.180 -27.642  0.00  0.00      PROA C  
ATOM   1096  C   GLY P  62      25.834  17.087 -26.974  0.00  0.00      PROA C  
ATOM   1097  O   GLY P  62      25.614  16.043 -26.420  0.00  0.00      PROA O  
ATOM   1098  HN  GLY P  62      28.054  15.442 -28.568  0.00  0.00      PROA H  
ATOM   1099  HA1 GLY P  62      27.012  17.430 -28.675  0.00  0.00      PROA H  
ATOM   1100  HA2 GLY P  62      27.748  17.839 -26.984  0.00  0.00      PROA H  
ATOM   1101  N   PRO P  63      24.926  17.944 -27.230  0.00  0.00      PROA N  
ATOM   1102  CA  PRO P  63      23.535  17.930 -26.735  0.00  0.00      PROA C  
ATOM   1103  C   PRO P  63      22.646  16.836 -27.341  0.00  0.00      PROA C  
ATOM   1104  O   PRO P  63      21.692  16.411 -26.742  0.00  0.00      PROA O  
ATOM   1105  CB  PRO P  63      22.990  19.318 -27.096  0.00  0.00      PROA C  
ATOM   1106  CG  PRO P  63      23.927  19.884 -28.139  0.00  0.00      PROA C  
ATOM   1107  CD  PRO P  63      25.268  19.285 -27.673  0.00  0.00      PROA C  
ATOM   1108  HA  PRO P  63      23.520  17.667 -25.687  0.00  0.00      PROA H  
ATOM   1109  HB1 PRO P  63      23.084  19.949 -26.186  0.00  0.00      PROA H  
ATOM   1110  HB2 PRO P  63      21.906  19.299 -27.338  0.00  0.00      PROA H  
ATOM   1111  HG1 PRO P  63      23.705  19.385 -29.107  0.00  0.00      PROA H  
ATOM   1112  HG2 PRO P  63      23.887  20.990 -28.238  0.00  0.00      PROA H  
ATOM   1113  HD1 PRO P  63      26.057  19.329 -28.454  0.00  0.00      PROA H  
ATOM   1114  HD2 PRO P  63      25.589  19.914 -26.815  0.00  0.00      PROA H  
ATOM   1115  N   ALA P  64      22.980  16.417 -28.542  0.00  0.00      PROA N  
ATOM   1116  CA  ALA P  64      22.070  15.496 -29.301  0.00  0.00      PROA C  
ATOM   1117  C   ALA P  64      22.498  14.024 -29.173  0.00  0.00      PROA C  
ATOM   1118  O   ALA P  64      21.772  13.101 -29.598  0.00  0.00      PROA O  
ATOM   1119  CB  ALA P  64      22.038  15.910 -30.753  0.00  0.00      PROA C  
ATOM   1120  HN  ALA P  64      23.764  16.779 -29.038  0.00  0.00      PROA H  
ATOM   1121  HA  ALA P  64      21.050  15.633 -28.973  0.00  0.00      PROA H  
ATOM   1122  HB1 ALA P  64      21.713  16.968 -30.854  0.00  0.00      PROA H  
ATOM   1123  HB2 ALA P  64      21.252  15.307 -31.256  0.00  0.00      PROA H  
ATOM   1124  HB3 ALA P  64      23.016  15.796 -31.268  0.00  0.00      PROA H  
ATOM   1125  N   GLY P  65      23.659  13.839 -28.606  0.00  0.00      PROA N  
ATOM   1126  CA  GLY P  65      24.116  12.532 -28.260  0.00  0.00      PROA C  
ATOM   1127  C   GLY P  65      25.213  11.927 -29.088  0.00  0.00      PROA C  
ATOM   1128  O   GLY P  65      25.379  10.705 -29.048  0.00  0.00      PROA O  
ATOM   1129  HN  GLY P  65      24.072  14.654 -28.206  0.00  0.00      PROA H  
ATOM   1130  HA1 GLY P  65      23.356  11.765 -28.236  0.00  0.00      PROA H  
ATOM   1131  HA2 GLY P  65      24.543  12.755 -27.294  0.00  0.00      PROA H  
ATOM   1132  N   GLU P  66      25.887  12.773 -29.866  0.00  0.00      PROA N  
ATOM   1133  CA  GLU P  66      26.888  12.373 -30.873  0.00  0.00      PROA C  
ATOM   1134  C   GLU P  66      28.274  12.993 -30.603  0.00  0.00      PROA C  
ATOM   1135  O   GLU P  66      28.375  14.095 -30.055  0.00  0.00      PROA O  
ATOM   1136  CB  GLU P  66      26.444  12.841 -32.311  0.00  0.00      PROA C  
ATOM   1137  CG  GLU P  66      25.031  12.176 -32.606  0.00  0.00      PROA C  
ATOM   1138  CD  GLU P  66      24.400  12.592 -33.922  0.00  0.00      PROA C  
ATOM   1139  OE1 GLU P  66      24.974  12.398 -34.976  0.00  0.00      PROA O  
ATOM   1140  OE2 GLU P  66      23.384  13.309 -33.815  0.00  0.00      PROA O1-
ATOM   1141  HN  GLU P  66      25.648  13.741 -29.832  0.00  0.00      PROA H  
ATOM   1142  HA  GLU P  66      27.138  11.324 -30.810  0.00  0.00      PROA H  
ATOM   1143  HB1 GLU P  66      27.147  12.616 -33.141  0.00  0.00      PROA H  
ATOM   1144  HB2 GLU P  66      26.141  13.910 -32.334  0.00  0.00      PROA H  
ATOM   1145  HG1 GLU P  66      24.318  12.418 -31.789  0.00  0.00      PROA H  
ATOM   1146  HG2 GLU P  66      25.091  11.071 -32.707  0.00  0.00      PROA H  
ATOM   1147  N   VAL P  67      29.314  12.308 -31.094  0.00  0.00      PROA N  
ATOM   1148  CA  VAL P  67      30.751  12.506 -30.624  0.00  0.00      PROA C  
ATOM   1149  C   VAL P  67      31.514  13.805 -30.949  0.00  0.00      PROA C  
ATOM   1150  O   VAL P  67      31.406  14.472 -32.013  0.00  0.00      PROA O  
ATOM   1151  CB  VAL P  67      31.698  11.330 -30.852  0.00  0.00      PROA C  
ATOM   1152  CG1 VAL P  67      31.225  10.186 -29.924  0.00  0.00      PROA C  
ATOM   1153  CG2 VAL P  67      31.702  10.965 -32.306  0.00  0.00      PROA C  
ATOM   1154  HN  VAL P  67      29.107  11.473 -31.597  0.00  0.00      PROA H  
ATOM   1155  HA  VAL P  67      30.590  12.552 -29.557  0.00  0.00      PROA H  
ATOM   1156  HB  VAL P  67      32.768  11.516 -30.620  0.00  0.00      PROA H  
ATOM   1157 HG11 VAL P  67      30.152   9.925 -30.042  0.00  0.00      PROA H  
ATOM   1158 HG12 VAL P  67      31.381  10.365 -28.839  0.00  0.00      PROA H  
ATOM   1159 HG13 VAL P  67      31.711   9.216 -30.165  0.00  0.00      PROA H  
ATOM   1160 HG21 VAL P  67      32.382  10.092 -32.410  0.00  0.00      PROA H  
ATOM   1161 HG22 VAL P  67      32.074  11.748 -33.001  0.00  0.00      PROA H  
ATOM   1162 HG23 VAL P  67      30.701  10.590 -32.610  0.00  0.00      PROA H  
ATOM   1163  N   ILE P  68      32.368  14.183 -29.979  0.00  0.00      PROA N  
ATOM   1164  CA  ILE P  68      33.248  15.348 -29.987  0.00  0.00      PROA C  
ATOM   1165  C   ILE P  68      34.657  14.909 -30.341  0.00  0.00      PROA C  
ATOM   1166  O   ILE P  68      35.353  14.314 -29.527  0.00  0.00      PROA O  
ATOM   1167  CB  ILE P  68      33.170  16.239 -28.764  0.00  0.00      PROA C  
ATOM   1168  CG1 ILE P  68      31.723  16.711 -28.459  0.00  0.00      PROA C  
ATOM   1169  CG2 ILE P  68      34.192  17.410 -28.806  0.00  0.00      PROA C  
ATOM   1170  CD  ILE P  68      31.595  17.509 -27.215  0.00  0.00      PROA C  
ATOM   1171  HN  ILE P  68      32.306  13.821 -29.053  0.00  0.00      PROA H  
ATOM   1172  HA  ILE P  68      32.957  15.996 -30.800  0.00  0.00      PROA H  
ATOM   1173  HB  ILE P  68      33.533  15.608 -27.924  0.00  0.00      PROA H  
ATOM   1174 HG11 ILE P  68      30.943  15.939 -28.285  0.00  0.00      PROA H  
ATOM   1175 HG12 ILE P  68      31.349  17.366 -29.274  0.00  0.00      PROA H  
ATOM   1176 HG21 ILE P  68      35.252  17.106 -28.670  0.00  0.00      PROA H  
ATOM   1177 HG22 ILE P  68      34.186  18.069 -27.911  0.00  0.00      PROA H  
ATOM   1178 HG23 ILE P  68      34.157  18.104 -29.673  0.00  0.00      PROA H  
ATOM   1179  HD1 ILE P  68      32.237  18.415 -27.210  0.00  0.00      PROA H  
ATOM   1180  HD2 ILE P  68      31.898  16.866 -26.361  0.00  0.00      PROA H  
ATOM   1181  HD3 ILE P  68      30.530  17.735 -26.992  0.00  0.00      PROA H  
ATOM   1182  N   SER P  69      35.189  15.335 -31.477  0.00  0.00      PROA N  
ATOM   1183  CA  SER P  69      36.482  14.977 -31.912  0.00  0.00      PROA C  
ATOM   1184  C   SER P  69      37.483  16.020 -31.569  0.00  0.00      PROA C  
ATOM   1185  O   SER P  69      38.613  15.700 -31.262  0.00  0.00      PROA O  
ATOM   1186  CB  SER P  69      36.394  14.869 -33.500  0.00  0.00      PROA C  
ATOM   1187  OG  SER P  69      37.681  14.450 -34.009  0.00  0.00      PROA O  
ATOM   1188  HN  SER P  69      34.723  16.092 -31.930  0.00  0.00      PROA H  
ATOM   1189  HA  SER P  69      36.897  14.086 -31.464  0.00  0.00      PROA H  
ATOM   1190  HB1 SER P  69      36.078  15.863 -33.883  0.00  0.00      PROA H  
ATOM   1191  HB2 SER P  69      35.743  14.038 -33.848  0.00  0.00      PROA H  
ATOM   1192  HG1 SER P  69      38.156  15.278 -34.112  0.00  0.00      PROA H  
ATOM   1193  N   ASP P  70      37.066  17.282 -31.501  0.00  0.00      PROA N  
ATOM   1194  CA  ASP P  70      38.042  18.338 -31.151  0.00  0.00      PROA C  
ATOM   1195  C   ASP P  70      38.426  18.345 -29.645  0.00  0.00      PROA C  
ATOM   1196  O   ASP P  70      37.497  18.517 -28.862  0.00  0.00      PROA O  
ATOM   1197  CB  ASP P  70      37.412  19.722 -31.367  0.00  0.00      PROA C  
ATOM   1198  CG  ASP P  70      38.298  20.907 -31.019  0.00  0.00      PROA C  
ATOM   1199  OD1 ASP P  70      37.827  21.932 -30.444  0.00  0.00      PROA O  
ATOM   1200  OD2 ASP P  70      39.484  20.808 -31.442  0.00  0.00      PROA O1-
ATOM   1201  HN  ASP P  70      36.125  17.597 -31.586  0.00  0.00      PROA H  
ATOM   1202  HA  ASP P  70      38.911  18.297 -31.791  0.00  0.00      PROA H  
ATOM   1203  HB1 ASP P  70      36.481  19.904 -30.788  0.00  0.00      PROA H  
ATOM   1204  HB2 ASP P  70      37.083  19.874 -32.417  0.00  0.00      PROA H  
ATOM   1205  N   PRO P  71      39.701  18.315 -29.212  0.00  0.00      PROA N  
ATOM   1206  CA  PRO P  71      40.142  18.306 -27.787  0.00  0.00      PROA C  
ATOM   1207  C   PRO P  71      40.053  19.722 -27.208  0.00  0.00      PROA C  
ATOM   1208  O   PRO P  71      39.930  19.857 -26.018  0.00  0.00      PROA O  
ATOM   1209  CB  PRO P  71      41.586  17.803 -27.801  0.00  0.00      PROA C  
ATOM   1210  CG  PRO P  71      42.101  18.234 -29.148  0.00  0.00      PROA C  
ATOM   1211  CD  PRO P  71      40.842  18.071 -30.048  0.00  0.00      PROA C  
ATOM   1212  HA  PRO P  71      39.471  17.650 -27.252  0.00  0.00      PROA H  
ATOM   1213  HB1 PRO P  71      41.583  16.692 -27.767  0.00  0.00      PROA H  
ATOM   1214  HB2 PRO P  71      42.186  18.105 -26.916  0.00  0.00      PROA H  
ATOM   1215  HG1 PRO P  71      42.306  19.324 -29.069  0.00  0.00      PROA H  
ATOM   1216  HG2 PRO P  71      43.081  17.845 -29.496  0.00  0.00      PROA H  
ATOM   1217  HD1 PRO P  71      40.862  18.815 -30.874  0.00  0.00      PROA H  
ATOM   1218  HD2 PRO P  71      40.701  17.127 -30.617  0.00  0.00      PROA H  
ATOM   1219  N   LYS P  72      40.085  20.843 -27.939  0.00  0.00      PROA N  
ATOM   1220  CA  LYS P  72      40.014  22.136 -27.356  0.00  0.00      PROA C  
ATOM   1221  C   LYS P  72      38.675  22.480 -26.864  0.00  0.00      PROA C  
ATOM   1222  O   LYS P  72      38.586  23.067 -25.783  0.00  0.00      PROA O  
ATOM   1223  CB  LYS P  72      40.370  23.186 -28.433  0.00  0.00      PROA C  
ATOM   1224  CG  LYS P  72      41.672  22.930 -29.283  0.00  0.00      PROA C  
ATOM   1225  CD  LYS P  72      41.820  24.053 -30.285  0.00  0.00      PROA C  
ATOM   1226  CE  LYS P  72      40.777  24.084 -31.435  0.00  0.00      PROA C  
ATOM   1227  NZ  LYS P  72      41.026  22.889 -32.202  0.00  0.00      PROA N1+
ATOM   1228  HN  LYS P  72      40.288  20.922 -28.911  0.00  0.00      PROA H  
ATOM   1229  HA  LYS P  72      40.684  22.208 -26.512  0.00  0.00      PROA H  
ATOM   1230  HB1 LYS P  72      40.484  24.123 -27.847  0.00  0.00      PROA H  
ATOM   1231  HB2 LYS P  72      39.512  23.375 -29.113  0.00  0.00      PROA H  
ATOM   1232  HG1 LYS P  72      41.644  21.868 -29.608  0.00  0.00      PROA H  
ATOM   1233  HG2 LYS P  72      42.557  22.903 -28.612  0.00  0.00      PROA H  
ATOM   1234  HD1 LYS P  72      42.855  23.944 -30.676  0.00  0.00      PROA H  
ATOM   1235  HD2 LYS P  72      41.774  25.033 -29.764  0.00  0.00      PROA H  
ATOM   1236  HE1 LYS P  72      41.124  24.887 -32.119  0.00  0.00      PROA H  
ATOM   1237  HE2 LYS P  72      39.733  24.094 -31.054  0.00  0.00      PROA H  
ATOM   1238  HZ1 LYS P  72      40.745  22.980 -33.199  0.00  0.00      PROA H  
ATOM   1239  HZ2 LYS P  72      40.611  21.994 -31.873  0.00  0.00      PROA H  
ATOM   1240  HZ3 LYS P  72      42.058  22.770 -32.239  0.00  0.00      PROA H  
ATOM   1241  N   LEU P  73      37.613  22.153 -27.574  0.00  0.00      PROA N  
ATOM   1242  CA  LEU P  73      36.208  22.256 -27.061  0.00  0.00      PROA C  
ATOM   1243  C   LEU P  73      36.013  21.436 -25.846  0.00  0.00      PROA C  
ATOM   1244  O   LEU P  73      35.433  21.972 -24.911  0.00  0.00      PROA O  
ATOM   1245  CB  LEU P  73      35.220  21.793 -28.250  0.00  0.00      PROA C  
ATOM   1246  CG  LEU P  73      33.746  21.607 -27.876  0.00  0.00      PROA C  
ATOM   1247  CD1 LEU P  73      33.043  22.809 -27.310  0.00  0.00      PROA C  
ATOM   1248  CD2 LEU P  73      32.887  21.198 -29.060  0.00  0.00      PROA C  
ATOM   1249  HN  LEU P  73      37.700  21.910 -28.537  0.00  0.00      PROA H  
ATOM   1250  HA  LEU P  73      35.997  23.310 -26.952  0.00  0.00      PROA H  
ATOM   1251  HB1 LEU P  73      35.536  20.968 -28.923  0.00  0.00      PROA H  
ATOM   1252  HB2 LEU P  73      35.234  22.678 -28.922  0.00  0.00      PROA H  
ATOM   1253  HG  LEU P  73      33.784  20.700 -27.235  0.00  0.00      PROA H  
ATOM   1254 HD11 LEU P  73      31.958  22.679 -27.110  0.00  0.00      PROA H  
ATOM   1255 HD12 LEU P  73      32.983  23.627 -28.060  0.00  0.00      PROA H  
ATOM   1256 HD13 LEU P  73      33.377  23.276 -26.359  0.00  0.00      PROA H  
ATOM   1257 HD21 LEU P  73      31.829  21.144 -28.728  0.00  0.00      PROA H  
ATOM   1258 HD22 LEU P  73      33.244  20.211 -29.427  0.00  0.00      PROA H  
ATOM   1259 HD23 LEU P  73      32.943  22.026 -29.798  0.00  0.00      PROA H  
ATOM   1260  N   ILE P  74      36.500  20.188 -25.798  0.00  0.00      PROA N  
ATOM   1261  CA  ILE P  74      36.427  19.324 -24.579  0.00  0.00      PROA C  
ATOM   1262  C   ILE P  74      37.102  19.938 -23.347  0.00  0.00      PROA C  
ATOM   1263  O   ILE P  74      36.477  20.007 -22.325  0.00  0.00      PROA O  
ATOM   1264  CB  ILE P  74      36.965  17.898 -24.948  0.00  0.00      PROA C  
ATOM   1265  CG1 ILE P  74      35.954  17.153 -25.898  0.00  0.00      PROA C  
ATOM   1266  CG2 ILE P  74      37.214  17.087 -23.663  0.00  0.00      PROA C  
ATOM   1267  CD  ILE P  74      36.780  15.974 -26.504  0.00  0.00      PROA C  
ATOM   1268  HN  ILE P  74      37.032  19.901 -26.591  0.00  0.00      PROA H  
ATOM   1269  HA  ILE P  74      35.373  19.223 -24.366  0.00  0.00      PROA H  
ATOM   1270  HB  ILE P  74      37.916  17.996 -25.515  0.00  0.00      PROA H  
ATOM   1271 HG11 ILE P  74      35.611  17.796 -26.736  0.00  0.00      PROA H  
ATOM   1272 HG12 ILE P  74      35.139  16.884 -25.192  0.00  0.00      PROA H  
ATOM   1273 HG21 ILE P  74      38.054  17.527 -23.084  0.00  0.00      PROA H  
ATOM   1274 HG22 ILE P  74      37.395  16.021 -23.916  0.00  0.00      PROA H  
ATOM   1275 HG23 ILE P  74      36.314  17.059 -23.012  0.00  0.00      PROA H  
ATOM   1276  HD1 ILE P  74      37.713  16.334 -26.988  0.00  0.00      PROA H  
ATOM   1277  HD2 ILE P  74      36.064  15.414 -27.142  0.00  0.00      PROA H  
ATOM   1278  HD3 ILE P  74      37.123  15.234 -25.750  0.00  0.00      PROA H  
ATOM   1279  N   ARG P  75      38.343  20.523 -23.436  0.00  0.00      PROA N  
ATOM   1280  CA  ARG P  75      39.029  21.377 -22.513  0.00  0.00      PROA C  
ATOM   1281  C   ARG P  75      38.163  22.546 -22.040  0.00  0.00      PROA C  
ATOM   1282  O   ARG P  75      38.052  22.628 -20.791  0.00  0.00      PROA O  
ATOM   1283  CB  ARG P  75      40.438  21.917 -22.866  0.00  0.00      PROA C  
ATOM   1284  CG  ARG P  75      41.424  20.773 -22.940  0.00  0.00      PROA C  
ATOM   1285  CD  ARG P  75      42.848  21.193 -23.077  0.00  0.00      PROA C  
ATOM   1286  NE  ARG P  75      43.044  21.698 -24.464  0.00  0.00      PROA N  
ATOM   1287  CZ  ARG P  75      43.527  21.149 -25.538  0.00  0.00      PROA C  
ATOM   1288  NH1 ARG P  75      43.899  19.888 -25.613  0.00  0.00      PROA N1+
ATOM   1289  NH2 ARG P  75      43.629  21.800 -26.678  0.00  0.00      PROA N  
ATOM   1290  HN  ARG P  75      38.956  20.369 -24.207  0.00  0.00      PROA H  
ATOM   1291  HA  ARG P  75      39.079  20.719 -21.658  0.00  0.00      PROA H  
ATOM   1292  HB1 ARG P  75      40.744  22.631 -22.072  0.00  0.00      PROA H  
ATOM   1293  HB2 ARG P  75      40.531  22.592 -23.743  0.00  0.00      PROA H  
ATOM   1294  HG1 ARG P  75      41.141  20.025 -23.711  0.00  0.00      PROA H  
ATOM   1295  HG2 ARG P  75      41.290  20.314 -21.938  0.00  0.00      PROA H  
ATOM   1296  HD1 ARG P  75      43.577  20.362 -22.961  0.00  0.00      PROA H  
ATOM   1297  HD2 ARG P  75      43.184  22.005 -22.398  0.00  0.00      PROA H  
ATOM   1298  HE  ARG P  75      42.898  22.673 -24.631  0.00  0.00      PROA H  
ATOM   1299 HH11 ARG P  75      43.573  19.230 -24.934  0.00  0.00      PROA H  
ATOM   1300 HH12 ARG P  75      44.368  19.610 -26.451  0.00  0.00      PROA H  
ATOM   1301 HH21 ARG P  75      43.428  22.779 -26.644  0.00  0.00      PROA H  
ATOM   1302 HH22 ARG P  75      44.166  21.404 -27.423  0.00  0.00      PROA H  
ATOM   1303  N   MET P  76      37.518  23.321 -22.913  0.00  0.00      PROA N  
ATOM   1304  CA  MET P  76      36.678  24.386 -22.478  0.00  0.00      PROA C  
ATOM   1305  C   MET P  76      35.471  23.851 -21.724  0.00  0.00      PROA C  
ATOM   1306  O   MET P  76      35.015  24.250 -20.655  0.00  0.00      PROA O  
ATOM   1307  CB  MET P  76      36.271  25.370 -23.637  0.00  0.00      PROA C  
ATOM   1308  CG  MET P  76      37.427  26.342 -24.179  0.00  0.00      PROA C  
ATOM   1309  SD  MET P  76      38.058  27.530 -22.976  0.00  0.00      PROA S  
ATOM   1310  CE  MET P  76      39.213  28.110 -24.217  0.00  0.00      PROA C  
ATOM   1311  HN  MET P  76      37.693  23.276 -23.894  0.00  0.00      PROA H  
ATOM   1312  HA  MET P  76      37.277  25.049 -21.870  0.00  0.00      PROA H  
ATOM   1313  HB1 MET P  76      35.450  26.015 -23.258  0.00  0.00      PROA H  
ATOM   1314  HB2 MET P  76      35.834  24.695 -24.404  0.00  0.00      PROA H  
ATOM   1315  HG1 MET P  76      37.001  26.858 -25.066  0.00  0.00      PROA H  
ATOM   1316  HG2 MET P  76      38.220  25.650 -24.534  0.00  0.00      PROA H  
ATOM   1317  HE1 MET P  76      38.707  28.596 -25.078  0.00  0.00      PROA H  
ATOM   1318  HE2 MET P  76      39.790  27.265 -24.651  0.00  0.00      PROA H  
ATOM   1319  HE3 MET P  76      40.114  28.675 -23.895  0.00  0.00      PROA H  
ATOM   1320  N   ASN P  77      34.877  22.770 -22.240  0.00  0.00      PROA N  
ATOM   1321  CA  ASN P  77      33.700  22.096 -21.668  0.00  0.00      PROA C  
ATOM   1322  C   ASN P  77      33.969  21.616 -20.234  0.00  0.00      PROA C  
ATOM   1323  O   ASN P  77      33.134  21.600 -19.325  0.00  0.00      PROA O  
ATOM   1324  CB  ASN P  77      33.176  20.978 -22.592  0.00  0.00      PROA C  
ATOM   1325  CG  ASN P  77      32.389  21.593 -23.770  0.00  0.00      PROA C  
ATOM   1326  ND2 ASN P  77      32.233  20.746 -24.737  0.00  0.00      PROA N  
ATOM   1327  OD1 ASN P  77      31.886  22.721 -23.828  0.00  0.00      PROA O  
ATOM   1328  HN  ASN P  77      35.214  22.575 -23.158  0.00  0.00      PROA H  
ATOM   1329  HA  ASN P  77      33.015  22.889 -21.406  0.00  0.00      PROA H  
ATOM   1330  HB1 ASN P  77      32.438  20.266 -22.164  0.00  0.00      PROA H  
ATOM   1331  HB2 ASN P  77      33.996  20.385 -23.051  0.00  0.00      PROA H  
ATOM   1332 HD21 ASN P  77      31.473  20.833 -25.381  0.00  0.00      PROA H  
ATOM   1333 HD22 ASN P  77      32.544  19.824 -24.505  0.00  0.00      PROA H  
ATOM   1334  N   TYR P  78      35.158  21.068 -20.025  0.00  0.00      PROA N  
ATOM   1335  CA  TYR P  78      35.496  20.539 -18.686  0.00  0.00      PROA C  
ATOM   1336  C   TYR P  78      35.862  21.604 -17.707  0.00  0.00      PROA C  
ATOM   1337  O   TYR P  78      35.529  21.495 -16.547  0.00  0.00      PROA O  
ATOM   1338  CB  TYR P  78      36.595  19.435 -18.760  0.00  0.00      PROA C  
ATOM   1339  CG  TYR P  78      37.071  18.872 -17.415  0.00  0.00      PROA C  
ATOM   1340  CD1 TYR P  78      36.117  18.295 -16.490  0.00  0.00      PROA C  
ATOM   1341  CD2 TYR P  78      38.458  18.763 -17.118  0.00  0.00      PROA C  
ATOM   1342  CE1 TYR P  78      36.530  17.723 -15.243  0.00  0.00      PROA C  
ATOM   1343  CE2 TYR P  78      38.839  18.166 -15.894  0.00  0.00      PROA C  
ATOM   1344  CZ  TYR P  78      37.896  17.617 -15.018  0.00  0.00      PROA C  
ATOM   1345  OH  TYR P  78      38.468  16.974 -13.874  0.00  0.00      PROA O  
ATOM   1346  HN  TYR P  78      35.823  20.953 -20.758  0.00  0.00      PROA H  
ATOM   1347  HA  TYR P  78      34.659  19.963 -18.321  0.00  0.00      PROA H  
ATOM   1348  HB1 TYR P  78      37.423  19.956 -19.286  0.00  0.00      PROA H  
ATOM   1349  HB2 TYR P  78      36.188  18.652 -19.436  0.00  0.00      PROA H  
ATOM   1350  HD1 TYR P  78      35.043  18.262 -16.594  0.00  0.00      PROA H  
ATOM   1351  HD2 TYR P  78      39.111  19.131 -17.895  0.00  0.00      PROA H  
ATOM   1352  HE1 TYR P  78      35.816  17.325 -14.537  0.00  0.00      PROA H  
ATOM   1353  HE2 TYR P  78      39.909  18.103 -15.758  0.00  0.00      PROA H  
ATOM   1354  HH  TYR P  78      37.746  16.698 -13.304  0.00  0.00      PROA H  
ATOM   1355  N   LEU P  79      36.533  22.663 -18.133  0.00  0.00      PROA N  
ATOM   1356  CA  LEU P  79      36.848  23.814 -17.307  0.00  0.00      PROA C  
ATOM   1357  C   LEU P  79      35.547  24.578 -16.901  0.00  0.00      PROA C  
ATOM   1358  O   LEU P  79      35.439  25.129 -15.762  0.00  0.00      PROA O  
ATOM   1359  CB  LEU P  79      37.775  24.749 -18.037  0.00  0.00      PROA C  
ATOM   1360  CG  LEU P  79      38.072  26.063 -17.323  0.00  0.00      PROA C  
ATOM   1361  CD1 LEU P  79      38.989  25.753 -16.119  0.00  0.00      PROA C  
ATOM   1362  CD2 LEU P  79      38.930  26.914 -18.274  0.00  0.00      PROA C  
ATOM   1363  HN  LEU P  79      36.771  22.813 -19.089  0.00  0.00      PROA H  
ATOM   1364  HA  LEU P  79      37.223  23.430 -16.370  0.00  0.00      PROA H  
ATOM   1365  HB1 LEU P  79      37.232  25.035 -18.963  0.00  0.00      PROA H  
ATOM   1366  HB2 LEU P  79      38.732  24.202 -18.183  0.00  0.00      PROA H  
ATOM   1367  HG  LEU P  79      37.144  26.529 -16.930  0.00  0.00      PROA H  
ATOM   1368 HD11 LEU P  79      39.966  25.329 -16.436  0.00  0.00      PROA H  
ATOM   1369 HD12 LEU P  79      38.531  25.008 -15.433  0.00  0.00      PROA H  
ATOM   1370 HD13 LEU P  79      39.296  26.679 -15.588  0.00  0.00      PROA H  
ATOM   1371 HD21 LEU P  79      39.411  27.738 -17.705  0.00  0.00      PROA H  
ATOM   1372 HD22 LEU P  79      38.267  27.312 -19.072  0.00  0.00      PROA H  
ATOM   1373 HD23 LEU P  79      39.684  26.232 -18.722  0.00  0.00      PROA H  
ATOM   1374  N   LYS P  80      34.559  24.572 -17.853  0.00  0.00      PROA N  
ATOM   1375  CA  LYS P  80      33.303  25.255 -17.660  0.00  0.00      PROA C  
ATOM   1376  C   LYS P  80      32.210  24.424 -17.054  0.00  0.00      PROA C  
ATOM   1377  O   LYS P  80      31.254  25.003 -16.504  0.00  0.00      PROA O  
ATOM   1378  CB  LYS P  80      32.847  25.766 -19.047  0.00  0.00      PROA C  
ATOM   1379  CG  LYS P  80      33.679  26.970 -19.575  0.00  0.00      PROA C  
ATOM   1380  CD  LYS P  80      33.340  27.136 -21.116  0.00  0.00      PROA C  
ATOM   1381  CE  LYS P  80      31.878  27.513 -21.565  0.00  0.00      PROA C  
ATOM   1382  NZ  LYS P  80      31.348  28.758 -21.037  0.00  0.00      PROA N1+
ATOM   1383  HN  LYS P  80      34.795  24.152 -18.725  0.00  0.00      PROA H  
ATOM   1384  HA  LYS P  80      33.365  26.152 -17.061  0.00  0.00      PROA H  
ATOM   1385  HB1 LYS P  80      31.781  26.049 -19.176  0.00  0.00      PROA H  
ATOM   1386  HB2 LYS P  80      32.848  24.909 -19.754  0.00  0.00      PROA H  
ATOM   1387  HG1 LYS P  80      34.758  26.714 -19.502  0.00  0.00      PROA H  
ATOM   1388  HG2 LYS P  80      33.490  27.810 -18.873  0.00  0.00      PROA H  
ATOM   1389  HD1 LYS P  80      33.563  26.200 -21.671  0.00  0.00      PROA H  
ATOM   1390  HD2 LYS P  80      33.999  27.864 -21.637  0.00  0.00      PROA H  
ATOM   1391  HE1 LYS P  80      31.093  26.757 -21.347  0.00  0.00      PROA H  
ATOM   1392  HE2 LYS P  80      32.083  27.617 -22.652  0.00  0.00      PROA H  
ATOM   1393  HZ1 LYS P  80      30.652  29.267 -21.618  0.00  0.00      PROA H  
ATOM   1394  HZ2 LYS P  80      32.074  29.482 -20.866  0.00  0.00      PROA H  
ATOM   1395  HZ3 LYS P  80      30.775  28.600 -20.183  0.00  0.00      PROA H  
ATOM   1396  N   THR P  81      32.329  23.049 -16.981  0.00  0.00      PROA N  
ATOM   1397  CA  THR P  81      31.370  22.258 -16.227  0.00  0.00      PROA C  
ATOM   1398  C   THR P  81      32.065  21.748 -14.889  0.00  0.00      PROA C  
ATOM   1399  O   THR P  81      32.015  22.428 -13.907  0.00  0.00      PROA O  
ATOM   1400  CB  THR P  81      30.731  21.087 -16.972  0.00  0.00      PROA C  
ATOM   1401  CG2 THR P  81      29.861  21.638 -18.206  0.00  0.00      PROA C  
ATOM   1402  OG1 THR P  81      31.686  20.225 -17.546  0.00  0.00      PROA O  
ATOM   1403  HN  THR P  81      33.052  22.545 -17.446  0.00  0.00      PROA H  
ATOM   1404  HA  THR P  81      30.603  22.935 -15.883  0.00  0.00      PROA H  
ATOM   1405  HB  THR P  81      30.070  20.543 -16.263  0.00  0.00      PROA H  
ATOM   1406  HG1 THR P  81      32.065  20.824 -18.193  0.00  0.00      PROA H  
ATOM   1407 HG21 THR P  81      29.348  20.870 -18.823  0.00  0.00      PROA H  
ATOM   1408 HG22 THR P  81      30.450  22.246 -18.925  0.00  0.00      PROA H  
ATOM   1409 HG23 THR P  81      29.084  22.261 -17.713  0.00  0.00      PROA H  
ATOM   1410  N   TRP P  82      32.656  20.575 -14.880  0.00  0.00      PROA N  
ATOM   1411  CA  TRP P  82      32.964  19.828 -13.659  0.00  0.00      PROA C  
ATOM   1412  C   TRP P  82      34.378  19.890 -13.106  0.00  0.00      PROA C  
ATOM   1413  O   TRP P  82      34.634  19.460 -11.993  0.00  0.00      PROA O  
ATOM   1414  CB  TRP P  82      32.717  18.313 -13.889  0.00  0.00      PROA C  
ATOM   1415  CG  TRP P  82      31.265  18.016 -14.211  0.00  0.00      PROA C  
ATOM   1416  CD1 TRP P  82      30.716  17.585 -15.384  0.00  0.00      PROA C  
ATOM   1417  CD2 TRP P  82      30.204  18.009 -13.296  0.00  0.00      PROA C  
ATOM   1418  CE2 TRP P  82      29.049  17.487 -13.952  0.00  0.00      PROA C  
ATOM   1419  CE3 TRP P  82      30.106  18.198 -11.936  0.00  0.00      PROA C  
ATOM   1420  NE1 TRP P  82      29.419  17.280 -15.206  0.00  0.00      PROA N  
ATOM   1421  CZ2 TRP P  82      27.811  17.467 -13.302  0.00  0.00      PROA C  
ATOM   1422  CZ3 TRP P  82      28.867  18.154 -11.294  0.00  0.00      PROA C  
ATOM   1423  CH2 TRP P  82      27.687  17.804 -11.959  0.00  0.00      PROA C  
ATOM   1424  HN  TRP P  82      32.770  20.085 -15.741  0.00  0.00      PROA H  
ATOM   1425  HA  TRP P  82      32.343  20.148 -12.835  0.00  0.00      PROA H  
ATOM   1426  HB1 TRP P  82      33.005  17.804 -12.944  0.00  0.00      PROA H  
ATOM   1427  HB2 TRP P  82      33.270  17.979 -14.792  0.00  0.00      PROA H  
ATOM   1428  HD1 TRP P  82      31.274  17.567 -16.308  0.00  0.00      PROA H  
ATOM   1429  HE1 TRP P  82      28.733  16.984 -15.834  0.00  0.00      PROA H  
ATOM   1430  HE3 TRP P  82      31.005  18.472 -11.403  0.00  0.00      PROA H  
ATOM   1431  HZ2 TRP P  82      26.896  17.269 -13.840  0.00  0.00      PROA H  
ATOM   1432  HZ3 TRP P  82      28.883  18.461 -10.258  0.00  0.00      PROA H  
ATOM   1433  HH2 TRP P  82      26.688  17.965 -11.581  0.00  0.00      PROA H  
ATOM   1434  N   PHE P  83      35.334  20.560 -13.743  0.00  0.00      PROA N  
ATOM   1435  CA  PHE P  83      36.712  20.784 -13.260  0.00  0.00      PROA C  
ATOM   1436  C   PHE P  83      36.844  21.407 -11.862  0.00  0.00      PROA C  
ATOM   1437  O   PHE P  83      37.624  21.023 -11.023  0.00  0.00      PROA O  
ATOM   1438  CB  PHE P  83      37.461  21.707 -14.256  0.00  0.00      PROA C  
ATOM   1439  CG  PHE P  83      38.811  22.087 -13.844  0.00  0.00      PROA C  
ATOM   1440  CD1 PHE P  83      39.220  23.270 -13.344  0.00  0.00      PROA C  
ATOM   1441  CD2 PHE P  83      39.780  21.138 -14.170  0.00  0.00      PROA C  
ATOM   1442  CE1 PHE P  83      40.582  23.557 -13.185  0.00  0.00      PROA C  
ATOM   1443  CE2 PHE P  83      41.195  21.366 -13.917  0.00  0.00      PROA C  
ATOM   1444  CZ  PHE P  83      41.574  22.582 -13.339  0.00  0.00      PROA C  
ATOM   1445  HN  PHE P  83      35.092  20.930 -14.636  0.00  0.00      PROA H  
ATOM   1446  HA  PHE P  83      37.195  19.818 -13.243  0.00  0.00      PROA H  
ATOM   1447  HB1 PHE P  83      36.806  22.546 -14.575  0.00  0.00      PROA H  
ATOM   1448  HB2 PHE P  83      37.529  21.111 -15.191  0.00  0.00      PROA H  
ATOM   1449  HD1 PHE P  83      38.494  24.060 -13.217  0.00  0.00      PROA H  
ATOM   1450  HD2 PHE P  83      39.415  20.217 -14.602  0.00  0.00      PROA H  
ATOM   1451  HE1 PHE P  83      40.997  24.518 -12.918  0.00  0.00      PROA H  
ATOM   1452  HE2 PHE P  83      41.886  20.559 -14.113  0.00  0.00      PROA H  
ATOM   1453  HZ  PHE P  83      42.571  22.886 -13.055  0.00  0.00      PROA H  
ATOM   1454  N   VAL P  84      36.008  22.407 -11.559  0.00  0.00      PROA N  
ATOM   1455  CA  VAL P  84      36.002  23.136 -10.293  0.00  0.00      PROA C  
ATOM   1456  C   VAL P  84      35.651  22.232  -9.152  0.00  0.00      PROA C  
ATOM   1457  O   VAL P  84      36.241  22.184  -8.096  0.00  0.00      PROA O  
ATOM   1458  CB  VAL P  84      35.203  24.450 -10.381  0.00  0.00      PROA C  
ATOM   1459  CG1 VAL P  84      34.826  24.884  -8.961  0.00  0.00      PROA C  
ATOM   1460  CG2 VAL P  84      36.103  25.583 -11.010  0.00  0.00      PROA C  
ATOM   1461  HN  VAL P  84      35.309  22.656 -12.225  0.00  0.00      PROA H  
ATOM   1462  HA  VAL P  84      37.043  23.375 -10.134  0.00  0.00      PROA H  
ATOM   1463  HB  VAL P  84      34.277  24.328 -10.982  0.00  0.00      PROA H  
ATOM   1464 HG11 VAL P  84      33.917  24.313  -8.673  0.00  0.00      PROA H  
ATOM   1465 HG12 VAL P  84      34.381  25.901  -8.946  0.00  0.00      PROA H  
ATOM   1466 HG13 VAL P  84      35.677  24.825  -8.249  0.00  0.00      PROA H  
ATOM   1467 HG21 VAL P  84      36.344  25.313 -12.061  0.00  0.00      PROA H  
ATOM   1468 HG22 VAL P  84      37.020  25.858 -10.446  0.00  0.00      PROA H  
ATOM   1469 HG23 VAL P  84      35.318  26.369 -11.026  0.00  0.00      PROA H  
ATOM   1470  N   ILE P  85      34.564  21.443  -9.367  0.00  0.00      PROA N  
ATOM   1471  CA  ILE P  85      33.863  20.568  -8.412  0.00  0.00      PROA C  
ATOM   1472  C   ILE P  85      34.868  19.441  -8.164  0.00  0.00      PROA C  
ATOM   1473  O   ILE P  85      35.065  19.050  -7.032  0.00  0.00      PROA O  
ATOM   1474  CB  ILE P  85      32.613  20.007  -9.006  0.00  0.00      PROA C  
ATOM   1475  CG1 ILE P  85      31.636  21.106  -9.566  0.00  0.00      PROA C  
ATOM   1476  CG2 ILE P  85      31.927  19.104  -8.018  0.00  0.00      PROA C  
ATOM   1477  CD  ILE P  85      30.717  21.644  -8.481  0.00  0.00      PROA C  
ATOM   1478  HN  ILE P  85      34.158  21.490 -10.277  0.00  0.00      PROA H  
ATOM   1479  HA  ILE P  85      33.683  21.058  -7.467  0.00  0.00      PROA H  
ATOM   1480  HB  ILE P  85      32.856  19.426  -9.921  0.00  0.00      PROA H  
ATOM   1481 HG11 ILE P  85      31.043  20.710 -10.418  0.00  0.00      PROA H  
ATOM   1482 HG12 ILE P  85      32.233  21.974  -9.919  0.00  0.00      PROA H  
ATOM   1483 HG21 ILE P  85      32.598  18.256  -7.762  0.00  0.00      PROA H  
ATOM   1484 HG22 ILE P  85      30.906  18.733  -8.254  0.00  0.00      PROA H  
ATOM   1485 HG23 ILE P  85      31.897  19.516  -6.987  0.00  0.00      PROA H  
ATOM   1486  HD1 ILE P  85      30.074  22.449  -8.897  0.00  0.00      PROA H  
ATOM   1487  HD2 ILE P  85      31.404  22.006  -7.687  0.00  0.00      PROA H  
ATOM   1488  HD3 ILE P  85      30.072  20.885  -7.988  0.00  0.00      PROA H  
ATOM   1489  N   ASP P  86      35.607  18.950  -9.182  0.00  0.00      PROA N  
ATOM   1490  CA  ASP P  86      36.818  18.218  -8.974  0.00  0.00      PROA C  
ATOM   1491  C   ASP P  86      37.922  18.872  -8.082  0.00  0.00      PROA C  
ATOM   1492  O   ASP P  86      38.468  18.344  -7.114  0.00  0.00      PROA O  
ATOM   1493  CB  ASP P  86      37.423  17.794 -10.368  0.00  0.00      PROA C  
ATOM   1494  CG  ASP P  86      36.426  16.839 -10.965  0.00  0.00      PROA C  
ATOM   1495  OD1 ASP P  86      35.539  16.348 -10.249  0.00  0.00      PROA O  
ATOM   1496  OD2 ASP P  86      36.605  16.401 -12.120  0.00  0.00      PROA O1-
ATOM   1497  HN  ASP P  86      35.405  19.248 -10.112  0.00  0.00      PROA H  
ATOM   1498  HA  ASP P  86      36.572  17.338  -8.399  0.00  0.00      PROA H  
ATOM   1499  HB1 ASP P  86      38.424  17.362 -10.158  0.00  0.00      PROA H  
ATOM   1500  HB2 ASP P  86      37.599  18.677 -11.019  0.00  0.00      PROA H  
ATOM   1501  N   LEU P  87      38.286  20.118  -8.231  0.00  0.00      PROA N  
ATOM   1502  CA  LEU P  87      39.233  20.873  -7.472  0.00  0.00      PROA C  
ATOM   1503  C   LEU P  87      38.818  21.147  -6.054  0.00  0.00      PROA C  
ATOM   1504  O   LEU P  87      39.579  20.857  -5.095  0.00  0.00      PROA O  
ATOM   1505  CB  LEU P  87      39.656  22.162  -8.258  0.00  0.00      PROA C  
ATOM   1506  CG  LEU P  87      40.714  23.030  -7.537  0.00  0.00      PROA C  
ATOM   1507  CD1 LEU P  87      41.991  22.091  -7.475  0.00  0.00      PROA C  
ATOM   1508  CD2 LEU P  87      40.880  24.371  -8.376  0.00  0.00      PROA C  
ATOM   1509  HN  LEU P  87      37.914  20.551  -9.048  0.00  0.00      PROA H  
ATOM   1510  HA  LEU P  87      40.100  20.240  -7.348  0.00  0.00      PROA H  
ATOM   1511  HB1 LEU P  87      38.703  22.725  -8.353  0.00  0.00      PROA H  
ATOM   1512  HB2 LEU P  87      40.126  21.931  -9.238  0.00  0.00      PROA H  
ATOM   1513  HG  LEU P  87      40.340  23.372  -6.548  0.00  0.00      PROA H  
ATOM   1514 HD11 LEU P  87      42.590  22.569  -6.670  0.00  0.00      PROA H  
ATOM   1515 HD12 LEU P  87      42.530  22.101  -8.446  0.00  0.00      PROA H  
ATOM   1516 HD13 LEU P  87      41.733  21.157  -6.931  0.00  0.00      PROA H  
ATOM   1517 HD21 LEU P  87      39.940  24.909  -8.129  0.00  0.00      PROA H  
ATOM   1518 HD22 LEU P  87      40.923  24.249  -9.480  0.00  0.00      PROA H  
ATOM   1519 HD23 LEU P  87      41.727  25.009  -8.046  0.00  0.00      PROA H  
ATOM   1520  N   LEU P  88      37.540  21.547  -5.850  0.00  0.00      PROA N  
ATOM   1521  CA  LEU P  88      36.900  21.660  -4.579  0.00  0.00      PROA C  
ATOM   1522  C   LEU P  88      36.875  20.313  -3.813  0.00  0.00      PROA C  
ATOM   1523  O   LEU P  88      37.199  20.246  -2.631  0.00  0.00      PROA O  
ATOM   1524  CB  LEU P  88      35.434  22.197  -4.708  0.00  0.00      PROA C  
ATOM   1525  CG  LEU P  88      35.332  23.599  -5.379  0.00  0.00      PROA C  
ATOM   1526  CD1 LEU P  88      33.896  23.871  -5.490  0.00  0.00      PROA C  
ATOM   1527  CD2 LEU P  88      36.046  24.651  -4.436  0.00  0.00      PROA C  
ATOM   1528  HN  LEU P  88      36.939  21.816  -6.598  0.00  0.00      PROA H  
ATOM   1529  HA  LEU P  88      37.505  22.305  -3.958  0.00  0.00      PROA H  
ATOM   1530  HB1 LEU P  88      35.012  22.340  -3.691  0.00  0.00      PROA H  
ATOM   1531  HB2 LEU P  88      34.751  21.470  -5.198  0.00  0.00      PROA H  
ATOM   1532  HG  LEU P  88      35.789  23.596  -6.392  0.00  0.00      PROA H  
ATOM   1533 HD11 LEU P  88      33.659  24.849  -5.961  0.00  0.00      PROA H  
ATOM   1534 HD12 LEU P  88      33.369  23.932  -4.514  0.00  0.00      PROA H  
ATOM   1535 HD13 LEU P  88      33.408  23.097  -6.120  0.00  0.00      PROA H  
ATOM   1536 HD21 LEU P  88      35.528  24.702  -3.455  0.00  0.00      PROA H  
ATOM   1537 HD22 LEU P  88      36.144  25.690  -4.819  0.00  0.00      PROA H  
ATOM   1538 HD23 LEU P  88      37.096  24.291  -4.408  0.00  0.00      PROA H  
ATOM   1539  N   SER P  89      36.554  19.169  -4.431  0.00  0.00      PROA N  
ATOM   1540  CA  SER P  89      36.677  17.858  -3.776  0.00  0.00      PROA C  
ATOM   1541  C   SER P  89      38.062  17.544  -3.450  0.00  0.00      PROA C  
ATOM   1542  O   SER P  89      38.351  16.937  -2.401  0.00  0.00      PROA O  
ATOM   1543  CB  SER P  89      35.970  16.650  -4.645  0.00  0.00      PROA C  
ATOM   1544  OG  SER P  89      36.752  16.300  -5.800  0.00  0.00      PROA O  
ATOM   1545  HN  SER P  89      36.103  19.232  -5.318  0.00  0.00      PROA H  
ATOM   1546  HA  SER P  89      36.154  17.920  -2.833  0.00  0.00      PROA H  
ATOM   1547  HB1 SER P  89      34.955  16.932  -5.000  0.00  0.00      PROA H  
ATOM   1548  HB2 SER P  89      35.885  15.814  -3.918  0.00  0.00      PROA H  
ATOM   1549  HG1 SER P  89      37.045  17.166  -6.093  0.00  0.00      PROA H  
ATOM   1550  N   CYS P  90      39.082  17.873  -4.257  0.00  0.00      PROA N  
ATOM   1551  CA  CYS P  90      40.433  17.466  -4.048  0.00  0.00      PROA C  
ATOM   1552  C   CYS P  90      41.300  18.412  -3.164  0.00  0.00      PROA C  
ATOM   1553  O   CYS P  90      42.450  18.002  -2.823  0.00  0.00      PROA O  
ATOM   1554  CB  CYS P  90      41.236  17.435  -5.376  0.00  0.00      PROA C  
ATOM   1555  SG  CYS P  90      40.697  16.307  -6.670  0.00  0.00      PROA S  
ATOM   1556  HN  CYS P  90      38.904  18.118  -5.207  0.00  0.00      PROA H  
ATOM   1557  HA  CYS P  90      40.583  16.487  -3.618  0.00  0.00      PROA H  
ATOM   1558  HB1 CYS P  90      42.325  17.265  -5.230  0.00  0.00      PROA H  
ATOM   1559  HB2 CYS P  90      41.315  18.473  -5.765  0.00  0.00      PROA H  
ATOM   1560  HG1 CYS P  90      39.822  17.174  -7.158  0.00  0.00      PROA H  
ATOM   1561  N   LEU P  91      40.752  19.483  -2.537  0.00  0.00      PROA N  
ATOM   1562  CA  LEU P  91      41.410  20.147  -1.484  0.00  0.00      PROA C  
ATOM   1563  C   LEU P  91      41.648  19.280  -0.225  0.00  0.00      PROA C  
ATOM   1564  O   LEU P  91      40.851  18.386   0.046  0.00  0.00      PROA O  
ATOM   1565  CB  LEU P  91      40.758  21.464  -1.178  0.00  0.00      PROA C  
ATOM   1566  CG  LEU P  91      41.029  22.438  -2.350  0.00  0.00      PROA C  
ATOM   1567  CD1 LEU P  91      40.035  23.628  -2.257  0.00  0.00      PROA C  
ATOM   1568  CD2 LEU P  91      42.432  23.093  -2.379  0.00  0.00      PROA C  
ATOM   1569  HN  LEU P  91      39.820  19.671  -2.839  0.00  0.00      PROA H  
ATOM   1570  HA  LEU P  91      42.316  20.380  -2.023  0.00  0.00      PROA H  
ATOM   1571  HB1 LEU P  91      41.097  21.961  -0.244  0.00  0.00      PROA H  
ATOM   1572  HB2 LEU P  91      39.671  21.252  -1.091  0.00  0.00      PROA H  
ATOM   1573  HG  LEU P  91      40.900  22.002  -3.364  0.00  0.00      PROA H  
ATOM   1574 HD11 LEU P  91      40.218  24.152  -1.294  0.00  0.00      PROA H  
ATOM   1575 HD12 LEU P  91      39.033  23.166  -2.133  0.00  0.00      PROA H  
ATOM   1576 HD13 LEU P  91      40.052  24.324  -3.123  0.00  0.00      PROA H  
ATOM   1577 HD21 LEU P  91      42.520  23.606  -3.361  0.00  0.00      PROA H  
ATOM   1578 HD22 LEU P  91      43.260  22.367  -2.234  0.00  0.00      PROA H  
ATOM   1579 HD23 LEU P  91      42.514  23.834  -1.556  0.00  0.00      PROA H  
ATOM   1580  N   PRO P  92      42.711  19.554   0.556  0.00  0.00      PROA N  
ATOM   1581  CA  PRO P  92      42.972  18.762   1.755  0.00  0.00      PROA C  
ATOM   1582  C   PRO P  92      42.144  19.320   2.949  0.00  0.00      PROA C  
ATOM   1583  O   PRO P  92      42.457  20.329   3.547  0.00  0.00      PROA O  
ATOM   1584  CB  PRO P  92      44.423  18.808   2.039  0.00  0.00      PROA C  
ATOM   1585  CG  PRO P  92      44.902  19.991   1.170  0.00  0.00      PROA C  
ATOM   1586  CD  PRO P  92      43.954  20.089   0.013  0.00  0.00      PROA C  
ATOM   1587  HA  PRO P  92      42.605  17.757   1.614  0.00  0.00      PROA H  
ATOM   1588  HB1 PRO P  92      44.787  17.880   1.549  0.00  0.00      PROA H  
ATOM   1589  HB2 PRO P  92      44.684  18.944   3.110  0.00  0.00      PROA H  
ATOM   1590  HG1 PRO P  92      44.802  20.941   1.737  0.00  0.00      PROA H  
ATOM   1591  HG2 PRO P  92      45.962  19.779   0.916  0.00  0.00      PROA H  
ATOM   1592  HD1 PRO P  92      43.838  21.183  -0.143  0.00  0.00      PROA H  
ATOM   1593  HD2 PRO P  92      44.266  19.500  -0.876  0.00  0.00      PROA H  
ATOM   1594  N   TYR P  93      40.972  18.716   3.340  0.00  0.00      PROA N  
ATOM   1595  CA  TYR P  93      40.006  19.255   4.305  0.00  0.00      PROA C  
ATOM   1596  C   TYR P  93      40.517  19.340   5.771  0.00  0.00      PROA C  
ATOM   1597  O   TYR P  93      40.067  20.243   6.496  0.00  0.00      PROA O  
ATOM   1598  CB  TYR P  93      38.701  18.474   4.333  0.00  0.00      PROA C  
ATOM   1599  CG  TYR P  93      37.895  18.842   3.147  0.00  0.00      PROA C  
ATOM   1600  CD1 TYR P  93      36.877  19.832   3.202  0.00  0.00      PROA C  
ATOM   1601  CD2 TYR P  93      38.108  18.231   1.939  0.00  0.00      PROA C  
ATOM   1602  CE1 TYR P  93      36.095  20.143   2.090  0.00  0.00      PROA C  
ATOM   1603  CE2 TYR P  93      37.347  18.554   0.780  0.00  0.00      PROA C  
ATOM   1604  CZ  TYR P  93      36.338  19.518   0.884  0.00  0.00      PROA C  
ATOM   1605  OH  TYR P  93      35.684  19.719  -0.306  0.00  0.00      PROA O  
ATOM   1606  HN  TYR P  93      40.610  17.925   2.853  0.00  0.00      PROA H  
ATOM   1607  HA  TYR P  93      39.825  20.296   4.081  0.00  0.00      PROA H  
ATOM   1608  HB1 TYR P  93      38.121  18.851   5.203  0.00  0.00      PROA H  
ATOM   1609  HB2 TYR P  93      38.992  17.404   4.399  0.00  0.00      PROA H  
ATOM   1610  HD1 TYR P  93      36.589  20.461   4.032  0.00  0.00      PROA H  
ATOM   1611  HD2 TYR P  93      38.907  17.519   1.797  0.00  0.00      PROA H  
ATOM   1612  HE1 TYR P  93      35.371  20.945   2.073  0.00  0.00      PROA H  
ATOM   1613  HE2 TYR P  93      37.612  18.044  -0.135  0.00  0.00      PROA H  
ATOM   1614  HH  TYR P  93      36.265  20.025  -1.007  0.00  0.00      PROA H  
ATOM   1615  N   ASP P  94      41.290  18.393   6.110  0.00  0.00      PROA N  
ATOM   1616  CA  ASP P  94      41.811  18.258   7.443  0.00  0.00      PROA C  
ATOM   1617  C   ASP P  94      43.128  19.018   7.679  0.00  0.00      PROA C  
ATOM   1618  O   ASP P  94      43.784  18.939   8.731  0.00  0.00      PROA O  
ATOM   1619  CB  ASP P  94      42.059  16.744   7.647  0.00  0.00      PROA C  
ATOM   1620  CG  ASP P  94      40.778  15.962   7.585  0.00  0.00      PROA C  
ATOM   1621  OD1 ASP P  94      40.670  14.804   7.070  0.00  0.00      PROA O  
ATOM   1622  OD2 ASP P  94      39.742  16.397   8.216  0.00  0.00      PROA O1-
ATOM   1623  HN  ASP P  94      41.624  17.718   5.457  0.00  0.00      PROA H  
ATOM   1624  HA  ASP P  94      41.150  18.715   8.166  0.00  0.00      PROA H  
ATOM   1625  HB1 ASP P  94      42.497  16.643   8.663  0.00  0.00      PROA H  
ATOM   1626  HB2 ASP P  94      42.795  16.394   6.892  0.00  0.00      PROA H  
ATOM   1627  N   VAL P  95      43.490  19.921   6.722  0.00  0.00      PROA N  
ATOM   1628  CA  VAL P  95      44.539  20.948   6.849  0.00  0.00      PROA C  
ATOM   1629  C   VAL P  95      44.033  22.180   7.607  0.00  0.00      PROA C  
ATOM   1630  O   VAL P  95      44.798  23.051   8.106  0.00  0.00      PROA O  
ATOM   1631  CB  VAL P  95      45.273  21.276   5.563  0.00  0.00      PROA C  
ATOM   1632  CG1 VAL P  95      46.278  22.406   5.640  0.00  0.00      PROA C  
ATOM   1633  CG2 VAL P  95      46.044  20.010   5.193  0.00  0.00      PROA C  
ATOM   1634  HN  VAL P  95      43.173  19.871   5.779  0.00  0.00      PROA H  
ATOM   1635  HA  VAL P  95      45.360  20.603   7.459  0.00  0.00      PROA H  
ATOM   1636  HB  VAL P  95      44.575  21.540   4.740  0.00  0.00      PROA H  
ATOM   1637 HG11 VAL P  95      45.737  23.371   5.741  0.00  0.00      PROA H  
ATOM   1638 HG12 VAL P  95      46.990  22.458   4.789  0.00  0.00      PROA H  
ATOM   1639 HG13 VAL P  95      46.819  22.407   6.611  0.00  0.00      PROA H  
ATOM   1640 HG21 VAL P  95      46.591  20.068   4.228  0.00  0.00      PROA H  
ATOM   1641 HG22 VAL P  95      45.422  19.092   5.258  0.00  0.00      PROA H  
ATOM   1642 HG23 VAL P  95      46.878  19.744   5.878  0.00  0.00      PROA H  
ATOM   1643  N   ILE P  96      42.739  22.406   7.755  0.00  0.00      PROA N  
ATOM   1644  CA  ILE P  96      42.104  23.510   8.541  0.00  0.00      PROA C  
ATOM   1645  C   ILE P  96      42.172  23.128  10.065  0.00  0.00      PROA C  
ATOM   1646  O   ILE P  96      42.309  24.072  10.848  0.00  0.00      PROA O  
ATOM   1647  CB  ILE P  96      40.625  23.816   8.102  0.00  0.00      PROA C  
ATOM   1648  CG1 ILE P  96      40.458  24.267   6.711  0.00  0.00      PROA C  
ATOM   1649  CG2 ILE P  96      39.892  24.805   9.019  0.00  0.00      PROA C  
ATOM   1650  CD  ILE P  96      41.320  25.417   6.260  0.00  0.00      PROA C  
ATOM   1651  HN  ILE P  96      42.051  21.788   7.383  0.00  0.00      PROA H  
ATOM   1652  HA  ILE P  96      42.759  24.342   8.328  0.00  0.00      PROA H  
ATOM   1653  HB  ILE P  96      40.031  22.877   8.114  0.00  0.00      PROA H  
ATOM   1654 HG11 ILE P  96      39.373  24.507   6.691  0.00  0.00      PROA H  
ATOM   1655 HG12 ILE P  96      40.505  23.354   6.080  0.00  0.00      PROA H  
ATOM   1656 HG21 ILE P  96      40.257  25.844   8.878  0.00  0.00      PROA H  
ATOM   1657 HG22 ILE P  96      39.758  24.500  10.079  0.00  0.00      PROA H  
ATOM   1658 HG23 ILE P  96      38.815  24.762   8.751  0.00  0.00      PROA H  
ATOM   1659  HD1 ILE P  96      41.126  25.826   5.245  0.00  0.00      PROA H  
ATOM   1660  HD2 ILE P  96      42.381  25.090   6.242  0.00  0.00      PROA H  
ATOM   1661  HD3 ILE P  96      41.141  26.234   6.991  0.00  0.00      PROA H  
ATOM   1662  N   ASN P  97      42.119  21.857  10.425  0.00  0.00      PROA N  
ATOM   1663  CA  ASN P  97      42.188  21.197  11.736  0.00  0.00      PROA C  
ATOM   1664  C   ASN P  97      43.344  21.545  12.715  0.00  0.00      PROA C  
ATOM   1665  O   ASN P  97      43.348  21.119  13.859  0.00  0.00      PROA O  
ATOM   1666  CB  ASN P  97      42.196  19.649  11.546  0.00  0.00      PROA C  
ATOM   1667  CG  ASN P  97      40.969  19.124  10.765  0.00  0.00      PROA C  
ATOM   1668  ND2 ASN P  97      40.910  17.832  10.580  0.00  0.00      PROA N  
ATOM   1669  OD1 ASN P  97      40.049  19.847  10.342  0.00  0.00      PROA O  
ATOM   1670  HN  ASN P  97      41.863  21.301   9.638  0.00  0.00      PROA H  
ATOM   1671  HA  ASN P  97      41.302  21.481  12.284  0.00  0.00      PROA H  
ATOM   1672  HB1 ASN P  97      42.174  19.104  12.514  0.00  0.00      PROA H  
ATOM   1673  HB2 ASN P  97      43.138  19.289  11.080  0.00  0.00      PROA H  
ATOM   1674 HD21 ASN P  97      41.408  17.201  11.175  0.00  0.00      PROA H  
ATOM   1675 HD22 ASN P  97      40.370  17.393   9.862  0.00  0.00      PROA H  
ATOM   1676  N   ALA P  98      44.341  22.358  12.230  0.00  0.00      PROA N  
ATOM   1677  CA  ALA P  98      45.412  22.920  13.087  0.00  0.00      PROA C  
ATOM   1678  C   ALA P  98      45.120  24.401  13.452  0.00  0.00      PROA C  
ATOM   1679  O   ALA P  98      45.936  25.013  14.154  0.00  0.00      PROA O  
ATOM   1680  CB  ALA P  98      46.709  22.867  12.372  0.00  0.00      PROA C  
ATOM   1681  HN  ALA P  98      44.493  22.447  11.249  0.00  0.00      PROA H  
ATOM   1682  HA  ALA P  98      45.448  22.413  14.041  0.00  0.00      PROA H  
ATOM   1683  HB1 ALA P  98      46.958  21.823  12.084  0.00  0.00      PROA H  
ATOM   1684  HB2 ALA P  98      47.474  23.167  13.119  0.00  0.00      PROA H  
ATOM   1685  HB3 ALA P  98      46.707  23.563  11.506  0.00  0.00      PROA H  
ATOM   1686  N   PHE P  99      43.985  24.996  13.017  0.00  0.00      PROA N  
ATOM   1687  CA  PHE P  99      43.438  26.151  13.532  0.00  0.00      PROA C  
ATOM   1688  C   PHE P  99      42.960  26.058  14.972  0.00  0.00      PROA C  
ATOM   1689  O   PHE P  99      42.075  25.287  15.217  0.00  0.00      PROA O  
ATOM   1690  CB  PHE P  99      42.351  26.636  12.612  0.00  0.00      PROA C  
ATOM   1691  CG  PHE P  99      41.630  27.886  13.030  0.00  0.00      PROA C  
ATOM   1692  CD1 PHE P  99      40.259  27.855  12.694  0.00  0.00      PROA C  
ATOM   1693  CD2 PHE P  99      42.132  29.084  13.519  0.00  0.00      PROA C  
ATOM   1694  CE1 PHE P  99      39.340  28.884  12.966  0.00  0.00      PROA C  
ATOM   1695  CE2 PHE P  99      41.272  30.211  13.705  0.00  0.00      PROA C  
ATOM   1696  CZ  PHE P  99      39.881  30.092  13.536  0.00  0.00      PROA C  
ATOM   1697  HN  PHE P  99      43.276  24.566  12.463  0.00  0.00      PROA H  
ATOM   1698  HA  PHE P  99      44.231  26.882  13.481  0.00  0.00      PROA H  
ATOM   1699  HB1 PHE P  99      41.532  25.895  12.495  0.00  0.00      PROA H  
ATOM   1700  HB2 PHE P  99      42.652  26.897  11.575  0.00  0.00      PROA H  
ATOM   1701  HD1 PHE P  99      39.908  26.977  12.172  0.00  0.00      PROA H  
ATOM   1702  HD2 PHE P  99      43.177  29.165  13.781  0.00  0.00      PROA H  
ATOM   1703  HE1 PHE P  99      38.275  28.795  12.814  0.00  0.00      PROA H  
ATOM   1704  HE2 PHE P  99      41.732  31.133  14.029  0.00  0.00      PROA H  
ATOM   1705  HZ  PHE P  99      39.286  30.981  13.684  0.00  0.00      PROA H  
ATOM   1706  N   GLU P 100      43.546  26.908  15.889  0.00  0.00      PROA N  
ATOM   1707  CA  GLU P 100      43.136  27.012  17.261  0.00  0.00      PROA C  
ATOM   1708  C   GLU P 100      41.985  27.967  17.385  0.00  0.00      PROA C  
ATOM   1709  O   GLU P 100      42.141  29.161  17.121  0.00  0.00      PROA O  
ATOM   1710  CB  GLU P 100      44.365  27.680  18.075  0.00  0.00      PROA C  
ATOM   1711  CG  GLU P 100      44.214  27.487  19.607  0.00  0.00      PROA C  
ATOM   1712  CD  GLU P 100      45.388  28.265  20.339  0.00  0.00      PROA C  
ATOM   1713  OE1 GLU P 100      46.335  27.527  20.739  0.00  0.00      PROA O  
ATOM   1714  OE2 GLU P 100      45.357  29.523  20.499  0.00  0.00      PROA O1-
ATOM   1715  HN  GLU P 100      44.265  27.507  15.547  0.00  0.00      PROA H  
ATOM   1716  HA  GLU P 100      42.809  26.037  17.592  0.00  0.00      PROA H  
ATOM   1717  HB1 GLU P 100      44.610  28.697  17.701  0.00  0.00      PROA H  
ATOM   1718  HB2 GLU P 100      45.242  27.036  17.851  0.00  0.00      PROA H  
ATOM   1719  HG1 GLU P 100      44.267  26.424  19.926  0.00  0.00      PROA H  
ATOM   1720  HG2 GLU P 100      43.212  27.876  19.887  0.00  0.00      PROA H  
ATOM   1721  N   ASN P 101      40.815  27.456  17.772  0.00  0.00      PROA N  
ATOM   1722  CA  ASN P 101      39.654  28.343  18.069  0.00  0.00      PROA C  
ATOM   1723  C   ASN P 101      38.964  27.755  19.270  0.00  0.00      PROA C  
ATOM   1724  O   ASN P 101      39.169  26.617  19.648  0.00  0.00      PROA O  
ATOM   1725  CB  ASN P 101      38.698  28.444  16.821  0.00  0.00      PROA C  
ATOM   1726  CG  ASN P 101      37.847  29.644  16.701  0.00  0.00      PROA C  
ATOM   1727  ND2 ASN P 101      36.916  29.722  15.737  0.00  0.00      PROA N  
ATOM   1728  OD1 ASN P 101      37.927  30.474  17.650  0.00  0.00      PROA O  
ATOM   1729  HN  ASN P 101      40.770  26.501  18.056  0.00  0.00      PROA H  
ATOM   1730  HA  ASN P 101      39.967  29.337  18.351  0.00  0.00      PROA H  
ATOM   1731  HB1 ASN P 101      38.128  27.506  16.647  0.00  0.00      PROA H  
ATOM   1732  HB2 ASN P 101      39.437  28.456  15.991  0.00  0.00      PROA H  
ATOM   1733 HD21 ASN P 101      36.521  30.641  15.717  0.00  0.00      PROA H  
ATOM   1734 HD22 ASN P 101      36.858  29.035  15.013  0.00  0.00      PROA H  
ATOM   1735  N   VAL P 102      38.055  28.516  19.857  0.00  0.00      PROA N  
ATOM   1736  CA  VAL P 102      36.995  27.981  20.804  0.00  0.00      PROA C  
ATOM   1737  C   VAL P 102      36.258  26.710  20.366  0.00  0.00      PROA C  
ATOM   1738  O   VAL P 102      36.002  26.476  19.156  0.00  0.00      PROA O  
ATOM   1739  CB  VAL P 102      36.061  29.069  21.272  0.00  0.00      PROA C  
ATOM   1740  CG1 VAL P 102      36.952  30.205  21.799  0.00  0.00      PROA C  
ATOM   1741  CG2 VAL P 102      35.241  29.627  20.101  0.00  0.00      PROA C  
ATOM   1742  HN  VAL P 102      37.860  29.460  19.603  0.00  0.00      PROA H  
ATOM   1743  HA  VAL P 102      37.584  27.590  21.620  0.00  0.00      PROA H  
ATOM   1744  HB  VAL P 102      35.455  28.823  22.170  0.00  0.00      PROA H  
ATOM   1745 HG11 VAL P 102      36.456  30.879  22.530  0.00  0.00      PROA H  
ATOM   1746 HG12 VAL P 102      37.292  30.771  20.905  0.00  0.00      PROA H  
ATOM   1747 HG13 VAL P 102      37.803  29.838  22.412  0.00  0.00      PROA H  
ATOM   1748 HG21 VAL P 102      34.436  28.891  19.893  0.00  0.00      PROA H  
ATOM   1749 HG22 VAL P 102      35.822  29.823  19.174  0.00  0.00      PROA H  
ATOM   1750 HG23 VAL P 102      34.692  30.544  20.405  0.00  0.00      PROA H  
ATOM   1751  N   ASP P 103      35.852  25.787  21.343  0.00  0.00      PROA N  
ATOM   1752  CA  ASP P 103      35.275  24.511  21.135  0.00  0.00      PROA C  
ATOM   1753  C   ASP P 103      34.047  24.607  20.266  0.00  0.00      PROA C  
ATOM   1754  O   ASP P 103      33.972  23.965  19.203  0.00  0.00      PROA O  
ATOM   1755  CB  ASP P 103      34.996  23.842  22.519  0.00  0.00      PROA C  
ATOM   1756  CG  ASP P 103      36.206  23.386  23.229  0.00  0.00      PROA C  
ATOM   1757  OD1 ASP P 103      37.151  22.921  22.574  0.00  0.00      PROA O  
ATOM   1758  OD2 ASP P 103      36.123  23.064  24.476  0.00  0.00      PROA O1-
ATOM   1759  HN  ASP P 103      35.922  26.058  22.300  0.00  0.00      PROA H  
ATOM   1760  HA  ASP P 103      35.966  23.894  20.580  0.00  0.00      PROA H  
ATOM   1761  HB1 ASP P 103      34.313  22.979  22.370  0.00  0.00      PROA H  
ATOM   1762  HB2 ASP P 103      34.472  24.542  23.205  0.00  0.00      PROA H  
ATOM   1763  N   GLU P 104      33.072  25.486  20.449  0.00  0.00      PROA N  
ATOM   1764  CA  GLU P 104      31.867  25.613  19.628  0.00  0.00      PROA C  
ATOM   1765  C   GLU P 104      32.104  26.350  18.282  0.00  0.00      PROA C  
ATOM   1766  O   GLU P 104      31.192  26.358  17.440  0.00  0.00      PROA O  
ATOM   1767  CB  GLU P 104      30.738  26.355  20.433  0.00  0.00      PROA C  
ATOM   1768  CG  GLU P 104      30.048  25.446  21.511  0.00  0.00      PROA C  
ATOM   1769  CD  GLU P 104      29.039  24.441  20.980  0.00  0.00      PROA C  
ATOM   1770  OE1 GLU P 104      27.972  24.744  20.363  0.00  0.00      PROA O  
ATOM   1771  OE2 GLU P 104      29.302  23.256  21.379  0.00  0.00      PROA O1-
ATOM   1772  HN  GLU P 104      33.146  26.150  21.189  0.00  0.00      PROA H  
ATOM   1773  HA  GLU P 104      31.417  24.651  19.429  0.00  0.00      PROA H  
ATOM   1774  HB1 GLU P 104      29.975  26.716  19.710  0.00  0.00      PROA H  
ATOM   1775  HB2 GLU P 104      31.251  27.210  20.922  0.00  0.00      PROA H  
ATOM   1776  HG1 GLU P 104      29.497  26.131  22.190  0.00  0.00      PROA H  
ATOM   1777  HG2 GLU P 104      30.852  24.979  22.120  0.00  0.00      PROA H  
ATOM   1778  N   GLY P 105      33.251  26.914  18.119  0.00  0.00      PROA N  
ATOM   1779  CA  GLY P 105      33.818  27.653  17.027  0.00  0.00      PROA C  
ATOM   1780  C   GLY P 105      34.457  26.809  16.013  0.00  0.00      PROA C  
ATOM   1781  O   GLY P 105      34.116  26.904  14.833  0.00  0.00      PROA O  
ATOM   1782  HN  GLY P 105      33.937  26.607  18.774  0.00  0.00      PROA H  
ATOM   1783  HA1 GLY P 105      34.620  28.316  17.315  0.00  0.00      PROA H  
ATOM   1784  HA2 GLY P 105      33.115  28.277  16.495  0.00  0.00      PROA H  
ATOM   1785  N   ILE P 106      35.422  26.001  16.507  0.00  0.00      PROA N  
ATOM   1786  CA  ILE P 106      36.045  25.001  15.695  0.00  0.00      PROA C  
ATOM   1787  C   ILE P 106      35.097  23.913  15.107  0.00  0.00      PROA C  
ATOM   1788  O   ILE P 106      35.148  23.400  13.985  0.00  0.00      PROA O  
ATOM   1789  CB  ILE P 106      37.265  24.371  16.446  0.00  0.00      PROA C  
ATOM   1790  CG1 ILE P 106      38.398  23.886  15.410  0.00  0.00      PROA C  
ATOM   1791  CG2 ILE P 106      36.971  23.293  17.463  0.00  0.00      PROA C  
ATOM   1792  CD  ILE P 106      38.961  25.023  14.522  0.00  0.00      PROA C  
ATOM   1793  HN  ILE P 106      35.792  26.157  17.420  0.00  0.00      PROA H  
ATOM   1794  HA  ILE P 106      36.410  25.587  14.865  0.00  0.00      PROA H  
ATOM   1795  HB  ILE P 106      37.762  25.170  17.037  0.00  0.00      PROA H  
ATOM   1796 HG11 ILE P 106      37.942  23.196  14.668  0.00  0.00      PROA H  
ATOM   1797 HG12 ILE P 106      39.312  23.338  15.725  0.00  0.00      PROA H  
ATOM   1798 HG21 ILE P 106      37.943  23.098  17.965  0.00  0.00      PROA H  
ATOM   1799 HG22 ILE P 106      36.498  22.379  17.045  0.00  0.00      PROA H  
ATOM   1800 HG23 ILE P 106      36.288  23.654  18.262  0.00  0.00      PROA H  
ATOM   1801  HD1 ILE P 106      39.125  25.950  15.111  0.00  0.00      PROA H  
ATOM   1802  HD2 ILE P 106      38.259  25.290  13.703  0.00  0.00      PROA H  
ATOM   1803  HD3 ILE P 106      39.897  24.584  14.116  0.00  0.00      PROA H  
ATOM   1804  N   SER P 107      34.205  23.371  15.968  0.00  0.00      PROA N  
ATOM   1805  CA  SER P 107      33.271  22.353  15.690  0.00  0.00      PROA C  
ATOM   1806  C   SER P 107      32.180  22.878  14.779  0.00  0.00      PROA C  
ATOM   1807  O   SER P 107      31.800  22.131  13.856  0.00  0.00      PROA O  
ATOM   1808  CB  SER P 107      32.603  21.719  16.950  0.00  0.00      PROA C  
ATOM   1809  OG  SER P 107      32.163  22.648  17.882  0.00  0.00      PROA O  
ATOM   1810  HN  SER P 107      34.150  23.762  16.883  0.00  0.00      PROA H  
ATOM   1811  HA  SER P 107      33.843  21.600  15.167  0.00  0.00      PROA H  
ATOM   1812  HB1 SER P 107      33.390  21.150  17.490  0.00  0.00      PROA H  
ATOM   1813  HB2 SER P 107      31.767  21.052  16.649  0.00  0.00      PROA H  
ATOM   1814  HG1 SER P 107      32.946  23.090  18.220  0.00  0.00      PROA H  
ATOM   1815  N   SER P 108      31.667  24.134  14.932  0.00  0.00      PROA N  
ATOM   1816  CA  SER P 108      30.734  24.640  13.908  0.00  0.00      PROA C  
ATOM   1817  C   SER P 108      31.365  24.840  12.534  0.00  0.00      PROA C  
ATOM   1818  O   SER P 108      30.772  24.679  11.464  0.00  0.00      PROA O  
ATOM   1819  CB  SER P 108      29.999  25.990  14.258  0.00  0.00      PROA C  
ATOM   1820  OG  SER P 108      30.859  26.968  14.913  0.00  0.00      PROA O  
ATOM   1821  HN  SER P 108      31.841  24.687  15.743  0.00  0.00      PROA H  
ATOM   1822  HA  SER P 108      29.988  23.885  13.708  0.00  0.00      PROA H  
ATOM   1823  HB1 SER P 108      29.151  25.723  14.923  0.00  0.00      PROA H  
ATOM   1824  HB2 SER P 108      29.619  26.480  13.336  0.00  0.00      PROA H  
ATOM   1825  HG1 SER P 108      30.913  26.683  15.828  0.00  0.00      PROA H  
ATOM   1826  N   LEU P 109      32.631  25.276  12.498  0.00  0.00      PROA N  
ATOM   1827  CA  LEU P 109      33.443  25.237  11.288  0.00  0.00      PROA C  
ATOM   1828  C   LEU P 109      33.618  23.873  10.638  0.00  0.00      PROA C  
ATOM   1829  O   LEU P 109      33.414  23.649   9.463  0.00  0.00      PROA O  
ATOM   1830  CB  LEU P 109      34.842  25.856  11.503  0.00  0.00      PROA C  
ATOM   1831  CG  LEU P 109      35.944  25.849  10.387  0.00  0.00      PROA C  
ATOM   1832  CD1 LEU P 109      35.471  26.615   9.100  0.00  0.00      PROA C  
ATOM   1833  CD2 LEU P 109      37.235  26.401  10.935  0.00  0.00      PROA C  
ATOM   1834  HN  LEU P 109      33.074  25.381  13.385  0.00  0.00      PROA H  
ATOM   1835  HA  LEU P 109      32.967  25.876  10.559  0.00  0.00      PROA H  
ATOM   1836  HB1 LEU P 109      35.214  25.392  12.442  0.00  0.00      PROA H  
ATOM   1837  HB2 LEU P 109      34.604  26.936  11.615  0.00  0.00      PROA H  
ATOM   1838  HG  LEU P 109      36.113  24.765  10.211  0.00  0.00      PROA H  
ATOM   1839 HD11 LEU P 109      35.440  27.695   9.358  0.00  0.00      PROA H  
ATOM   1840 HD12 LEU P 109      34.468  26.276   8.762  0.00  0.00      PROA H  
ATOM   1841 HD13 LEU P 109      36.088  26.534   8.180  0.00  0.00      PROA H  
ATOM   1842 HD21 LEU P 109      37.727  25.726  11.668  0.00  0.00      PROA H  
ATOM   1843 HD22 LEU P 109      37.074  27.366  11.461  0.00  0.00      PROA H  
ATOM   1844 HD23 LEU P 109      37.984  26.557  10.130  0.00  0.00      PROA H  
ATOM   1845  N   PHE P 110      34.083  22.821  11.411  0.00  0.00      PROA N  
ATOM   1846  CA  PHE P 110      34.128  21.403  10.998  0.00  0.00      PROA C  
ATOM   1847  C   PHE P 110      32.829  20.855  10.398  0.00  0.00      PROA C  
ATOM   1848  O   PHE P 110      32.855  20.007   9.526  0.00  0.00      PROA O  
ATOM   1849  CB  PHE P 110      34.433  20.530  12.252  0.00  0.00      PROA C  
ATOM   1850  CG  PHE P 110      35.879  20.676  12.730  0.00  0.00      PROA C  
ATOM   1851  CD1 PHE P 110      36.145  20.187  13.981  0.00  0.00      PROA C  
ATOM   1852  CD2 PHE P 110      36.968  21.184  12.019  0.00  0.00      PROA C  
ATOM   1853  CE1 PHE P 110      37.479  20.133  14.549  0.00  0.00      PROA C  
ATOM   1854  CE2 PHE P 110      38.245  21.298  12.614  0.00  0.00      PROA C  
ATOM   1855  CZ  PHE P 110      38.499  20.768  13.898  0.00  0.00      PROA C  
ATOM   1856  HN  PHE P 110      34.280  22.877  12.386  0.00  0.00      PROA H  
ATOM   1857  HA  PHE P 110      34.874  21.293  10.225  0.00  0.00      PROA H  
ATOM   1858  HB1 PHE P 110      34.250  19.436  12.187  0.00  0.00      PROA H  
ATOM   1859  HB2 PHE P 110      33.834  20.900  13.111  0.00  0.00      PROA H  
ATOM   1860  HD1 PHE P 110      35.413  19.617  14.535  0.00  0.00      PROA H  
ATOM   1861  HD2 PHE P 110      36.806  21.675  11.070  0.00  0.00      PROA H  
ATOM   1862  HE1 PHE P 110      37.601  19.754  15.553  0.00  0.00      PROA H  
ATOM   1863  HE2 PHE P 110      39.015  21.736  11.996  0.00  0.00      PROA H  
ATOM   1864  HZ  PHE P 110      39.517  20.834  14.251  0.00  0.00      PROA H  
ATOM   1865  N   SER P 111      31.685  21.394  10.844  0.00  0.00      PROA N  
ATOM   1866  CA  SER P 111      30.420  20.844  10.396  0.00  0.00      PROA C  
ATOM   1867  C   SER P 111      29.974  21.644   9.156  0.00  0.00      PROA C  
ATOM   1868  O   SER P 111      29.140  21.169   8.394  0.00  0.00      PROA O  
ATOM   1869  CB  SER P 111      29.423  21.223  11.549  0.00  0.00      PROA C  
ATOM   1870  OG  SER P 111      29.722  20.494  12.713  0.00  0.00      PROA O  
ATOM   1871  HN  SER P 111      31.574  21.814  11.741  0.00  0.00      PROA H  
ATOM   1872  HA  SER P 111      30.364  19.767  10.349  0.00  0.00      PROA H  
ATOM   1873  HB1 SER P 111      28.375  21.090  11.204  0.00  0.00      PROA H  
ATOM   1874  HB2 SER P 111      29.551  22.294  11.818  0.00  0.00      PROA H  
ATOM   1875  HG1 SER P 111      30.524  20.853  13.101  0.00  0.00      PROA H  
ATOM   1876  N   SER P 112      30.575  22.803   8.947  0.00  0.00      PROA N  
ATOM   1877  CA  SER P 112      30.542  23.476   7.666  0.00  0.00      PROA C  
ATOM   1878  C   SER P 112      31.288  22.716   6.618  0.00  0.00      PROA C  
ATOM   1879  O   SER P 112      30.719  22.456   5.533  0.00  0.00      PROA O  
ATOM   1880  CB  SER P 112      30.996  24.989   7.779  0.00  0.00      PROA C  
ATOM   1881  OG  SER P 112      30.090  25.585   8.652  0.00  0.00      PROA O  
ATOM   1882  HN  SER P 112      31.301  23.167   9.525  0.00  0.00      PROA H  
ATOM   1883  HA  SER P 112      29.566  23.421   7.209  0.00  0.00      PROA H  
ATOM   1884  HB1 SER P 112      30.876  25.487   6.793  0.00  0.00      PROA H  
ATOM   1885  HB2 SER P 112      32.042  25.206   8.087  0.00  0.00      PROA H  
ATOM   1886  HG1 SER P 112      29.477  24.922   8.978  0.00  0.00      PROA H  
ATOM   1887  N   LEU P 113      32.526  22.251   6.883  0.00  0.00      PROA N  
ATOM   1888  CA  LEU P 113      33.433  21.478   6.092  0.00  0.00      PROA C  
ATOM   1889  C   LEU P 113      32.853  20.140   5.720  0.00  0.00      PROA C  
ATOM   1890  O   LEU P 113      33.086  19.647   4.629  0.00  0.00      PROA O  
ATOM   1891  CB  LEU P 113      34.851  21.358   6.688  0.00  0.00      PROA C  
ATOM   1892  CG  LEU P 113      35.620  22.678   7.022  0.00  0.00      PROA C  
ATOM   1893  CD1 LEU P 113      36.729  22.753   8.072  0.00  0.00      PROA C  
ATOM   1894  CD2 LEU P 113      36.215  23.207   5.721  0.00  0.00      PROA C  
ATOM   1895  HN  LEU P 113      32.976  22.437   7.753  0.00  0.00      PROA H  
ATOM   1896  HA  LEU P 113      33.682  22.008   5.184  0.00  0.00      PROA H  
ATOM   1897  HB1 LEU P 113      35.516  20.789   6.003  0.00  0.00      PROA H  
ATOM   1898  HB2 LEU P 113      34.745  20.843   7.667  0.00  0.00      PROA H  
ATOM   1899  HG  LEU P 113      34.915  23.352   7.553  0.00  0.00      PROA H  
ATOM   1900 HD11 LEU P 113      37.699  22.294   7.786  0.00  0.00      PROA H  
ATOM   1901 HD12 LEU P 113      36.487  22.267   9.042  0.00  0.00      PROA H  
ATOM   1902 HD13 LEU P 113      37.109  23.787   8.219  0.00  0.00      PROA H  
ATOM   1903 HD21 LEU P 113      35.461  23.490   4.956  0.00  0.00      PROA H  
ATOM   1904 HD22 LEU P 113      36.651  22.405   5.089  0.00  0.00      PROA H  
ATOM   1905 HD23 LEU P 113      36.940  24.039   5.850  0.00  0.00      PROA H  
ATOM   1906  N   LYS P 114      32.112  19.495   6.652  0.00  0.00      PROA N  
ATOM   1907  CA  LYS P 114      31.504  18.190   6.434  0.00  0.00      PROA C  
ATOM   1908  C   LYS P 114      30.360  18.239   5.395  0.00  0.00      PROA C  
ATOM   1909  O   LYS P 114      30.209  17.256   4.640  0.00  0.00      PROA O  
ATOM   1910  CB  LYS P 114      31.028  17.669   7.851  0.00  0.00      PROA C  
ATOM   1911  CG  LYS P 114      30.082  16.561   7.968  0.00  0.00      PROA C  
ATOM   1912  CD  LYS P 114      30.768  15.189   7.556  0.00  0.00      PROA C  
ATOM   1913  CE  LYS P 114      32.146  14.895   8.104  0.00  0.00      PROA C  
ATOM   1914  NZ  LYS P 114      32.424  13.459   7.963  0.00  0.00      PROA N1+
ATOM   1915  HN  LYS P 114      32.154  19.877   7.572  0.00  0.00      PROA H  
ATOM   1916  HA  LYS P 114      32.264  17.527   6.048  0.00  0.00      PROA H  
ATOM   1917  HB1 LYS P 114      30.634  18.573   8.362  0.00  0.00      PROA H  
ATOM   1918  HB2 LYS P 114      32.037  17.516   8.289  0.00  0.00      PROA H  
ATOM   1919  HG1 LYS P 114      29.111  16.659   7.438  0.00  0.00      PROA H  
ATOM   1920  HG2 LYS P 114      29.704  16.473   9.009  0.00  0.00      PROA H  
ATOM   1921  HD1 LYS P 114      30.845  15.321   6.456  0.00  0.00      PROA H  
ATOM   1922  HD2 LYS P 114      30.038  14.376   7.757  0.00  0.00      PROA H  
ATOM   1923  HE1 LYS P 114      32.136  15.166   9.181  0.00  0.00      PROA H  
ATOM   1924  HE2 LYS P 114      32.860  15.599   7.626  0.00  0.00      PROA H  
ATOM   1925  HZ1 LYS P 114      32.088  13.138   7.033  0.00  0.00      PROA H  
ATOM   1926  HZ2 LYS P 114      31.857  12.979   8.692  0.00  0.00      PROA H  
ATOM   1927  HZ3 LYS P 114      33.444  13.258   8.003  0.00  0.00      PROA H  
ATOM   1928  N   VAL P 115      29.514  19.298   5.330  0.00  0.00      PROA N  
ATOM   1929  CA  VAL P 115      28.406  19.465   4.423  0.00  0.00      PROA C  
ATOM   1930  C   VAL P 115      28.924  19.720   3.033  0.00  0.00      PROA C  
ATOM   1931  O   VAL P 115      28.374  19.245   2.067  0.00  0.00      PROA O  
ATOM   1932  CB  VAL P 115      27.473  20.529   4.902  0.00  0.00      PROA C  
ATOM   1933  CG1 VAL P 115      26.303  20.721   3.891  0.00  0.00      PROA C  
ATOM   1934  CG2 VAL P 115      26.833  19.918   6.215  0.00  0.00      PROA C  
ATOM   1935  HN  VAL P 115      29.652  20.074   5.940  0.00  0.00      PROA H  
ATOM   1936  HA  VAL P 115      28.005  18.464   4.482  0.00  0.00      PROA H  
ATOM   1937  HB  VAL P 115      27.857  21.530   5.197  0.00  0.00      PROA H  
ATOM   1938 HG11 VAL P 115      25.510  21.304   4.406  0.00  0.00      PROA H  
ATOM   1939 HG12 VAL P 115      25.955  19.720   3.558  0.00  0.00      PROA H  
ATOM   1940 HG13 VAL P 115      26.730  21.207   2.987  0.00  0.00      PROA H  
ATOM   1941 HG21 VAL P 115      25.893  20.442   6.491  0.00  0.00      PROA H  
ATOM   1942 HG22 VAL P 115      27.477  19.933   7.120  0.00  0.00      PROA H  
ATOM   1943 HG23 VAL P 115      26.648  18.841   6.015  0.00  0.00      PROA H  
ATOM   1944  N   VAL P 116      30.132  20.372   2.872  0.00  0.00      PROA N  
ATOM   1945  CA  VAL P 116      30.725  20.559   1.523  0.00  0.00      PROA C  
ATOM   1946  C   VAL P 116      31.221  19.240   0.857  0.00  0.00      PROA C  
ATOM   1947  O   VAL P 116      31.428  19.181  -0.383  0.00  0.00      PROA O  
ATOM   1948  CB  VAL P 116      31.845  21.584   1.690  0.00  0.00      PROA C  
ATOM   1949  CG1 VAL P 116      32.606  21.930   0.425  0.00  0.00      PROA C  
ATOM   1950  CG2 VAL P 116      31.194  22.993   2.050  0.00  0.00      PROA C  
ATOM   1951  HN  VAL P 116      30.428  20.995   3.592  0.00  0.00      PROA H  
ATOM   1952  HA  VAL P 116      29.973  21.001   0.886  0.00  0.00      PROA H  
ATOM   1953  HB  VAL P 116      32.622  21.302   2.433  0.00  0.00      PROA H  
ATOM   1954 HG11 VAL P 116      33.398  21.168   0.261  0.00  0.00      PROA H  
ATOM   1955 HG12 VAL P 116      33.155  22.877   0.618  0.00  0.00      PROA H  
ATOM   1956 HG13 VAL P 116      31.851  22.001  -0.386  0.00  0.00      PROA H  
ATOM   1957 HG21 VAL P 116      32.031  23.722   2.103  0.00  0.00      PROA H  
ATOM   1958 HG22 VAL P 116      30.572  23.020   2.971  0.00  0.00      PROA H  
ATOM   1959 HG23 VAL P 116      30.583  23.293   1.171  0.00  0.00      PROA H  
ATOM   1960  N   ARG P 117      31.267  18.082   1.632  0.00  0.00      PROA N  
ATOM   1961  CA  ARG P 117      31.602  16.792   1.044  0.00  0.00      PROA C  
ATOM   1962  C   ARG P 117      30.528  16.230   0.118  0.00  0.00      PROA C  
ATOM   1963  O   ARG P 117      30.796  15.265  -0.623  0.00  0.00      PROA O  
ATOM   1964  CB  ARG P 117      31.818  15.697   2.105  0.00  0.00      PROA C  
ATOM   1965  CG  ARG P 117      33.041  16.065   3.040  0.00  0.00      PROA C  
ATOM   1966  CD  ARG P 117      34.331  16.440   2.344  0.00  0.00      PROA C  
ATOM   1967  NE  ARG P 117      35.476  16.324   3.345  0.00  0.00      PROA N  
ATOM   1968  CZ  ARG P 117      36.432  15.443   3.364  0.00  0.00      PROA C  
ATOM   1969  NH1 ARG P 117      36.427  14.363   2.577  0.00  0.00      PROA N1+
ATOM   1970  NH2 ARG P 117      37.408  15.512   4.164  0.00  0.00      PROA N  
ATOM   1971  HN  ARG P 117      31.009  18.039   2.594  0.00  0.00      PROA H  
ATOM   1972  HA  ARG P 117      32.517  16.845   0.474  0.00  0.00      PROA H  
ATOM   1973  HB1 ARG P 117      31.978  14.731   1.581  0.00  0.00      PROA H  
ATOM   1974  HB2 ARG P 117      30.909  15.599   2.737  0.00  0.00      PROA H  
ATOM   1975  HG1 ARG P 117      33.236  15.148   3.637  0.00  0.00      PROA H  
ATOM   1976  HG2 ARG P 117      32.895  16.953   3.692  0.00  0.00      PROA H  
ATOM   1977  HD1 ARG P 117      34.287  17.532   2.142  0.00  0.00      PROA H  
ATOM   1978  HD2 ARG P 117      34.622  15.805   1.480  0.00  0.00      PROA H  
ATOM   1979  HE  ARG P 117      35.441  17.004   4.078  0.00  0.00      PROA H  
ATOM   1980 HH11 ARG P 117      35.554  14.042   2.209  0.00  0.00      PROA H  
ATOM   1981 HH12 ARG P 117      37.208  13.753   2.444  0.00  0.00      PROA H  
ATOM   1982 HH21 ARG P 117      38.071  14.764   4.201  0.00  0.00      PROA H  
ATOM   1983 HH22 ARG P 117      37.414  16.238   4.852  0.00  0.00      PROA H  
ATOM   1984  N   LEU P 118      29.294  16.797   0.153  0.00  0.00      PROA N  
ATOM   1985  CA  LEU P 118      28.171  16.228  -0.582  0.00  0.00      PROA C  
ATOM   1986  C   LEU P 118      28.462  16.511  -2.072  0.00  0.00      PROA C  
ATOM   1987  O   LEU P 118      27.869  15.928  -2.937  0.00  0.00      PROA O  
ATOM   1988  CB  LEU P 118      26.851  16.810  -0.180  0.00  0.00      PROA C  
ATOM   1989  CG  LEU P 118      26.260  16.324   1.174  0.00  0.00      PROA C  
ATOM   1990  CD1 LEU P 118      25.024  17.128   1.475  0.00  0.00      PROA C  
ATOM   1991  CD2 LEU P 118      25.848  14.850   1.148  0.00  0.00      PROA C  
ATOM   1992  HN  LEU P 118      29.012  17.520   0.779  0.00  0.00      PROA H  
ATOM   1993  HA  LEU P 118      28.136  15.173  -0.354  0.00  0.00      PROA H  
ATOM   1994  HB1 LEU P 118      26.053  16.629  -0.932  0.00  0.00      PROA H  
ATOM   1995  HB2 LEU P 118      27.002  17.904  -0.062  0.00  0.00      PROA H  
ATOM   1996  HG  LEU P 118      26.983  16.469   2.005  0.00  0.00      PROA H  
ATOM   1997 HD11 LEU P 118      24.542  16.802   2.422  0.00  0.00      PROA H  
ATOM   1998 HD12 LEU P 118      24.221  17.125   0.708  0.00  0.00      PROA H  
ATOM   1999 HD13 LEU P 118      25.211  18.222   1.507  0.00  0.00      PROA H  
ATOM   2000 HD21 LEU P 118      24.897  14.534   0.668  0.00  0.00      PROA H  
ATOM   2001 HD22 LEU P 118      25.613  14.572   2.197  0.00  0.00      PROA H  
ATOM   2002 HD23 LEU P 118      26.710  14.235   0.814  0.00  0.00      PROA H  
ATOM   2003  N   LEU P 119      29.459  17.379  -2.452  0.00  0.00      PROA N  
ATOM   2004  CA  LEU P 119      29.936  17.632  -3.835  0.00  0.00      PROA C  
ATOM   2005  C   LEU P 119      30.209  16.363  -4.643  0.00  0.00      PROA C  
ATOM   2006  O   LEU P 119      29.955  16.403  -5.862  0.00  0.00      PROA O  
ATOM   2007  CB  LEU P 119      31.126  18.630  -4.010  0.00  0.00      PROA C  
ATOM   2008  CG  LEU P 119      30.857  20.078  -3.490  0.00  0.00      PROA C  
ATOM   2009  CD1 LEU P 119      32.120  20.905  -3.388  0.00  0.00      PROA C  
ATOM   2010  CD2 LEU P 119      29.952  20.921  -4.425  0.00  0.00      PROA C  
ATOM   2011  HN  LEU P 119      29.940  17.776  -1.674  0.00  0.00      PROA H  
ATOM   2012  HA  LEU P 119      29.088  18.070  -4.339  0.00  0.00      PROA H  
ATOM   2013  HB1 LEU P 119      31.305  18.732  -5.102  0.00  0.00      PROA H  
ATOM   2014  HB2 LEU P 119      31.981  18.113  -3.525  0.00  0.00      PROA H  
ATOM   2015  HG  LEU P 119      30.442  20.004  -2.461  0.00  0.00      PROA H  
ATOM   2016 HD11 LEU P 119      31.969  21.923  -2.970  0.00  0.00      PROA H  
ATOM   2017 HD12 LEU P 119      32.563  21.117  -4.385  0.00  0.00      PROA H  
ATOM   2018 HD13 LEU P 119      32.881  20.369  -2.781  0.00  0.00      PROA H  
ATOM   2019 HD21 LEU P 119      30.432  21.281  -5.361  0.00  0.00      PROA H  
ATOM   2020 HD22 LEU P 119      29.691  21.892  -3.953  0.00  0.00      PROA H  
ATOM   2021 HD23 LEU P 119      28.961  20.441  -4.575  0.00  0.00      PROA H  
ATOM   2022  N   ARG P 120      30.713  15.303  -4.037  0.00  0.00      PROA N  
ATOM   2023  CA  ARG P 120      30.782  14.071  -4.821  0.00  0.00      PROA C  
ATOM   2024  C   ARG P 120      29.502  13.517  -5.465  0.00  0.00      PROA C  
ATOM   2025  O   ARG P 120      29.574  12.577  -6.277  0.00  0.00      PROA O  
ATOM   2026  CB  ARG P 120      31.387  12.891  -3.955  0.00  0.00      PROA C  
ATOM   2027  CG  ARG P 120      32.704  13.204  -3.229  0.00  0.00      PROA C  
ATOM   2028  CD  ARG P 120      33.429  12.042  -2.450  0.00  0.00      PROA C  
ATOM   2029  NE  ARG P 120      34.563  12.610  -1.730  0.00  0.00      PROA N  
ATOM   2030  CZ  ARG P 120      35.499  12.009  -1.065  0.00  0.00      PROA C  
ATOM   2031  NH1 ARG P 120      35.670  10.702  -1.035  0.00  0.00      PROA N1+
ATOM   2032  NH2 ARG P 120      36.473  12.732  -0.514  0.00  0.00      PROA N  
ATOM   2033  HN  ARG P 120      30.941  15.317  -3.067  0.00  0.00      PROA H  
ATOM   2034  HA  ARG P 120      31.477  14.290  -5.618  0.00  0.00      PROA H  
ATOM   2035  HB1 ARG P 120      31.676  12.129  -4.710  0.00  0.00      PROA H  
ATOM   2036  HB2 ARG P 120      30.527  12.417  -3.435  0.00  0.00      PROA H  
ATOM   2037  HG1 ARG P 120      32.513  14.020  -2.500  0.00  0.00      PROA H  
ATOM   2038  HG2 ARG P 120      33.418  13.733  -3.896  0.00  0.00      PROA H  
ATOM   2039  HD1 ARG P 120      33.823  11.326  -3.203  0.00  0.00      PROA H  
ATOM   2040  HD2 ARG P 120      32.821  11.458  -1.726  0.00  0.00      PROA H  
ATOM   2041  HE  ARG P 120      34.708  13.600  -1.721  0.00  0.00      PROA H  
ATOM   2042 HH11 ARG P 120      34.891  10.126  -1.284  0.00  0.00      PROA H  
ATOM   2043 HH12 ARG P 120      36.374  10.349  -0.418  0.00  0.00      PROA H  
ATOM   2044 HH21 ARG P 120      36.535  13.707  -0.730  0.00  0.00      PROA H  
ATOM   2045 HH22 ARG P 120      37.369  12.372  -0.256  0.00  0.00      PROA H  
ATOM   2046  N   LEU P 121      28.302  14.094  -5.206  0.00  0.00      PROA N  
ATOM   2047  CA  LEU P 121      27.121  13.638  -5.860  0.00  0.00      PROA C  
ATOM   2048  C   LEU P 121      27.069  14.123  -7.342  0.00  0.00      PROA C  
ATOM   2049  O   LEU P 121      26.252  13.647  -8.123  0.00  0.00      PROA O  
ATOM   2050  CB  LEU P 121      25.925  14.095  -5.068  0.00  0.00      PROA C  
ATOM   2051  CG  LEU P 121      25.580  13.447  -3.689  0.00  0.00      PROA C  
ATOM   2052  CD1 LEU P 121      24.691  14.317  -2.848  0.00  0.00      PROA C  
ATOM   2053  CD2 LEU P 121      24.952  12.081  -3.962  0.00  0.00      PROA C  
ATOM   2054  HN  LEU P 121      28.087  14.727  -4.467  0.00  0.00      PROA H  
ATOM   2055  HA  LEU P 121      27.104  12.558  -5.875  0.00  0.00      PROA H  
ATOM   2056  HB1 LEU P 121      25.023  13.974  -5.706  0.00  0.00      PROA H  
ATOM   2057  HB2 LEU P 121      25.959  15.198  -4.935  0.00  0.00      PROA H  
ATOM   2058  HG  LEU P 121      26.602  13.345  -3.267  0.00  0.00      PROA H  
ATOM   2059 HD11 LEU P 121      25.053  15.326  -2.555  0.00  0.00      PROA H  
ATOM   2060 HD12 LEU P 121      24.429  13.791  -1.906  0.00  0.00      PROA H  
ATOM   2061 HD13 LEU P 121      23.821  14.418  -3.531  0.00  0.00      PROA H  
ATOM   2062 HD21 LEU P 121      24.632  11.602  -3.012  0.00  0.00      PROA H  
ATOM   2063 HD22 LEU P 121      25.615  11.459  -4.600  0.00  0.00      PROA H  
ATOM   2064 HD23 LEU P 121      24.034  12.231  -4.569  0.00  0.00      PROA H  
ATOM   2065  N   GLY P 122      27.910  15.072  -7.818  0.00  0.00      PROA N  
ATOM   2066  CA  GLY P 122      28.200  15.406  -9.232  0.00  0.00      PROA C  
ATOM   2067  C   GLY P 122      28.599  14.136  -9.972  0.00  0.00      PROA C  
ATOM   2068  O   GLY P 122      28.100  13.856 -11.064  0.00  0.00      PROA O  
ATOM   2069  HN  GLY P 122      28.526  15.524  -7.177  0.00  0.00      PROA H  
ATOM   2070  HA1 GLY P 122      29.019  16.083  -9.040  0.00  0.00      PROA H  
ATOM   2071  HA2 GLY P 122      27.291  15.821  -9.642  0.00  0.00      PROA H  
ATOM   2072  N   ARG P 123      29.581  13.305  -9.450  0.00  0.00      PROA N  
ATOM   2073  CA  ARG P 123      30.074  12.077 -10.100  0.00  0.00      PROA C  
ATOM   2074  C   ARG P 123      28.993  11.072 -10.309  0.00  0.00      PROA C  
ATOM   2075  O   ARG P 123      28.841  10.462 -11.382  0.00  0.00      PROA O  
ATOM   2076  CB  ARG P 123      31.245  11.436  -9.404  0.00  0.00      PROA C  
ATOM   2077  CG  ARG P 123      32.615  12.210  -9.537  0.00  0.00      PROA C  
ATOM   2078  CD  ARG P 123      33.351  12.241 -10.910  0.00  0.00      PROA C  
ATOM   2079  NE  ARG P 123      34.582  13.083 -10.694  0.00  0.00      PROA N  
ATOM   2080  CZ  ARG P 123      35.718  12.782 -10.052  0.00  0.00      PROA C  
ATOM   2081  NH1 ARG P 123      35.999  11.529  -9.680  0.00  0.00      PROA N1+
ATOM   2082  NH2 ARG P 123      36.522  13.809  -9.726  0.00  0.00      PROA N  
ATOM   2083  HN  ARG P 123      30.023  13.501  -8.578  0.00  0.00      PROA H  
ATOM   2084  HA  ARG P 123      30.467  12.358 -11.066  0.00  0.00      PROA H  
ATOM   2085  HB1 ARG P 123      31.416  10.448  -9.883  0.00  0.00      PROA H  
ATOM   2086  HB2 ARG P 123      31.003  11.188  -8.349  0.00  0.00      PROA H  
ATOM   2087  HG1 ARG P 123      33.255  11.629  -8.840  0.00  0.00      PROA H  
ATOM   2088  HG2 ARG P 123      32.543  13.201  -9.040  0.00  0.00      PROA H  
ATOM   2089  HD1 ARG P 123      32.811  12.649 -11.791  0.00  0.00      PROA H  
ATOM   2090  HD2 ARG P 123      33.694  11.245 -11.264  0.00  0.00      PROA H  
ATOM   2091  HE  ARG P 123      34.496  14.056 -10.907  0.00  0.00      PROA H  
ATOM   2092 HH11 ARG P 123      36.970  11.454  -9.454  0.00  0.00      PROA H  
ATOM   2093 HH12 ARG P 123      35.540  10.804 -10.194  0.00  0.00      PROA H  
ATOM   2094 HH21 ARG P 123      37.207  13.709  -9.004  0.00  0.00      PROA H  
ATOM   2095 HH22 ARG P 123      36.183  14.716  -9.977  0.00  0.00      PROA H  
ATOM   2096  N   VAL P 124      28.147  10.803  -9.280  0.00  0.00      PROA N  
ATOM   2097  CA  VAL P 124      26.943   9.968  -9.470  0.00  0.00      PROA C  
ATOM   2098  C   VAL P 124      26.011  10.495 -10.553  0.00  0.00      PROA C  
ATOM   2099  O   VAL P 124      25.424   9.757 -11.382  0.00  0.00      PROA O  
ATOM   2100  CB  VAL P 124      26.237   9.757  -8.168  0.00  0.00      PROA C  
ATOM   2101  CG1 VAL P 124      25.039   8.895  -8.372  0.00  0.00      PROA C  
ATOM   2102  CG2 VAL P 124      27.218   9.113  -7.167  0.00  0.00      PROA C  
ATOM   2103  HN  VAL P 124      28.142  11.384  -8.470  0.00  0.00      PROA H  
ATOM   2104  HA  VAL P 124      27.226   9.001  -9.859  0.00  0.00      PROA H  
ATOM   2105  HB  VAL P 124      25.774  10.700  -7.806  0.00  0.00      PROA H  
ATOM   2106 HG11 VAL P 124      25.413   7.849  -8.397  0.00  0.00      PROA H  
ATOM   2107 HG12 VAL P 124      24.367   9.102  -9.232  0.00  0.00      PROA H  
ATOM   2108 HG13 VAL P 124      24.379   9.016  -7.486  0.00  0.00      PROA H  
ATOM   2109 HG21 VAL P 124      27.442   8.081  -7.513  0.00  0.00      PROA H  
ATOM   2110 HG22 VAL P 124      26.759   9.167  -6.157  0.00  0.00      PROA H  
ATOM   2111 HG23 VAL P 124      28.251   9.461  -6.955  0.00  0.00      PROA H  
ATOM   2112  N   ALA P 125      25.717  11.798 -10.606  0.00  0.00      PROA N  
ATOM   2113  CA  ALA P 125      24.901  12.456 -11.628  0.00  0.00      PROA C  
ATOM   2114  C   ALA P 125      25.481  12.283 -13.033  0.00  0.00      PROA C  
ATOM   2115  O   ALA P 125      24.689  12.138 -13.953  0.00  0.00      PROA O  
ATOM   2116  CB  ALA P 125      24.882  14.008 -11.390  0.00  0.00      PROA C  
ATOM   2117  HN  ALA P 125      26.142  12.368  -9.907  0.00  0.00      PROA H  
ATOM   2118  HA  ALA P 125      23.885  12.102 -11.534  0.00  0.00      PROA H  
ATOM   2119  HB1 ALA P 125      25.876  14.478 -11.549  0.00  0.00      PROA H  
ATOM   2120  HB2 ALA P 125      24.750  14.160 -10.297  0.00  0.00      PROA H  
ATOM   2121  HB3 ALA P 125      24.103  14.626 -11.885  0.00  0.00      PROA H  
ATOM   2122  N   ARG P 126      26.842  12.400 -13.092  0.00  0.00      PROA N  
ATOM   2123  CA  ARG P 126      27.559  12.190 -14.323  0.00  0.00      PROA C  
ATOM   2124  C   ARG P 126      27.465  10.781 -14.857  0.00  0.00      PROA C  
ATOM   2125  O   ARG P 126      27.233  10.619 -16.061  0.00  0.00      PROA O  
ATOM   2126  CB  ARG P 126      29.096  12.594 -14.254  0.00  0.00      PROA C  
ATOM   2127  CG  ARG P 126      29.788  12.630 -15.607  0.00  0.00      PROA C  
ATOM   2128  CD  ARG P 126      29.619  13.958 -16.509  0.00  0.00      PROA C  
ATOM   2129  NE  ARG P 126      28.254  13.987 -17.007  0.00  0.00      PROA N  
ATOM   2130  CZ  ARG P 126      27.748  13.172 -17.865  0.00  0.00      PROA C  
ATOM   2131  NH1 ARG P 126      28.323  12.199 -18.500  0.00  0.00      PROA N1+
ATOM   2132  NH2 ARG P 126      26.463  13.410 -18.226  0.00  0.00      PROA N  
ATOM   2133  HN  ARG P 126      27.304  12.732 -12.273  0.00  0.00      PROA H  
ATOM   2134  HA  ARG P 126      27.127  12.847 -15.063  0.00  0.00      PROA H  
ATOM   2135  HB1 ARG P 126      29.644  11.909 -13.572  0.00  0.00      PROA H  
ATOM   2136  HB2 ARG P 126      29.104  13.601 -13.784  0.00  0.00      PROA H  
ATOM   2137  HG1 ARG P 126      29.513  11.781 -16.269  0.00  0.00      PROA H  
ATOM   2138  HG2 ARG P 126      30.879  12.529 -15.427  0.00  0.00      PROA H  
ATOM   2139  HD1 ARG P 126      30.350  13.995 -17.346  0.00  0.00      PROA H  
ATOM   2140  HD2 ARG P 126      29.822  14.795 -15.808  0.00  0.00      PROA H  
ATOM   2141  HE  ARG P 126      27.594  14.639 -16.632  0.00  0.00      PROA H  
ATOM   2142 HH11 ARG P 126      29.299  12.032 -18.362  0.00  0.00      PROA H  
ATOM   2143 HH12 ARG P 126      27.900  11.702 -19.258  0.00  0.00      PROA H  
ATOM   2144 HH21 ARG P 126      25.940  13.996 -17.608  0.00  0.00      PROA H  
ATOM   2145 HH22 ARG P 126      26.036  12.667 -18.742  0.00  0.00      PROA H  
ATOM   2146  N   LYS P 127      27.569   9.682 -13.959  0.00  0.00      PROA N  
ATOM   2147  CA  LYS P 127      27.568   8.266 -14.256  0.00  0.00      PROA C  
ATOM   2148  C   LYS P 127      26.125   7.572 -14.213  0.00  0.00      PROA C  
ATOM   2149  O   LYS P 127      26.027   6.354 -14.255  0.00  0.00      PROA O  
ATOM   2150  CB  LYS P 127      28.436   7.523 -13.222  0.00  0.00      PROA C  
ATOM   2151  CG  LYS P 127      29.964   7.960 -13.210  0.00  0.00      PROA C  
ATOM   2152  CD  LYS P 127      30.844   7.310 -12.153  0.00  0.00      PROA C  
ATOM   2153  CE  LYS P 127      32.341   7.716 -12.131  0.00  0.00      PROA C  
ATOM   2154  NZ  LYS P 127      33.190   7.120 -13.247  0.00  0.00      PROA N1+
ATOM   2155  HN  LYS P 127      27.631   9.862 -12.980  0.00  0.00      PROA H  
ATOM   2156  HA  LYS P 127      28.014   8.027 -15.209  0.00  0.00      PROA H  
ATOM   2157  HB1 LYS P 127      28.409   6.421 -13.359  0.00  0.00      PROA H  
ATOM   2158  HB2 LYS P 127      27.973   7.628 -12.218  0.00  0.00      PROA H  
ATOM   2159  HG1 LYS P 127      29.962   9.070 -13.172  0.00  0.00      PROA H  
ATOM   2160  HG2 LYS P 127      30.396   7.600 -14.169  0.00  0.00      PROA H  
ATOM   2161  HD1 LYS P 127      30.693   6.216 -12.032  0.00  0.00      PROA H  
ATOM   2162  HD2 LYS P 127      30.493   7.716 -11.180  0.00  0.00      PROA H  
ATOM   2163  HE1 LYS P 127      32.865   7.440 -11.191  0.00  0.00      PROA H  
ATOM   2164  HE2 LYS P 127      32.408   8.825 -12.138  0.00  0.00      PROA H  
ATOM   2165  HZ1 LYS P 127      34.167   7.242 -12.911  0.00  0.00      PROA H  
ATOM   2166  HZ2 LYS P 127      33.047   7.601 -14.157  0.00  0.00      PROA H  
ATOM   2167  HZ3 LYS P 127      32.951   6.109 -13.301  0.00  0.00      PROA H  
ATOM   2168  N   LEU P 128      25.062   8.374 -14.088  0.00  0.00      PROA N  
ATOM   2169  CA  LEU P 128      23.668   8.083 -14.004  0.00  0.00      PROA C  
ATOM   2170  C   LEU P 128      23.158   7.111 -15.056  0.00  0.00      PROA C  
ATOM   2171  O   LEU P 128      22.423   6.184 -14.735  0.00  0.00      PROA O  
ATOM   2172  CB  LEU P 128      22.739   9.342 -14.001  0.00  0.00      PROA C  
ATOM   2173  CG  LEU P 128      21.379   9.151 -13.342  0.00  0.00      PROA C  
ATOM   2174  CD1 LEU P 128      21.351   8.695 -11.920  0.00  0.00      PROA C  
ATOM   2175  CD2 LEU P 128      20.594  10.387 -13.438  0.00  0.00      PROA C  
ATOM   2176  HN  LEU P 128      25.210   9.359 -14.057  0.00  0.00      PROA H  
ATOM   2177  HA  LEU P 128      23.637   7.579 -13.049  0.00  0.00      PROA H  
ATOM   2178  HB1 LEU P 128      22.545   9.722 -15.027  0.00  0.00      PROA H  
ATOM   2179  HB2 LEU P 128      23.335  10.095 -13.443  0.00  0.00      PROA H  
ATOM   2180  HG  LEU P 128      20.841   8.433 -13.998  0.00  0.00      PROA H  
ATOM   2181 HD11 LEU P 128      21.752   7.670 -11.767  0.00  0.00      PROA H  
ATOM   2182 HD12 LEU P 128      20.312   8.739 -11.530  0.00  0.00      PROA H  
ATOM   2183 HD13 LEU P 128      21.873   9.373 -11.211  0.00  0.00      PROA H  
ATOM   2184 HD21 LEU P 128      21.168  11.224 -12.986  0.00  0.00      PROA H  
ATOM   2185 HD22 LEU P 128      19.610  10.225 -12.947  0.00  0.00      PROA H  
ATOM   2186 HD23 LEU P 128      20.356  10.503 -14.517  0.00  0.00      PROA H  
ATOM   2187  N   ASP P 129      23.707   7.267 -16.320  0.00  0.00      PROA N  
ATOM   2188  CA  ASP P 129      23.410   6.340 -17.382  0.00  0.00      PROA C  
ATOM   2189  C   ASP P 129      23.928   4.880 -17.259  0.00  0.00      PROA C  
ATOM   2190  O   ASP P 129      23.313   3.968 -17.864  0.00  0.00      PROA O  
ATOM   2191  CB  ASP P 129      23.738   6.968 -18.785  0.00  0.00      PROA C  
ATOM   2192  CG  ASP P 129      25.226   7.074 -19.091  0.00  0.00      PROA C  
ATOM   2193  OD1 ASP P 129      25.960   7.434 -18.149  0.00  0.00      PROA O  
ATOM   2194  OD2 ASP P 129      25.626   7.000 -20.287  0.00  0.00      PROA O1-
ATOM   2195  HN  ASP P 129      24.224   8.095 -16.523  0.00  0.00      PROA H  
ATOM   2196  HA  ASP P 129      22.346   6.174 -17.298  0.00  0.00      PROA H  
ATOM   2197  HB1 ASP P 129      23.272   7.973 -18.869  0.00  0.00      PROA H  
ATOM   2198  HB2 ASP P 129      23.157   6.366 -19.515  0.00  0.00      PROA H  
ATOM   2199  N   HSD P 130      24.866   4.522 -16.392  0.00  0.00      PROA N  
ATOM   2200  CA  HSD P 130      25.398   3.183 -16.067  0.00  0.00      PROA C  
ATOM   2201  C   HSD P 130      24.383   2.444 -15.055  0.00  0.00      PROA C  
ATOM   2202  O   HSD P 130      24.478   1.200 -14.955  0.00  0.00      PROA O  
ATOM   2203  CB  HSD P 130      26.879   3.207 -15.476  0.00  0.00      PROA C  
ATOM   2204  CG  HSD P 130      27.763   2.131 -16.091  0.00  0.00      PROA C  
ATOM   2205  CD2 HSD P 130      27.400   0.980 -16.692  0.00  0.00      PROA C  
ATOM   2206  ND1 HSD P 130      29.146   2.168 -16.117  0.00  0.00      PROA N  
ATOM   2207  CE1 HSD P 130      29.553   1.044 -16.696  0.00  0.00      PROA C  
ATOM   2208  NE2 HSD P 130      28.530   0.253 -17.073  0.00  0.00      PROA N  
ATOM   2209  HN  HSD P 130      25.238   5.212 -15.775  0.00  0.00      PROA H  
ATOM   2210  HA  HSD P 130      25.388   2.611 -16.983  0.00  0.00      PROA H  
ATOM   2211  HB1 HSD P 130      26.734   2.992 -14.395  0.00  0.00      PROA H  
ATOM   2212  HB2 HSD P 130      27.427   4.141 -15.722  0.00  0.00      PROA H  
ATOM   2213  HD1 HSD P 130      29.754   2.855 -15.721  0.00  0.00      PROA H  
ATOM   2214  HD2 HSD P 130      26.435   0.676 -17.081  0.00  0.00      PROA H  
ATOM   2215  HE1 HSD P 130      30.567   0.809 -17.022  0.00  0.00      PROA H  
ATOM   2216  N   TYR P 131      23.536   3.166 -14.299  0.00  0.00      PROA N  
ATOM   2217  CA  TYR P 131      22.841   2.563 -13.204  0.00  0.00      PROA C  
ATOM   2218  C   TYR P 131      21.410   2.383 -13.553  0.00  0.00      PROA C  
ATOM   2219  O   TYR P 131      20.576   1.717 -12.898  0.00  0.00      PROA O  
ATOM   2220  CB  TYR P 131      22.956   3.416 -11.952  0.00  0.00      PROA C  
ATOM   2221  CG  TYR P 131      24.355   3.976 -11.625  0.00  0.00      PROA C  
ATOM   2222  CD1 TYR P 131      25.501   3.173 -11.468  0.00  0.00      PROA C  
ATOM   2223  CD2 TYR P 131      24.489   5.359 -11.329  0.00  0.00      PROA C  
ATOM   2224  CE1 TYR P 131      26.695   3.666 -10.981  0.00  0.00      PROA C  
ATOM   2225  CE2 TYR P 131      25.799   5.886 -11.040  0.00  0.00      PROA C  
ATOM   2226  CZ  TYR P 131      26.915   5.042 -10.798  0.00  0.00      PROA C  
ATOM   2227  OH  TYR P 131      28.068   5.598 -10.254  0.00  0.00      PROA O  
ATOM   2228  HN  TYR P 131      23.437   4.144 -14.468  0.00  0.00      PROA H  
ATOM   2229  HA  TYR P 131      23.226   1.561 -13.081  0.00  0.00      PROA H  
ATOM   2230  HB1 TYR P 131      22.715   2.759 -11.089  0.00  0.00      PROA H  
ATOM   2231  HB2 TYR P 131      22.361   4.352 -11.892  0.00  0.00      PROA H  
ATOM   2232  HD1 TYR P 131      25.326   2.121 -11.637  0.00  0.00      PROA H  
ATOM   2233  HD2 TYR P 131      23.664   6.039 -11.479  0.00  0.00      PROA H  
ATOM   2234  HE1 TYR P 131      27.512   2.983 -10.807  0.00  0.00      PROA H  
ATOM   2235  HE2 TYR P 131      25.841   6.944 -10.830  0.00  0.00      PROA H  
ATOM   2236  HH  TYR P 131      28.648   4.836 -10.327  0.00  0.00      PROA H  
ATOM   2237  N   ILE P 132      21.048   2.929 -14.752  0.00  0.00      PROA N  
ATOM   2238  CA  ILE P 132      19.634   2.767 -15.255  0.00  0.00      PROA C  
ATOM   2239  C   ILE P 132      19.491   1.795 -16.381  0.00  0.00      PROA C  
ATOM   2240  O   ILE P 132      18.374   1.712 -17.018  0.00  0.00      PROA O  
ATOM   2241  CB  ILE P 132      19.076   4.151 -15.686  0.00  0.00      PROA C  
ATOM   2242  CG1 ILE P 132      20.032   4.750 -16.783  0.00  0.00      PROA C  
ATOM   2243  CG2 ILE P 132      18.943   5.125 -14.512  0.00  0.00      PROA C  
ATOM   2244  CD  ILE P 132      19.361   5.949 -17.396  0.00  0.00      PROA C  
ATOM   2245  HN  ILE P 132      21.707   3.431 -15.308  0.00  0.00      PROA H  
ATOM   2246  HA  ILE P 132      19.013   2.407 -14.448  0.00  0.00      PROA H  
ATOM   2247  HB  ILE P 132      18.154   4.001 -16.288  0.00  0.00      PROA H  
ATOM   2248 HG11 ILE P 132      20.293   4.020 -17.579  0.00  0.00      PROA H  
ATOM   2249 HG12 ILE P 132      20.944   5.154 -16.294  0.00  0.00      PROA H  
ATOM   2250 HG21 ILE P 132      18.488   6.091 -14.819  0.00  0.00      PROA H  
ATOM   2251 HG22 ILE P 132      19.924   5.333 -14.034  0.00  0.00      PROA H  
ATOM   2252 HG23 ILE P 132      18.286   4.755 -13.695  0.00  0.00      PROA H  
ATOM   2253  HD1 ILE P 132      19.215   6.771 -16.663  0.00  0.00      PROA H  
ATOM   2254  HD2 ILE P 132      18.377   5.705 -17.850  0.00  0.00      PROA H  
ATOM   2255  HD3 ILE P 132      20.087   6.395 -18.109  0.00  0.00      PROA H  
ATOM   2256  N   GLU P 133      20.511   1.026 -16.711  0.00  0.00      PROA N  
ATOM   2257  CA  GLU P 133      20.511  -0.102 -17.700  0.00  0.00      PROA C  
ATOM   2258  C   GLU P 133      19.750  -1.333 -17.306  0.00  0.00      PROA C  
ATOM   2259  O   GLU P 133      19.247  -1.906 -18.242  0.00  0.00      PROA O  
ATOM   2260  CB  GLU P 133      21.973  -0.510 -18.021  0.00  0.00      PROA C  
ATOM   2261  CG  GLU P 133      22.939   0.663 -18.298  0.00  0.00      PROA C  
ATOM   2262  CD  GLU P 133      24.293   0.322 -18.739  0.00  0.00      PROA C  
ATOM   2263  OE1 GLU P 133      24.840  -0.706 -18.307  0.00  0.00      PROA O  
ATOM   2264  OE2 GLU P 133      24.917   1.104 -19.490  0.00  0.00      PROA O1-
ATOM   2265  HN  GLU P 133      21.325   0.953 -16.139  0.00  0.00      PROA H  
ATOM   2266  HA  GLU P 133      20.101   0.243 -18.638  0.00  0.00      PROA H  
ATOM   2267  HB1 GLU P 133      21.886  -1.256 -18.840  0.00  0.00      PROA H  
ATOM   2268  HB2 GLU P 133      22.386  -1.029 -17.130  0.00  0.00      PROA H  
ATOM   2269  HG1 GLU P 133      22.955   1.217 -17.335  0.00  0.00      PROA H  
ATOM   2270  HG2 GLU P 133      22.545   1.287 -19.128  0.00  0.00      PROA H  
ATOM   2271  N   TYR P 134      19.665  -1.808 -16.036  0.00  0.00      PROA N  
ATOM   2272  CA  TYR P 134      19.014  -2.989 -15.672  0.00  0.00      PROA C  
ATOM   2273  C   TYR P 134      18.087  -2.551 -14.458  0.00  0.00      PROA C  
ATOM   2274  O   TYR P 134      18.390  -1.691 -13.661  0.00  0.00      PROA O  
ATOM   2275  CB  TYR P 134      19.978  -4.148 -15.129  0.00  0.00      PROA C  
ATOM   2276  CG  TYR P 134      21.170  -4.463 -16.004  0.00  0.00      PROA C  
ATOM   2277  CD1 TYR P 134      20.983  -5.394 -17.012  0.00  0.00      PROA C  
ATOM   2278  CD2 TYR P 134      22.387  -3.820 -15.845  0.00  0.00      PROA C  
ATOM   2279  CE1 TYR P 134      22.078  -5.875 -17.775  0.00  0.00      PROA C  
ATOM   2280  CE2 TYR P 134      23.506  -4.262 -16.600  0.00  0.00      PROA C  
ATOM   2281  CZ  TYR P 134      23.349  -5.350 -17.593  0.00  0.00      PROA C  
ATOM   2282  OH  TYR P 134      24.485  -5.617 -18.420  0.00  0.00      PROA O  
ATOM   2283  HN  TYR P 134      19.868  -1.261 -15.228  0.00  0.00      PROA H  
ATOM   2284  HA  TYR P 134      18.433  -3.344 -16.511  0.00  0.00      PROA H  
ATOM   2285  HB1 TYR P 134      19.491  -5.140 -15.010  0.00  0.00      PROA H  
ATOM   2286  HB2 TYR P 134      20.322  -3.950 -14.091  0.00  0.00      PROA H  
ATOM   2287  HD1 TYR P 134      19.979  -5.749 -17.192  0.00  0.00      PROA H  
ATOM   2288  HD2 TYR P 134      22.551  -3.057 -15.098  0.00  0.00      PROA H  
ATOM   2289  HE1 TYR P 134      21.850  -6.658 -18.483  0.00  0.00      PROA H  
ATOM   2290  HE2 TYR P 134      24.474  -3.803 -16.459  0.00  0.00      PROA H  
ATOM   2291  HH  TYR P 134      24.254  -6.071 -19.233  0.00  0.00      PROA H  
ATOM   2292  N   GLY P 135      16.871  -3.174 -14.333  0.00  0.00      PROA N  
ATOM   2293  CA  GLY P 135      15.935  -2.879 -13.230  0.00  0.00      PROA C  
ATOM   2294  C   GLY P 135      16.457  -3.165 -11.856  0.00  0.00      PROA C  
ATOM   2295  O   GLY P 135      16.163  -2.523 -10.841  0.00  0.00      PROA O  
ATOM   2296  HN  GLY P 135      16.555  -3.824 -15.019  0.00  0.00      PROA H  
ATOM   2297  HA1 GLY P 135      15.025  -3.453 -13.327  0.00  0.00      PROA H  
ATOM   2298  HA2 GLY P 135      15.688  -1.828 -13.234  0.00  0.00      PROA H  
ATOM   2299  N   ALA P 136      17.309  -4.201 -11.644  0.00  0.00      PROA N  
ATOM   2300  CA  ALA P 136      17.761  -4.558 -10.321  0.00  0.00      PROA C  
ATOM   2301  C   ALA P 136      18.760  -3.583  -9.723  0.00  0.00      PROA C  
ATOM   2302  O   ALA P 136      18.900  -3.531  -8.583  0.00  0.00      PROA O  
ATOM   2303  CB  ALA P 136      18.345  -5.994 -10.325  0.00  0.00      PROA C  
ATOM   2304  HN  ALA P 136      17.445  -4.852 -12.387  0.00  0.00      PROA H  
ATOM   2305  HA  ALA P 136      16.943  -4.502  -9.619  0.00  0.00      PROA H  
ATOM   2306  HB1 ALA P 136      18.698  -6.228  -9.298  0.00  0.00      PROA H  
ATOM   2307  HB2 ALA P 136      19.211  -6.058 -11.018  0.00  0.00      PROA H  
ATOM   2308  HB3 ALA P 136      17.622  -6.735 -10.729  0.00  0.00      PROA H  
ATOM   2309  N   ALA P 137      19.419  -2.778 -10.588  0.00  0.00      PROA N  
ATOM   2310  CA  ALA P 137      20.243  -1.591 -10.420  0.00  0.00      PROA C  
ATOM   2311  C   ALA P 137      19.473  -0.409  -9.959  0.00  0.00      PROA C  
ATOM   2312  O   ALA P 137      19.951   0.336  -9.097  0.00  0.00      PROA O  
ATOM   2313  CB  ALA P 137      20.921  -1.274 -11.782  0.00  0.00      PROA C  
ATOM   2314  HN  ALA P 137      19.188  -2.866 -11.554  0.00  0.00      PROA H  
ATOM   2315  HA  ALA P 137      21.019  -1.782  -9.693  0.00  0.00      PROA H  
ATOM   2316  HB1 ALA P 137      20.277  -0.851 -12.583  0.00  0.00      PROA H  
ATOM   2317  HB2 ALA P 137      21.318  -2.239 -12.162  0.00  0.00      PROA H  
ATOM   2318  HB3 ALA P 137      21.819  -0.635 -11.640  0.00  0.00      PROA H  
ATOM   2319  N   VAL P 138      18.241  -0.221 -10.586  0.00  0.00      PROA N  
ATOM   2320  CA  VAL P 138      17.302   0.881 -10.196  0.00  0.00      PROA C  
ATOM   2321  C   VAL P 138      16.790   0.591  -8.779  0.00  0.00      PROA C  
ATOM   2322  O   VAL P 138      16.441   1.488  -8.048  0.00  0.00      PROA O  
ATOM   2323  CB  VAL P 138      16.185   1.125 -11.145  0.00  0.00      PROA C  
ATOM   2324  CG1 VAL P 138      15.351   2.288 -10.648  0.00  0.00      PROA C  
ATOM   2325  CG2 VAL P 138      16.707   1.597 -12.526  0.00  0.00      PROA C  
ATOM   2326  HN  VAL P 138      17.956  -0.697 -11.415  0.00  0.00      PROA H  
ATOM   2327  HA  VAL P 138      17.728   1.874 -10.184  0.00  0.00      PROA H  
ATOM   2328  HB  VAL P 138      15.543   0.219 -11.150  0.00  0.00      PROA H  
ATOM   2329 HG11 VAL P 138      14.599   2.044  -9.866  0.00  0.00      PROA H  
ATOM   2330 HG12 VAL P 138      14.647   2.584 -11.455  0.00  0.00      PROA H  
ATOM   2331 HG13 VAL P 138      15.923   3.192 -10.351  0.00  0.00      PROA H  
ATOM   2332 HG21 VAL P 138      15.842   1.517 -13.218  0.00  0.00      PROA H  
ATOM   2333 HG22 VAL P 138      17.629   1.091 -12.885  0.00  0.00      PROA H  
ATOM   2334 HG23 VAL P 138      16.876   2.689 -12.413  0.00  0.00      PROA H  
ATOM   2335  N   LEU P 139      16.688  -0.771  -8.444  0.00  0.00      PROA N  
ATOM   2336  CA  LEU P 139      16.150  -1.127  -7.147  0.00  0.00      PROA C  
ATOM   2337  C   LEU P 139      17.072  -0.711  -6.031  0.00  0.00      PROA C  
ATOM   2338  O   LEU P 139      16.696  -0.080  -5.039  0.00  0.00      PROA O  
ATOM   2339  CB  LEU P 139      15.792  -2.665  -7.023  0.00  0.00      PROA C  
ATOM   2340  CG  LEU P 139      14.577  -3.045  -7.984  0.00  0.00      PROA C  
ATOM   2341  CD1 LEU P 139      14.370  -4.584  -7.968  0.00  0.00      PROA C  
ATOM   2342  CD2 LEU P 139      13.245  -2.329  -7.593  0.00  0.00      PROA C  
ATOM   2343  HN  LEU P 139      16.735  -1.465  -9.158  0.00  0.00      PROA H  
ATOM   2344  HA  LEU P 139      15.242  -0.566  -6.986  0.00  0.00      PROA H  
ATOM   2345  HB1 LEU P 139      15.435  -3.010  -6.029  0.00  0.00      PROA H  
ATOM   2346  HB2 LEU P 139      16.661  -3.244  -7.403  0.00  0.00      PROA H  
ATOM   2347  HG  LEU P 139      14.691  -2.712  -9.038  0.00  0.00      PROA H  
ATOM   2348 HD11 LEU P 139      13.455  -4.842  -8.544  0.00  0.00      PROA H  
ATOM   2349 HD12 LEU P 139      14.372  -4.996  -6.937  0.00  0.00      PROA H  
ATOM   2350 HD13 LEU P 139      15.217  -5.000  -8.555  0.00  0.00      PROA H  
ATOM   2351 HD21 LEU P 139      12.400  -2.808  -8.131  0.00  0.00      PROA H  
ATOM   2352 HD22 LEU P 139      13.187  -1.263  -7.899  0.00  0.00      PROA H  
ATOM   2353 HD23 LEU P 139      13.205  -2.313  -6.482  0.00  0.00      PROA H  
ATOM   2354  N   VAL P 140      18.398  -1.057  -6.256  0.00  0.00      PROA N  
ATOM   2355  CA  VAL P 140      19.475  -0.661  -5.362  0.00  0.00      PROA C  
ATOM   2356  C   VAL P 140      19.607   0.856  -5.295  0.00  0.00      PROA C  
ATOM   2357  O   VAL P 140      19.836   1.433  -4.189  0.00  0.00      PROA O  
ATOM   2358  CB  VAL P 140      20.821  -1.319  -5.684  0.00  0.00      PROA C  
ATOM   2359  CG1 VAL P 140      21.880  -0.812  -4.681  0.00  0.00      PROA C  
ATOM   2360  CG2 VAL P 140      20.652  -2.845  -5.575  0.00  0.00      PROA C  
ATOM   2361  HN  VAL P 140      18.772  -1.522  -7.054  0.00  0.00      PROA H  
ATOM   2362  HA  VAL P 140      19.183  -0.979  -4.372  0.00  0.00      PROA H  
ATOM   2363  HB  VAL P 140      21.183  -1.100  -6.711  0.00  0.00      PROA H  
ATOM   2364 HG11 VAL P 140      22.190   0.246  -4.820  0.00  0.00      PROA H  
ATOM   2365 HG12 VAL P 140      22.780  -1.395  -4.972  0.00  0.00      PROA H  
ATOM   2366 HG13 VAL P 140      21.637  -1.082  -3.631  0.00  0.00      PROA H  
ATOM   2367 HG21 VAL P 140      20.209  -3.117  -4.593  0.00  0.00      PROA H  
ATOM   2368 HG22 VAL P 140      21.653  -3.306  -5.716  0.00  0.00      PROA H  
ATOM   2369 HG23 VAL P 140      19.877  -3.148  -6.311  0.00  0.00      PROA H  
ATOM   2370  N   LEU P 141      19.429   1.621  -6.356  0.00  0.00      PROA N  
ATOM   2371  CA  LEU P 141      19.347   3.063  -6.403  0.00  0.00      PROA C  
ATOM   2372  C   LEU P 141      18.183   3.687  -5.607  0.00  0.00      PROA C  
ATOM   2373  O   LEU P 141      18.361   4.586  -4.837  0.00  0.00      PROA O  
ATOM   2374  CB  LEU P 141      19.297   3.431  -7.875  0.00  0.00      PROA C  
ATOM   2375  CG  LEU P 141      19.327   4.987  -8.109  0.00  0.00      PROA C  
ATOM   2376  CD1 LEU P 141      20.406   5.834  -7.308  0.00  0.00      PROA C  
ATOM   2377  CD2 LEU P 141      19.554   5.203  -9.591  0.00  0.00      PROA C  
ATOM   2378  HN  LEU P 141      19.472   1.148  -7.233  0.00  0.00      PROA H  
ATOM   2379  HA  LEU P 141      20.335   3.401  -6.126  0.00  0.00      PROA H  
ATOM   2380  HB1 LEU P 141      18.438   2.983  -8.419  0.00  0.00      PROA H  
ATOM   2381  HB2 LEU P 141      20.175   2.969  -8.374  0.00  0.00      PROA H  
ATOM   2382  HG  LEU P 141      18.350   5.505  -8.000  0.00  0.00      PROA H  
ATOM   2383 HD11 LEU P 141      20.460   6.913  -7.570  0.00  0.00      PROA H  
ATOM   2384 HD12 LEU P 141      21.432   5.546  -7.625  0.00  0.00      PROA H  
ATOM   2385 HD13 LEU P 141      20.366   5.706  -6.206  0.00  0.00      PROA H  
ATOM   2386 HD21 LEU P 141      20.479   4.830 -10.081  0.00  0.00      PROA H  
ATOM   2387 HD22 LEU P 141      19.373   6.226  -9.985  0.00  0.00      PROA H  
ATOM   2388 HD23 LEU P 141      18.644   4.770 -10.059  0.00  0.00      PROA H  
ATOM   2389  N   LEU P 142      16.946   3.139  -5.613  0.00  0.00      PROA N  
ATOM   2390  CA  LEU P 142      15.866   3.690  -4.871  0.00  0.00      PROA C  
ATOM   2391  C   LEU P 142      16.111   3.530  -3.328  0.00  0.00      PROA C  
ATOM   2392  O   LEU P 142      15.788   4.409  -2.569  0.00  0.00      PROA O  
ATOM   2393  CB  LEU P 142      14.564   3.033  -5.440  0.00  0.00      PROA C  
ATOM   2394  CG  LEU P 142      14.086   3.574  -6.789  0.00  0.00      PROA C  
ATOM   2395  CD1 LEU P 142      13.021   2.719  -7.461  0.00  0.00      PROA C  
ATOM   2396  CD2 LEU P 142      13.519   5.033  -6.641  0.00  0.00      PROA C  
ATOM   2397  HN  LEU P 142      16.795   2.501  -6.365  0.00  0.00      PROA H  
ATOM   2398  HA  LEU P 142      15.874   4.755  -5.053  0.00  0.00      PROA H  
ATOM   2399  HB1 LEU P 142      13.766   3.098  -4.669  0.00  0.00      PROA H  
ATOM   2400  HB2 LEU P 142      14.737   1.962  -5.679  0.00  0.00      PROA H  
ATOM   2401  HG  LEU P 142      14.921   3.667  -7.515  0.00  0.00      PROA H  
ATOM   2402 HD11 LEU P 142      12.648   3.119  -8.428  0.00  0.00      PROA H  
ATOM   2403 HD12 LEU P 142      12.142   2.388  -6.867  0.00  0.00      PROA H  
ATOM   2404 HD13 LEU P 142      13.451   1.716  -7.667  0.00  0.00      PROA H  
ATOM   2405 HD21 LEU P 142      14.296   5.785  -6.386  0.00  0.00      PROA H  
ATOM   2406 HD22 LEU P 142      12.833   5.054  -5.767  0.00  0.00      PROA H  
ATOM   2407 HD23 LEU P 142      12.983   5.537  -7.474  0.00  0.00      PROA H  
ATOM   2408  N   VAL P 143      16.729   2.387  -2.946  0.00  0.00      PROA N  
ATOM   2409  CA  VAL P 143      17.057   2.105  -1.501  0.00  0.00      PROA C  
ATOM   2410  C   VAL P 143      18.132   3.040  -0.962  0.00  0.00      PROA C  
ATOM   2411  O   VAL P 143      18.112   3.620   0.152  0.00  0.00      PROA O  
ATOM   2412  CB  VAL P 143      17.324   0.620  -1.311  0.00  0.00      PROA C  
ATOM   2413  CG1 VAL P 143      18.322   0.383  -0.145  0.00  0.00      PROA C  
ATOM   2414  CG2 VAL P 143      16.005  -0.071  -1.032  0.00  0.00      PROA C  
ATOM   2415  HN  VAL P 143      17.019   1.748  -3.653  0.00  0.00      PROA H  
ATOM   2416  HA  VAL P 143      16.210   2.438  -0.918  0.00  0.00      PROA H  
ATOM   2417  HB  VAL P 143      17.724   0.147  -2.233  0.00  0.00      PROA H  
ATOM   2418 HG11 VAL P 143      19.279   0.680  -0.626  0.00  0.00      PROA H  
ATOM   2419 HG12 VAL P 143      18.288  -0.687   0.151  0.00  0.00      PROA H  
ATOM   2420 HG13 VAL P 143      18.002   0.919   0.774  0.00  0.00      PROA H  
ATOM   2421 HG21 VAL P 143      16.073  -1.177  -0.958  0.00  0.00      PROA H  
ATOM   2422 HG22 VAL P 143      15.298   0.217  -1.839  0.00  0.00      PROA H  
ATOM   2423 HG23 VAL P 143      15.573   0.275  -0.069  0.00  0.00      PROA H  
ATOM   2424  N   CYS P 144      19.246   3.213  -1.750  0.00  0.00      PROA N  
ATOM   2425  CA  CYS P 144      20.248   4.259  -1.570  0.00  0.00      PROA C  
ATOM   2426  C   CYS P 144      19.664   5.614  -1.354  0.00  0.00      PROA C  
ATOM   2427  O   CYS P 144      19.833   6.178  -0.350  0.00  0.00      PROA O  
ATOM   2428  CB  CYS P 144      21.384   4.338  -2.646  0.00  0.00      PROA C  
ATOM   2429  SG  CYS P 144      22.535   3.007  -2.432  0.00  0.00      PROA S  
ATOM   2430  HN  CYS P 144      19.319   2.720  -2.613  0.00  0.00      PROA H  
ATOM   2431  HA  CYS P 144      20.751   4.083  -0.631  0.00  0.00      PROA H  
ATOM   2432  HB1 CYS P 144      21.870   5.331  -2.532  0.00  0.00      PROA H  
ATOM   2433  HB2 CYS P 144      21.035   4.350  -3.701  0.00  0.00      PROA H  
ATOM   2434  HG1 CYS P 144      23.185   3.867  -1.661  0.00  0.00      PROA H  
ATOM   2435  N   VAL P 145      18.845   6.112  -2.305  0.00  0.00      PROA N  
ATOM   2436  CA  VAL P 145      18.203   7.433  -2.213  0.00  0.00      PROA C  
ATOM   2437  C   VAL P 145      17.244   7.606  -1.000  0.00  0.00      PROA C  
ATOM   2438  O   VAL P 145      17.319   8.507  -0.197  0.00  0.00      PROA O  
ATOM   2439  CB  VAL P 145      17.574   7.768  -3.508  0.00  0.00      PROA C  
ATOM   2440  CG1 VAL P 145      16.743   9.013  -3.475  0.00  0.00      PROA C  
ATOM   2441  CG2 VAL P 145      18.682   7.934  -4.572  0.00  0.00      PROA C  
ATOM   2442  HN  VAL P 145      18.575   5.591  -3.111  0.00  0.00      PROA H  
ATOM   2443  HA  VAL P 145      19.129   7.971  -2.070  0.00  0.00      PROA H  
ATOM   2444  HB  VAL P 145      17.005   6.845  -3.751  0.00  0.00      PROA H  
ATOM   2445 HG11 VAL P 145      16.252   9.347  -4.414  0.00  0.00      PROA H  
ATOM   2446 HG12 VAL P 145      17.284   9.942  -3.195  0.00  0.00      PROA H  
ATOM   2447 HG13 VAL P 145      15.918   8.944  -2.733  0.00  0.00      PROA H  
ATOM   2448 HG21 VAL P 145      18.302   7.935  -5.616  0.00  0.00      PROA H  
ATOM   2449 HG22 VAL P 145      19.453   7.136  -4.507  0.00  0.00      PROA H  
ATOM   2450 HG23 VAL P 145      19.264   8.871  -4.439  0.00  0.00      PROA H  
ATOM   2451  N   PHE P 146      16.443   6.552  -0.715  0.00  0.00      PROA N  
ATOM   2452  CA  PHE P 146      15.603   6.372   0.427  0.00  0.00      PROA C  
ATOM   2453  C   PHE P 146      16.411   6.463   1.779  0.00  0.00      PROA C  
ATOM   2454  O   PHE P 146      15.973   7.023   2.738  0.00  0.00      PROA O  
ATOM   2455  CB  PHE P 146      14.836   5.064   0.328  0.00  0.00      PROA C  
ATOM   2456  CG  PHE P 146      14.152   4.670   1.607  0.00  0.00      PROA C  
ATOM   2457  CD1 PHE P 146      14.582   3.566   2.390  0.00  0.00      PROA C  
ATOM   2458  CD2 PHE P 146      12.805   5.218   1.879  0.00  0.00      PROA C  
ATOM   2459  CE1 PHE P 146      13.792   3.030   3.439  0.00  0.00      PROA C  
ATOM   2460  CE2 PHE P 146      12.018   4.642   2.879  0.00  0.00      PROA C  
ATOM   2461  CZ  PHE P 146      12.566   3.645   3.739  0.00  0.00      PROA C  
ATOM   2462  HN  PHE P 146      16.347   5.850  -1.417  0.00  0.00      PROA H  
ATOM   2463  HA  PHE P 146      14.822   7.115   0.369  0.00  0.00      PROA H  
ATOM   2464  HB1 PHE P 146      15.545   4.253   0.057  0.00  0.00      PROA H  
ATOM   2465  HB2 PHE P 146      14.021   5.072  -0.427  0.00  0.00      PROA H  
ATOM   2466  HD1 PHE P 146      15.501   3.061   2.132  0.00  0.00      PROA H  
ATOM   2467  HD2 PHE P 146      12.314   5.859   1.162  0.00  0.00      PROA H  
ATOM   2468  HE1 PHE P 146      14.159   2.267   4.109  0.00  0.00      PROA H  
ATOM   2469  HE2 PHE P 146      11.018   5.036   2.987  0.00  0.00      PROA H  
ATOM   2470  HZ  PHE P 146      11.952   3.207   4.511  0.00  0.00      PROA H  
ATOM   2471  N   GLY P 147      17.661   5.938   1.761  0.00  0.00      PROA N  
ATOM   2472  CA  GLY P 147      18.637   5.982   2.784  0.00  0.00      PROA C  
ATOM   2473  C   GLY P 147      18.942   7.423   3.156  0.00  0.00      PROA C  
ATOM   2474  O   GLY P 147      18.918   7.773   4.341  0.00  0.00      PROA O  
ATOM   2475  HN  GLY P 147      17.897   5.464   0.917  0.00  0.00      PROA H  
ATOM   2476  HA1 GLY P 147      19.502   5.478   2.377  0.00  0.00      PROA H  
ATOM   2477  HA2 GLY P 147      18.110   5.525   3.608  0.00  0.00      PROA H  
ATOM   2478  N   LEU P 148      19.291   8.275   2.142  0.00  0.00      PROA N  
ATOM   2479  CA  LEU P 148      19.771   9.612   2.375  0.00  0.00      PROA C  
ATOM   2480  C   LEU P 148      18.678  10.496   2.832  0.00  0.00      PROA C  
ATOM   2481  O   LEU P 148      18.738  11.332   3.720  0.00  0.00      PROA O  
ATOM   2482  CB  LEU P 148      20.315  10.156   1.090  0.00  0.00      PROA C  
ATOM   2483  CG  LEU P 148      21.716   9.599   0.726  0.00  0.00      PROA C  
ATOM   2484  CD1 LEU P 148      22.222  10.454  -0.489  0.00  0.00      PROA C  
ATOM   2485  CD2 LEU P 148      22.718   9.522   1.869  0.00  0.00      PROA C  
ATOM   2486  HN  LEU P 148      19.072   8.033   1.199  0.00  0.00      PROA H  
ATOM   2487  HA  LEU P 148      20.499   9.534   3.168  0.00  0.00      PROA H  
ATOM   2488  HB1 LEU P 148      20.464  11.243   1.262  0.00  0.00      PROA H  
ATOM   2489  HB2 LEU P 148      19.646  10.043   0.210  0.00  0.00      PROA H  
ATOM   2490  HG  LEU P 148      21.449   8.582   0.367  0.00  0.00      PROA H  
ATOM   2491 HD11 LEU P 148      21.384  10.689  -1.179  0.00  0.00      PROA H  
ATOM   2492 HD12 LEU P 148      22.980   9.951  -1.127  0.00  0.00      PROA H  
ATOM   2493 HD13 LEU P 148      22.560  11.407  -0.027  0.00  0.00      PROA H  
ATOM   2494 HD21 LEU P 148      23.617   9.170   1.319  0.00  0.00      PROA H  
ATOM   2495 HD22 LEU P 148      22.297   8.814   2.614  0.00  0.00      PROA H  
ATOM   2496 HD23 LEU P 148      22.960  10.468   2.398  0.00  0.00      PROA H  
ATOM   2497  N   ALA P 149      17.496  10.298   2.251  0.00  0.00      PROA N  
ATOM   2498  CA  ALA P 149      16.331  10.969   2.792  0.00  0.00      PROA C  
ATOM   2499  C   ALA P 149      15.856  10.568   4.136  0.00  0.00      PROA C  
ATOM   2500  O   ALA P 149      15.492  11.478   4.955  0.00  0.00      PROA O  
ATOM   2501  CB  ALA P 149      15.207  10.734   1.757  0.00  0.00      PROA C  
ATOM   2502  HN  ALA P 149      17.275   9.734   1.459  0.00  0.00      PROA H  
ATOM   2503  HA  ALA P 149      16.557  12.019   2.909  0.00  0.00      PROA H  
ATOM   2504  HB1 ALA P 149      14.291  11.225   2.151  0.00  0.00      PROA H  
ATOM   2505  HB2 ALA P 149      15.103   9.664   1.479  0.00  0.00      PROA H  
ATOM   2506  HB3 ALA P 149      15.567  11.179   0.805  0.00  0.00      PROA H  
ATOM   2507  N   ALA P 150      15.879   9.263   4.487  0.00  0.00      PROA N  
ATOM   2508  CA  ALA P 150      15.485   8.885   5.818  0.00  0.00      PROA C  
ATOM   2509  C   ALA P 150      16.399   9.329   6.941  0.00  0.00      PROA C  
ATOM   2510  O   ALA P 150      15.997   9.853   7.987  0.00  0.00      PROA O  
ATOM   2511  CB  ALA P 150      15.439   7.305   5.924  0.00  0.00      PROA C  
ATOM   2512  HN  ALA P 150      16.156   8.530   3.871  0.00  0.00      PROA H  
ATOM   2513  HA  ALA P 150      14.473   9.210   6.012  0.00  0.00      PROA H  
ATOM   2514  HB1 ALA P 150      14.955   6.981   6.870  0.00  0.00      PROA H  
ATOM   2515  HB2 ALA P 150      16.413   6.772   5.940  0.00  0.00      PROA H  
ATOM   2516  HB3 ALA P 150      14.778   6.817   5.176  0.00  0.00      PROA H  
ATOM   2517  N   HSD P 151      17.681   9.271   6.769  0.00  0.00      PROA N  
ATOM   2518  CA  HSD P 151      18.598   9.797   7.781  0.00  0.00      PROA C  
ATOM   2519  C   HSD P 151      18.590  11.236   7.864  0.00  0.00      PROA C  
ATOM   2520  O   HSD P 151      18.910  11.694   8.973  0.00  0.00      PROA O  
ATOM   2521  CB  HSD P 151      20.063   9.519   7.294  0.00  0.00      PROA C  
ATOM   2522  CG  HSD P 151      20.995   9.371   8.454  0.00  0.00      PROA C  
ATOM   2523  CD2 HSD P 151      20.886   9.404   9.805  0.00  0.00      PROA C  
ATOM   2524  ND1 HSD P 151      22.256   9.187   8.228  0.00  0.00      PROA N  
ATOM   2525  CE1 HSD P 151      22.918   9.116   9.397  0.00  0.00      PROA C  
ATOM   2526  NE2 HSD P 151      22.061   9.229  10.442  0.00  0.00      PROA N  
ATOM   2527  HN  HSD P 151      18.218   8.810   6.067  0.00  0.00      PROA H  
ATOM   2528  HA  HSD P 151      18.512   9.354   8.763  0.00  0.00      PROA H  
ATOM   2529  HB1 HSD P 151      20.408  10.150   6.447  0.00  0.00      PROA H  
ATOM   2530  HB2 HSD P 151      20.122   8.512   6.828  0.00  0.00      PROA H  
ATOM   2531  HD1 HSD P 151      22.729   9.212   7.347  0.00  0.00      PROA H  
ATOM   2532  HD2 HSD P 151      19.913   9.340  10.276  0.00  0.00      PROA H  
ATOM   2533  HE1 HSD P 151      24.003   9.106   9.508  0.00  0.00      PROA H  
ATOM   2534  N   TRP P 152      18.314  12.011   6.763  0.00  0.00      PROA N  
ATOM   2535  CA  TRP P 152      18.074  13.434   6.791  0.00  0.00      PROA C  
ATOM   2536  C   TRP P 152      16.793  13.828   7.474  0.00  0.00      PROA C  
ATOM   2537  O   TRP P 152      16.773  14.682   8.341  0.00  0.00      PROA O  
ATOM   2538  CB  TRP P 152      18.192  14.110   5.350  0.00  0.00      PROA C  
ATOM   2539  CG  TRP P 152      18.114  15.564   5.351  0.00  0.00      PROA C  
ATOM   2540  CD1 TRP P 152      17.531  16.324   4.340  0.00  0.00      PROA C  
ATOM   2541  CD2 TRP P 152      18.652  16.512   6.209  0.00  0.00      PROA C  
ATOM   2542  CE2 TRP P 152      18.234  17.781   5.769  0.00  0.00      PROA C  
ATOM   2543  CE3 TRP P 152      19.499  16.487   7.263  0.00  0.00      PROA C  
ATOM   2544  NE1 TRP P 152      17.654  17.632   4.556  0.00  0.00      PROA N  
ATOM   2545  CZ2 TRP P 152      18.453  18.895   6.523  0.00  0.00      PROA C  
ATOM   2546  CZ3 TRP P 152      19.956  17.645   7.915  0.00  0.00      PROA C  
ATOM   2547  CH2 TRP P 152      19.300  18.828   7.589  0.00  0.00      PROA C  
ATOM   2548  HN  TRP P 152      18.154  11.595   5.871  0.00  0.00      PROA H  
ATOM   2549  HA  TRP P 152      18.772  13.887   7.479  0.00  0.00      PROA H  
ATOM   2550  HB1 TRP P 152      17.363  13.709   4.729  0.00  0.00      PROA H  
ATOM   2551  HB2 TRP P 152      19.192  13.760   5.015  0.00  0.00      PROA H  
ATOM   2552  HD1 TRP P 152      16.927  15.901   3.551  0.00  0.00      PROA H  
ATOM   2553  HE1 TRP P 152      17.203  18.327   4.042  0.00  0.00      PROA H  
ATOM   2554  HE3 TRP P 152      19.763  15.548   7.726  0.00  0.00      PROA H  
ATOM   2555  HZ2 TRP P 152      18.083  19.830   6.130  0.00  0.00      PROA H  
ATOM   2556  HZ3 TRP P 152      20.620  17.704   8.765  0.00  0.00      PROA H  
ATOM   2557  HH2 TRP P 152      19.509  19.692   8.202  0.00  0.00      PROA H  
ATOM   2558  N   MET P 153      15.724  13.022   7.298  0.00  0.00      PROA N  
ATOM   2559  CA  MET P 153      14.585  13.125   8.222  0.00  0.00      PROA C  
ATOM   2560  C   MET P 153      14.977  12.805   9.714  0.00  0.00      PROA C  
ATOM   2561  O   MET P 153      14.486  13.476  10.634  0.00  0.00      PROA O  
ATOM   2562  CB  MET P 153      13.399  12.155   7.913  0.00  0.00      PROA C  
ATOM   2563  CG  MET P 153      12.675  12.290   6.495  0.00  0.00      PROA C  
ATOM   2564  SD  MET P 153      11.659  10.935   5.928  0.00  0.00      PROA S  
ATOM   2565  CE  MET P 153      10.486  10.890   7.354  0.00  0.00      PROA C  
ATOM   2566  HN  MET P 153      15.635  12.450   6.486  0.00  0.00      PROA H  
ATOM   2567  HA  MET P 153      14.162  14.117   8.167  0.00  0.00      PROA H  
ATOM   2568  HB1 MET P 153      12.609  12.275   8.685  0.00  0.00      PROA H  
ATOM   2569  HB2 MET P 153      13.579  11.060   7.968  0.00  0.00      PROA H  
ATOM   2570  HG1 MET P 153      13.552  12.357   5.816  0.00  0.00      PROA H  
ATOM   2571  HG2 MET P 153      12.071  13.218   6.575  0.00  0.00      PROA H  
ATOM   2572  HE1 MET P 153      10.585  10.073   8.101  0.00  0.00      PROA H  
ATOM   2573  HE2 MET P 153       9.421  11.001   7.058  0.00  0.00      PROA H  
ATOM   2574  HE3 MET P 153      10.612  11.835   7.925  0.00  0.00      PROA H  
ATOM   2575  N   ALA P 154      15.834  11.804  10.012  0.00  0.00      PROA N  
ATOM   2576  CA  ALA P 154      16.231  11.524  11.402  0.00  0.00      PROA C  
ATOM   2577  C   ALA P 154      17.131  12.546  12.195  0.00  0.00      PROA C  
ATOM   2578  O   ALA P 154      17.014  12.607  13.434  0.00  0.00      PROA O  
ATOM   2579  CB  ALA P 154      16.883  10.089  11.462  0.00  0.00      PROA C  
ATOM   2580  HN  ALA P 154      16.069  11.134   9.312  0.00  0.00      PROA H  
ATOM   2581  HA  ALA P 154      15.334  11.402  11.990  0.00  0.00      PROA H  
ATOM   2582  HB1 ALA P 154      16.273   9.340  10.914  0.00  0.00      PROA H  
ATOM   2583  HB2 ALA P 154      16.893   9.778  12.529  0.00  0.00      PROA H  
ATOM   2584  HB3 ALA P 154      17.906  10.229  11.052  0.00  0.00      PROA H  
ATOM   2585  N   CYS P 155      17.890  13.290  11.427  0.00  0.00      PROA N  
ATOM   2586  CA  CYS P 155      18.570  14.444  11.913  0.00  0.00      PROA C  
ATOM   2587  C   CYS P 155      17.629  15.562  12.382  0.00  0.00      PROA C  
ATOM   2588  O   CYS P 155      17.712  16.037  13.539  0.00  0.00      PROA O  
ATOM   2589  CB  CYS P 155      19.508  15.005  10.832  0.00  0.00      PROA C  
ATOM   2590  SG  CYS P 155      20.565  16.359  11.392  0.00  0.00      PROA S  
ATOM   2591  HN  CYS P 155      18.026  12.942  10.503  0.00  0.00      PROA H  
ATOM   2592  HA  CYS P 155      19.190  14.188  12.759  0.00  0.00      PROA H  
ATOM   2593  HB1 CYS P 155      18.916  15.307   9.941  0.00  0.00      PROA H  
ATOM   2594  HB2 CYS P 155      20.139  14.172  10.454  0.00  0.00      PROA H  
ATOM   2595  HG1 CYS P 155      21.210  15.879  12.446  0.00  0.00      PROA H  
ATOM   2596  N   ILE P 156      16.653  15.959  11.485  0.00  0.00      PROA N  
ATOM   2597  CA  ILE P 156      15.518  16.899  11.720  0.00  0.00      PROA C  
ATOM   2598  C   ILE P 156      14.603  16.482  12.906  0.00  0.00      PROA C  
ATOM   2599  O   ILE P 156      14.232  17.285  13.784  0.00  0.00      PROA O  
ATOM   2600  CB  ILE P 156      14.718  16.962  10.356  0.00  0.00      PROA C  
ATOM   2601  CG1 ILE P 156      15.601  17.590   9.312  0.00  0.00      PROA C  
ATOM   2602  CG2 ILE P 156      13.373  17.747  10.508  0.00  0.00      PROA C  
ATOM   2603  CD  ILE P 156      14.924  17.814   7.959  0.00  0.00      PROA C  
ATOM   2604  HN  ILE P 156      16.575  15.623  10.549  0.00  0.00      PROA H  
ATOM   2605  HA  ILE P 156      15.934  17.840  12.048  0.00  0.00      PROA H  
ATOM   2606  HB  ILE P 156      14.524  15.914  10.041  0.00  0.00      PROA H  
ATOM   2607 HG11 ILE P 156      16.382  16.869   8.988  0.00  0.00      PROA H  
ATOM   2608 HG12 ILE P 156      16.193  18.491   9.583  0.00  0.00      PROA H  
ATOM   2609 HG21 ILE P 156      13.618  18.799  10.768  0.00  0.00      PROA H  
ATOM   2610 HG22 ILE P 156      12.639  17.419  11.275  0.00  0.00      PROA H  
ATOM   2611 HG23 ILE P 156      12.728  17.705   9.604  0.00  0.00      PROA H  
ATOM   2612  HD1 ILE P 156      15.693  17.909   7.163  0.00  0.00      PROA H  
ATOM   2613  HD2 ILE P 156      14.420  18.804   7.985  0.00  0.00      PROA H  
ATOM   2614  HD3 ILE P 156      14.120  17.064   7.799  0.00  0.00      PROA H  
ATOM   2615  N   TRP P 157      14.291  15.168  13.059  0.00  0.00      PROA N  
ATOM   2616  CA  TRP P 157      13.645  14.674  14.205  0.00  0.00      PROA C  
ATOM   2617  C   TRP P 157      14.437  14.789  15.472  0.00  0.00      PROA C  
ATOM   2618  O   TRP P 157      13.806  15.222  16.464  0.00  0.00      PROA O  
ATOM   2619  CB  TRP P 157      13.041  13.263  13.886  0.00  0.00      PROA C  
ATOM   2620  CG  TRP P 157      12.141  12.683  14.873  0.00  0.00      PROA C  
ATOM   2621  CD1 TRP P 157      12.393  11.730  15.835  0.00  0.00      PROA C  
ATOM   2622  CD2 TRP P 157      10.958  13.317  15.303  0.00  0.00      PROA C  
ATOM   2623  CE2 TRP P 157      10.569  12.708  16.528  0.00  0.00      PROA C  
ATOM   2624  CE3 TRP P 157      10.011  14.170  14.773  0.00  0.00      PROA C  
ATOM   2625  NE1 TRP P 157      11.393  11.681  16.754  0.00  0.00      PROA N  
ATOM   2626  CZ2 TRP P 157       9.341  12.886  17.120  0.00  0.00      PROA C  
ATOM   2627  CZ3 TRP P 157       8.802  14.522  15.460  0.00  0.00      PROA C  
ATOM   2628  CH2 TRP P 157       8.459  13.868  16.610  0.00  0.00      PROA C  
ATOM   2629  HN  TRP P 157      14.625  14.517  12.381  0.00  0.00      PROA H  
ATOM   2630  HA  TRP P 157      12.762  15.276  14.355  0.00  0.00      PROA H  
ATOM   2631  HB1 TRP P 157      13.897  12.562  13.784  0.00  0.00      PROA H  
ATOM   2632  HB2 TRP P 157      12.574  13.402  12.888  0.00  0.00      PROA H  
ATOM   2633  HD1 TRP P 157      13.270  11.100  15.853  0.00  0.00      PROA H  
ATOM   2634  HE1 TRP P 157      11.261  11.029  17.468  0.00  0.00      PROA H  
ATOM   2635  HE3 TRP P 157      10.231  14.732  13.877  0.00  0.00      PROA H  
ATOM   2636  HZ2 TRP P 157       9.022  12.360  18.007  0.00  0.00      PROA H  
ATOM   2637  HZ3 TRP P 157       8.135  15.254  15.029  0.00  0.00      PROA H  
ATOM   2638  HH2 TRP P 157       7.521  14.125  17.079  0.00  0.00      PROA H  
ATOM   2639  N   TYR P 158      15.713  14.546  15.436  0.00  0.00      PROA N  
ATOM   2640  CA  TYR P 158      16.626  14.662  16.576  0.00  0.00      PROA C  
ATOM   2641  C   TYR P 158      16.795  16.154  16.949  0.00  0.00      PROA C  
ATOM   2642  O   TYR P 158      17.034  16.524  18.069  0.00  0.00      PROA O  
ATOM   2643  CB  TYR P 158      17.914  13.886  16.147  0.00  0.00      PROA C  
ATOM   2644  CG  TYR P 158      19.113  13.909  17.173  0.00  0.00      PROA C  
ATOM   2645  CD1 TYR P 158      18.979  13.179  18.291  0.00  0.00      PROA C  
ATOM   2646  CD2 TYR P 158      20.165  14.845  17.045  0.00  0.00      PROA C  
ATOM   2647  CE1 TYR P 158      19.807  13.410  19.425  0.00  0.00      PROA C  
ATOM   2648  CE2 TYR P 158      21.103  14.979  18.063  0.00  0.00      PROA C  
ATOM   2649  CZ  TYR P 158      20.829  14.311  19.329  0.00  0.00      PROA C  
ATOM   2650  OH  TYR P 158      21.578  14.575  20.487  0.00  0.00      PROA O  
ATOM   2651  HN  TYR P 158      16.125  14.207  14.594  0.00  0.00      PROA H  
ATOM   2652  HA  TYR P 158      16.232  14.140  17.435  0.00  0.00      PROA H  
ATOM   2653  HB1 TYR P 158      18.273  14.220  15.150  0.00  0.00      PROA H  
ATOM   2654  HB2 TYR P 158      17.534  12.844  16.088  0.00  0.00      PROA H  
ATOM   2655  HD1 TYR P 158      18.252  12.380  18.293  0.00  0.00      PROA H  
ATOM   2656  HD2 TYR P 158      20.254  15.453  16.157  0.00  0.00      PROA H  
ATOM   2657  HE1 TYR P 158      19.801  12.855  20.351  0.00  0.00      PROA H  
ATOM   2658  HE2 TYR P 158      21.912  15.694  18.062  0.00  0.00      PROA H  
ATOM   2659  HH  TYR P 158      22.215  15.230  20.193  0.00  0.00      PROA H  
ATOM   2660  N   SER P 159      16.776  17.056  15.907  0.00  0.00      PROA N  
ATOM   2661  CA  SER P 159      17.183  18.415  16.062  0.00  0.00      PROA C  
ATOM   2662  C   SER P 159      16.120  19.270  16.715  0.00  0.00      PROA C  
ATOM   2663  O   SER P 159      16.531  20.115  17.525  0.00  0.00      PROA O  
ATOM   2664  CB  SER P 159      17.488  19.040  14.589  0.00  0.00      PROA C  
ATOM   2665  OG  SER P 159      18.711  18.523  14.096  0.00  0.00      PROA O  
ATOM   2666  HN  SER P 159      16.642  16.731  14.974  0.00  0.00      PROA H  
ATOM   2667  HA  SER P 159      18.107  18.512  16.614  0.00  0.00      PROA H  
ATOM   2668  HB1 SER P 159      17.623  20.137  14.700  0.00  0.00      PROA H  
ATOM   2669  HB2 SER P 159      16.592  18.860  13.957  0.00  0.00      PROA H  
ATOM   2670  HG1 SER P 159      18.493  17.791  13.515  0.00  0.00      PROA H  
ATOM   2671  N   ILE P 160      14.817  19.009  16.423  0.00  0.00      PROA N  
ATOM   2672  CA  ILE P 160      13.666  19.467  17.176  0.00  0.00      PROA C  
ATOM   2673  C   ILE P 160      13.608  19.028  18.596  0.00  0.00      PROA C  
ATOM   2674  O   ILE P 160      13.240  19.799  19.497  0.00  0.00      PROA O  
ATOM   2675  CB  ILE P 160      12.295  19.301  16.480  0.00  0.00      PROA C  
ATOM   2676  CG1 ILE P 160      11.127  20.095  17.064  0.00  0.00      PROA C  
ATOM   2677  CG2 ILE P 160      11.950  17.871  16.156  0.00  0.00      PROA C  
ATOM   2678  CD  ILE P 160      11.423  21.555  17.509  0.00  0.00      PROA C  
ATOM   2679  HN  ILE P 160      14.590  18.408  15.661  0.00  0.00      PROA H  
ATOM   2680  HA  ILE P 160      13.813  20.531  17.284  0.00  0.00      PROA H  
ATOM   2681  HB  ILE P 160      12.469  19.719  15.465  0.00  0.00      PROA H  
ATOM   2682 HG11 ILE P 160      10.802  19.443  17.903  0.00  0.00      PROA H  
ATOM   2683 HG12 ILE P 160      10.333  20.280  16.310  0.00  0.00      PROA H  
ATOM   2684 HG21 ILE P 160      11.253  17.615  15.330  0.00  0.00      PROA H  
ATOM   2685 HG22 ILE P 160      11.444  17.454  17.052  0.00  0.00      PROA H  
ATOM   2686 HG23 ILE P 160      12.867  17.261  16.011  0.00  0.00      PROA H  
ATOM   2687  HD1 ILE P 160      11.767  22.145  16.633  0.00  0.00      PROA H  
ATOM   2688  HD2 ILE P 160      12.259  21.661  18.232  0.00  0.00      PROA H  
ATOM   2689  HD3 ILE P 160      10.458  21.971  17.871  0.00  0.00      PROA H  
ATOM   2690  N   GLY P 161      14.020  17.761  18.899  0.00  0.00      PROA N  
ATOM   2691  CA  GLY P 161      14.142  17.368  20.280  0.00  0.00      PROA C  
ATOM   2692  C   GLY P 161      15.203  18.017  21.147  0.00  0.00      PROA C  
ATOM   2693  O   GLY P 161      14.994  18.322  22.322  0.00  0.00      PROA O  
ATOM   2694  HN  GLY P 161      14.166  17.199  18.089  0.00  0.00      PROA H  
ATOM   2695  HA1 GLY P 161      14.273  16.301  20.177  0.00  0.00      PROA H  
ATOM   2696  HA2 GLY P 161      13.225  17.521  20.830  0.00  0.00      PROA H  
ATOM   2697  N   ASP P 162      16.373  18.337  20.537  0.00  0.00      PROA N  
ATOM   2698  CA  ASP P 162      17.511  18.977  21.195  0.00  0.00      PROA C  
ATOM   2699  C   ASP P 162      17.436  20.551  21.188  0.00  0.00      PROA C  
ATOM   2700  O   ASP P 162      18.447  21.286  21.412  0.00  0.00      PROA O  
ATOM   2701  CB  ASP P 162      18.906  18.458  20.523  0.00  0.00      PROA C  
ATOM   2702  CG  ASP P 162      20.139  18.529  21.410  0.00  0.00      PROA C  
ATOM   2703  OD1 ASP P 162      21.209  18.404  20.849  0.00  0.00      PROA O  
ATOM   2704  OD2 ASP P 162      20.071  18.573  22.666  0.00  0.00      PROA O1-
ATOM   2705  HN  ASP P 162      16.535  17.855  19.680  0.00  0.00      PROA H  
ATOM   2706  HA  ASP P 162      17.520  18.738  22.248  0.00  0.00      PROA H  
ATOM   2707  HB1 ASP P 162      19.013  19.033  19.579  0.00  0.00      PROA H  
ATOM   2708  HB2 ASP P 162      18.690  17.392  20.296  0.00  0.00      PROA H  
ATOM   2709  N   TYR P 163      16.280  21.125  20.803  0.00  0.00      PROA N  
ATOM   2710  CA  TYR P 163      15.979  22.471  20.569  0.00  0.00      PROA C  
ATOM   2711  C   TYR P 163      16.160  23.533  21.671  0.00  0.00      PROA C  
ATOM   2712  O   TYR P 163      16.678  24.603  21.531  0.00  0.00      PROA O  
ATOM   2713  CB  TYR P 163      14.631  22.604  19.801  0.00  0.00      PROA C  
ATOM   2714  CG  TYR P 163      14.133  24.084  19.688  0.00  0.00      PROA C  
ATOM   2715  CD1 TYR P 163      13.023  24.509  20.444  0.00  0.00      PROA C  
ATOM   2716  CD2 TYR P 163      14.793  24.972  18.842  0.00  0.00      PROA C  
ATOM   2717  CE1 TYR P 163      12.585  25.837  20.291  0.00  0.00      PROA C  
ATOM   2718  CE2 TYR P 163      14.344  26.285  18.725  0.00  0.00      PROA C  
ATOM   2719  CZ  TYR P 163      13.230  26.690  19.441  0.00  0.00      PROA C  
ATOM   2720  OH  TYR P 163      12.748  28.032  19.166  0.00  0.00      PROA O  
ATOM   2721  HN  TYR P 163      15.549  20.448  20.773  0.00  0.00      PROA H  
ATOM   2722  HA  TYR P 163      16.701  22.830  19.850  0.00  0.00      PROA H  
ATOM   2723  HB1 TYR P 163      13.882  22.090  20.440  0.00  0.00      PROA H  
ATOM   2724  HB2 TYR P 163      14.643  22.244  18.750  0.00  0.00      PROA H  
ATOM   2725  HD1 TYR P 163      12.458  23.847  21.084  0.00  0.00      PROA H  
ATOM   2726  HD2 TYR P 163      15.631  24.681  18.225  0.00  0.00      PROA H  
ATOM   2727  HE1 TYR P 163      11.650  26.095  20.768  0.00  0.00      PROA H  
ATOM   2728  HE2 TYR P 163      14.881  26.869  17.992  0.00  0.00      PROA H  
ATOM   2729  HH  TYR P 163      11.914  28.136  19.630  0.00  0.00      PROA H  
ATOM   2730  N   GLU P 164      15.644  23.196  22.952  0.00  0.00      PROA N  
ATOM   2731  CA  GLU P 164      15.657  24.123  24.112  0.00  0.00      PROA C  
ATOM   2732  C   GLU P 164      17.114  24.278  24.676  0.00  0.00      PROA C  
ATOM   2733  O   GLU P 164      17.773  23.251  25.029  0.00  0.00      PROA O  
ATOM   2734  CB  GLU P 164      14.584  23.684  25.121  0.00  0.00      PROA C  
ATOM   2735  CG  GLU P 164      14.366  24.455  26.408  0.00  0.00      PROA C  
ATOM   2736  CD  GLU P 164      13.388  25.628  26.111  0.00  0.00      PROA C  
ATOM   2737  OE1 GLU P 164      13.912  26.753  26.184  0.00  0.00      PROA O  
ATOM   2738  OE2 GLU P 164      12.190  25.413  25.960  0.00  0.00      PROA O1-
ATOM   2739  HN  GLU P 164      15.341  22.264  23.135  0.00  0.00      PROA H  
ATOM   2740  HA  GLU P 164      15.190  25.019  23.732  0.00  0.00      PROA H  
ATOM   2741  HB1 GLU P 164      14.894  22.639  25.336  0.00  0.00      PROA H  
ATOM   2742  HB2 GLU P 164      13.653  23.656  24.516  0.00  0.00      PROA H  
ATOM   2743  HG1 GLU P 164      15.382  24.776  26.720  0.00  0.00      PROA H  
ATOM   2744  HG2 GLU P 164      13.971  23.824  27.233  0.00  0.00      PROA H  
ATOM   2745  N   ILE P 165      17.691  25.468  24.822  0.00  0.00      PROA N  
ATOM   2746  CA  ILE P 165      19.024  25.806  25.378  0.00  0.00      PROA C  
ATOM   2747  C   ILE P 165      18.826  26.441  26.755  0.00  0.00      PROA C  
ATOM   2748  O   ILE P 165      18.477  27.620  26.836  0.00  0.00      PROA O  
ATOM   2749  CB  ILE P 165      19.865  26.747  24.476  0.00  0.00      PROA C  
ATOM   2750  CG1 ILE P 165      19.702  26.408  22.959  0.00  0.00      PROA C  
ATOM   2751  CG2 ILE P 165      21.267  26.868  25.033  0.00  0.00      PROA C  
ATOM   2752  CD  ILE P 165      20.185  24.989  22.601  0.00  0.00      PROA C  
ATOM   2753  HN  ILE P 165      17.041  26.212  24.691  0.00  0.00      PROA H  
ATOM   2754  HA  ILE P 165      19.489  24.847  25.554  0.00  0.00      PROA H  
ATOM   2755  HB  ILE P 165      19.375  27.740  24.567  0.00  0.00      PROA H  
ATOM   2756 HG11 ILE P 165      20.428  27.134  22.533  0.00  0.00      PROA H  
ATOM   2757 HG12 ILE P 165      18.646  26.619  22.686  0.00  0.00      PROA H  
ATOM   2758 HG21 ILE P 165      21.846  27.725  24.627  0.00  0.00      PROA H  
ATOM   2759 HG22 ILE P 165      21.808  25.910  24.877  0.00  0.00      PROA H  
ATOM   2760 HG23 ILE P 165      21.367  27.029  26.128  0.00  0.00      PROA H  
ATOM   2761  HD1 ILE P 165      21.285  24.918  22.744  0.00  0.00      PROA H  
ATOM   2762  HD2 ILE P 165      19.856  24.853  21.549  0.00  0.00      PROA H  
ATOM   2763  HD3 ILE P 165      19.718  24.212  23.244  0.00  0.00      PROA H  
ATOM   2764  N   PHE P 166      19.169  25.707  27.833  0.00  0.00      PROA N  
ATOM   2765  CA  PHE P 166      19.213  26.145  29.241  0.00  0.00      PROA C  
ATOM   2766  C   PHE P 166      20.367  27.127  29.502  0.00  0.00      PROA C  
ATOM   2767  O   PHE P 166      21.451  27.016  28.920  0.00  0.00      PROA O  
ATOM   2768  CB  PHE P 166      19.343  25.001  30.253  0.00  0.00      PROA C  
ATOM   2769  CG  PHE P 166      18.107  24.099  30.597  0.00  0.00      PROA C  
ATOM   2770  CD1 PHE P 166      16.889  24.195  30.033  0.00  0.00      PROA C  
ATOM   2771  CD2 PHE P 166      18.302  23.071  31.632  0.00  0.00      PROA C  
ATOM   2772  CE1 PHE P 166      15.783  23.500  30.525  0.00  0.00      PROA C  
ATOM   2773  CE2 PHE P 166      17.256  22.267  31.991  0.00  0.00      PROA C  
ATOM   2774  CZ  PHE P 166      16.039  22.509  31.528  0.00  0.00      PROA C  
ATOM   2775  HN  PHE P 166      19.597  24.826  27.647  0.00  0.00      PROA H  
ATOM   2776  HA  PHE P 166      18.348  26.753  29.460  0.00  0.00      PROA H  
ATOM   2777  HB1 PHE P 166      19.722  25.326  31.246  0.00  0.00      PROA H  
ATOM   2778  HB2 PHE P 166      20.150  24.352  29.850  0.00  0.00      PROA H  
ATOM   2779  HD1 PHE P 166      16.741  24.925  29.251  0.00  0.00      PROA H  
ATOM   2780  HD2 PHE P 166      19.303  22.935  32.013  0.00  0.00      PROA H  
ATOM   2781  HE1 PHE P 166      14.820  23.783  30.127  0.00  0.00      PROA H  
ATOM   2782  HE2 PHE P 166      17.385  21.485  32.724  0.00  0.00      PROA H  
ATOM   2783  HZ  PHE P 166      15.180  21.932  31.835  0.00  0.00      PROA H  
ATOM   2784  N   ASP P 167      20.137  28.092  30.488  0.00  0.00      PROA N  
ATOM   2785  CA  ASP P 167      21.270  28.934  30.927  0.00  0.00      PROA C  
ATOM   2786  C   ASP P 167      22.372  28.135  31.575  0.00  0.00      PROA C  
ATOM   2787  O   ASP P 167      23.596  28.433  31.467  0.00  0.00      PROA O  
ATOM   2788  CB  ASP P 167      20.793  29.999  31.863  0.00  0.00      PROA C  
ATOM   2789  CG  ASP P 167      19.738  30.857  31.224  0.00  0.00      PROA C  
ATOM   2790  OD1 ASP P 167      18.970  31.471  32.017  0.00  0.00      PROA O  
ATOM   2791  OD2 ASP P 167      19.768  31.121  30.016  0.00  0.00      PROA O1-
ATOM   2792  HN  ASP P 167      19.273  28.200  30.975  0.00  0.00      PROA H  
ATOM   2793  HA  ASP P 167      21.732  29.470  30.111  0.00  0.00      PROA H  
ATOM   2794  HB1 ASP P 167      21.614  30.663  32.211  0.00  0.00      PROA H  
ATOM   2795  HB2 ASP P 167      20.362  29.571  32.793  0.00  0.00      PROA H  
ATOM   2796  N   GLU P 168      21.969  27.117  32.324  0.00  0.00      PROA N  
ATOM   2797  CA  GLU P 168      22.719  26.031  32.980  0.00  0.00      PROA C  
ATOM   2798  C   GLU P 168      23.947  25.321  32.276  0.00  0.00      PROA C  
ATOM   2799  O   GLU P 168      23.884  24.857  31.138  0.00  0.00      PROA O  
ATOM   2800  CB  GLU P 168      21.659  24.962  33.356  0.00  0.00      PROA C  
ATOM   2801  CG  GLU P 168      22.188  23.602  33.953  0.00  0.00      PROA C  
ATOM   2802  CD  GLU P 168      23.030  23.694  35.256  0.00  0.00      PROA C  
ATOM   2803  OE1 GLU P 168      22.527  24.248  36.282  0.00  0.00      PROA O  
ATOM   2804  OE2 GLU P 168      24.188  23.368  35.203  0.00  0.00      PROA O1-
ATOM   2805  HN  GLU P 168      20.998  26.898  32.390  0.00  0.00      PROA H  
ATOM   2806  HA  GLU P 168      23.109  26.456  33.893  0.00  0.00      PROA H  
ATOM   2807  HB1 GLU P 168      21.073  24.765  32.433  0.00  0.00      PROA H  
ATOM   2808  HB2 GLU P 168      20.853  25.365  34.005  0.00  0.00      PROA H  
ATOM   2809  HG1 GLU P 168      22.869  23.019  33.297  0.00  0.00      PROA H  
ATOM   2810  HG2 GLU P 168      21.318  22.961  34.213  0.00  0.00      PROA H  
ATOM   2811  N   ASP P 169      25.125  25.275  32.992  0.00  0.00      PROA N  
ATOM   2812  CA  ASP P 169      26.371  24.777  32.454  0.00  0.00      PROA C  
ATOM   2813  C   ASP P 169      26.307  23.294  32.183  0.00  0.00      PROA C  
ATOM   2814  O   ASP P 169      26.873  22.860  31.205  0.00  0.00      PROA O  
ATOM   2815  CB  ASP P 169      27.500  25.086  33.481  0.00  0.00      PROA C  
ATOM   2816  CG  ASP P 169      27.854  26.574  33.701  0.00  0.00      PROA C  
ATOM   2817  OD1 ASP P 169      27.178  27.442  33.055  0.00  0.00      PROA O  
ATOM   2818  OD2 ASP P 169      28.713  26.882  34.542  0.00  0.00      PROA O1-
ATOM   2819  HN  ASP P 169      25.100  25.629  33.924  0.00  0.00      PROA H  
ATOM   2820  HA  ASP P 169      26.665  25.062  31.455  0.00  0.00      PROA H  
ATOM   2821  HB1 ASP P 169      28.413  24.599  33.077  0.00  0.00      PROA H  
ATOM   2822  HB2 ASP P 169      27.378  24.560  34.452  0.00  0.00      PROA H  
ATOM   2823  N   THR P 170      25.650  22.479  33.022  0.00  0.00      PROA N  
ATOM   2824  CA  THR P 170      25.563  21.004  32.919  0.00  0.00      PROA C  
ATOM   2825  C   THR P 170      24.683  20.581  31.703  0.00  0.00      PROA C  
ATOM   2826  O   THR P 170      23.449  20.740  31.570  0.00  0.00      PROA O  
ATOM   2827  CB  THR P 170      24.821  20.424  34.132  0.00  0.00      PROA C  
ATOM   2828  CG2 THR P 170      25.189  18.924  34.144  0.00  0.00      PROA C  
ATOM   2829  OG1 THR P 170      25.411  21.034  35.318  0.00  0.00      PROA O  
ATOM   2830  HN  THR P 170      25.081  22.980  33.669  0.00  0.00      PROA H  
ATOM   2831  HA  THR P 170      26.590  20.690  32.806  0.00  0.00      PROA H  
ATOM   2832  HB  THR P 170      23.729  20.628  34.127  0.00  0.00      PROA H  
ATOM   2833  HG1 THR P 170      25.021  21.911  35.342  0.00  0.00      PROA H  
ATOM   2834 HG21 THR P 170      24.916  18.481  35.126  0.00  0.00      PROA H  
ATOM   2835 HG22 THR P 170      26.271  18.716  34.001  0.00  0.00      PROA H  
ATOM   2836 HG23 THR P 170      24.732  18.288  33.356  0.00  0.00      PROA H  
ATOM   2837  N   LYS P 171      25.401  19.923  30.734  0.00  0.00      PROA N  
ATOM   2838  CA  LYS P 171      24.865  19.394  29.526  0.00  0.00      PROA C  
ATOM   2839  C   LYS P 171      24.173  18.021  29.700  0.00  0.00      PROA C  
ATOM   2840  O   LYS P 171      24.843  17.029  30.097  0.00  0.00      PROA O  
ATOM   2841  CB  LYS P 171      25.997  19.131  28.621  0.00  0.00      PROA C  
ATOM   2842  CG  LYS P 171      26.995  20.269  28.165  0.00  0.00      PROA C  
ATOM   2843  CD  LYS P 171      26.282  21.335  27.420  0.00  0.00      PROA C  
ATOM   2844  CE  LYS P 171      27.411  22.094  26.589  0.00  0.00      PROA C  
ATOM   2845  NZ  LYS P 171      26.762  23.126  25.830  0.00  0.00      PROA N1+
ATOM   2846  HN  LYS P 171      26.383  19.762  30.801  0.00  0.00      PROA H  
ATOM   2847  HA  LYS P 171      24.195  20.132  29.112  0.00  0.00      PROA H  
ATOM   2848  HB1 LYS P 171      25.627  18.683  27.674  0.00  0.00      PROA H  
ATOM   2849  HB2 LYS P 171      26.624  18.340  29.085  0.00  0.00      PROA H  
ATOM   2850  HG1 LYS P 171      27.728  19.744  27.516  0.00  0.00      PROA H  
ATOM   2851  HG2 LYS P 171      27.572  20.607  29.053  0.00  0.00      PROA H  
ATOM   2852  HD1 LYS P 171      25.810  22.044  28.134  0.00  0.00      PROA H  
ATOM   2853  HD2 LYS P 171      25.436  21.041  26.764  0.00  0.00      PROA H  
ATOM   2854  HE1 LYS P 171      27.808  21.369  25.846  0.00  0.00      PROA H  
ATOM   2855  HE2 LYS P 171      28.177  22.457  27.307  0.00  0.00      PROA H  
ATOM   2856  HZ1 LYS P 171      27.245  24.043  25.752  0.00  0.00      PROA H  
ATOM   2857  HZ2 LYS P 171      25.761  23.313  26.041  0.00  0.00      PROA H  
ATOM   2858  HZ3 LYS P 171      26.709  22.830  24.834  0.00  0.00      PROA H  
ATOM   2859  N   THR P 172      22.872  17.944  29.320  0.00  0.00      PROA N  
ATOM   2860  CA  THR P 172      22.108  16.698  29.475  0.00  0.00      PROA C  
ATOM   2861  C   THR P 172      20.814  16.906  28.790  0.00  0.00      PROA C  
ATOM   2862  O   THR P 172      20.462  18.006  28.349  0.00  0.00      PROA O  
ATOM   2863  CB  THR P 172      21.965  16.331  30.956  0.00  0.00      PROA C  
ATOM   2864  CG2 THR P 172      21.104  17.404  31.637  0.00  0.00      PROA C  
ATOM   2865  OG1 THR P 172      21.274  15.052  31.006  0.00  0.00      PROA O  
ATOM   2866  HN  THR P 172      22.405  18.765  29.001  0.00  0.00      PROA H  
ATOM   2867  HA  THR P 172      22.618  15.902  28.952  0.00  0.00      PROA H  
ATOM   2868  HB  THR P 172      22.988  16.282  31.386  0.00  0.00      PROA H  
ATOM   2869  HG1 THR P 172      21.763  14.472  30.418  0.00  0.00      PROA H  
ATOM   2870 HG21 THR P 172      21.076  17.282  32.741  0.00  0.00      PROA H  
ATOM   2871 HG22 THR P 172      20.029  17.391  31.356  0.00  0.00      PROA H  
ATOM   2872 HG23 THR P 172      21.453  18.415  31.336  0.00  0.00      PROA H  
ATOM   2873  N   ILE P 173      19.944  15.878  28.597  0.00  0.00      PROA N  
ATOM   2874  CA  ILE P 173      18.619  15.853  27.977  0.00  0.00      PROA C  
ATOM   2875  C   ILE P 173      17.686  16.802  28.783  0.00  0.00      PROA C  
ATOM   2876  O   ILE P 173      17.658  16.909  30.041  0.00  0.00      PROA O  
ATOM   2877  CB  ILE P 173      18.190  14.451  27.944  0.00  0.00      PROA C  
ATOM   2878  CG1 ILE P 173      18.154  13.723  29.334  0.00  0.00      PROA C  
ATOM   2879  CG2 ILE P 173      19.072  13.649  27.042  0.00  0.00      PROA C  
ATOM   2880  CD  ILE P 173      17.360  12.457  29.363  0.00  0.00      PROA C  
ATOM   2881  HN  ILE P 173      20.244  15.070  29.098  0.00  0.00      PROA H  
ATOM   2882  HA  ILE P 173      18.790  16.223  26.977  0.00  0.00      PROA H  
ATOM   2883  HB  ILE P 173      17.156  14.485  27.538  0.00  0.00      PROA H  
ATOM   2884 HG11 ILE P 173      17.661  14.455  30.010  0.00  0.00      PROA H  
ATOM   2885 HG12 ILE P 173      19.147  13.345  29.656  0.00  0.00      PROA H  
ATOM   2886 HG21 ILE P 173      19.147  14.126  26.041  0.00  0.00      PROA H  
ATOM   2887 HG22 ILE P 173      18.647  12.632  26.909  0.00  0.00      PROA H  
ATOM   2888 HG23 ILE P 173      20.109  13.554  27.428  0.00  0.00      PROA H  
ATOM   2889  HD1 ILE P 173      17.482  11.914  30.325  0.00  0.00      PROA H  
ATOM   2890  HD2 ILE P 173      17.679  11.701  28.614  0.00  0.00      PROA H  
ATOM   2891  HD3 ILE P 173      16.289  12.726  29.246  0.00  0.00      PROA H  
ATOM   2892  N   ARG P 174      16.898  17.593  27.995  0.00  0.00      PROA N  
ATOM   2893  CA  ARG P 174      16.025  18.610  28.599  0.00  0.00      PROA C  
ATOM   2894  C   ARG P 174      14.681  18.122  28.785  0.00  0.00      PROA C  
ATOM   2895  O   ARG P 174      14.160  17.519  27.825  0.00  0.00      PROA O  
ATOM   2896  CB  ARG P 174      15.891  19.953  27.909  0.00  0.00      PROA C  
ATOM   2897  CG  ARG P 174      16.821  21.131  28.319  0.00  0.00      PROA C  
ATOM   2898  CD  ARG P 174      18.316  20.930  28.015  0.00  0.00      PROA C  
ATOM   2899  NE  ARG P 174      18.418  21.004  26.518  0.00  0.00      PROA N  
ATOM   2900  CZ  ARG P 174      18.921  20.142  25.695  0.00  0.00      PROA C  
ATOM   2901  NH1 ARG P 174      19.425  18.999  26.059  0.00  0.00      PROA N1+
ATOM   2902  NH2 ARG P 174      18.979  20.361  24.395  0.00  0.00      PROA N  
ATOM   2903  HN  ARG P 174      16.780  17.390  27.026  0.00  0.00      PROA H  
ATOM   2904  HA  ARG P 174      16.319  18.923  29.590  0.00  0.00      PROA H  
ATOM   2905  HB1 ARG P 174      14.936  20.428  28.219  0.00  0.00      PROA H  
ATOM   2906  HB2 ARG P 174      15.852  19.798  26.809  0.00  0.00      PROA H  
ATOM   2907  HG1 ARG P 174      16.648  21.237  29.412  0.00  0.00      PROA H  
ATOM   2908  HG2 ARG P 174      16.597  22.112  27.848  0.00  0.00      PROA H  
ATOM   2909  HD1 ARG P 174      18.529  19.909  28.398  0.00  0.00      PROA H  
ATOM   2910  HD2 ARG P 174      19.005  21.642  28.518  0.00  0.00      PROA H  
ATOM   2911  HE  ARG P 174      18.173  21.859  26.061  0.00  0.00      PROA H  
ATOM   2912 HH11 ARG P 174      19.159  18.596  26.934  0.00  0.00      PROA H  
ATOM   2913 HH12 ARG P 174      19.434  18.291  25.353  0.00  0.00      PROA H  
ATOM   2914 HH21 ARG P 174      18.787  21.280  24.051  0.00  0.00      PROA H  
ATOM   2915 HH22 ARG P 174      19.412  19.705  23.776  0.00  0.00      PROA H  
ATOM   2916  N   ASN P 175      14.025  18.424  29.907  0.00  0.00      PROA N  
ATOM   2917  CA  ASN P 175      12.631  18.153  30.196  0.00  0.00      PROA C  
ATOM   2918  C   ASN P 175      11.736  18.766  29.064  0.00  0.00      PROA C  
ATOM   2919  O   ASN P 175      12.178  19.743  28.380  0.00  0.00      PROA O  
ATOM   2920  CB  ASN P 175      12.255  18.642  31.628  0.00  0.00      PROA C  
ATOM   2921  CG  ASN P 175      10.815  18.343  32.126  0.00  0.00      PROA C  
ATOM   2922  ND2 ASN P 175      10.070  19.324  32.684  0.00  0.00      PROA N  
ATOM   2923  OD1 ASN P 175      10.420  17.173  31.934  0.00  0.00      PROA O  
ATOM   2924  HN  ASN P 175      14.593  18.889  30.582  0.00  0.00      PROA H  
ATOM   2925  HA  ASN P 175      12.495  17.098  30.008  0.00  0.00      PROA H  
ATOM   2926  HB1 ASN P 175      12.422  19.740  31.609  0.00  0.00      PROA H  
ATOM   2927  HB2 ASN P 175      12.949  18.136  32.334  0.00  0.00      PROA H  
ATOM   2928 HD21 ASN P 175       9.311  19.017  33.259  0.00  0.00      PROA H  
ATOM   2929 HD22 ASN P 175      10.458  20.245  32.703  0.00  0.00      PROA H  
ATOM   2930  N   ASN P 176      10.568  18.219  28.821  0.00  0.00      PROA N  
ATOM   2931  CA  ASN P 176       9.670  18.660  27.749  0.00  0.00      PROA C  
ATOM   2932  C   ASN P 176      10.348  18.443  26.336  0.00  0.00      PROA C  
ATOM   2933  O   ASN P 176      10.370  19.322  25.442  0.00  0.00      PROA O  
ATOM   2934  CB  ASN P 176       8.931  20.031  27.834  0.00  0.00      PROA C  
ATOM   2935  CG  ASN P 176       8.494  20.254  29.358  0.00  0.00      PROA C  
ATOM   2936  ND2 ASN P 176       7.195  20.070  29.664  0.00  0.00      PROA N  
ATOM   2937  OD1 ASN P 176       9.300  20.687  30.140  0.00  0.00      PROA O  
ATOM   2938  HN  ASN P 176      10.221  17.458  29.364  0.00  0.00      PROA H  
ATOM   2939  HA  ASN P 176       8.881  17.926  27.809  0.00  0.00      PROA H  
ATOM   2940  HB1 ASN P 176       8.072  20.017  27.130  0.00  0.00      PROA H  
ATOM   2941  HB2 ASN P 176       9.623  20.879  27.644  0.00  0.00      PROA H  
ATOM   2942 HD21 ASN P 176       6.831  20.390  30.539  0.00  0.00      PROA H  
ATOM   2943 HD22 ASN P 176       6.575  19.558  29.070  0.00  0.00      PROA H  
ATOM   2944  N   SER P 177      10.827  17.224  25.997  0.00  0.00      PROA N  
ATOM   2945  CA  SER P 177      11.152  16.864  24.623  0.00  0.00      PROA C  
ATOM   2946  C   SER P 177      10.781  15.413  24.478  0.00  0.00      PROA C  
ATOM   2947  O   SER P 177      10.586  14.706  25.473  0.00  0.00      PROA O  
ATOM   2948  CB  SER P 177      12.700  16.932  24.342  0.00  0.00      PROA C  
ATOM   2949  OG  SER P 177      13.640  16.200  25.075  0.00  0.00      PROA O  
ATOM   2950  HN  SER P 177      10.937  16.504  26.677  0.00  0.00      PROA H  
ATOM   2951  HA  SER P 177      10.522  17.376  23.911  0.00  0.00      PROA H  
ATOM   2952  HB1 SER P 177      12.927  18.019  24.380  0.00  0.00      PROA H  
ATOM   2953  HB2 SER P 177      12.695  16.689  23.258  0.00  0.00      PROA H  
ATOM   2954  HG1 SER P 177      13.705  16.681  25.903  0.00  0.00      PROA H  
ATOM   2955  N   TRP P 178      10.640  14.920  23.231  0.00  0.00      PROA N  
ATOM   2956  CA  TRP P 178      10.267  13.561  22.830  0.00  0.00      PROA C  
ATOM   2957  C   TRP P 178      11.238  12.494  23.426  0.00  0.00      PROA C  
ATOM   2958  O   TRP P 178      10.759  11.493  24.022  0.00  0.00      PROA O  
ATOM   2959  CB  TRP P 178      10.113  13.602  21.273  0.00  0.00      PROA C  
ATOM   2960  CG  TRP P 178      11.391  13.397  20.468  0.00  0.00      PROA C  
ATOM   2961  CD1 TRP P 178      12.004  14.454  19.830  0.00  0.00      PROA C  
ATOM   2962  CD2 TRP P 178      12.188  12.169  20.232  0.00  0.00      PROA C  
ATOM   2963  CE2 TRP P 178      13.291  12.634  19.429  0.00  0.00      PROA C  
ATOM   2964  CE3 TRP P 178      12.105  10.802  20.576  0.00  0.00      PROA C  
ATOM   2965  NE1 TRP P 178      13.079  13.948  19.123  0.00  0.00      PROA N  
ATOM   2966  CZ2 TRP P 178      14.329  11.821  19.073  0.00  0.00      PROA C  
ATOM   2967  CZ3 TRP P 178      13.181   9.997  20.243  0.00  0.00      PROA C  
ATOM   2968  CH2 TRP P 178      14.326  10.527  19.550  0.00  0.00      PROA C  
ATOM   2969  HN  TRP P 178      10.631  15.631  22.532  0.00  0.00      PROA H  
ATOM   2970  HA  TRP P 178       9.330  13.368  23.331  0.00  0.00      PROA H  
ATOM   2971  HB1 TRP P 178       9.583  14.523  20.946  0.00  0.00      PROA H  
ATOM   2972  HB2 TRP P 178       9.383  12.784  21.092  0.00  0.00      PROA H  
ATOM   2973  HD1 TRP P 178      11.550  15.404  19.591  0.00  0.00      PROA H  
ATOM   2974  HE1 TRP P 178      13.564  14.435  18.430  0.00  0.00      PROA H  
ATOM   2975  HE3 TRP P 178      11.306  10.407  21.186  0.00  0.00      PROA H  
ATOM   2976  HZ2 TRP P 178      15.177  12.077  18.455  0.00  0.00      PROA H  
ATOM   2977  HZ3 TRP P 178      13.209   8.942  20.476  0.00  0.00      PROA H  
ATOM   2978  HH2 TRP P 178      15.074   9.836  19.190  0.00  0.00      PROA H  
ATOM   2979  N   LEU P 179      12.512  12.730  23.495  0.00  0.00      PROA N  
ATOM   2980  CA  LEU P 179      13.484  11.773  24.024  0.00  0.00      PROA C  
ATOM   2981  C   LEU P 179      13.512  11.782  25.503  0.00  0.00      PROA C  
ATOM   2982  O   LEU P 179      13.742  10.799  26.127  0.00  0.00      PROA O  
ATOM   2983  CB  LEU P 179      14.797  11.919  23.346  0.00  0.00      PROA C  
ATOM   2984  CG  LEU P 179      15.475  13.349  23.545  0.00  0.00      PROA C  
ATOM   2985  CD1 LEU P 179      16.682  13.327  24.560  0.00  0.00      PROA C  
ATOM   2986  CD2 LEU P 179      15.845  14.080  22.248  0.00  0.00      PROA C  
ATOM   2987  HN  LEU P 179      12.795  13.610  23.123  0.00  0.00      PROA H  
ATOM   2988  HA  LEU P 179      13.240  10.769  23.708  0.00  0.00      PROA H  
ATOM   2989  HB1 LEU P 179      14.641  11.930  22.246  0.00  0.00      PROA H  
ATOM   2990  HB2 LEU P 179      15.493  11.074  23.538  0.00  0.00      PROA H  
ATOM   2991  HG  LEU P 179      14.773  13.959  24.153  0.00  0.00      PROA H  
ATOM   2992 HD11 LEU P 179      17.033  14.366  24.737  0.00  0.00      PROA H  
ATOM   2993 HD12 LEU P 179      17.564  12.848  24.084  0.00  0.00      PROA H  
ATOM   2994 HD13 LEU P 179      16.424  12.814  25.512  0.00  0.00      PROA H  
ATOM   2995 HD21 LEU P 179      16.027  15.137  22.536  0.00  0.00      PROA H  
ATOM   2996 HD22 LEU P 179      15.128  13.953  21.409  0.00  0.00      PROA H  
ATOM   2997 HD23 LEU P 179      16.868  13.697  22.046  0.00  0.00      PROA H  
ATOM   2998  N   TYR P 180      13.043  12.893  26.193  0.00  0.00      PROA N  
ATOM   2999  CA  TYR P 180      12.859  12.918  27.636  0.00  0.00      PROA C  
ATOM   3000  C   TYR P 180      11.654  12.085  28.101  0.00  0.00      PROA C  
ATOM   3001  O   TYR P 180      11.615  11.682  29.281  0.00  0.00      PROA O  
ATOM   3002  CB  TYR P 180      12.824  14.435  28.167  0.00  0.00      PROA C  
ATOM   3003  CG  TYR P 180      13.241  14.633  29.576  0.00  0.00      PROA C  
ATOM   3004  CD1 TYR P 180      12.294  14.448  30.612  0.00  0.00      PROA C  
ATOM   3005  CD2 TYR P 180      14.594  15.018  29.864  0.00  0.00      PROA C  
ATOM   3006  CE1 TYR P 180      12.772  14.560  31.982  0.00  0.00      PROA C  
ATOM   3007  CE2 TYR P 180      14.952  15.153  31.184  0.00  0.00      PROA C  
ATOM   3008  CZ  TYR P 180      14.064  14.982  32.286  0.00  0.00      PROA C  
ATOM   3009  OH  TYR P 180      14.606  15.220  33.552  0.00  0.00      PROA O  
ATOM   3010  HN  TYR P 180      12.525  13.533  25.632  0.00  0.00      PROA H  
ATOM   3011  HA  TYR P 180      13.709  12.396  28.049  0.00  0.00      PROA H  
ATOM   3012  HB1 TYR P 180      11.938  15.012  27.829  0.00  0.00      PROA H  
ATOM   3013  HB2 TYR P 180      13.624  14.878  27.535  0.00  0.00      PROA H  
ATOM   3014  HD1 TYR P 180      11.300  14.044  30.491  0.00  0.00      PROA H  
ATOM   3015  HD2 TYR P 180      15.282  15.120  29.038  0.00  0.00      PROA H  
ATOM   3016  HE1 TYR P 180      12.173  14.437  32.873  0.00  0.00      PROA H  
ATOM   3017  HE2 TYR P 180      15.975  15.333  31.481  0.00  0.00      PROA H  
ATOM   3018  HH  TYR P 180      13.946  14.977  34.205  0.00  0.00      PROA H  
ATOM   3019  N   GLN P 181      10.789  11.585  27.205  0.00  0.00      PROA N  
ATOM   3020  CA  GLN P 181       9.786  10.550  27.422  0.00  0.00      PROA C  
ATOM   3021  C   GLN P 181      10.330   9.132  27.266  0.00  0.00      PROA C  
ATOM   3022  O   GLN P 181       9.691   8.106  27.553  0.00  0.00      PROA O  
ATOM   3023  CB  GLN P 181       8.669  10.754  26.466  0.00  0.00      PROA C  
ATOM   3024  CG  GLN P 181       7.769  12.037  26.651  0.00  0.00      PROA C  
ATOM   3025  CD  GLN P 181       7.420  12.219  28.111  0.00  0.00      PROA C  
ATOM   3026  NE2 GLN P 181       6.914  11.127  28.731  0.00  0.00      PROA N  
ATOM   3027  OE1 GLN P 181       7.718  13.198  28.839  0.00  0.00      PROA O  
ATOM   3028  HN  GLN P 181      10.845  11.867  26.250  0.00  0.00      PROA H  
ATOM   3029  HA  GLN P 181       9.556  10.700  28.466  0.00  0.00      PROA H  
ATOM   3030  HB1 GLN P 181       7.957   9.902  26.429  0.00  0.00      PROA H  
ATOM   3031  HB2 GLN P 181       9.176  10.810  25.479  0.00  0.00      PROA H  
ATOM   3032  HG1 GLN P 181       6.765  11.958  26.180  0.00  0.00      PROA H  
ATOM   3033  HG2 GLN P 181       8.194  12.987  26.263  0.00  0.00      PROA H  
ATOM   3034 HE21 GLN P 181       6.397  11.234  29.580  0.00  0.00      PROA H  
ATOM   3035 HE22 GLN P 181       6.788  10.246  28.273  0.00  0.00      PROA H  
ATOM   3036  N   LEU P 182      11.657   9.037  26.939  0.00  0.00      PROA N  
ATOM   3037  CA  LEU P 182      12.371   7.768  26.976  0.00  0.00      PROA C  
ATOM   3038  C   LEU P 182      13.409   7.738  28.109  0.00  0.00      PROA C  
ATOM   3039  O   LEU P 182      13.988   6.697  28.431  0.00  0.00      PROA O  
ATOM   3040  CB  LEU P 182      13.282   7.563  25.664  0.00  0.00      PROA C  
ATOM   3041  CG  LEU P 182      12.416   7.369  24.452  0.00  0.00      PROA C  
ATOM   3042  CD1 LEU P 182      13.312   7.558  23.194  0.00  0.00      PROA C  
ATOM   3043  CD2 LEU P 182      11.605   6.072  24.275  0.00  0.00      PROA C  
ATOM   3044  HN  LEU P 182      12.222   9.822  26.697  0.00  0.00      PROA H  
ATOM   3045  HA  LEU P 182      11.685   6.941  27.083  0.00  0.00      PROA H  
ATOM   3046  HB1 LEU P 182      13.989   6.714  25.782  0.00  0.00      PROA H  
ATOM   3047  HB2 LEU P 182      13.993   8.410  25.553  0.00  0.00      PROA H  
ATOM   3048  HG  LEU P 182      11.639   8.162  24.409  0.00  0.00      PROA H  
ATOM   3049 HD11 LEU P 182      12.736   7.573  22.244  0.00  0.00      PROA H  
ATOM   3050 HD12 LEU P 182      14.212   6.910  23.124  0.00  0.00      PROA H  
ATOM   3051 HD13 LEU P 182      13.652   8.612  23.284  0.00  0.00      PROA H  
ATOM   3052 HD21 LEU P 182      11.416   5.731  25.315  0.00  0.00      PROA H  
ATOM   3053 HD22 LEU P 182      12.390   5.441  23.806  0.00  0.00      PROA H  
ATOM   3054 HD23 LEU P 182      10.671   6.160  23.679  0.00  0.00      PROA H  
ATOM   3055  N   ALA P 183      13.495   8.906  28.853  0.00  0.00      PROA N  
ATOM   3056  CA  ALA P 183      14.390   9.157  29.989  0.00  0.00      PROA C  
ATOM   3057  C   ALA P 183      14.341   8.136  31.170  0.00  0.00      PROA C  
ATOM   3058  O   ALA P 183      15.412   7.705  31.779  0.00  0.00      PROA O  
ATOM   3059  CB  ALA P 183      14.155  10.587  30.531  0.00  0.00      PROA C  
ATOM   3060  HN  ALA P 183      12.994   9.728  28.589  0.00  0.00      PROA H  
ATOM   3061  HA  ALA P 183      15.359   9.151  29.512  0.00  0.00      PROA H  
ATOM   3062  HB1 ALA P 183      14.869  10.779  31.360  0.00  0.00      PROA H  
ATOM   3063  HB2 ALA P 183      13.103  10.585  30.889  0.00  0.00      PROA H  
ATOM   3064  HB3 ALA P 183      14.235  11.400  29.778  0.00  0.00      PROA H  
ATOM   3065  N   MET P 184      13.192   7.552  31.425  0.00  0.00      PROA N  
ATOM   3066  CA  MET P 184      12.952   6.632  32.462  0.00  0.00      PROA C  
ATOM   3067  C   MET P 184      12.695   5.282  31.872  0.00  0.00      PROA C  
ATOM   3068  O   MET P 184      12.466   4.343  32.683  0.00  0.00      PROA O  
ATOM   3069  CB  MET P 184      11.685   6.981  33.217  0.00  0.00      PROA C  
ATOM   3070  CG  MET P 184      11.706   8.419  33.881  0.00  0.00      PROA C  
ATOM   3071  SD  MET P 184      12.897   8.401  35.191  0.00  0.00      PROA S  
ATOM   3072  CE  MET P 184      12.820  10.114  35.763  0.00  0.00      PROA C  
ATOM   3073  HN  MET P 184      12.367   7.963  31.045  0.00  0.00      PROA H  
ATOM   3074  HA  MET P 184      13.786   6.555  33.144  0.00  0.00      PROA H  
ATOM   3075  HB1 MET P 184      11.594   6.242  34.042  0.00  0.00      PROA H  
ATOM   3076  HB2 MET P 184      10.826   7.034  32.514  0.00  0.00      PROA H  
ATOM   3077  HG1 MET P 184      10.646   8.574  34.176  0.00  0.00      PROA H  
ATOM   3078  HG2 MET P 184      11.946   9.230  33.160  0.00  0.00      PROA H  
ATOM   3079  HE1 MET P 184      11.816  10.569  35.619  0.00  0.00      PROA H  
ATOM   3080  HE2 MET P 184      13.589  10.699  35.215  0.00  0.00      PROA H  
ATOM   3081  HE3 MET P 184      13.137  10.279  36.815  0.00  0.00      PROA H  
ATOM   3082  N   ASP P 185      12.578   5.133  30.549  0.00  0.00      PROA N  
ATOM   3083  CA  ASP P 185      12.312   3.839  29.973  0.00  0.00      PROA C  
ATOM   3084  C   ASP P 185      13.510   3.087  29.455  0.00  0.00      PROA C  
ATOM   3085  O   ASP P 185      13.398   1.898  29.211  0.00  0.00      PROA O  
ATOM   3086  CB  ASP P 185      11.341   3.957  28.744  0.00  0.00      PROA C  
ATOM   3087  CG  ASP P 185       9.842   4.280  29.123  0.00  0.00      PROA C  
ATOM   3088  OD1 ASP P 185       9.485   4.144  30.325  0.00  0.00      PROA O  
ATOM   3089  OD2 ASP P 185       8.997   4.410  28.173  0.00  0.00      PROA O1-
ATOM   3090  HN  ASP P 185      12.736   5.906  29.940  0.00  0.00      PROA H  
ATOM   3091  HA  ASP P 185      12.005   3.094  30.692  0.00  0.00      PROA H  
ATOM   3092  HB1 ASP P 185      11.199   2.953  28.291  0.00  0.00      PROA H  
ATOM   3093  HB2 ASP P 185      11.721   4.687  27.998  0.00  0.00      PROA H  
ATOM   3094  N   ILE P 186      14.661   3.764  29.302  0.00  0.00      PROA N  
ATOM   3095  CA  ILE P 186      15.872   3.261  28.694  0.00  0.00      PROA C  
ATOM   3096  C   ILE P 186      17.072   3.382  29.672  0.00  0.00      PROA C  
ATOM   3097  O   ILE P 186      17.455   4.415  30.230  0.00  0.00      PROA O  
ATOM   3098  CB  ILE P 186      16.270   3.907  27.441  0.00  0.00      PROA C  
ATOM   3099  CG1 ILE P 186      15.106   3.952  26.394  0.00  0.00      PROA C  
ATOM   3100  CG2 ILE P 186      17.569   3.329  26.904  0.00  0.00      PROA C  
ATOM   3101  CD  ILE P 186      14.622   2.583  25.834  0.00  0.00      PROA C  
ATOM   3102  HN  ILE P 186      14.555   4.742  29.461  0.00  0.00      PROA H  
ATOM   3103  HA  ILE P 186      15.688   2.222  28.463  0.00  0.00      PROA H  
ATOM   3104  HB  ILE P 186      16.488   4.987  27.587  0.00  0.00      PROA H  
ATOM   3105 HG11 ILE P 186      15.460   4.523  25.509  0.00  0.00      PROA H  
ATOM   3106 HG12 ILE P 186      14.296   4.518  26.903  0.00  0.00      PROA H  
ATOM   3107 HG21 ILE P 186      18.414   3.552  27.590  0.00  0.00      PROA H  
ATOM   3108 HG22 ILE P 186      17.796   3.688  25.877  0.00  0.00      PROA H  
ATOM   3109 HG23 ILE P 186      17.402   2.231  26.925  0.00  0.00      PROA H  
ATOM   3110  HD1 ILE P 186      13.655   2.713  25.305  0.00  0.00      PROA H  
ATOM   3111  HD2 ILE P 186      14.420   2.001  26.759  0.00  0.00      PROA H  
ATOM   3112  HD3 ILE P 186      15.439   2.023  25.330  0.00  0.00      PROA H  
ATOM   3113  N   GLY P 187      17.714   2.285  29.989  0.00  0.00      PROA N  
ATOM   3114  CA  GLY P 187      18.715   2.141  31.075  0.00  0.00      PROA C  
ATOM   3115  C   GLY P 187      18.232   2.218  32.506  0.00  0.00      PROA C  
ATOM   3116  O   GLY P 187      17.129   1.833  32.861  0.00  0.00      PROA O  
ATOM   3117  HN  GLY P 187      17.339   1.404  29.712  0.00  0.00      PROA H  
ATOM   3118  HA1 GLY P 187      19.418   2.960  31.037  0.00  0.00      PROA H  
ATOM   3119  HA2 GLY P 187      19.211   1.183  31.033  0.00  0.00      PROA H  
ATOM   3120  N   THR P 188      19.037   2.676  33.473  0.00  0.00      PROA N  
ATOM   3121  CA  THR P 188      18.636   2.889  34.842  0.00  0.00      PROA C  
ATOM   3122  C   THR P 188      17.856   4.181  34.889  0.00  0.00      PROA C  
ATOM   3123  O   THR P 188      18.150   5.111  34.110  0.00  0.00      PROA O  
ATOM   3124  CB  THR P 188      19.763   3.037  35.818  0.00  0.00      PROA C  
ATOM   3125  CG2 THR P 188      20.643   1.810  35.790  0.00  0.00      PROA C  
ATOM   3126  OG1 THR P 188      20.680   4.013  35.419  0.00  0.00      PROA O  
ATOM   3127  HN  THR P 188      19.968   2.973  33.278  0.00  0.00      PROA H  
ATOM   3128  HA  THR P 188      17.981   2.092  35.161  0.00  0.00      PROA H  
ATOM   3129  HB  THR P 188      19.465   3.313  36.852  0.00  0.00      PROA H  
ATOM   3130  HG1 THR P 188      21.264   4.199  36.158  0.00  0.00      PROA H  
ATOM   3131 HG21 THR P 188      21.018   1.547  34.777  0.00  0.00      PROA H  
ATOM   3132 HG22 THR P 188      20.005   1.010  36.222  0.00  0.00      PROA H  
ATOM   3133 HG23 THR P 188      21.543   1.867  36.438  0.00  0.00      PROA H  
ATOM   3134  N   PRO P 189      16.841   4.433  35.697  0.00  0.00      PROA N  
ATOM   3135  CA  PRO P 189      15.927   5.590  35.484  0.00  0.00      PROA C  
ATOM   3136  C   PRO P 189      16.517   6.992  35.722  0.00  0.00      PROA C  
ATOM   3137  O   PRO P 189      17.004   7.253  36.800  0.00  0.00      PROA O  
ATOM   3138  CB  PRO P 189      14.646   5.280  36.353  0.00  0.00      PROA C  
ATOM   3139  CG  PRO P 189      15.251   4.316  37.393  0.00  0.00      PROA C  
ATOM   3140  CD  PRO P 189      16.405   3.515  36.691  0.00  0.00      PROA C  
ATOM   3141  HA  PRO P 189      15.631   5.609  34.445  0.00  0.00      PROA H  
ATOM   3142  HB1 PRO P 189      13.884   4.843  35.672  0.00  0.00      PROA H  
ATOM   3143  HB2 PRO P 189      14.204   6.177  36.838  0.00  0.00      PROA H  
ATOM   3144  HG1 PRO P 189      15.653   4.827  38.294  0.00  0.00      PROA H  
ATOM   3145  HG2 PRO P 189      14.538   3.554  37.775  0.00  0.00      PROA H  
ATOM   3146  HD1 PRO P 189      17.159   3.097  37.393  0.00  0.00      PROA H  
ATOM   3147  HD2 PRO P 189      16.028   2.659  36.092  0.00  0.00      PROA H  
ATOM   3148  N   TYR P 190      16.588   7.784  34.683  0.00  0.00      PROA N  
ATOM   3149  CA  TYR P 190      17.217   9.112  34.656  0.00  0.00      PROA C  
ATOM   3150  C   TYR P 190      17.017   9.918  35.988  0.00  0.00      PROA C  
ATOM   3151  O   TYR P 190      15.956  10.137  36.512  0.00  0.00      PROA O  
ATOM   3152  CB  TYR P 190      16.786   9.918  33.365  0.00  0.00      PROA C  
ATOM   3153  CG  TYR P 190      17.410  11.276  33.356  0.00  0.00      PROA C  
ATOM   3154  CD1 TYR P 190      18.679  11.394  32.845  0.00  0.00      PROA C  
ATOM   3155  CD2 TYR P 190      16.819  12.482  33.846  0.00  0.00      PROA C  
ATOM   3156  CE1 TYR P 190      19.386  12.613  32.860  0.00  0.00      PROA C  
ATOM   3157  CE2 TYR P 190      17.544  13.718  33.879  0.00  0.00      PROA C  
ATOM   3158  CZ  TYR P 190      18.870  13.792  33.305  0.00  0.00      PROA C  
ATOM   3159  OH  TYR P 190      19.608  14.975  33.193  0.00  0.00      PROA O  
ATOM   3160  HN  TYR P 190      16.160   7.549  33.814  0.00  0.00      PROA H  
ATOM   3161  HA  TYR P 190      18.254   8.811  34.635  0.00  0.00      PROA H  
ATOM   3162  HB1 TYR P 190      15.675   9.927  33.346  0.00  0.00      PROA H  
ATOM   3163  HB2 TYR P 190      16.999   9.390  32.411  0.00  0.00      PROA H  
ATOM   3164  HD1 TYR P 190      19.178  10.510  32.475  0.00  0.00      PROA H  
ATOM   3165  HD2 TYR P 190      15.877  12.302  34.343  0.00  0.00      PROA H  
ATOM   3166  HE1 TYR P 190      20.238  12.702  32.203  0.00  0.00      PROA H  
ATOM   3167  HE2 TYR P 190      17.098  14.635  34.233  0.00  0.00      PROA H  
ATOM   3168  HH  TYR P 190      20.305  14.866  32.542  0.00  0.00      PROA H  
ATOM   3169  N   GLN P 191      18.158  10.441  36.564  0.00  0.00      PROA N  
ATOM   3170  CA  GLN P 191      18.129  11.266  37.775  0.00  0.00      PROA C  
ATOM   3171  C   GLN P 191      19.161  12.352  37.643  0.00  0.00      PROA C  
ATOM   3172  O   GLN P 191      20.331  12.140  37.273  0.00  0.00      PROA O  
ATOM   3173  CB  GLN P 191      18.396  10.430  39.153  0.00  0.00      PROA C  
ATOM   3174  CG  GLN P 191      19.668   9.483  39.153  0.00  0.00      PROA C  
ATOM   3175  CD  GLN P 191      19.744   8.626  40.397  0.00  0.00      PROA C  
ATOM   3176  NE2 GLN P 191      20.500   9.118  41.341  0.00  0.00      PROA N  
ATOM   3177  OE1 GLN P 191      19.076   7.565  40.529  0.00  0.00      PROA O  
ATOM   3178  HN  GLN P 191      19.043  10.100  36.256  0.00  0.00      PROA H  
ATOM   3179  HA  GLN P 191      17.176  11.767  37.860  0.00  0.00      PROA H  
ATOM   3180  HB1 GLN P 191      17.548   9.723  39.273  0.00  0.00      PROA H  
ATOM   3181  HB2 GLN P 191      18.443  11.081  40.052  0.00  0.00      PROA H  
ATOM   3182  HG1 GLN P 191      20.567  10.122  39.022  0.00  0.00      PROA H  
ATOM   3183  HG2 GLN P 191      19.559   8.843  38.251  0.00  0.00      PROA H  
ATOM   3184 HE21 GLN P 191      20.481   8.754  42.272  0.00  0.00      PROA H  
ATOM   3185 HE22 GLN P 191      20.967   9.992  41.201  0.00  0.00      PROA H  
ATOM   3186  N   PHE P 192      18.819  13.628  37.855  0.00  0.00      PROA N  
ATOM   3187  CA  PHE P 192      19.670  14.740  38.180  0.00  0.00      PROA C  
ATOM   3188  C   PHE P 192      19.597  14.917  39.629  0.00  0.00      PROA C  
ATOM   3189  O   PHE P 192      18.528  15.131  40.201  0.00  0.00      PROA O  
ATOM   3190  CB  PHE P 192      19.233  15.981  37.443  0.00  0.00      PROA C  
ATOM   3191  CG  PHE P 192      20.430  16.859  37.205  0.00  0.00      PROA C  
ATOM   3192  CD1 PHE P 192      20.862  17.760  38.271  0.00  0.00      PROA C  
ATOM   3193  CD2 PHE P 192      21.141  16.992  36.003  0.00  0.00      PROA C  
ATOM   3194  CE1 PHE P 192      21.909  18.715  38.101  0.00  0.00      PROA C  
ATOM   3195  CE2 PHE P 192      22.191  17.928  35.810  0.00  0.00      PROA C  
ATOM   3196  CZ  PHE P 192      22.578  18.799  36.905  0.00  0.00      PROA C  
ATOM   3197  HN  PHE P 192      17.876  13.939  37.945  0.00  0.00      PROA H  
ATOM   3198  HA  PHE P 192      20.642  14.405  37.850  0.00  0.00      PROA H  
ATOM   3199  HB1 PHE P 192      18.383  16.518  37.916  0.00  0.00      PROA H  
ATOM   3200  HB2 PHE P 192      18.950  15.786  36.386  0.00  0.00      PROA H  
ATOM   3201  HD1 PHE P 192      20.511  17.746  39.293  0.00  0.00      PROA H  
ATOM   3202  HD2 PHE P 192      20.903  16.370  35.153  0.00  0.00      PROA H  
ATOM   3203  HE1 PHE P 192      22.162  19.235  39.013  0.00  0.00      PROA H  
ATOM   3204  HE2 PHE P 192      22.713  18.005  34.868  0.00  0.00      PROA H  
ATOM   3205  HZ  PHE P 192      23.318  19.577  36.784  0.00  0.00      PROA H  
ATOM   3206  N   ASN P 193      20.787  14.997  40.291  0.00  0.00      PROA N  
ATOM   3207  CA  ASN P 193      20.864  15.129  41.688  0.00  0.00      PROA C  
ATOM   3208  C   ASN P 193      21.519  16.498  42.056  0.00  0.00      PROA C  
ATOM   3209  O   ASN P 193      22.663  16.802  41.794  0.00  0.00      PROA O  
ATOM   3210  CB  ASN P 193      21.621  13.962  42.361  0.00  0.00      PROA C  
ATOM   3211  CG  ASN P 193      20.894  12.612  42.139  0.00  0.00      PROA C  
ATOM   3212  ND2 ASN P 193      19.705  12.402  42.804  0.00  0.00      PROA N  
ATOM   3213  OD1 ASN P 193      21.294  11.827  41.273  0.00  0.00      PROA O  
ATOM   3214  HN  ASN P 193      21.576  14.922  39.686  0.00  0.00      PROA H  
ATOM   3215  HA  ASN P 193      19.862  15.155  42.091  0.00  0.00      PROA H  
ATOM   3216  HB1 ASN P 193      21.670  14.164  43.452  0.00  0.00      PROA H  
ATOM   3217  HB2 ASN P 193      22.629  13.776  41.933  0.00  0.00      PROA H  
ATOM   3218 HD21 ASN P 193      19.435  13.113  43.453  0.00  0.00      PROA H  
ATOM   3219 HD22 ASN P 193      19.206  11.555  42.623  0.00  0.00      PROA H  
ATOM   3220  N   GLY P 194      20.744  17.278  42.794  0.00  0.00      PROA N  
ATOM   3221  CA  GLY P 194      21.148  18.529  43.460  0.00  0.00      PROA C  
ATOM   3222  C   GLY P 194      21.482  19.555  42.455  0.00  0.00      PROA C  
ATOM   3223  O   GLY P 194      21.017  19.514  41.315  0.00  0.00      PROA O  
ATOM   3224  HN  GLY P 194      19.797  16.996  42.928  0.00  0.00      PROA H  
ATOM   3225  HA1 GLY P 194      22.075  18.254  43.940  0.00  0.00      PROA H  
ATOM   3226  HA2 GLY P 194      20.474  18.830  44.249  0.00  0.00      PROA H  
ATOM   3227  N   SER P 195      22.312  20.488  42.795  0.00  0.00      PROA N  
ATOM   3228  CA  SER P 195      22.442  21.641  41.964  0.00  0.00      PROA C  
ATOM   3229  C   SER P 195      23.622  22.515  42.361  0.00  0.00      PROA C  
ATOM   3230  O   SER P 195      24.167  22.469  43.443  0.00  0.00      PROA O  
ATOM   3231  CB  SER P 195      21.197  22.522  41.945  0.00  0.00      PROA C  
ATOM   3232  OG  SER P 195      20.619  22.486  43.292  0.00  0.00      PROA O  
ATOM   3233  HN  SER P 195      22.776  20.388  43.671  0.00  0.00      PROA H  
ATOM   3234  HA  SER P 195      22.698  21.450  40.932  0.00  0.00      PROA H  
ATOM   3235  HB1 SER P 195      20.507  22.013  41.239  0.00  0.00      PROA H  
ATOM   3236  HB2 SER P 195      21.400  23.550  41.577  0.00  0.00      PROA H  
ATOM   3237  HG1 SER P 195      20.094  21.690  43.187  0.00  0.00      PROA H  
ATOM   3238  N   GLY P 196      23.971  23.443  41.411  0.00  0.00      PROA N  
ATOM   3239  CA  GLY P 196      25.191  24.212  41.517  0.00  0.00      PROA C  
ATOM   3240  C   GLY P 196      26.476  23.357  41.488  0.00  0.00      PROA C  
ATOM   3241  O   GLY P 196      27.337  23.453  42.365  0.00  0.00      PROA O  
ATOM   3242  HN  GLY P 196      23.465  23.631  40.572  0.00  0.00      PROA H  
ATOM   3243  HA1 GLY P 196      25.205  24.704  42.478  0.00  0.00      PROA H  
ATOM   3244  HA2 GLY P 196      25.225  24.930  40.711  0.00  0.00      PROA H  
ATOM   3245  N   SER P 197      26.586  22.565  40.387  0.00  0.00      PROA N  
ATOM   3246  CA  SER P 197      27.649  21.611  40.120  0.00  0.00      PROA C  
ATOM   3247  C   SER P 197      27.230  20.224  40.693  0.00  0.00      PROA C  
ATOM   3248  O   SER P 197      28.009  19.355  41.163  0.00  0.00      PROA O  
ATOM   3249  CB  SER P 197      29.092  22.004  40.656  0.00  0.00      PROA C  
ATOM   3250  OG  SER P 197      30.142  21.169  40.132  0.00  0.00      PROA O  
ATOM   3251  HN  SER P 197      25.847  22.553  39.719  0.00  0.00      PROA H  
ATOM   3252  HA  SER P 197      27.735  21.544  39.046  0.00  0.00      PROA H  
ATOM   3253  HB1 SER P 197      29.192  21.948  41.761  0.00  0.00      PROA H  
ATOM   3254  HB2 SER P 197      29.266  23.034  40.276  0.00  0.00      PROA H  
ATOM   3255  HG1 SER P 197      29.908  20.248  40.273  0.00  0.00      PROA H  
ATOM   3256  N   GLY P 198      25.885  20.047  40.620  0.00  0.00      PROA N  
ATOM   3257  CA  GLY P 198      25.149  18.766  40.646  0.00  0.00      PROA C  
ATOM   3258  C   GLY P 198      25.468  17.850  39.511  0.00  0.00      PROA C  
ATOM   3259  O   GLY P 198      26.266  18.192  38.622  0.00  0.00      PROA O  
ATOM   3260  HN  GLY P 198      25.395  20.845  40.277  0.00  0.00      PROA H  
ATOM   3261  HA1 GLY P 198      24.109  18.999  40.472  0.00  0.00      PROA H  
ATOM   3262  HA2 GLY P 198      25.268  18.192  41.553  0.00  0.00      PROA H  
ATOM   3263  N   LYS P 199      24.905  16.692  39.475  0.00  0.00      PROA N  
ATOM   3264  CA  LYS P 199      25.262  15.638  38.509  0.00  0.00      PROA C  
ATOM   3265  C   LYS P 199      24.163  14.626  38.152  0.00  0.00      PROA C  
ATOM   3266  O   LYS P 199      23.174  14.595  38.926  0.00  0.00      PROA O  
ATOM   3267  CB  LYS P 199      26.474  14.826  38.921  0.00  0.00      PROA C  
ATOM   3268  CG  LYS P 199      26.549  14.586  40.484  0.00  0.00      PROA C  
ATOM   3269  CD  LYS P 199      25.416  13.737  40.936  0.00  0.00      PROA C  
ATOM   3270  CE  LYS P 199      25.856  12.845  42.155  0.00  0.00      PROA C  
ATOM   3271  NZ  LYS P 199      26.382  13.674  43.263  0.00  0.00      PROA N1+
ATOM   3272  HN  LYS P 199      24.564  16.423  40.373  0.00  0.00      PROA H  
ATOM   3273  HA  LYS P 199      25.439  16.122  37.560  0.00  0.00      PROA H  
ATOM   3274  HB1 LYS P 199      27.401  15.355  38.615  0.00  0.00      PROA H  
ATOM   3275  HB2 LYS P 199      26.657  13.893  38.348  0.00  0.00      PROA H  
ATOM   3276  HG1 LYS P 199      26.694  15.577  40.965  0.00  0.00      PROA H  
ATOM   3277  HG2 LYS P 199      27.446  13.931  40.491  0.00  0.00      PROA H  
ATOM   3278  HD1 LYS P 199      25.139  13.054  40.104  0.00  0.00      PROA H  
ATOM   3279  HD2 LYS P 199      24.509  14.289  41.263  0.00  0.00      PROA H  
ATOM   3280  HE1 LYS P 199      26.597  12.107  41.779  0.00  0.00      PROA H  
ATOM   3281  HE2 LYS P 199      24.992  12.264  42.542  0.00  0.00      PROA H  
ATOM   3282  HZ1 LYS P 199      25.692  14.438  43.412  0.00  0.00      PROA H  
ATOM   3283  HZ2 LYS P 199      27.366  13.965  43.088  0.00  0.00      PROA H  
ATOM   3284  HZ3 LYS P 199      26.402  13.074  44.111  0.00  0.00      PROA H  
ATOM   3285  N   TRP P 200      24.248  13.926  37.025  0.00  0.00      PROA N  
ATOM   3286  CA  TRP P 200      23.183  13.045  36.528  0.00  0.00      PROA C  
ATOM   3287  C   TRP P 200      23.707  11.613  36.346  0.00  0.00      PROA C  
ATOM   3288  O   TRP P 200      24.903  11.330  36.140  0.00  0.00      PROA O  
ATOM   3289  CB  TRP P 200      22.361  13.520  35.269  0.00  0.00      PROA C  
ATOM   3290  CG  TRP P 200      23.197  13.925  34.070  0.00  0.00      PROA C  
ATOM   3291  CD1 TRP P 200      23.825  15.084  33.930  0.00  0.00      PROA C  
ATOM   3292  CD2 TRP P 200      23.708  13.100  33.021  0.00  0.00      PROA C  
ATOM   3293  CE2 TRP P 200      24.655  13.868  32.282  0.00  0.00      PROA C  
ATOM   3294  CE3 TRP P 200      23.566  11.760  32.700  0.00  0.00      PROA C  
ATOM   3295  NE1 TRP P 200      24.656  15.105  32.853  0.00  0.00      PROA N  
ATOM   3296  CZ2 TRP P 200      25.225  13.471  31.140  0.00  0.00      PROA C  
ATOM   3297  CZ3 TRP P 200      24.206  11.286  31.599  0.00  0.00      PROA C  
ATOM   3298  CH2 TRP P 200      24.904  12.128  30.753  0.00  0.00      PROA C  
ATOM   3299  HN  TRP P 200      25.029  13.877  36.407  0.00  0.00      PROA H  
ATOM   3300  HA  TRP P 200      22.415  12.976  37.284  0.00  0.00      PROA H  
ATOM   3301  HB1 TRP P 200      21.853  14.479  35.504  0.00  0.00      PROA H  
ATOM   3302  HB2 TRP P 200      21.579  12.833  34.881  0.00  0.00      PROA H  
ATOM   3303  HD1 TRP P 200      23.644  15.902  34.611  0.00  0.00      PROA H  
ATOM   3304  HE1 TRP P 200      25.219  15.772  32.416  0.00  0.00      PROA H  
ATOM   3305  HE3 TRP P 200      22.924  11.147  33.316  0.00  0.00      PROA H  
ATOM   3306  HZ2 TRP P 200      25.848  14.108  30.531  0.00  0.00      PROA H  
ATOM   3307  HZ3 TRP P 200      24.063  10.248  31.338  0.00  0.00      PROA H  
ATOM   3308  HH2 TRP P 200      25.342  11.708  29.859  0.00  0.00      PROA H  
ATOM   3309  N   GLU P 201      22.744  10.675  36.276  0.00  0.00      PROA N  
ATOM   3310  CA  GLU P 201      23.040   9.276  35.784  0.00  0.00      PROA C  
ATOM   3311  C   GLU P 201      21.797   8.738  35.302  0.00  0.00      PROA C  
ATOM   3312  O   GLU P 201      20.723   9.172  35.692  0.00  0.00      PROA O  
ATOM   3313  CB  GLU P 201      23.818   8.432  36.767  0.00  0.00      PROA C  
ATOM   3314  CG  GLU P 201      24.029   6.949  36.515  0.00  0.00      PROA C  
ATOM   3315  CD  GLU P 201      24.941   6.664  35.283  0.00  0.00      PROA C  
ATOM   3316  OE1 GLU P 201      26.185   6.862  35.457  0.00  0.00      PROA O  
ATOM   3317  OE2 GLU P 201      24.311   6.580  34.211  0.00  0.00      PROA O1-
ATOM   3318  HN  GLU P 201      21.771  10.881  36.336  0.00  0.00      PROA H  
ATOM   3319  HA  GLU P 201      23.691   9.298  34.923  0.00  0.00      PROA H  
ATOM   3320  HB1 GLU P 201      23.328   8.461  37.764  0.00  0.00      PROA H  
ATOM   3321  HB2 GLU P 201      24.797   8.907  36.990  0.00  0.00      PROA H  
ATOM   3322  HG1 GLU P 201      23.004   6.528  36.428  0.00  0.00      PROA H  
ATOM   3323  HG2 GLU P 201      24.622   6.565  37.372  0.00  0.00      PROA H  
ATOM   3324  N   GLY P 202      21.827   7.806  34.301  0.00  0.00      PROA N  
ATOM   3325  CA  GLY P 202      20.744   7.065  33.682  0.00  0.00      PROA C  
ATOM   3326  C   GLY P 202      20.227   7.567  32.389  0.00  0.00      PROA C  
ATOM   3327  O   GLY P 202      20.816   8.426  31.729  0.00  0.00      PROA O  
ATOM   3328  HN  GLY P 202      22.775   7.547  34.129  0.00  0.00      PROA H  
ATOM   3329  HA1 GLY P 202      19.884   7.094  34.334  0.00  0.00      PROA H  
ATOM   3330  HA2 GLY P 202      21.159   6.073  33.583  0.00  0.00      PROA H  
ATOM   3331  N   GLY P 203      19.142   6.969  31.996  0.00  0.00      PROA N  
ATOM   3332  CA  GLY P 203      18.474   7.106  30.739  0.00  0.00      PROA C  
ATOM   3333  C   GLY P 203      19.272   6.718  29.494  0.00  0.00      PROA C  
ATOM   3334  O   GLY P 203      20.359   6.145  29.659  0.00  0.00      PROA O  
ATOM   3335  HN  GLY P 203      18.849   6.252  32.625  0.00  0.00      PROA H  
ATOM   3336  HA1 GLY P 203      18.164   8.129  30.589  0.00  0.00      PROA H  
ATOM   3337  HA2 GLY P 203      17.543   6.584  30.902  0.00  0.00      PROA H  
ATOM   3338  N   PRO P 204      18.695   6.922  28.311  0.00  0.00      PROA N  
ATOM   3339  CA  PRO P 204      19.313   6.630  27.009  0.00  0.00      PROA C  
ATOM   3340  C   PRO P 204      20.546   7.575  26.804  0.00  0.00      PROA C  
ATOM   3341  O   PRO P 204      20.384   8.793  26.876  0.00  0.00      PROA O  
ATOM   3342  CB  PRO P 204      18.200   6.728  25.926  0.00  0.00      PROA C  
ATOM   3343  CG  PRO P 204      17.302   7.834  26.564  0.00  0.00      PROA C  
ATOM   3344  CD  PRO P 204      17.415   7.611  28.082  0.00  0.00      PROA C  
ATOM   3345  HA  PRO P 204      19.714   5.628  27.047  0.00  0.00      PROA H  
ATOM   3346  HB1 PRO P 204      17.441   5.917  25.906  0.00  0.00      PROA H  
ATOM   3347  HB2 PRO P 204      18.631   6.783  24.904  0.00  0.00      PROA H  
ATOM   3348  HG1 PRO P 204      17.807   8.792  26.317  0.00  0.00      PROA H  
ATOM   3349  HG2 PRO P 204      16.257   7.923  26.197  0.00  0.00      PROA H  
ATOM   3350  HD1 PRO P 204      17.371   8.603  28.580  0.00  0.00      PROA H  
ATOM   3351  HD2 PRO P 204      16.575   6.961  28.409  0.00  0.00      PROA H  
ATOM   3352  N   SER P 205      21.702   6.987  26.452  0.00  0.00      PROA N  
ATOM   3353  CA  SER P 205      22.801   7.824  26.063  0.00  0.00      PROA C  
ATOM   3354  C   SER P 205      22.661   8.229  24.617  0.00  0.00      PROA C  
ATOM   3355  O   SER P 205      21.804   7.702  23.880  0.00  0.00      PROA O  
ATOM   3356  CB  SER P 205      24.227   7.203  26.238  0.00  0.00      PROA C  
ATOM   3357  OG  SER P 205      25.226   8.273  26.158  0.00  0.00      PROA O  
ATOM   3358  HN  SER P 205      21.879   6.015  26.581  0.00  0.00      PROA H  
ATOM   3359  HA  SER P 205      22.876   8.759  26.599  0.00  0.00      PROA H  
ATOM   3360  HB1 SER P 205      24.487   6.445  25.469  0.00  0.00      PROA H  
ATOM   3361  HB2 SER P 205      24.328   6.631  27.186  0.00  0.00      PROA H  
ATOM   3362  HG1 SER P 205      25.137   8.716  27.005  0.00  0.00      PROA H  
ATOM   3363  N   LYS P 206      23.493   9.234  24.174  0.00  0.00      PROA N  
ATOM   3364  CA  LYS P 206      23.149   9.965  22.930  0.00  0.00      PROA C  
ATOM   3365  C   LYS P 206      22.981   9.078  21.695  0.00  0.00      PROA C  
ATOM   3366  O   LYS P 206      22.081   9.216  20.933  0.00  0.00      PROA O  
ATOM   3367  CB  LYS P 206      24.158  11.188  22.705  0.00  0.00      PROA C  
ATOM   3368  CG  LYS P 206      23.614  12.068  21.591  0.00  0.00      PROA C  
ATOM   3369  CD  LYS P 206      24.287  13.469  21.523  0.00  0.00      PROA C  
ATOM   3370  CE  LYS P 206      23.944  14.395  22.730  0.00  0.00      PROA C  
ATOM   3371  NZ  LYS P 206      24.888  15.515  22.621  0.00  0.00      PROA N1+
ATOM   3372  HN  LYS P 206      24.246   9.639  24.687  0.00  0.00      PROA H  
ATOM   3373  HA  LYS P 206      22.215  10.488  23.077  0.00  0.00      PROA H  
ATOM   3374  HB1 LYS P 206      25.231  10.912  22.628  0.00  0.00      PROA H  
ATOM   3375  HB2 LYS P 206      24.096  11.695  23.691  0.00  0.00      PROA H  
ATOM   3376  HG1 LYS P 206      22.516  12.165  21.726  0.00  0.00      PROA H  
ATOM   3377  HG2 LYS P 206      23.592  11.619  20.575  0.00  0.00      PROA H  
ATOM   3378  HD1 LYS P 206      23.986  14.020  20.607  0.00  0.00      PROA H  
ATOM   3379  HD2 LYS P 206      25.391  13.412  21.416  0.00  0.00      PROA H  
ATOM   3380  HE1 LYS P 206      24.099  13.951  23.736  0.00  0.00      PROA H  
ATOM   3381  HE2 LYS P 206      22.907  14.791  22.769  0.00  0.00      PROA H  
ATOM   3382  HZ1 LYS P 206      24.746  16.156  21.815  0.00  0.00      PROA H  
ATOM   3383  HZ2 LYS P 206      25.860  15.147  22.653  0.00  0.00      PROA H  
ATOM   3384  HZ3 LYS P 206      24.749  16.021  23.519  0.00  0.00      PROA H  
ATOM   3385  N   ASN P 207      23.850   8.114  21.575  0.00  0.00      PROA N  
ATOM   3386  CA  ASN P 207      23.800   7.100  20.539  0.00  0.00      PROA C  
ATOM   3387  C   ASN P 207      22.440   6.311  20.492  0.00  0.00      PROA C  
ATOM   3388  O   ASN P 207      21.948   5.970  19.445  0.00  0.00      PROA O  
ATOM   3389  CB  ASN P 207      24.887   6.103  20.867  0.00  0.00      PROA C  
ATOM   3390  CG  ASN P 207      26.240   6.784  20.591  0.00  0.00      PROA C  
ATOM   3391  ND2 ASN P 207      27.358   6.095  20.954  0.00  0.00      PROA N  
ATOM   3392  OD1 ASN P 207      26.427   7.809  19.903  0.00  0.00      PROA O  
ATOM   3393  HN  ASN P 207      24.570   8.005  22.256  0.00  0.00      PROA H  
ATOM   3394  HA  ASN P 207      24.008   7.538  19.573  0.00  0.00      PROA H  
ATOM   3395  HB1 ASN P 207      24.776   5.133  20.338  0.00  0.00      PROA H  
ATOM   3396  HB2 ASN P 207      24.760   5.865  21.945  0.00  0.00      PROA H  
ATOM   3397 HD21 ASN P 207      28.233   6.557  20.809  0.00  0.00      PROA H  
ATOM   3398 HD22 ASN P 207      27.337   5.286  21.541  0.00  0.00      PROA H  
ATOM   3399  N   SER P 208      21.897   5.948  21.659  0.00  0.00      PROA N  
ATOM   3400  CA  SER P 208      20.626   5.223  21.960  0.00  0.00      PROA C  
ATOM   3401  C   SER P 208      19.429   6.134  21.623  0.00  0.00      PROA C  
ATOM   3402  O   SER P 208      18.414   5.715  21.045  0.00  0.00      PROA O  
ATOM   3403  CB  SER P 208      20.560   4.771  23.452  0.00  0.00      PROA C  
ATOM   3404  OG  SER P 208      19.365   3.943  23.771  0.00  0.00      PROA O  
ATOM   3405  HN  SER P 208      22.391   6.312  22.444  0.00  0.00      PROA H  
ATOM   3406  HA  SER P 208      20.607   4.379  21.287  0.00  0.00      PROA H  
ATOM   3407  HB1 SER P 208      20.603   5.679  24.090  0.00  0.00      PROA H  
ATOM   3408  HB2 SER P 208      21.451   4.119  23.572  0.00  0.00      PROA H  
ATOM   3409  HG1 SER P 208      19.651   3.108  23.392  0.00  0.00      PROA H  
ATOM   3410  N   VAL P 209      19.612   7.459  22.015  0.00  0.00      PROA N  
ATOM   3411  CA  VAL P 209      18.666   8.525  21.544  0.00  0.00      PROA C  
ATOM   3412  C   VAL P 209      18.681   8.672  20.039  0.00  0.00      PROA C  
ATOM   3413  O   VAL P 209      17.634   8.820  19.360  0.00  0.00      PROA O  
ATOM   3414  CB  VAL P 209      18.931   9.915  22.183  0.00  0.00      PROA C  
ATOM   3415  CG1 VAL P 209      17.879  10.948  21.649  0.00  0.00      PROA C  
ATOM   3416  CG2 VAL P 209      18.795   9.716  23.636  0.00  0.00      PROA C  
ATOM   3417  HN  VAL P 209      20.448   7.807  22.430  0.00  0.00      PROA H  
ATOM   3418  HA  VAL P 209      17.696   8.222  21.910  0.00  0.00      PROA H  
ATOM   3419  HB  VAL P 209      19.897  10.391  21.911  0.00  0.00      PROA H  
ATOM   3420 HG11 VAL P 209      18.106  11.118  20.575  0.00  0.00      PROA H  
ATOM   3421 HG12 VAL P 209      17.875  11.943  22.143  0.00  0.00      PROA H  
ATOM   3422 HG13 VAL P 209      16.855  10.522  21.725  0.00  0.00      PROA H  
ATOM   3423 HG21 VAL P 209      19.620   9.143  24.112  0.00  0.00      PROA H  
ATOM   3424 HG22 VAL P 209      17.801   9.280  23.872  0.00  0.00      PROA H  
ATOM   3425 HG23 VAL P 209      18.834  10.674  24.197  0.00  0.00      PROA H  
ATOM   3426  N   TYR P 210      19.914   8.631  19.378  0.00  0.00      PROA N  
ATOM   3427  CA  TYR P 210      20.113   8.653  17.960  0.00  0.00      PROA C  
ATOM   3428  C   TYR P 210      19.525   7.505  17.255  0.00  0.00      PROA C  
ATOM   3429  O   TYR P 210      18.934   7.668  16.180  0.00  0.00      PROA O  
ATOM   3430  CB  TYR P 210      21.655   8.855  17.654  0.00  0.00      PROA C  
ATOM   3431  CG  TYR P 210      21.740   9.496  16.263  0.00  0.00      PROA C  
ATOM   3432  CD1 TYR P 210      21.569  10.868  16.092  0.00  0.00      PROA C  
ATOM   3433  CD2 TYR P 210      21.950   8.688  15.099  0.00  0.00      PROA C  
ATOM   3434  CE1 TYR P 210      21.450  11.451  14.820  0.00  0.00      PROA C  
ATOM   3435  CE2 TYR P 210      21.916   9.311  13.847  0.00  0.00      PROA C  
ATOM   3436  CZ  TYR P 210      21.682  10.680  13.630  0.00  0.00      PROA C  
ATOM   3437  OH  TYR P 210      21.538  11.371  12.394  0.00  0.00      PROA O  
ATOM   3438  HN  TYR P 210      20.739   8.687  19.935  0.00  0.00      PROA H  
ATOM   3439  HA  TYR P 210      19.536   9.546  17.772  0.00  0.00      PROA H  
ATOM   3440  HB1 TYR P 210      22.311   7.984  17.866  0.00  0.00      PROA H  
ATOM   3441  HB2 TYR P 210      21.899   9.694  18.341  0.00  0.00      PROA H  
ATOM   3442  HD1 TYR P 210      21.380  11.462  16.974  0.00  0.00      PROA H  
ATOM   3443  HD2 TYR P 210      22.024   7.611  15.126  0.00  0.00      PROA H  
ATOM   3444  HE1 TYR P 210      21.230  12.504  14.725  0.00  0.00      PROA H  
ATOM   3445  HE2 TYR P 210      22.122   8.679  12.996  0.00  0.00      PROA H  
ATOM   3446  HH  TYR P 210      21.434  10.686  11.730  0.00  0.00      PROA H  
ATOM   3447  N   ILE P 211      19.650   6.249  17.751  0.00  0.00      PROA N  
ATOM   3448  CA  ILE P 211      18.947   5.073  17.176  0.00  0.00      PROA C  
ATOM   3449  C   ILE P 211      17.426   5.207  17.287  0.00  0.00      PROA C  
ATOM   3450  O   ILE P 211      16.648   4.981  16.314  0.00  0.00      PROA O  
ATOM   3451  CB  ILE P 211      19.440   3.766  17.803  0.00  0.00      PROA C  
ATOM   3452  CG1 ILE P 211      20.891   3.497  17.480  0.00  0.00      PROA C  
ATOM   3453  CG2 ILE P 211      18.498   2.571  17.533  0.00  0.00      PROA C  
ATOM   3454  CD  ILE P 211      21.156   3.258  15.984  0.00  0.00      PROA C  
ATOM   3455  HN  ILE P 211      20.226   6.094  18.550  0.00  0.00      PROA H  
ATOM   3456  HA  ILE P 211      19.169   5.111  16.120  0.00  0.00      PROA H  
ATOM   3457  HB  ILE P 211      19.493   3.918  18.903  0.00  0.00      PROA H  
ATOM   3458 HG11 ILE P 211      21.063   2.547  18.029  0.00  0.00      PROA H  
ATOM   3459 HG12 ILE P 211      21.614   4.199  17.947  0.00  0.00      PROA H  
ATOM   3460 HG21 ILE P 211      17.467   2.770  17.896  0.00  0.00      PROA H  
ATOM   3461 HG22 ILE P 211      19.038   1.694  17.951  0.00  0.00      PROA H  
ATOM   3462 HG23 ILE P 211      18.323   2.406  16.448  0.00  0.00      PROA H  
ATOM   3463  HD1 ILE P 211      22.175   2.849  15.816  0.00  0.00      PROA H  
ATOM   3464  HD2 ILE P 211      21.104   4.215  15.422  0.00  0.00      PROA H  
ATOM   3465  HD3 ILE P 211      20.506   2.475  15.536  0.00  0.00      PROA H  
ATOM   3466  N   SER P 212      17.015   5.731  18.446  0.00  0.00      PROA N  
ATOM   3467  CA  SER P 212      15.658   6.001  18.676  0.00  0.00      PROA C  
ATOM   3468  C   SER P 212      15.053   6.964  17.682  0.00  0.00      PROA C  
ATOM   3469  O   SER P 212      14.021   6.712  17.072  0.00  0.00      PROA O  
ATOM   3470  CB  SER P 212      15.261   6.619  20.052  0.00  0.00      PROA C  
ATOM   3471  OG  SER P 212      15.194   5.588  21.061  0.00  0.00      PROA O  
ATOM   3472  HN  SER P 212      17.738   5.987  19.084  0.00  0.00      PROA H  
ATOM   3473  HA  SER P 212      15.031   5.131  18.551  0.00  0.00      PROA H  
ATOM   3474  HB1 SER P 212      14.253   7.085  20.007  0.00  0.00      PROA H  
ATOM   3475  HB2 SER P 212      16.044   7.373  20.280  0.00  0.00      PROA H  
ATOM   3476  HG1 SER P 212      16.057   5.419  21.447  0.00  0.00      PROA H  
ATOM   3477  N   SER P 213      15.774   8.068  17.342  0.00  0.00      PROA N  
ATOM   3478  CA  SER P 213      15.355   8.998  16.270  0.00  0.00      PROA C  
ATOM   3479  C   SER P 213      15.103   8.238  14.952  0.00  0.00      PROA C  
ATOM   3480  O   SER P 213      14.080   8.350  14.290  0.00  0.00      PROA O  
ATOM   3481  CB  SER P 213      16.412  10.065  15.993  0.00  0.00      PROA C  
ATOM   3482  OG  SER P 213      15.749  11.194  15.398  0.00  0.00      PROA O  
ATOM   3483  HN  SER P 213      16.605   8.335  17.824  0.00  0.00      PROA H  
ATOM   3484  HA  SER P 213      14.425   9.452  16.578  0.00  0.00      PROA H  
ATOM   3485  HB1 SER P 213      17.226   9.746  15.307  0.00  0.00      PROA H  
ATOM   3486  HB2 SER P 213      16.880  10.421  16.936  0.00  0.00      PROA H  
ATOM   3487  HG1 SER P 213      16.411  11.543  14.797  0.00  0.00      PROA H  
ATOM   3488  N   LEU P 214      16.070   7.469  14.539  0.00  0.00      PROA N  
ATOM   3489  CA  LEU P 214      16.166   6.738  13.280  0.00  0.00      PROA C  
ATOM   3490  C   LEU P 214      15.085   5.722  13.191  0.00  0.00      PROA C  
ATOM   3491  O   LEU P 214      14.293   5.657  12.230  0.00  0.00      PROA O  
ATOM   3492  CB  LEU P 214      17.539   6.088  13.243  0.00  0.00      PROA C  
ATOM   3493  CG  LEU P 214      17.919   5.431  11.869  0.00  0.00      PROA C  
ATOM   3494  CD1 LEU P 214      18.291   6.559  10.952  0.00  0.00      PROA C  
ATOM   3495  CD2 LEU P 214      19.120   4.473  11.942  0.00  0.00      PROA C  
ATOM   3496  HN  LEU P 214      16.856   7.294  15.128  0.00  0.00      PROA H  
ATOM   3497  HA  LEU P 214      16.035   7.318  12.378  0.00  0.00      PROA H  
ATOM   3498  HB1 LEU P 214      17.519   5.298  14.024  0.00  0.00      PROA H  
ATOM   3499  HB2 LEU P 214      18.285   6.857  13.538  0.00  0.00      PROA H  
ATOM   3500  HG  LEU P 214      17.014   4.920  11.476  0.00  0.00      PROA H  
ATOM   3501 HD11 LEU P 214      18.587   6.156   9.960  0.00  0.00      PROA H  
ATOM   3502 HD12 LEU P 214      19.214   7.024  11.358  0.00  0.00      PROA H  
ATOM   3503 HD13 LEU P 214      17.629   7.449  10.894  0.00  0.00      PROA H  
ATOM   3504 HD21 LEU P 214      20.015   4.937  12.410  0.00  0.00      PROA H  
ATOM   3505 HD22 LEU P 214      19.486   4.339  10.901  0.00  0.00      PROA H  
ATOM   3506 HD23 LEU P 214      18.857   3.544  12.491  0.00  0.00      PROA H  
ATOM   3507  N   TYR P 215      14.872   4.911  14.217  0.00  0.00      PROA N  
ATOM   3508  CA  TYR P 215      13.862   3.952  14.406  0.00  0.00      PROA C  
ATOM   3509  C   TYR P 215      12.459   4.516  14.349  0.00  0.00      PROA C  
ATOM   3510  O   TYR P 215      11.586   4.041  13.561  0.00  0.00      PROA O  
ATOM   3511  CB  TYR P 215      14.163   3.099  15.714  0.00  0.00      PROA C  
ATOM   3512  CG  TYR P 215      13.012   2.244  16.214  0.00  0.00      PROA C  
ATOM   3513  CD1 TYR P 215      12.809   0.884  15.826  0.00  0.00      PROA C  
ATOM   3514  CD2 TYR P 215      12.010   2.892  16.938  0.00  0.00      PROA C  
ATOM   3515  CE1 TYR P 215      11.674   0.192  16.246  0.00  0.00      PROA C  
ATOM   3516  CE2 TYR P 215      11.007   2.198  17.520  0.00  0.00      PROA C  
ATOM   3517  CZ  TYR P 215      10.829   0.835  17.161  0.00  0.00      PROA C  
ATOM   3518  OH  TYR P 215       9.716   0.053  17.675  0.00  0.00      PROA O  
ATOM   3519  HN  TYR P 215      15.508   4.924  14.985  0.00  0.00      PROA H  
ATOM   3520  HA  TYR P 215      13.892   3.277  13.564  0.00  0.00      PROA H  
ATOM   3521  HB1 TYR P 215      14.459   3.780  16.541  0.00  0.00      PROA H  
ATOM   3522  HB2 TYR P 215      15.072   2.492  15.513  0.00  0.00      PROA H  
ATOM   3523  HD1 TYR P 215      13.472   0.486  15.073  0.00  0.00      PROA H  
ATOM   3524  HD2 TYR P 215      12.085   3.945  17.169  0.00  0.00      PROA H  
ATOM   3525  HE1 TYR P 215      11.456  -0.816  15.924  0.00  0.00      PROA H  
ATOM   3526  HE2 TYR P 215      10.227   2.685  18.085  0.00  0.00      PROA H  
ATOM   3527  HH  TYR P 215       9.353   0.560  18.404  0.00  0.00      PROA H  
ATOM   3528  N   PHE P 216      12.208   5.640  14.977  0.00  0.00      PROA N  
ATOM   3529  CA  PHE P 216      10.917   6.407  14.976  0.00  0.00      PROA C  
ATOM   3530  C   PHE P 216      10.555   7.037  13.573  0.00  0.00      PROA C  
ATOM   3531  O   PHE P 216       9.398   6.903  13.152  0.00  0.00      PROA O  
ATOM   3532  CB  PHE P 216      10.952   7.639  15.967  0.00  0.00      PROA C  
ATOM   3533  CG  PHE P 216       9.545   8.281  16.057  0.00  0.00      PROA C  
ATOM   3534  CD1 PHE P 216       8.554   7.655  16.789  0.00  0.00      PROA C  
ATOM   3535  CD2 PHE P 216       9.207   9.456  15.412  0.00  0.00      PROA C  
ATOM   3536  CE1 PHE P 216       7.301   8.295  16.992  0.00  0.00      PROA C  
ATOM   3537  CE2 PHE P 216       7.904   9.976  15.412  0.00  0.00      PROA C  
ATOM   3538  CZ  PHE P 216       6.999   9.512  16.348  0.00  0.00      PROA C  
ATOM   3539  HN  PHE P 216      12.866   6.114  15.557  0.00  0.00      PROA H  
ATOM   3540  HA  PHE P 216      10.124   5.725  15.247  0.00  0.00      PROA H  
ATOM   3541  HB1 PHE P 216      11.667   8.394  15.577  0.00  0.00      PROA H  
ATOM   3542  HB2 PHE P 216      11.244   7.345  16.998  0.00  0.00      PROA H  
ATOM   3543  HD1 PHE P 216       8.762   6.729  17.302  0.00  0.00      PROA H  
ATOM   3544  HD2 PHE P 216       9.830  10.021  14.733  0.00  0.00      PROA H  
ATOM   3545  HE1 PHE P 216       6.656   7.738  17.656  0.00  0.00      PROA H  
ATOM   3546  HE2 PHE P 216       7.719  10.948  14.979  0.00  0.00      PROA H  
ATOM   3547  HZ  PHE P 216       6.036   9.972  16.511  0.00  0.00      PROA H  
ATOM   3548  N   THR P 217      11.511   7.609  12.864  0.00  0.00      PROA N  
ATOM   3549  CA  THR P 217      11.360   8.008  11.510  0.00  0.00      PROA C  
ATOM   3550  C   THR P 217      11.197   6.883  10.494  0.00  0.00      PROA C  
ATOM   3551  O   THR P 217      10.222   7.050   9.722  0.00  0.00      PROA O  
ATOM   3552  CB  THR P 217      12.381   8.915  10.916  0.00  0.00      PROA C  
ATOM   3553  CG2 THR P 217      12.309  10.196  11.831  0.00  0.00      PROA C  
ATOM   3554  OG1 THR P 217      13.627   8.394  11.237  0.00  0.00      PROA O  
ATOM   3555  HN  THR P 217      12.403   7.734  13.292  0.00  0.00      PROA H  
ATOM   3556  HA  THR P 217      10.411   8.520  11.459  0.00  0.00      PROA H  
ATOM   3557  HB  THR P 217      12.378   9.123   9.825  0.00  0.00      PROA H  
ATOM   3558  HG1 THR P 217      13.745   8.353  12.189  0.00  0.00      PROA H  
ATOM   3559 HG21 THR P 217      12.674   9.872  12.828  0.00  0.00      PROA H  
ATOM   3560 HG22 THR P 217      11.272  10.594  11.809  0.00  0.00      PROA H  
ATOM   3561 HG23 THR P 217      13.041  10.928  11.429  0.00  0.00      PROA H  
ATOM   3562  N   MET P 218      12.027   5.772  10.558  0.00  0.00      PROA N  
ATOM   3563  CA  MET P 218      11.813   4.615   9.823  0.00  0.00      PROA C  
ATOM   3564  C   MET P 218      10.556   3.849   9.994  0.00  0.00      PROA C  
ATOM   3565  O   MET P 218      10.101   3.280   8.967  0.00  0.00      PROA O  
ATOM   3566  CB  MET P 218      13.042   3.668   9.950  0.00  0.00      PROA C  
ATOM   3567  CG  MET P 218      14.298   4.048   9.140  0.00  0.00      PROA C  
ATOM   3568  SD  MET P 218      14.129   4.007   7.266  0.00  0.00      PROA S  
ATOM   3569  CE  MET P 218      14.033   2.197   7.103  0.00  0.00      PROA C  
ATOM   3570  HN  MET P 218      12.862   5.712  11.099  0.00  0.00      PROA H  
ATOM   3571  HA  MET P 218      11.906   4.915   8.789  0.00  0.00      PROA H  
ATOM   3572  HB1 MET P 218      12.836   2.658   9.534  0.00  0.00      PROA H  
ATOM   3573  HB2 MET P 218      13.239   3.419  11.015  0.00  0.00      PROA H  
ATOM   3574  HG1 MET P 218      15.176   3.436   9.441  0.00  0.00      PROA H  
ATOM   3575  HG2 MET P 218      14.393   5.112   9.443  0.00  0.00      PROA H  
ATOM   3576  HE1 MET P 218      13.580   1.601   7.924  0.00  0.00      PROA H  
ATOM   3577  HE2 MET P 218      15.063   1.811   7.257  0.00  0.00      PROA H  
ATOM   3578  HE3 MET P 218      13.757   1.766   6.117  0.00  0.00      PROA H  
ATOM   3579  N   THR P 219      10.006   3.568  11.221  0.00  0.00      PROA N  
ATOM   3580  CA  THR P 219       8.711   2.943  11.468  0.00  0.00      PROA C  
ATOM   3581  C   THR P 219       7.523   3.876  11.010  0.00  0.00      PROA C  
ATOM   3582  O   THR P 219       6.460   3.370  10.626  0.00  0.00      PROA O  
ATOM   3583  CB  THR P 219       8.586   2.428  12.860  0.00  0.00      PROA C  
ATOM   3584  CG2 THR P 219       8.004   3.475  13.816  0.00  0.00      PROA C  
ATOM   3585  OG1 THR P 219       7.691   1.302  12.836  0.00  0.00      PROA O  
ATOM   3586  HN  THR P 219      10.571   3.845  11.995  0.00  0.00      PROA H  
ATOM   3587  HA  THR P 219       8.612   2.155  10.736  0.00  0.00      PROA H  
ATOM   3588  HB  THR P 219       9.621   2.133  13.136  0.00  0.00      PROA H  
ATOM   3589  HG1 THR P 219       8.080   0.673  12.224  0.00  0.00      PROA H  
ATOM   3590 HG21 THR P 219       6.920   3.554  13.587  0.00  0.00      PROA H  
ATOM   3591 HG22 THR P 219       8.495   4.469  13.745  0.00  0.00      PROA H  
ATOM   3592 HG23 THR P 219       8.079   3.083  14.852  0.00  0.00      PROA H  
ATOM   3593  N   SER P 220       7.713   5.185  10.949  0.00  0.00      PROA N  
ATOM   3594  CA  SER P 220       6.657   6.059  10.439  0.00  0.00      PROA C  
ATOM   3595  C   SER P 220       6.658   6.136   8.952  0.00  0.00      PROA C  
ATOM   3596  O   SER P 220       5.584   6.008   8.318  0.00  0.00      PROA O  
ATOM   3597  CB  SER P 220       6.958   7.474  10.976  0.00  0.00      PROA C  
ATOM   3598  OG  SER P 220       5.977   8.492  10.701  0.00  0.00      PROA O  
ATOM   3599  HN  SER P 220       8.626   5.573  11.052  0.00  0.00      PROA H  
ATOM   3600  HA  SER P 220       5.693   5.828  10.868  0.00  0.00      PROA H  
ATOM   3601  HB1 SER P 220       7.923   7.838  10.562  0.00  0.00      PROA H  
ATOM   3602  HB2 SER P 220       7.200   7.485  12.061  0.00  0.00      PROA H  
ATOM   3603  HG1 SER P 220       5.164   8.145  11.076  0.00  0.00      PROA H  
ATOM   3604  N   LEU P 221       7.835   6.429   8.320  0.00  0.00      PROA N  
ATOM   3605  CA  LEU P 221       8.066   6.279   6.890  0.00  0.00      PROA C  
ATOM   3606  C   LEU P 221       7.565   4.908   6.400  0.00  0.00      PROA C  
ATOM   3607  O   LEU P 221       6.685   4.909   5.527  0.00  0.00      PROA O  
ATOM   3608  CB  LEU P 221       9.610   6.428   6.814  0.00  0.00      PROA C  
ATOM   3609  CG  LEU P 221      10.145   6.288   5.395  0.00  0.00      PROA C  
ATOM   3610  CD1 LEU P 221       9.444   7.118   4.366  0.00  0.00      PROA C  
ATOM   3611  CD2 LEU P 221      11.638   6.660   5.394  0.00  0.00      PROA C  
ATOM   3612  HN  LEU P 221       8.592   6.770   8.871  0.00  0.00      PROA H  
ATOM   3613  HA  LEU P 221       7.513   7.052   6.378  0.00  0.00      PROA H  
ATOM   3614  HB1 LEU P 221      10.102   5.723   7.517  0.00  0.00      PROA H  
ATOM   3615  HB2 LEU P 221       9.888   7.445   7.165  0.00  0.00      PROA H  
ATOM   3616  HG  LEU P 221      10.150   5.233   5.048  0.00  0.00      PROA H  
ATOM   3617 HD11 LEU P 221       8.457   6.649   4.164  0.00  0.00      PROA H  
ATOM   3618 HD12 LEU P 221      10.015   7.079   3.414  0.00  0.00      PROA H  
ATOM   3619 HD13 LEU P 221       9.293   8.173   4.680  0.00  0.00      PROA H  
ATOM   3620 HD21 LEU P 221      11.940   7.644   5.813  0.00  0.00      PROA H  
ATOM   3621 HD22 LEU P 221      12.014   6.737   4.352  0.00  0.00      PROA H  
ATOM   3622 HD23 LEU P 221      12.255   5.839   5.818  0.00  0.00      PROA H  
ATOM   3623  N   THR P 222       7.954   3.736   6.967  0.00  0.00      PROA N  
ATOM   3624  CA  THR P 222       7.544   2.433   6.518  0.00  0.00      PROA C  
ATOM   3625  C   THR P 222       6.139   2.116   6.724  0.00  0.00      PROA C  
ATOM   3626  O   THR P 222       5.608   1.145   6.144  0.00  0.00      PROA O  
ATOM   3627  CB  THR P 222       8.376   1.241   6.971  0.00  0.00      PROA C  
ATOM   3628  CG2 THR P 222       9.781   1.260   6.358  0.00  0.00      PROA C  
ATOM   3629  OG1 THR P 222       8.431   1.177   8.407  0.00  0.00      PROA O  
ATOM   3630  HN  THR P 222       8.656   3.668   7.672  0.00  0.00      PROA H  
ATOM   3631  HA  THR P 222       7.647   2.406   5.444  0.00  0.00      PROA H  
ATOM   3632  HB  THR P 222       7.848   0.336   6.602  0.00  0.00      PROA H  
ATOM   3633  HG1 THR P 222       9.056   1.814   8.761  0.00  0.00      PROA H  
ATOM   3634 HG21 THR P 222      10.349   2.120   6.774  0.00  0.00      PROA H  
ATOM   3635 HG22 THR P 222       9.636   1.615   5.315  0.00  0.00      PROA H  
ATOM   3636 HG23 THR P 222      10.405   0.344   6.432  0.00  0.00      PROA H  
ATOM   3637  N   SER P 223       5.483   2.826   7.713  0.00  0.00      PROA N  
ATOM   3638  CA  SER P 223       4.032   2.933   7.955  0.00  0.00      PROA C  
ATOM   3639  C   SER P 223       3.502   2.025   9.031  0.00  0.00      PROA C  
ATOM   3640  O   SER P 223       2.335   1.966   9.314  0.00  0.00      PROA O  
ATOM   3641  CB  SER P 223       3.236   3.203   6.654  0.00  0.00      PROA C  
ATOM   3642  OG  SER P 223       3.614   4.319   5.947  0.00  0.00      PROA O  
ATOM   3643  HN  SER P 223       6.003   3.501   8.230  0.00  0.00      PROA H  
ATOM   3644  HA  SER P 223       3.939   3.949   8.309  0.00  0.00      PROA H  
ATOM   3645  HB1 SER P 223       2.140   3.217   6.833  0.00  0.00      PROA H  
ATOM   3646  HB2 SER P 223       3.441   2.340   5.984  0.00  0.00      PROA H  
ATOM   3647  HG1 SER P 223       4.571   4.294   5.882  0.00  0.00      PROA H  
ATOM   3648  N   VAL P 224       4.469   1.266   9.618  0.00  0.00      PROA N  
ATOM   3649  CA  VAL P 224       4.165   0.216  10.596  0.00  0.00      PROA C  
ATOM   3650  C   VAL P 224       3.612   0.867  11.861  0.00  0.00      PROA C  
ATOM   3651  O   VAL P 224       2.531   0.633  12.371  0.00  0.00      PROA O  
ATOM   3652  CB  VAL P 224       5.401  -0.587  10.840  0.00  0.00      PROA C  
ATOM   3653  CG1 VAL P 224       4.929  -1.774  11.696  0.00  0.00      PROA C  
ATOM   3654  CG2 VAL P 224       6.077  -1.161   9.554  0.00  0.00      PROA C  
ATOM   3655  HN  VAL P 224       5.444   1.345   9.430  0.00  0.00      PROA H  
ATOM   3656  HA  VAL P 224       3.331  -0.306  10.149  0.00  0.00      PROA H  
ATOM   3657  HB  VAL P 224       6.166  -0.028  11.421  0.00  0.00      PROA H  
ATOM   3658 HG11 VAL P 224       5.698  -2.548  11.906  0.00  0.00      PROA H  
ATOM   3659 HG12 VAL P 224       4.162  -2.388  11.179  0.00  0.00      PROA H  
ATOM   3660 HG13 VAL P 224       4.633  -1.409  12.703  0.00  0.00      PROA H  
ATOM   3661 HG21 VAL P 224       6.301  -0.376   8.800  0.00  0.00      PROA H  
ATOM   3662 HG22 VAL P 224       5.354  -1.890   9.131  0.00  0.00      PROA H  
ATOM   3663 HG23 VAL P 224       7.055  -1.610   9.832  0.00  0.00      PROA H  
ATOM   3664  N   GLY P 225       4.300   1.969  12.299  0.00  0.00      PROA N  
ATOM   3665  CA  GLY P 225       3.892   2.790  13.427  0.00  0.00      PROA C  
ATOM   3666  C   GLY P 225       4.012   2.039  14.728  0.00  0.00      PROA C  
ATOM   3667  O   GLY P 225       3.095   2.138  15.570  0.00  0.00      PROA O  
ATOM   3668  HN  GLY P 225       5.193   2.203  11.922  0.00  0.00      PROA H  
ATOM   3669  HA1 GLY P 225       2.823   2.937  13.378  0.00  0.00      PROA H  
ATOM   3670  HA2 GLY P 225       4.512   3.674  13.448  0.00  0.00      PROA H  
ATOM   3671  N   PHE P 226       5.067   1.222  14.947  0.00  0.00      PROA N  
ATOM   3672  CA  PHE P 226       5.365   0.705  16.328  0.00  0.00      PROA C  
ATOM   3673  C   PHE P 226       5.227   1.756  17.472  0.00  0.00      PROA C  
ATOM   3674  O   PHE P 226       5.637   2.965  17.316  0.00  0.00      PROA O  
ATOM   3675  CB  PHE P 226       6.759   0.162  16.489  0.00  0.00      PROA C  
ATOM   3676  CG  PHE P 226       7.085  -1.041  15.668  0.00  0.00      PROA C  
ATOM   3677  CD1 PHE P 226       6.146  -2.068  15.590  0.00  0.00      PROA C  
ATOM   3678  CD2 PHE P 226       8.340  -1.305  15.096  0.00  0.00      PROA C  
ATOM   3679  CE1 PHE P 226       6.463  -3.345  15.095  0.00  0.00      PROA C  
ATOM   3680  CE2 PHE P 226       8.727  -2.572  14.590  0.00  0.00      PROA C  
ATOM   3681  CZ  PHE P 226       7.788  -3.618  14.629  0.00  0.00      PROA C  
ATOM   3682  HN  PHE P 226       5.802   1.151  14.278  0.00  0.00      PROA H  
ATOM   3683  HA  PHE P 226       4.606   0.007  16.651  0.00  0.00      PROA H  
ATOM   3684  HB1 PHE P 226       6.862  -0.224  17.525  0.00  0.00      PROA H  
ATOM   3685  HB2 PHE P 226       7.518   0.958  16.332  0.00  0.00      PROA H  
ATOM   3686  HD1 PHE P 226       5.155  -2.071  16.020  0.00  0.00      PROA H  
ATOM   3687  HD2 PHE P 226       9.112  -0.555  15.187  0.00  0.00      PROA H  
ATOM   3688  HE1 PHE P 226       5.649  -4.026  14.897  0.00  0.00      PROA H  
ATOM   3689  HE2 PHE P 226       9.623  -2.767  14.020  0.00  0.00      PROA H  
ATOM   3690  HZ  PHE P 226       8.015  -4.569  14.171  0.00  0.00      PROA H  
ATOM   3691  N   GLY P 227       4.532   1.395  18.608  0.00  0.00      PROA N  
ATOM   3692  CA  GLY P 227       4.326   2.334  19.745  0.00  0.00      PROA C  
ATOM   3693  C   GLY P 227       5.652   2.555  20.603  0.00  0.00      PROA C  
ATOM   3694  O   GLY P 227       6.732   1.979  20.445  0.00  0.00      PROA O  
ATOM   3695  HN  GLY P 227       4.379   0.433  18.817  0.00  0.00      PROA H  
ATOM   3696  HA1 GLY P 227       3.666   1.881  20.471  0.00  0.00      PROA H  
ATOM   3697  HA2 GLY P 227       4.006   3.309  19.407  0.00  0.00      PROA H  
ATOM   3698  N   ASN P 228       5.409   3.283  21.715  0.00  0.00      PROA N  
ATOM   3699  CA  ASN P 228       6.227   3.319  22.976  0.00  0.00      PROA C  
ATOM   3700  C   ASN P 228       7.279   4.470  22.894  0.00  0.00      PROA C  
ATOM   3701  O   ASN P 228       8.091   4.494  23.777  0.00  0.00      PROA O  
ATOM   3702  CB  ASN P 228       6.833   1.928  23.383  0.00  0.00      PROA C  
ATOM   3703  CG  ASN P 228       5.759   1.079  24.046  0.00  0.00      PROA C  
ATOM   3704  ND2 ASN P 228       6.206  -0.116  24.562  0.00  0.00      PROA N  
ATOM   3705  OD1 ASN P 228       4.561   1.379  24.170  0.00  0.00      PROA O  
ATOM   3706  HN  ASN P 228       4.519   3.712  21.846  0.00  0.00      PROA H  
ATOM   3707  HA  ASN P 228       5.530   3.779  23.661  0.00  0.00      PROA H  
ATOM   3708  HB1 ASN P 228       7.531   2.056  24.238  0.00  0.00      PROA H  
ATOM   3709  HB2 ASN P 228       7.399   1.321  22.645  0.00  0.00      PROA H  
ATOM   3710 HD21 ASN P 228       5.461  -0.705  24.877  0.00  0.00      PROA H  
ATOM   3711 HD22 ASN P 228       7.172  -0.367  24.514  0.00  0.00      PROA H  
ATOM   3712  N   ILE P 229       7.170   5.315  21.787  0.00  0.00      PROA N  
ATOM   3713  CA  ILE P 229       8.031   6.490  21.520  0.00  0.00      PROA C  
ATOM   3714  C   ILE P 229       7.106   7.691  21.406  0.00  0.00      PROA C  
ATOM   3715  O   ILE P 229       6.219   7.584  20.524  0.00  0.00      PROA O  
ATOM   3716  CB  ILE P 229       9.009   6.358  20.340  0.00  0.00      PROA C  
ATOM   3717  CG1 ILE P 229       9.908   5.085  20.599  0.00  0.00      PROA C  
ATOM   3718  CG2 ILE P 229       9.836   7.642  20.310  0.00  0.00      PROA C  
ATOM   3719  CD  ILE P 229      11.094   5.091  19.568  0.00  0.00      PROA C  
ATOM   3720  HN  ILE P 229       6.605   4.975  21.039  0.00  0.00      PROA H  
ATOM   3721  HA  ILE P 229       8.479   6.772  22.461  0.00  0.00      PROA H  
ATOM   3722  HB  ILE P 229       8.541   6.171  19.350  0.00  0.00      PROA H  
ATOM   3723 HG11 ILE P 229       9.272   4.188  20.437  0.00  0.00      PROA H  
ATOM   3724 HG12 ILE P 229      10.297   5.021  21.637  0.00  0.00      PROA H  
ATOM   3725 HG21 ILE P 229       9.159   8.521  20.254  0.00  0.00      PROA H  
ATOM   3726 HG22 ILE P 229      10.695   7.730  19.611  0.00  0.00      PROA H  
ATOM   3727 HG23 ILE P 229      10.354   7.707  21.291  0.00  0.00      PROA H  
ATOM   3728  HD1 ILE P 229      11.628   4.117  19.581  0.00  0.00      PROA H  
ATOM   3729  HD2 ILE P 229      11.895   5.834  19.769  0.00  0.00      PROA H  
ATOM   3730  HD3 ILE P 229      10.733   5.221  18.525  0.00  0.00      PROA H  
ATOM   3731  N   ALA P 230       7.194   8.740  22.242  0.00  0.00      PROA N  
ATOM   3732  CA  ALA P 230       6.223   9.790  22.008  0.00  0.00      PROA C  
ATOM   3733  C   ALA P 230       6.842  11.201  21.846  0.00  0.00      PROA C  
ATOM   3734  O   ALA P 230       7.770  11.577  22.516  0.00  0.00      PROA O  
ATOM   3735  CB  ALA P 230       5.354   9.701  23.332  0.00  0.00      PROA C  
ATOM   3736  HN  ALA P 230       7.778   8.883  23.037  0.00  0.00      PROA H  
ATOM   3737  HA  ALA P 230       5.747   9.576  21.062  0.00  0.00      PROA H  
ATOM   3738  HB1 ALA P 230       4.475  10.359  23.163  0.00  0.00      PROA H  
ATOM   3739  HB2 ALA P 230       5.911  10.112  24.201  0.00  0.00      PROA H  
ATOM   3740  HB3 ALA P 230       5.027   8.657  23.526  0.00  0.00      PROA H  
ATOM   3741  N   PRO P 231       6.374  12.027  21.009  0.00  0.00      PROA N  
ATOM   3742  CA  PRO P 231       6.419  13.460  21.240  0.00  0.00      PROA C  
ATOM   3743  C   PRO P 231       5.940  13.949  22.644  0.00  0.00      PROA C  
ATOM   3744  O   PRO P 231       5.007  13.419  23.201  0.00  0.00      PROA O  
ATOM   3745  CB  PRO P 231       5.509  14.083  20.136  0.00  0.00      PROA C  
ATOM   3746  CG  PRO P 231       5.345  12.978  19.066  0.00  0.00      PROA C  
ATOM   3747  CD  PRO P 231       5.606  11.676  19.815  0.00  0.00      PROA C  
ATOM   3748  HA  PRO P 231       7.414  13.880  21.246  0.00  0.00      PROA H  
ATOM   3749  HB1 PRO P 231       5.835  15.093  19.809  0.00  0.00      PROA H  
ATOM   3750  HB2 PRO P 231       4.512  14.329  20.561  0.00  0.00      PROA H  
ATOM   3751  HG1 PRO P 231       4.284  12.935  18.741  0.00  0.00      PROA H  
ATOM   3752  HG2 PRO P 231       6.062  12.992  18.218  0.00  0.00      PROA H  
ATOM   3753  HD1 PRO P 231       4.654  11.223  20.165  0.00  0.00      PROA H  
ATOM   3754  HD2 PRO P 231       6.127  10.893  19.223  0.00  0.00      PROA H  
ATOM   3755  N   SER P 232       6.578  15.019  23.137  0.00  0.00      PROA N  
ATOM   3756  CA  SER P 232       6.304  15.569  24.421  0.00  0.00      PROA C  
ATOM   3757  C   SER P 232       5.665  16.896  24.317  0.00  0.00      PROA C  
ATOM   3758  O   SER P 232       4.869  17.246  25.175  0.00  0.00      PROA O  
ATOM   3759  CB  SER P 232       7.553  15.690  25.209  0.00  0.00      PROA C  
ATOM   3760  OG  SER P 232       7.510  16.056  26.567  0.00  0.00      PROA O  
ATOM   3761  HN  SER P 232       7.255  15.519  22.602  0.00  0.00      PROA H  
ATOM   3762  HA  SER P 232       5.532  14.946  24.849  0.00  0.00      PROA H  
ATOM   3763  HB1 SER P 232       8.126  16.487  24.688  0.00  0.00      PROA H  
ATOM   3764  HB2 SER P 232       8.131  14.742  25.172  0.00  0.00      PROA H  
ATOM   3765  HG1 SER P 232       8.266  15.643  26.990  0.00  0.00      PROA H  
ATOM   3766  N   THR P 233       5.871  17.626  23.259  0.00  0.00      PROA N  
ATOM   3767  CA  THR P 233       5.351  18.981  23.143  0.00  0.00      PROA C  
ATOM   3768  C   THR P 233       4.561  19.208  21.830  0.00  0.00      PROA C  
ATOM   3769  O   THR P 233       4.693  18.477  20.893  0.00  0.00      PROA O  
ATOM   3770  CB  THR P 233       6.531  19.966  23.062  0.00  0.00      PROA C  
ATOM   3771  CG2 THR P 233       7.392  19.773  24.324  0.00  0.00      PROA C  
ATOM   3772  OG1 THR P 233       7.361  19.819  21.964  0.00  0.00      PROA O  
ATOM   3773  HN  THR P 233       6.523  17.389  22.543  0.00  0.00      PROA H  
ATOM   3774  HA  THR P 233       4.710  19.260  23.967  0.00  0.00      PROA H  
ATOM   3775  HB  THR P 233       6.204  21.027  23.081  0.00  0.00      PROA H  
ATOM   3776  HG1 THR P 233       7.724  18.950  22.149  0.00  0.00      PROA H  
ATOM   3777 HG21 THR P 233       8.076  20.637  24.468  0.00  0.00      PROA H  
ATOM   3778 HG22 THR P 233       8.021  18.857  24.298  0.00  0.00      PROA H  
ATOM   3779 HG23 THR P 233       6.684  19.720  25.178  0.00  0.00      PROA H  
ATOM   3780  N   ASP P 234       3.848  20.381  21.780  0.00  0.00      PROA N  
ATOM   3781  CA  ASP P 234       2.986  20.684  20.668  0.00  0.00      PROA C  
ATOM   3782  C   ASP P 234       3.772  20.860  19.389  0.00  0.00      PROA C  
ATOM   3783  O   ASP P 234       3.344  20.463  18.290  0.00  0.00      PROA O  
ATOM   3784  CB  ASP P 234       2.287  22.065  20.980  0.00  0.00      PROA C  
ATOM   3785  CG  ASP P 234       1.382  21.883  22.117  0.00  0.00      PROA C  
ATOM   3786  OD1 ASP P 234       0.647  20.867  22.129  0.00  0.00      PROA O  
ATOM   3787  OD2 ASP P 234       1.196  22.775  22.970  0.00  0.00      PROA O1-
ATOM   3788  HN  ASP P 234       3.806  21.018  22.546  0.00  0.00      PROA H  
ATOM   3789  HA  ASP P 234       2.270  19.876  20.686  0.00  0.00      PROA H  
ATOM   3790  HB1 ASP P 234       1.614  22.368  20.149  0.00  0.00      PROA H  
ATOM   3791  HB2 ASP P 234       3.078  22.825  21.158  0.00  0.00      PROA H  
ATOM   3792  N   ILE P 235       5.013  21.456  19.501  0.00  0.00      PROA N  
ATOM   3793  CA  ILE P 235       5.872  21.701  18.312  0.00  0.00      PROA C  
ATOM   3794  C   ILE P 235       6.320  20.366  17.689  0.00  0.00      PROA C  
ATOM   3795  O   ILE P 235       6.278  20.169  16.528  0.00  0.00      PROA O  
ATOM   3796  CB  ILE P 235       6.973  22.734  18.631  0.00  0.00      PROA C  
ATOM   3797  CG1 ILE P 235       6.337  23.967  19.322  0.00  0.00      PROA C  
ATOM   3798  CG2 ILE P 235       7.735  23.125  17.389  0.00  0.00      PROA C  
ATOM   3799  CD  ILE P 235       5.240  24.636  18.474  0.00  0.00      PROA C  
ATOM   3800  HN  ILE P 235       5.334  21.811  20.375  0.00  0.00      PROA H  
ATOM   3801  HA  ILE P 235       5.271  22.240  17.594  0.00  0.00      PROA H  
ATOM   3802  HB  ILE P 235       7.663  22.322  19.399  0.00  0.00      PROA H  
ATOM   3803 HG11 ILE P 235       7.249  24.568  19.525  0.00  0.00      PROA H  
ATOM   3804 HG12 ILE P 235       5.954  23.602  20.299  0.00  0.00      PROA H  
ATOM   3805 HG21 ILE P 235       7.008  23.549  16.664  0.00  0.00      PROA H  
ATOM   3806 HG22 ILE P 235       8.402  22.313  17.029  0.00  0.00      PROA H  
ATOM   3807 HG23 ILE P 235       8.358  24.040  17.474  0.00  0.00      PROA H  
ATOM   3808  HD1 ILE P 235       4.357  23.962  18.440  0.00  0.00      PROA H  
ATOM   3809  HD2 ILE P 235       5.674  24.908  17.489  0.00  0.00      PROA H  
ATOM   3810  HD3 ILE P 235       4.860  25.524  19.023  0.00  0.00      PROA H  
ATOM   3811  N   GLU P 236       6.706  19.342  18.506  0.00  0.00      PROA N  
ATOM   3812  CA  GLU P 236       7.142  18.107  17.991  0.00  0.00      PROA C  
ATOM   3813  C   GLU P 236       5.937  17.290  17.337  0.00  0.00      PROA C  
ATOM   3814  O   GLU P 236       6.154  16.293  16.592  0.00  0.00      PROA O  
ATOM   3815  CB  GLU P 236       7.732  17.214  19.158  0.00  0.00      PROA C  
ATOM   3816  CG  GLU P 236       9.047  17.768  19.857  0.00  0.00      PROA C  
ATOM   3817  CD  GLU P 236       9.324  17.160  21.226  0.00  0.00      PROA C  
ATOM   3818  OE1 GLU P 236       8.413  16.879  22.081  0.00  0.00      PROA O  
ATOM   3819  OE2 GLU P 236      10.537  17.122  21.520  0.00  0.00      PROA O1-
ATOM   3820  HN  GLU P 236       6.864  19.552  19.468  0.00  0.00      PROA H  
ATOM   3821  HA  GLU P 236       7.840  18.274  17.184  0.00  0.00      PROA H  
ATOM   3822  HB1 GLU P 236       7.948  16.214  18.725  0.00  0.00      PROA H  
ATOM   3823  HB2 GLU P 236       6.994  17.290  19.985  0.00  0.00      PROA H  
ATOM   3824  HG1 GLU P 236       8.977  18.853  20.084  0.00  0.00      PROA H  
ATOM   3825  HG2 GLU P 236       9.917  17.687  19.171  0.00  0.00      PROA H  
ATOM   3826  N   LYS P 237       4.669  17.704  17.573  0.00  0.00      PROA N  
ATOM   3827  CA  LYS P 237       3.511  17.047  16.952  0.00  0.00      PROA C  
ATOM   3828  C   LYS P 237       3.007  17.786  15.737  0.00  0.00      PROA C  
ATOM   3829  O   LYS P 237       2.400  17.158  14.830  0.00  0.00      PROA O  
ATOM   3830  CB  LYS P 237       2.317  16.826  17.924  0.00  0.00      PROA C  
ATOM   3831  CG  LYS P 237       2.723  15.942  19.147  0.00  0.00      PROA C  
ATOM   3832  CD  LYS P 237       1.889  16.056  20.426  0.00  0.00      PROA C  
ATOM   3833  CE  LYS P 237       2.405  15.377  21.739  0.00  0.00      PROA C  
ATOM   3834  NZ  LYS P 237       1.408  15.565  22.810  0.00  0.00      PROA N1+
ATOM   3835  HN  LYS P 237       4.370  18.478  18.126  0.00  0.00      PROA H  
ATOM   3836  HA  LYS P 237       3.755  16.064  16.575  0.00  0.00      PROA H  
ATOM   3837  HB1 LYS P 237       1.431  16.274  17.542  0.00  0.00      PROA H  
ATOM   3838  HB2 LYS P 237       1.947  17.796  18.319  0.00  0.00      PROA H  
ATOM   3839  HG1 LYS P 237       3.746  16.123  19.541  0.00  0.00      PROA H  
ATOM   3840  HG2 LYS P 237       2.637  14.904  18.760  0.00  0.00      PROA H  
ATOM   3841  HD1 LYS P 237       0.896  15.587  20.258  0.00  0.00      PROA H  
ATOM   3842  HD2 LYS P 237       1.758  17.131  20.672  0.00  0.00      PROA H  
ATOM   3843  HE1 LYS P 237       3.390  15.830  21.982  0.00  0.00      PROA H  
ATOM   3844  HE2 LYS P 237       2.556  14.287  21.584  0.00  0.00      PROA H  
ATOM   3845  HZ1 LYS P 237       1.264  16.581  22.975  0.00  0.00      PROA H  
ATOM   3846  HZ2 LYS P 237       1.701  15.084  23.684  0.00  0.00      PROA H  
ATOM   3847  HZ3 LYS P 237       0.536  15.131  22.443  0.00  0.00      PROA H  
ATOM   3848  N   ILE P 238       3.366  19.104  15.573  0.00  0.00      PROA N  
ATOM   3849  CA  ILE P 238       3.386  19.728  14.234  0.00  0.00      PROA C  
ATOM   3850  C   ILE P 238       4.484  19.082  13.356  0.00  0.00      PROA C  
ATOM   3851  O   ILE P 238       4.303  18.785  12.195  0.00  0.00      PROA O  
ATOM   3852  CB  ILE P 238       3.526  21.280  14.334  0.00  0.00      PROA C  
ATOM   3853  CG1 ILE P 238       2.371  21.945  15.165  0.00  0.00      PROA C  
ATOM   3854  CG2 ILE P 238       3.540  21.794  12.884  0.00  0.00      PROA C  
ATOM   3855  CD  ILE P 238       2.601  23.473  15.353  0.00  0.00      PROA C  
ATOM   3856  HN  ILE P 238       3.717  19.559  16.388  0.00  0.00      PROA H  
ATOM   3857  HA  ILE P 238       2.415  19.641  13.768  0.00  0.00      PROA H  
ATOM   3858  HB  ILE P 238       4.501  21.521  14.808  0.00  0.00      PROA H  
ATOM   3859 HG11 ILE P 238       2.238  21.375  16.109  0.00  0.00      PROA H  
ATOM   3860 HG12 ILE P 238       1.404  21.799  14.637  0.00  0.00      PROA H  
ATOM   3861 HG21 ILE P 238       2.565  21.684  12.363  0.00  0.00      PROA H  
ATOM   3862 HG22 ILE P 238       4.256  21.431  12.117  0.00  0.00      PROA H  
ATOM   3863 HG23 ILE P 238       3.588  22.900  12.982  0.00  0.00      PROA H  
ATOM   3864  HD1 ILE P 238       3.609  23.600  15.800  0.00  0.00      PROA H  
ATOM   3865  HD2 ILE P 238       1.893  23.933  16.075  0.00  0.00      PROA H  
ATOM   3866  HD3 ILE P 238       2.495  24.013  14.388  0.00  0.00      PROA H  
ATOM   3867  N   PHE P 239       5.638  18.822  13.897  0.00  0.00      PROA N  
ATOM   3868  CA  PHE P 239       6.769  18.160  13.309  0.00  0.00      PROA C  
ATOM   3869  C   PHE P 239       6.454  16.702  12.854  0.00  0.00      PROA C  
ATOM   3870  O   PHE P 239       6.879  16.222  11.816  0.00  0.00      PROA O  
ATOM   3871  CB  PHE P 239       8.043  18.191  14.234  0.00  0.00      PROA C  
ATOM   3872  CG  PHE P 239       8.885  19.448  13.938  0.00  0.00      PROA C  
ATOM   3873  CD1 PHE P 239      10.000  19.307  13.135  0.00  0.00      PROA C  
ATOM   3874  CD2 PHE P 239       8.522  20.793  14.312  0.00  0.00      PROA C  
ATOM   3875  CE1 PHE P 239      10.783  20.424  12.778  0.00  0.00      PROA C  
ATOM   3876  CE2 PHE P 239       9.350  21.913  14.106  0.00  0.00      PROA C  
ATOM   3877  CZ  PHE P 239      10.408  21.717  13.250  0.00  0.00      PROA C  
ATOM   3878  HN  PHE P 239       5.811  19.119  14.833  0.00  0.00      PROA H  
ATOM   3879  HA  PHE P 239       6.939  18.703  12.391  0.00  0.00      PROA H  
ATOM   3880  HB1 PHE P 239       8.749  17.356  14.033  0.00  0.00      PROA H  
ATOM   3881  HB2 PHE P 239       7.834  18.213  15.325  0.00  0.00      PROA H  
ATOM   3882  HD1 PHE P 239      10.309  18.357  12.722  0.00  0.00      PROA H  
ATOM   3883  HD2 PHE P 239       7.560  20.978  14.768  0.00  0.00      PROA H  
ATOM   3884  HE1 PHE P 239      11.582  20.188  12.091  0.00  0.00      PROA H  
ATOM   3885  HE2 PHE P 239       9.143  22.863  14.574  0.00  0.00      PROA H  
ATOM   3886  HZ  PHE P 239      11.016  22.537  12.900  0.00  0.00      PROA H  
ATOM   3887  N   ALA P 240       5.746  16.051  13.806  0.00  0.00      PROA N  
ATOM   3888  CA  ALA P 240       5.278  14.734  13.451  0.00  0.00      PROA C  
ATOM   3889  C   ALA P 240       4.267  14.692  12.374  0.00  0.00      PROA C  
ATOM   3890  O   ALA P 240       4.363  13.831  11.511  0.00  0.00      PROA O  
ATOM   3891  CB  ALA P 240       4.895  14.059  14.734  0.00  0.00      PROA C  
ATOM   3892  HN  ALA P 240       5.542  16.404  14.716  0.00  0.00      PROA H  
ATOM   3893  HA  ALA P 240       6.150  14.277  13.006  0.00  0.00      PROA H  
ATOM   3894  HB1 ALA P 240       4.615  13.016  14.475  0.00  0.00      PROA H  
ATOM   3895  HB2 ALA P 240       3.944  14.448  15.157  0.00  0.00      PROA H  
ATOM   3896  HB3 ALA P 240       5.632  13.929  15.556  0.00  0.00      PROA H  
ATOM   3897  N   VAL P 241       3.312  15.603  12.224  0.00  0.00      PROA N  
ATOM   3898  CA  VAL P 241       2.451  15.675  11.078  0.00  0.00      PROA C  
ATOM   3899  C   VAL P 241       3.166  15.975   9.740  0.00  0.00      PROA C  
ATOM   3900  O   VAL P 241       2.864  15.459   8.625  0.00  0.00      PROA O  
ATOM   3901  CB  VAL P 241       1.449  16.799  11.439  0.00  0.00      PROA C  
ATOM   3902  CG1 VAL P 241       0.578  17.217  10.287  0.00  0.00      PROA C  
ATOM   3903  CG2 VAL P 241       0.510  16.249  12.490  0.00  0.00      PROA C  
ATOM   3904  HN  VAL P 241       3.289  16.337  12.898  0.00  0.00      PROA H  
ATOM   3905  HA  VAL P 241       1.876  14.762  11.037  0.00  0.00      PROA H  
ATOM   3906  HB  VAL P 241       1.988  17.740  11.682  0.00  0.00      PROA H  
ATOM   3907 HG11 VAL P 241      -0.230  17.908  10.610  0.00  0.00      PROA H  
ATOM   3908 HG12 VAL P 241       0.130  16.351   9.753  0.00  0.00      PROA H  
ATOM   3909 HG13 VAL P 241       1.186  17.798   9.562  0.00  0.00      PROA H  
ATOM   3910 HG21 VAL P 241      -0.198  16.957  12.973  0.00  0.00      PROA H  
ATOM   3911 HG22 VAL P 241       1.058  15.888  13.386  0.00  0.00      PROA H  
ATOM   3912 HG23 VAL P 241      -0.030  15.347  12.131  0.00  0.00      PROA H  
ATOM   3913  N   ALA P 242       4.227  16.891   9.823  0.00  0.00      PROA N  
ATOM   3914  CA  ALA P 242       5.099  17.160   8.674  0.00  0.00      PROA C  
ATOM   3915  C   ALA P 242       5.920  15.960   8.279  0.00  0.00      PROA C  
ATOM   3916  O   ALA P 242       5.964  15.537   7.133  0.00  0.00      PROA O  
ATOM   3917  CB  ALA P 242       6.093  18.307   9.036  0.00  0.00      PROA C  
ATOM   3918  HN  ALA P 242       4.456  17.227  10.733  0.00  0.00      PROA H  
ATOM   3919  HA  ALA P 242       4.400  17.327   7.868  0.00  0.00      PROA H  
ATOM   3920  HB1 ALA P 242       6.897  18.462   8.284  0.00  0.00      PROA H  
ATOM   3921  HB2 ALA P 242       6.659  18.088   9.967  0.00  0.00      PROA H  
ATOM   3922  HB3 ALA P 242       5.661  19.291   9.319  0.00  0.00      PROA H  
ATOM   3923  N   ILE P 243       6.558  15.269   9.198  0.00  0.00      PROA N  
ATOM   3924  CA  ILE P 243       7.302  13.998   9.003  0.00  0.00      PROA C  
ATOM   3925  C   ILE P 243       6.485  12.879   8.468  0.00  0.00      PROA C  
ATOM   3926  O   ILE P 243       6.869  12.124   7.615  0.00  0.00      PROA O  
ATOM   3927  CB  ILE P 243       8.050  13.560  10.288  0.00  0.00      PROA C  
ATOM   3928  CG1 ILE P 243       9.312  14.511  10.627  0.00  0.00      PROA C  
ATOM   3929  CG2 ILE P 243       8.351  12.016  10.356  0.00  0.00      PROA C  
ATOM   3930  CD  ILE P 243      10.530  14.249   9.797  0.00  0.00      PROA C  
ATOM   3931  HN  ILE P 243       6.678  15.687  10.095  0.00  0.00      PROA H  
ATOM   3932  HA  ILE P 243       8.037  14.217   8.243  0.00  0.00      PROA H  
ATOM   3933  HB  ILE P 243       7.307  13.762  11.089  0.00  0.00      PROA H  
ATOM   3934 HG11 ILE P 243       9.563  14.270  11.682  0.00  0.00      PROA H  
ATOM   3935 HG12 ILE P 243       8.942  15.556  10.552  0.00  0.00      PROA H  
ATOM   3936 HG21 ILE P 243       9.020  11.783   9.500  0.00  0.00      PROA H  
ATOM   3937 HG22 ILE P 243       7.445  11.373  10.333  0.00  0.00      PROA H  
ATOM   3938 HG23 ILE P 243       8.922  11.684  11.249  0.00  0.00      PROA H  
ATOM   3939  HD1 ILE P 243      11.255  15.091   9.800  0.00  0.00      PROA H  
ATOM   3940  HD2 ILE P 243      10.247  14.200   8.724  0.00  0.00      PROA H  
ATOM   3941  HD3 ILE P 243      11.049  13.325  10.129  0.00  0.00      PROA H  
ATOM   3942  N   MET P 244       5.233  12.733   8.911  0.00  0.00      PROA N  
ATOM   3943  CA  MET P 244       4.144  11.870   8.317  0.00  0.00      PROA C  
ATOM   3944  C   MET P 244       3.660  12.288   7.013  0.00  0.00      PROA C  
ATOM   3945  O   MET P 244       3.569  11.406   6.159  0.00  0.00      PROA O  
ATOM   3946  CB  MET P 244       3.016  11.635   9.338  0.00  0.00      PROA C  
ATOM   3947  CG  MET P 244       3.326  10.459  10.246  0.00  0.00      PROA C  
ATOM   3948  SD  MET P 244       1.983  10.044  11.344  0.00  0.00      PROA S  
ATOM   3949  CE  MET P 244       1.833  11.592  12.335  0.00  0.00      PROA C  
ATOM   3950  HN  MET P 244       4.904  13.380   9.594  0.00  0.00      PROA H  
ATOM   3951  HA  MET P 244       4.622  10.902   8.286  0.00  0.00      PROA H  
ATOM   3952  HB1 MET P 244       2.046  11.460   8.826  0.00  0.00      PROA H  
ATOM   3953  HB2 MET P 244       2.855  12.557   9.936  0.00  0.00      PROA H  
ATOM   3954  HG1 MET P 244       4.302  10.662  10.735  0.00  0.00      PROA H  
ATOM   3955  HG2 MET P 244       3.313   9.574   9.574  0.00  0.00      PROA H  
ATOM   3956  HE1 MET P 244       2.825  11.874  12.747  0.00  0.00      PROA H  
ATOM   3957  HE2 MET P 244       1.158  11.385  13.193  0.00  0.00      PROA H  
ATOM   3958  HE3 MET P 244       1.354  12.392  11.730  0.00  0.00      PROA H  
ATOM   3959  N   MET P 245       3.426  13.552   6.701  0.00  0.00      PROA N  
ATOM   3960  CA  MET P 245       3.094  14.139   5.443  0.00  0.00      PROA C  
ATOM   3961  C   MET P 245       4.253  13.869   4.454  0.00  0.00      PROA C  
ATOM   3962  O   MET P 245       3.965  13.312   3.416  0.00  0.00      PROA O  
ATOM   3963  CB  MET P 245       2.854  15.704   5.525  0.00  0.00      PROA C  
ATOM   3964  CG  MET P 245       2.451  16.229   4.113  0.00  0.00      PROA C  
ATOM   3965  SD  MET P 245       0.949  15.413   3.493  0.00  0.00      PROA S  
ATOM   3966  CE  MET P 245      -0.317  16.398   4.302  0.00  0.00      PROA C  
ATOM   3967  HN  MET P 245       3.379  14.201   7.456  0.00  0.00      PROA H  
ATOM   3968  HA  MET P 245       2.275  13.545   5.065  0.00  0.00      PROA H  
ATOM   3969  HB1 MET P 245       3.801  16.130   5.919  0.00  0.00      PROA H  
ATOM   3970  HB2 MET P 245       2.098  15.834   6.328  0.00  0.00      PROA H  
ATOM   3971  HG1 MET P 245       3.327  16.032   3.459  0.00  0.00      PROA H  
ATOM   3972  HG2 MET P 245       2.271  17.326   4.127  0.00  0.00      PROA H  
ATOM   3973  HE1 MET P 245       0.015  16.534   5.353  0.00  0.00      PROA H  
ATOM   3974  HE2 MET P 245      -1.258  15.816   4.202  0.00  0.00      PROA H  
ATOM   3975  HE3 MET P 245      -0.459  17.352   3.750  0.00  0.00      PROA H  
ATOM   3976  N   ILE P 246       5.509  14.123   4.780  0.00  0.00      PROA N  
ATOM   3977  CA  ILE P 246       6.537  13.911   3.830  0.00  0.00      PROA C  
ATOM   3978  C   ILE P 246       7.041  12.414   3.810  0.00  0.00      PROA C  
ATOM   3979  O   ILE P 246       7.597  11.917   2.798  0.00  0.00      PROA O  
ATOM   3980  CB  ILE P 246       7.613  14.862   4.133  0.00  0.00      PROA C  
ATOM   3981  CG1 ILE P 246       7.278  16.313   3.549  0.00  0.00      PROA C  
ATOM   3982  CG2 ILE P 246       9.007  14.491   3.626  0.00  0.00      PROA C  
ATOM   3983  CD  ILE P 246       7.211  16.434   2.023  0.00  0.00      PROA C  
ATOM   3984  HN  ILE P 246       5.771  14.431   5.691  0.00  0.00      PROA H  
ATOM   3985  HA  ILE P 246       6.180  14.071   2.824  0.00  0.00      PROA H  
ATOM   3986  HB  ILE P 246       7.719  14.985   5.232  0.00  0.00      PROA H  
ATOM   3987 HG11 ILE P 246       8.040  17.022   3.938  0.00  0.00      PROA H  
ATOM   3988 HG12 ILE P 246       6.289  16.533   4.004  0.00  0.00      PROA H  
ATOM   3989 HG21 ILE P 246       9.582  15.417   3.839  0.00  0.00      PROA H  
ATOM   3990 HG22 ILE P 246       8.899  14.329   2.532  0.00  0.00      PROA H  
ATOM   3991 HG23 ILE P 246       9.502  13.597   4.062  0.00  0.00      PROA H  
ATOM   3992  HD1 ILE P 246       6.713  15.590   1.501  0.00  0.00      PROA H  
ATOM   3993  HD2 ILE P 246       8.195  16.368   1.510  0.00  0.00      PROA H  
ATOM   3994  HD3 ILE P 246       6.767  17.387   1.663  0.00  0.00      PROA H  
ATOM   3995  N   GLY P 247       6.863  11.690   4.934  0.00  0.00      PROA N  
ATOM   3996  CA  GLY P 247       7.194  10.251   5.040  0.00  0.00      PROA C  
ATOM   3997  C   GLY P 247       6.375   9.373   4.196  0.00  0.00      PROA C  
ATOM   3998  O   GLY P 247       6.852   8.463   3.616  0.00  0.00      PROA O  
ATOM   3999  HN  GLY P 247       6.701  12.114   5.822  0.00  0.00      PROA H  
ATOM   4000  HA1 GLY P 247       6.981   9.865   6.025  0.00  0.00      PROA H  
ATOM   4001  HA2 GLY P 247       8.234  10.208   4.751  0.00  0.00      PROA H  
ATOM   4002  N   SER P 248       5.086   9.687   4.160  0.00  0.00      PROA N  
ATOM   4003  CA  SER P 248       4.190   8.961   3.293  0.00  0.00      PROA C  
ATOM   4004  C   SER P 248       4.254   9.323   1.814  0.00  0.00      PROA C  
ATOM   4005  O   SER P 248       3.995   8.494   0.922  0.00  0.00      PROA O  
ATOM   4006  CB  SER P 248       2.722   9.170   3.815  0.00  0.00      PROA C  
ATOM   4007  OG  SER P 248       2.322  10.531   3.836  0.00  0.00      PROA O  
ATOM   4008  HN  SER P 248       4.777  10.448   4.726  0.00  0.00      PROA H  
ATOM   4009  HA  SER P 248       4.275   7.905   3.503  0.00  0.00      PROA H  
ATOM   4010  HB1 SER P 248       2.635   8.694   4.815  0.00  0.00      PROA H  
ATOM   4011  HB2 SER P 248       1.981   8.640   3.179  0.00  0.00      PROA H  
ATOM   4012  HG1 SER P 248       2.758  10.989   4.559  0.00  0.00      PROA H  
ATOM   4013  N   LEU P 249       4.672  10.576   1.555  0.00  0.00      PROA N  
ATOM   4014  CA  LEU P 249       4.996  11.028   0.207  0.00  0.00      PROA C  
ATOM   4015  C   LEU P 249       6.280  10.265  -0.322  0.00  0.00      PROA C  
ATOM   4016  O   LEU P 249       6.407   9.800  -1.512  0.00  0.00      PROA O  
ATOM   4017  CB  LEU P 249       5.270  12.546   0.070  0.00  0.00      PROA C  
ATOM   4018  CG  LEU P 249       5.150  13.019  -1.364  0.00  0.00      PROA C  
ATOM   4019  CD1 LEU P 249       3.701  13.013  -1.833  0.00  0.00      PROA C  
ATOM   4020  CD2 LEU P 249       5.698  14.433  -1.403  0.00  0.00      PROA C  
ATOM   4021  HN  LEU P 249       4.819  11.268   2.258  0.00  0.00      PROA H  
ATOM   4022  HA  LEU P 249       4.178  10.737  -0.435  0.00  0.00      PROA H  
ATOM   4023  HB1 LEU P 249       6.204  12.752   0.636  0.00  0.00      PROA H  
ATOM   4024  HB2 LEU P 249       4.499  13.089   0.657  0.00  0.00      PROA H  
ATOM   4025  HG  LEU P 249       5.817  12.468  -2.062  0.00  0.00      PROA H  
ATOM   4026 HD11 LEU P 249       2.989  13.504  -1.137  0.00  0.00      PROA H  
ATOM   4027 HD12 LEU P 249       3.325  11.969  -1.889  0.00  0.00      PROA H  
ATOM   4028 HD13 LEU P 249       3.633  13.429  -2.861  0.00  0.00      PROA H  
ATOM   4029 HD21 LEU P 249       5.233  15.056  -0.609  0.00  0.00      PROA H  
ATOM   4030 HD22 LEU P 249       5.702  14.922  -2.401  0.00  0.00      PROA H  
ATOM   4031 HD23 LEU P 249       6.759  14.446  -1.073  0.00  0.00      PROA H  
ATOM   4032  N   LEU P 250       7.174  10.065   0.653  0.00  0.00      PROA N  
ATOM   4033  CA  LEU P 250       8.418   9.344   0.399  0.00  0.00      PROA C  
ATOM   4034  C   LEU P 250       8.255   7.871   0.174  0.00  0.00      PROA C  
ATOM   4035  O   LEU P 250       8.808   7.221  -0.689  0.00  0.00      PROA O  
ATOM   4036  CB  LEU P 250       9.518   9.594   1.538  0.00  0.00      PROA C  
ATOM   4037  CG  LEU P 250      10.852   8.880   1.450  0.00  0.00      PROA C  
ATOM   4038  CD1 LEU P 250      11.563   9.076   0.171  0.00  0.00      PROA C  
ATOM   4039  CD2 LEU P 250      11.693   9.447   2.602  0.00  0.00      PROA C  
ATOM   4040  HN  LEU P 250       7.040  10.549   1.515  0.00  0.00      PROA H  
ATOM   4041  HA  LEU P 250       8.986   9.724  -0.438  0.00  0.00      PROA H  
ATOM   4042  HB1 LEU P 250       8.976   9.341   2.475  0.00  0.00      PROA H  
ATOM   4043  HB2 LEU P 250       9.697  10.689   1.594  0.00  0.00      PROA H  
ATOM   4044  HG  LEU P 250      10.787   7.784   1.623  0.00  0.00      PROA H  
ATOM   4045 HD11 LEU P 250      10.869   8.906  -0.679  0.00  0.00      PROA H  
ATOM   4046 HD12 LEU P 250      12.384   8.348  -0.006  0.00  0.00      PROA H  
ATOM   4047 HD13 LEU P 250      12.030  10.081   0.254  0.00  0.00      PROA H  
ATOM   4048 HD21 LEU P 250      12.044  10.469   2.347  0.00  0.00      PROA H  
ATOM   4049 HD22 LEU P 250      12.572   8.808   2.832  0.00  0.00      PROA H  
ATOM   4050 HD23 LEU P 250      11.142   9.490   3.567  0.00  0.00      PROA H  
ATOM   4051  N   TYR P 251       7.397   7.213   0.949  0.00  0.00      PROA N  
ATOM   4052  CA  TYR P 251       7.047   5.789   0.823  0.00  0.00      PROA C  
ATOM   4053  C   TYR P 251       6.361   5.432  -0.502  0.00  0.00      PROA C  
ATOM   4054  O   TYR P 251       6.741   4.496  -1.223  0.00  0.00      PROA O  
ATOM   4055  CB  TYR P 251       6.184   5.349   2.054  0.00  0.00      PROA C  
ATOM   4056  CG  TYR P 251       5.653   3.952   2.131  0.00  0.00      PROA C  
ATOM   4057  CD1 TYR P 251       4.492   3.603   1.349  0.00  0.00      PROA C  
ATOM   4058  CD2 TYR P 251       6.111   2.932   2.978  0.00  0.00      PROA C  
ATOM   4059  CE1 TYR P 251       3.842   2.377   1.447  0.00  0.00      PROA C  
ATOM   4060  CE2 TYR P 251       5.521   1.660   2.990  0.00  0.00      PROA C  
ATOM   4061  CZ  TYR P 251       4.476   1.317   2.151  0.00  0.00      PROA C  
ATOM   4062  OH  TYR P 251       3.809   0.088   2.355  0.00  0.00      PROA O  
ATOM   4063  HN  TYR P 251       6.929   7.636   1.721  0.00  0.00      PROA H  
ATOM   4064  HA  TYR P 251       7.979   5.246   0.892  0.00  0.00      PROA H  
ATOM   4065  HB1 TYR P 251       5.429   6.157   2.155  0.00  0.00      PROA H  
ATOM   4066  HB2 TYR P 251       6.783   5.357   2.990  0.00  0.00      PROA H  
ATOM   4067  HD1 TYR P 251       4.025   4.386   0.770  0.00  0.00      PROA H  
ATOM   4068  HD2 TYR P 251       6.848   3.305   3.674  0.00  0.00      PROA H  
ATOM   4069  HE1 TYR P 251       2.900   2.193   0.953  0.00  0.00      PROA H  
ATOM   4070  HE2 TYR P 251       5.949   0.942   3.674  0.00  0.00      PROA H  
ATOM   4071  HH  TYR P 251       4.463  -0.528   2.696  0.00  0.00      PROA H  
ATOM   4072  N   ALA P 252       5.329   6.223  -0.913  0.00  0.00      PROA N  
ATOM   4073  CA  ALA P 252       4.750   6.074  -2.197  0.00  0.00      PROA C  
ATOM   4074  C   ALA P 252       5.667   6.343  -3.373  0.00  0.00      PROA C  
ATOM   4075  O   ALA P 252       5.645   5.631  -4.365  0.00  0.00      PROA O  
ATOM   4076  CB  ALA P 252       3.573   7.044  -2.360  0.00  0.00      PROA C  
ATOM   4077  HN  ALA P 252       4.918   6.934  -0.347  0.00  0.00      PROA H  
ATOM   4078  HA  ALA P 252       4.464   5.038  -2.300  0.00  0.00      PROA H  
ATOM   4079  HB1 ALA P 252       2.717   6.921  -1.662  0.00  0.00      PROA H  
ATOM   4080  HB2 ALA P 252       3.122   6.946  -3.370  0.00  0.00      PROA H  
ATOM   4081  HB3 ALA P 252       3.922   8.096  -2.291  0.00  0.00      PROA H  
ATOM   4082  N   THR P 253       6.542   7.384  -3.263  0.00  0.00      PROA N  
ATOM   4083  CA  THR P 253       7.531   7.756  -4.259  0.00  0.00      PROA C  
ATOM   4084  C   THR P 253       8.575   6.640  -4.521  0.00  0.00      PROA C  
ATOM   4085  O   THR P 253       8.715   6.120  -5.601  0.00  0.00      PROA O  
ATOM   4086  CB  THR P 253       8.368   9.012  -3.870  0.00  0.00      PROA C  
ATOM   4087  CG2 THR P 253       9.572   9.193  -4.862  0.00  0.00      PROA C  
ATOM   4088  OG1 THR P 253       7.622  10.260  -3.965  0.00  0.00      PROA O  
ATOM   4089  HN  THR P 253       6.411   7.986  -2.479  0.00  0.00      PROA H  
ATOM   4090  HA  THR P 253       7.005   8.026  -5.162  0.00  0.00      PROA H  
ATOM   4091  HB  THR P 253       8.650   8.876  -2.803  0.00  0.00      PROA H  
ATOM   4092  HG1 THR P 253       7.112  10.179  -3.155  0.00  0.00      PROA H  
ATOM   4093 HG21 THR P 253       9.193   9.344  -5.895  0.00  0.00      PROA H  
ATOM   4094 HG22 THR P 253      10.265   8.324  -4.897  0.00  0.00      PROA H  
ATOM   4095 HG23 THR P 253      10.216  10.063  -4.612  0.00  0.00      PROA H  
ATOM   4096  N   ILE P 254       9.257   6.229  -3.448  0.00  0.00      PROA N  
ATOM   4097  CA  ILE P 254      10.183   5.153  -3.588  0.00  0.00      PROA C  
ATOM   4098  C   ILE P 254       9.505   3.828  -3.908  0.00  0.00      PROA C  
ATOM   4099  O   ILE P 254       9.907   3.124  -4.801  0.00  0.00      PROA O  
ATOM   4100  CB  ILE P 254      11.077   5.160  -2.294  0.00  0.00      PROA C  
ATOM   4101  CG1 ILE P 254      11.873   6.447  -2.025  0.00  0.00      PROA C  
ATOM   4102  CG2 ILE P 254      11.895   3.842  -2.055  0.00  0.00      PROA C  
ATOM   4103  CD  ILE P 254      12.916   6.727  -3.012  0.00  0.00      PROA C  
ATOM   4104  HN  ILE P 254       8.957   6.620  -2.581  0.00  0.00      PROA H  
ATOM   4105  HA  ILE P 254      10.694   5.421  -4.501  0.00  0.00      PROA H  
ATOM   4106  HB  ILE P 254      10.336   5.099  -1.468  0.00  0.00      PROA H  
ATOM   4107 HG11 ILE P 254      12.355   6.424  -1.025  0.00  0.00      PROA H  
ATOM   4108 HG12 ILE P 254      11.143   7.284  -1.993  0.00  0.00      PROA H  
ATOM   4109 HG21 ILE P 254      12.775   3.649  -2.705  0.00  0.00      PROA H  
ATOM   4110 HG22 ILE P 254      11.222   2.966  -2.168  0.00  0.00      PROA H  
ATOM   4111 HG23 ILE P 254      12.149   3.771  -0.975  0.00  0.00      PROA H  
ATOM   4112  HD1 ILE P 254      12.605   6.590  -4.070  0.00  0.00      PROA H  
ATOM   4113  HD2 ILE P 254      13.768   6.018  -2.945  0.00  0.00      PROA H  
ATOM   4114  HD3 ILE P 254      13.293   7.752  -2.803  0.00  0.00      PROA H  
ATOM   4115  N   PHE P 255       8.339   3.466  -3.236  0.00  0.00      PROA N  
ATOM   4116  CA  PHE P 255       7.779   2.181  -3.444  0.00  0.00      PROA C  
ATOM   4117  C   PHE P 255       7.008   2.041  -4.693  0.00  0.00      PROA C  
ATOM   4118  O   PHE P 255       7.070   0.990  -5.299  0.00  0.00      PROA O  
ATOM   4119  CB  PHE P 255       7.247   1.569  -2.079  0.00  0.00      PROA C  
ATOM   4120  CG  PHE P 255       8.371   1.453  -1.076  0.00  0.00      PROA C  
ATOM   4121  CD1 PHE P 255       8.466   2.257   0.111  0.00  0.00      PROA C  
ATOM   4122  CD2 PHE P 255       9.453   0.536  -1.295  0.00  0.00      PROA C  
ATOM   4123  CE1 PHE P 255       9.486   2.151   1.050  0.00  0.00      PROA C  
ATOM   4124  CE2 PHE P 255      10.478   0.447  -0.348  0.00  0.00      PROA C  
ATOM   4125  CZ  PHE P 255      10.502   1.239   0.820  0.00  0.00      PROA C  
ATOM   4126  HN  PHE P 255       7.953   4.052  -2.528  0.00  0.00      PROA H  
ATOM   4127  HA  PHE P 255       8.625   1.536  -3.629  0.00  0.00      PROA H  
ATOM   4128  HB1 PHE P 255       6.868   0.537  -2.239  0.00  0.00      PROA H  
ATOM   4129  HB2 PHE P 255       6.451   2.187  -1.611  0.00  0.00      PROA H  
ATOM   4130  HD1 PHE P 255       7.621   2.859   0.410  0.00  0.00      PROA H  
ATOM   4131  HD2 PHE P 255       9.489  -0.074  -2.185  0.00  0.00      PROA H  
ATOM   4132  HE1 PHE P 255       9.376   2.793   1.911  0.00  0.00      PROA H  
ATOM   4133  HE2 PHE P 255      11.190  -0.364  -0.383  0.00  0.00      PROA H  
ATOM   4134  HZ  PHE P 255      11.237   1.075   1.594  0.00  0.00      PROA H  
ATOM   4135  N   GLY P 256       6.372   3.133  -5.255  0.00  0.00      PROA N  
ATOM   4136  CA  GLY P 256       5.596   2.893  -6.511  0.00  0.00      PROA C  
ATOM   4137  C   GLY P 256       6.499   2.708  -7.712  0.00  0.00      PROA C  
ATOM   4138  O   GLY P 256       6.296   1.840  -8.537  0.00  0.00      PROA O  
ATOM   4139  HN  GLY P 256       6.285   4.003  -4.777  0.00  0.00      PROA H  
ATOM   4140  HA1 GLY P 256       5.062   3.813  -6.702  0.00  0.00      PROA H  
ATOM   4141  HA2 GLY P 256       4.963   2.045  -6.294  0.00  0.00      PROA H  
ATOM   4142  N   ASN P 257       7.606   3.494  -7.750  0.00  0.00      PROA N  
ATOM   4143  CA  ASN P 257       8.767   3.257  -8.621  0.00  0.00      PROA C  
ATOM   4144  C   ASN P 257       9.346   1.829  -8.428  0.00  0.00      PROA C  
ATOM   4145  O   ASN P 257       9.379   1.050  -9.374  0.00  0.00      PROA O  
ATOM   4146  CB  ASN P 257       9.722   4.406  -8.451  0.00  0.00      PROA C  
ATOM   4147  CG  ASN P 257       9.205   5.787  -8.866  0.00  0.00      PROA C  
ATOM   4148  ND2 ASN P 257      10.076   6.828  -9.112  0.00  0.00      PROA N  
ATOM   4149  OD1 ASN P 257       7.998   5.892  -9.042  0.00  0.00      PROA O  
ATOM   4150  HN  ASN P 257       7.746   4.314  -7.201  0.00  0.00      PROA H  
ATOM   4151  HA  ASN P 257       8.302   3.156  -9.590  0.00  0.00      PROA H  
ATOM   4152  HB1 ASN P 257      10.486   4.239  -9.241  0.00  0.00      PROA H  
ATOM   4153  HB2 ASN P 257      10.179   4.300  -7.444  0.00  0.00      PROA H  
ATOM   4154 HD21 ASN P 257       9.597   7.703  -9.174  0.00  0.00      PROA H  
ATOM   4155 HD22 ASN P 257      11.055   6.654  -9.226  0.00  0.00      PROA H  
ATOM   4156  N   VAL P 258       9.684   1.363  -7.154  0.00  0.00      PROA N  
ATOM   4157  CA  VAL P 258      10.010  -0.017  -6.869  0.00  0.00      PROA C  
ATOM   4158  C   VAL P 258       9.039  -1.098  -7.445  0.00  0.00      PROA C  
ATOM   4159  O   VAL P 258       9.438  -2.068  -8.088  0.00  0.00      PROA O  
ATOM   4160  CB  VAL P 258      10.333  -0.300  -5.385  0.00  0.00      PROA C  
ATOM   4161  CG1 VAL P 258      10.305  -1.797  -5.052  0.00  0.00      PROA C  
ATOM   4162  CG2 VAL P 258      11.701   0.240  -5.002  0.00  0.00      PROA C  
ATOM   4163  HN  VAL P 258       9.715   1.984  -6.374  0.00  0.00      PROA H  
ATOM   4164  HA  VAL P 258      10.949  -0.153  -7.384  0.00  0.00      PROA H  
ATOM   4165  HB  VAL P 258       9.585   0.266  -4.790  0.00  0.00      PROA H  
ATOM   4166 HG11 VAL P 258       9.225  -2.051  -5.014  0.00  0.00      PROA H  
ATOM   4167 HG12 VAL P 258      10.748  -2.116  -4.084  0.00  0.00      PROA H  
ATOM   4168 HG13 VAL P 258      10.767  -2.440  -5.832  0.00  0.00      PROA H  
ATOM   4169 HG21 VAL P 258      11.767   1.342  -5.130  0.00  0.00      PROA H  
ATOM   4170 HG22 VAL P 258      12.435  -0.227  -5.693  0.00  0.00      PROA H  
ATOM   4171 HG23 VAL P 258      12.114  -0.136  -4.042  0.00  0.00      PROA H  
ATOM   4172  N   THR P 259       7.702  -0.881  -7.229  0.00  0.00      PROA N  
ATOM   4173  CA  THR P 259       6.576  -1.715  -7.727  0.00  0.00      PROA C  
ATOM   4174  C   THR P 259       6.578  -1.762  -9.261  0.00  0.00      PROA C  
ATOM   4175  O   THR P 259       6.466  -2.898  -9.789  0.00  0.00      PROA O  
ATOM   4176  CB  THR P 259       5.250  -1.254  -7.235  0.00  0.00      PROA C  
ATOM   4177  CG2 THR P 259       4.089  -2.225  -7.440  0.00  0.00      PROA C  
ATOM   4178  OG1 THR P 259       5.277  -0.955  -5.832  0.00  0.00      PROA O  
ATOM   4179  HN  THR P 259       7.444  -0.183  -6.565  0.00  0.00      PROA H  
ATOM   4180  HA  THR P 259       6.782  -2.720  -7.392  0.00  0.00      PROA H  
ATOM   4181  HB  THR P 259       4.914  -0.366  -7.812  0.00  0.00      PROA H  
ATOM   4182  HG1 THR P 259       5.908  -0.258  -5.637  0.00  0.00      PROA H  
ATOM   4183 HG21 THR P 259       4.056  -2.576  -8.494  0.00  0.00      PROA H  
ATOM   4184 HG22 THR P 259       3.088  -1.783  -7.251  0.00  0.00      PROA H  
ATOM   4185 HG23 THR P 259       4.107  -3.118  -6.780  0.00  0.00      PROA H  
ATOM   4186  N   THR P 260       6.709  -0.595  -9.945  0.00  0.00      PROA N  
ATOM   4187  CA  THR P 260       6.680  -0.387 -11.423  0.00  0.00      PROA C  
ATOM   4188  C   THR P 260       7.892  -1.180 -12.010  0.00  0.00      PROA C  
ATOM   4189  O   THR P 260       7.792  -1.998 -12.911  0.00  0.00      PROA O  
ATOM   4190  CB  THR P 260       6.667   1.044 -11.941  0.00  0.00      PROA C  
ATOM   4191  CG2 THR P 260       6.520   0.960 -13.526  0.00  0.00      PROA C  
ATOM   4192  OG1 THR P 260       5.541   1.766 -11.486  0.00  0.00      PROA O  
ATOM   4193  HN  THR P 260       6.612   0.248  -9.420  0.00  0.00      PROA H  
ATOM   4194  HA  THR P 260       5.805  -0.891 -11.806  0.00  0.00      PROA H  
ATOM   4195  HB  THR P 260       7.560   1.619 -11.615  0.00  0.00      PROA H  
ATOM   4196  HG1 THR P 260       5.535   1.743 -10.526  0.00  0.00      PROA H  
ATOM   4197 HG21 THR P 260       5.846   0.101 -13.731  0.00  0.00      PROA H  
ATOM   4198 HG22 THR P 260       7.512   0.762 -13.986  0.00  0.00      PROA H  
ATOM   4199 HG23 THR P 260       6.203   1.932 -13.963  0.00  0.00      PROA H  
ATOM   4200  N   ILE P 261       9.034  -0.986 -11.419  0.00  0.00      PROA N  
ATOM   4201  CA  ILE P 261      10.294  -1.516 -11.951  0.00  0.00      PROA C  
ATOM   4202  C   ILE P 261      10.423  -2.994 -11.905  0.00  0.00      PROA C  
ATOM   4203  O   ILE P 261      11.028  -3.641 -12.826  0.00  0.00      PROA O  
ATOM   4204  CB  ILE P 261      11.538  -0.921 -11.313  0.00  0.00      PROA C  
ATOM   4205  CG1 ILE P 261      11.545   0.593 -11.487  0.00  0.00      PROA C  
ATOM   4206  CG2 ILE P 261      12.887  -1.490 -11.836  0.00  0.00      PROA C  
ATOM   4207  CD  ILE P 261      11.981   1.102 -12.893  0.00  0.00      PROA C  
ATOM   4208  HN  ILE P 261       8.932  -0.289 -10.713  0.00  0.00      PROA H  
ATOM   4209  HA  ILE P 261      10.325  -1.275 -13.003  0.00  0.00      PROA H  
ATOM   4210  HB  ILE P 261      11.414  -1.215 -10.249  0.00  0.00      PROA H  
ATOM   4211 HG11 ILE P 261      12.229   1.029 -10.728  0.00  0.00      PROA H  
ATOM   4212 HG12 ILE P 261      10.508   0.906 -11.242  0.00  0.00      PROA H  
ATOM   4213 HG21 ILE P 261      13.064  -1.254 -12.907  0.00  0.00      PROA H  
ATOM   4214 HG22 ILE P 261      12.997  -2.579 -11.644  0.00  0.00      PROA H  
ATOM   4215 HG23 ILE P 261      13.728  -1.116 -11.214  0.00  0.00      PROA H  
ATOM   4216  HD1 ILE P 261      11.896   2.208 -12.959  0.00  0.00      PROA H  
ATOM   4217  HD2 ILE P 261      11.305   0.719 -13.686  0.00  0.00      PROA H  
ATOM   4218  HD3 ILE P 261      12.943   0.656 -13.226  0.00  0.00      PROA H  
ATOM   4219  N   PHE P 262       9.849  -3.680 -10.863  0.00  0.00      PROA N  
ATOM   4220  CA  PHE P 262       9.872  -5.101 -10.753  0.00  0.00      PROA C  
ATOM   4221  C   PHE P 262       8.918  -5.734 -11.781  0.00  0.00      PROA C  
ATOM   4222  O   PHE P 262       9.050  -6.794 -12.303  0.00  0.00      PROA O  
ATOM   4223  CB  PHE P 262       9.500  -5.560  -9.276  0.00  0.00      PROA C  
ATOM   4224  CG  PHE P 262       9.644  -7.105  -8.994  0.00  0.00      PROA C  
ATOM   4225  CD1 PHE P 262      10.822  -7.865  -9.217  0.00  0.00      PROA C  
ATOM   4226  CD2 PHE P 262       8.532  -7.845  -8.480  0.00  0.00      PROA C  
ATOM   4227  CE1 PHE P 262      10.969  -9.218  -8.813  0.00  0.00      PROA C  
ATOM   4228  CE2 PHE P 262       8.647  -9.188  -8.009  0.00  0.00      PROA C  
ATOM   4229  CZ  PHE P 262       9.858  -9.868  -8.246  0.00  0.00      PROA C  
ATOM   4230  HN  PHE P 262       9.437  -3.194 -10.096  0.00  0.00      PROA H  
ATOM   4231  HA  PHE P 262      10.870  -5.429 -11.005  0.00  0.00      PROA H  
ATOM   4232  HB1 PHE P 262       8.462  -5.303  -8.976  0.00  0.00      PROA H  
ATOM   4233  HB2 PHE P 262      10.170  -5.016  -8.576  0.00  0.00      PROA H  
ATOM   4234  HD1 PHE P 262      11.709  -7.407  -9.631  0.00  0.00      PROA H  
ATOM   4235  HD2 PHE P 262       7.587  -7.371  -8.256  0.00  0.00      PROA H  
ATOM   4236  HE1 PHE P 262      11.883  -9.780  -8.928  0.00  0.00      PROA H  
ATOM   4237  HE2 PHE P 262       7.806  -9.710  -7.576  0.00  0.00      PROA H  
ATOM   4238  HZ  PHE P 262       9.927 -10.900  -7.937  0.00  0.00      PROA H  
ATOM   4239  N   GLN P 263       7.762  -5.013 -12.028  0.00  0.00      PROA N  
ATOM   4240  CA  GLN P 263       6.740  -5.579 -12.911  0.00  0.00      PROA C  
ATOM   4241  C   GLN P 263       7.180  -5.800 -14.359  0.00  0.00      PROA C  
ATOM   4242  O   GLN P 263       6.769  -6.747 -14.993  0.00  0.00      PROA O  
ATOM   4243  CB  GLN P 263       5.495  -4.771 -12.996  0.00  0.00      PROA C  
ATOM   4244  CG  GLN P 263       4.751  -4.664 -11.643  0.00  0.00      PROA C  
ATOM   4245  CD  GLN P 263       4.969  -5.747 -10.548  0.00  0.00      PROA C  
ATOM   4246  NE2 GLN P 263       5.517  -5.320  -9.334  0.00  0.00      PROA N  
ATOM   4247  OE1 GLN P 263       4.635  -6.922 -10.772  0.00  0.00      PROA O  
ATOM   4248  HN  GLN P 263       7.603  -4.115 -11.626  0.00  0.00      PROA H  
ATOM   4249  HA  GLN P 263       6.416  -6.541 -12.543  0.00  0.00      PROA H  
ATOM   4250  HB1 GLN P 263       4.862  -5.313 -13.731  0.00  0.00      PROA H  
ATOM   4251  HB2 GLN P 263       5.622  -3.787 -13.495  0.00  0.00      PROA H  
ATOM   4252  HG1 GLN P 263       3.671  -4.760 -11.884  0.00  0.00      PROA H  
ATOM   4253  HG2 GLN P 263       4.817  -3.616 -11.280  0.00  0.00      PROA H  
ATOM   4254 HE21 GLN P 263       5.409  -5.879  -8.512  0.00  0.00      PROA H  
ATOM   4255 HE22 GLN P 263       5.758  -4.352  -9.259  0.00  0.00      PROA H  
ATOM   4256  N   GLN P 264       8.183  -4.940 -14.859  0.00  0.00      PROA N  
ATOM   4257  CA  GLN P 264       8.512  -5.000 -16.294  0.00  0.00      PROA C  
ATOM   4258  C   GLN P 264       9.393  -6.177 -16.654  0.00  0.00      PROA C  
ATOM   4259  O   GLN P 264       9.408  -6.645 -17.791  0.00  0.00      PROA O  
ATOM   4260  CB  GLN P 264       9.252  -3.670 -16.593  0.00  0.00      PROA C  
ATOM   4261  CG  GLN P 264       8.453  -2.312 -16.280  0.00  0.00      PROA C  
ATOM   4262  CD  GLN P 264       6.990  -2.249 -16.663  0.00  0.00      PROA C  
ATOM   4263  NE2 GLN P 264       6.124  -1.907 -15.698  0.00  0.00      PROA N  
ATOM   4264  OE1 GLN P 264       6.666  -2.574 -17.785  0.00  0.00      PROA O  
ATOM   4265  HN  GLN P 264       8.575  -4.244 -14.261  0.00  0.00      PROA H  
ATOM   4266  HA  GLN P 264       7.609  -5.176 -16.860  0.00  0.00      PROA H  
ATOM   4267  HB1 GLN P 264       9.436  -3.720 -17.687  0.00  0.00      PROA H  
ATOM   4268  HB2 GLN P 264      10.263  -3.657 -16.132  0.00  0.00      PROA H  
ATOM   4269  HG1 GLN P 264       8.960  -1.579 -16.943  0.00  0.00      PROA H  
ATOM   4270  HG2 GLN P 264       8.635  -1.884 -15.271  0.00  0.00      PROA H  
ATOM   4271 HE21 GLN P 264       5.141  -1.860 -15.873  0.00  0.00      PROA H  
ATOM   4272 HE22 GLN P 264       6.577  -1.829 -14.810  0.00  0.00      PROA H  
ATOM   4273  N   MET P 265      10.068  -6.638 -15.635  0.00  0.00      PROA N  
ATOM   4274  CA  MET P 265      10.821  -7.896 -15.809  0.00  0.00      PROA C  
ATOM   4275  C   MET P 265       9.915  -9.144 -16.124  0.00  0.00      PROA C  
ATOM   4276  O   MET P 265      10.411 -10.053 -16.779  0.00  0.00      PROA O  
ATOM   4277  CB  MET P 265      11.524  -8.184 -14.518  0.00  0.00      PROA C  
ATOM   4278  CG  MET P 265      12.200  -6.970 -13.827  0.00  0.00      PROA C  
ATOM   4279  SD  MET P 265      13.136  -7.483 -12.373  0.00  0.00      PROA S  
ATOM   4280  CE  MET P 265      13.626  -5.792 -11.930  0.00  0.00      PROA C  
ATOM   4281  HN  MET P 265      10.012  -6.137 -14.775  0.00  0.00      PROA H  
ATOM   4282  HA  MET P 265      11.570  -7.791 -16.580  0.00  0.00      PROA H  
ATOM   4283  HB1 MET P 265      12.212  -9.055 -14.572  0.00  0.00      PROA H  
ATOM   4284  HB2 MET P 265      10.751  -8.535 -13.801  0.00  0.00      PROA H  
ATOM   4285  HG1 MET P 265      11.446  -6.207 -13.539  0.00  0.00      PROA H  
ATOM   4286  HG2 MET P 265      12.894  -6.441 -14.515  0.00  0.00      PROA H  
ATOM   4287  HE1 MET P 265      12.717  -5.193 -11.708  0.00  0.00      PROA H  
ATOM   4288  HE2 MET P 265      14.218  -5.255 -12.701  0.00  0.00      PROA H  
ATOM   4289  HE3 MET P 265      14.256  -5.781 -11.015  0.00  0.00      PROA H  
ATOM   4290  N   TYR P 266       8.703  -9.205 -15.764  0.00  0.00      PROA N  
ATOM   4291  CA  TYR P 266       7.847 -10.264 -16.247  0.00  0.00      PROA C  
ATOM   4292  C   TYR P 266       6.999  -9.829 -17.387  0.00  0.00      PROA C  
ATOM   4293  O   TYR P 266       6.161 -10.569 -17.882  0.00  0.00      PROA O  
ATOM   4294  CB  TYR P 266       6.937 -10.579 -15.007  0.00  0.00      PROA C  
ATOM   4295  CG  TYR P 266       7.619 -11.087 -13.749  0.00  0.00      PROA C  
ATOM   4296  CD1 TYR P 266       8.060 -12.427 -13.635  0.00  0.00      PROA C  
ATOM   4297  CD2 TYR P 266       7.570 -10.341 -12.606  0.00  0.00      PROA C  
ATOM   4298  CE1 TYR P 266       8.648 -12.898 -12.422  0.00  0.00      PROA C  
ATOM   4299  CE2 TYR P 266       8.027 -10.854 -11.354  0.00  0.00      PROA C  
ATOM   4300  CZ  TYR P 266       8.551 -12.137 -11.231  0.00  0.00      PROA C  
ATOM   4301  OH  TYR P 266       8.982 -12.643 -10.014  0.00  0.00      PROA O  
ATOM   4302  HN  TYR P 266       8.322  -8.504 -15.166  0.00  0.00      PROA H  
ATOM   4303  HA  TYR P 266       8.364 -11.150 -16.586  0.00  0.00      PROA H  
ATOM   4304  HB1 TYR P 266       6.174 -11.320 -15.325  0.00  0.00      PROA H  
ATOM   4305  HB2 TYR P 266       6.302  -9.681 -14.848  0.00  0.00      PROA H  
ATOM   4306  HD1 TYR P 266       8.064 -13.049 -14.517  0.00  0.00      PROA H  
ATOM   4307  HD2 TYR P 266       7.257  -9.307 -12.613  0.00  0.00      PROA H  
ATOM   4308  HE1 TYR P 266       9.142 -13.857 -12.486  0.00  0.00      PROA H  
ATOM   4309  HE2 TYR P 266       7.971 -10.122 -10.562  0.00  0.00      PROA H  
ATOM   4310  HH  TYR P 266       8.216 -12.601  -9.436  0.00  0.00      PROA H  
ATOM   4311  N   ALA P 267       7.070  -8.560 -17.788  0.00  0.00      PROA N  
ATOM   4312  CA  ALA P 267       5.915  -8.083 -18.546  0.00  0.00      PROA C  
ATOM   4313  C   ALA P 267       5.873  -8.552 -20.045  0.00  0.00      PROA C  
ATOM   4314  O   ALA P 267       4.846  -8.640 -20.647  0.00  0.00      PROA O  
ATOM   4315  CB  ALA P 267       5.870  -6.513 -18.428  0.00  0.00      PROA C  
ATOM   4316  HN  ALA P 267       7.715  -7.872 -17.463  0.00  0.00      PROA H  
ATOM   4317  HA  ALA P 267       4.988  -8.460 -18.139  0.00  0.00      PROA H  
ATOM   4318  HB1 ALA P 267       5.816  -6.265 -17.347  0.00  0.00      PROA H  
ATOM   4319  HB2 ALA P 267       4.917  -6.069 -18.789  0.00  0.00      PROA H  
ATOM   4320  HB3 ALA P 267       6.848  -6.136 -18.796  0.00  0.00      PROA H  
ATOM   4321  N   ASN P 268       7.052  -8.789 -20.586  0.00  0.00      PROA N  
ATOM   4322  CA  ASN P 268       7.220  -9.347 -21.912  0.00  0.00      PROA C  
ATOM   4323  C   ASN P 268       6.678 -10.772 -21.942  0.00  0.00      PROA C  
ATOM   4324  O   ASN P 268       6.143 -11.209 -22.934  0.00  0.00      PROA O  
ATOM   4325  CB  ASN P 268       8.689  -9.423 -22.276  0.00  0.00      PROA C  
ATOM   4326  CG  ASN P 268       9.219  -8.011 -22.446  0.00  0.00      PROA C  
ATOM   4327  ND2 ASN P 268       8.937  -7.322 -23.568  0.00  0.00      PROA N  
ATOM   4328  OD1 ASN P 268       9.920  -7.491 -21.591  0.00  0.00      PROA O  
ATOM   4329  HN  ASN P 268       7.901  -8.472 -20.169  0.00  0.00      PROA H  
ATOM   4330  HA  ASN P 268       6.633  -8.808 -22.641  0.00  0.00      PROA H  
ATOM   4331  HB1 ASN P 268       8.824  -9.939 -23.250  0.00  0.00      PROA H  
ATOM   4332  HB2 ASN P 268       9.299  -9.878 -21.466  0.00  0.00      PROA H  
ATOM   4333 HD21 ASN P 268       9.527  -6.534 -23.744  0.00  0.00      PROA H  
ATOM   4334 HD22 ASN P 268       8.448  -7.717 -24.346  0.00  0.00      PROA H  
ATOM   4335  N   THR P 269       6.893 -11.576 -20.854  0.00  0.00      PROA N  
ATOM   4336  CA  THR P 269       6.475 -13.029 -20.731  0.00  0.00      PROA C  
ATOM   4337  C   THR P 269       4.925 -13.093 -20.528  0.00  0.00      PROA C  
ATOM   4338  O   THR P 269       4.262 -13.933 -21.152  0.00  0.00      PROA O  
ATOM   4339  CB  THR P 269       7.205 -13.771 -19.542  0.00  0.00      PROA C  
ATOM   4340  CG2 THR P 269       6.892 -15.306 -19.707  0.00  0.00      PROA C  
ATOM   4341  OG1 THR P 269       8.588 -13.628 -19.539  0.00  0.00      PROA O  
ATOM   4342  HN  THR P 269       7.492 -11.136 -20.189  0.00  0.00      PROA H  
ATOM   4343  HA  THR P 269       6.781 -13.465 -21.671  0.00  0.00      PROA H  
ATOM   4344  HB  THR P 269       6.833 -13.408 -18.560  0.00  0.00      PROA H  
ATOM   4345  HG1 THR P 269       8.832 -12.715 -19.369  0.00  0.00      PROA H  
ATOM   4346 HG21 THR P 269       5.792 -15.454 -19.664  0.00  0.00      PROA H  
ATOM   4347 HG22 THR P 269       7.188 -15.803 -18.759  0.00  0.00      PROA H  
ATOM   4348 HG23 THR P 269       7.307 -15.732 -20.646  0.00  0.00      PROA H  
ATOM   4349  N   ASN P 270       4.377 -12.156 -19.681  0.00  0.00      PROA N  
ATOM   4350  CA  ASN P 270       2.925 -12.002 -19.515  0.00  0.00      PROA C  
ATOM   4351  C   ASN P 270       2.297 -11.553 -20.793  0.00  0.00      PROA C  
ATOM   4352  O   ASN P 270       1.270 -12.122 -21.138  0.00  0.00      PROA O  
ATOM   4353  CB  ASN P 270       2.485 -11.015 -18.383  0.00  0.00      PROA C  
ATOM   4354  CG  ASN P 270       2.602 -11.738 -17.053  0.00  0.00      PROA C  
ATOM   4355  ND2 ASN P 270       3.875 -12.004 -16.616  0.00  0.00      PROA N  
ATOM   4356  OD1 ASN P 270       1.581 -11.938 -16.421  0.00  0.00      PROA O  
ATOM   4357  HN  ASN P 270       4.998 -11.599 -19.135  0.00  0.00      PROA H  
ATOM   4358  HA  ASN P 270       2.525 -12.984 -19.310  0.00  0.00      PROA H  
ATOM   4359  HB1 ASN P 270       1.390 -10.823 -18.395  0.00  0.00      PROA H  
ATOM   4360  HB2 ASN P 270       3.066 -10.074 -18.287  0.00  0.00      PROA H  
ATOM   4361 HD21 ASN P 270       3.990 -12.428 -15.718  0.00  0.00      PROA H  
ATOM   4362 HD22 ASN P 270       4.688 -11.794 -17.159  0.00  0.00      PROA H  
ATOM   4363  N   ARG P 271       2.923 -10.536 -21.576  0.00  0.00      PROA N  
ATOM   4364  CA  ARG P 271       2.482 -10.198 -22.895  0.00  0.00      PROA C  
ATOM   4365  C   ARG P 271       2.567 -11.389 -23.884  0.00  0.00      PROA C  
ATOM   4366  O   ARG P 271       1.640 -11.586 -24.704  0.00  0.00      PROA O  
ATOM   4367  CB  ARG P 271       3.298  -9.135 -23.597  0.00  0.00      PROA C  
ATOM   4368  CG  ARG P 271       3.096  -8.763 -25.058  0.00  0.00      PROA C  
ATOM   4369  CD  ARG P 271       1.761  -8.202 -25.417  0.00  0.00      PROA C  
ATOM   4370  NE  ARG P 271       1.840  -8.156 -26.915  0.00  0.00      PROA N  
ATOM   4371  CZ  ARG P 271       0.865  -7.571 -27.687  0.00  0.00      PROA C  
ATOM   4372  NH1 ARG P 271      -0.017  -6.674 -27.232  0.00  0.00      PROA N1+
ATOM   4373  NH2 ARG P 271       0.788  -7.841 -28.945  0.00  0.00      PROA N  
ATOM   4374  HN  ARG P 271       3.691 -10.070 -21.143  0.00  0.00      PROA H  
ATOM   4375  HA  ARG P 271       1.442  -9.912 -22.926  0.00  0.00      PROA H  
ATOM   4376  HB1 ARG P 271       4.349  -9.448 -23.416  0.00  0.00      PROA H  
ATOM   4377  HB2 ARG P 271       3.137  -8.212 -23.000  0.00  0.00      PROA H  
ATOM   4378  HG1 ARG P 271       3.400  -9.645 -25.660  0.00  0.00      PROA H  
ATOM   4379  HG2 ARG P 271       3.875  -7.984 -25.206  0.00  0.00      PROA H  
ATOM   4380  HD1 ARG P 271       1.634  -7.163 -25.044  0.00  0.00      PROA H  
ATOM   4381  HD2 ARG P 271       0.880  -8.743 -25.012  0.00  0.00      PROA H  
ATOM   4382  HE  ARG P 271       2.532  -8.713 -27.375  0.00  0.00      PROA H  
ATOM   4383 HH11 ARG P 271      -0.179  -6.652 -26.246  0.00  0.00      PROA H  
ATOM   4384 HH12 ARG P 271      -0.560  -6.235 -27.948  0.00  0.00      PROA H  
ATOM   4385 HH21 ARG P 271       1.552  -8.361 -29.325  0.00  0.00      PROA H  
ATOM   4386 HH22 ARG P 271       0.193  -7.300 -29.539  0.00  0.00      PROA H  
ATOM   4387  N   TYR P 272       3.659 -12.132 -23.921  0.00  0.00      PROA N  
ATOM   4388  CA  TYR P 272       3.909 -13.405 -24.656  0.00  0.00      PROA C  
ATOM   4389  C   TYR P 272       2.845 -14.479 -24.387  0.00  0.00      PROA C  
ATOM   4390  O   TYR P 272       2.337 -15.050 -25.340  0.00  0.00      PROA O  
ATOM   4391  CB  TYR P 272       5.372 -13.914 -24.371  0.00  0.00      PROA C  
ATOM   4392  CG  TYR P 272       5.681 -15.333 -24.864  0.00  0.00      PROA C  
ATOM   4393  CD1 TYR P 272       6.242 -15.633 -26.066  0.00  0.00      PROA C  
ATOM   4394  CD2 TYR P 272       5.566 -16.317 -23.855  0.00  0.00      PROA C  
ATOM   4395  CE1 TYR P 272       6.582 -16.944 -26.319  0.00  0.00      PROA C  
ATOM   4396  CE2 TYR P 272       5.935 -17.635 -24.113  0.00  0.00      PROA C  
ATOM   4397  CZ  TYR P 272       6.408 -17.931 -25.376  0.00  0.00      PROA C  
ATOM   4398  OH  TYR P 272       6.976 -19.216 -25.621  0.00  0.00      PROA O  
ATOM   4399  HN  TYR P 272       4.396 -11.856 -23.309  0.00  0.00      PROA H  
ATOM   4400  HA  TYR P 272       3.862 -13.262 -25.725  0.00  0.00      PROA H  
ATOM   4401  HB1 TYR P 272       5.580 -13.869 -23.280  0.00  0.00      PROA H  
ATOM   4402  HB2 TYR P 272       6.079 -13.249 -24.911  0.00  0.00      PROA H  
ATOM   4403  HD1 TYR P 272       6.386 -14.933 -26.875  0.00  0.00      PROA H  
ATOM   4404  HD2 TYR P 272       5.166 -16.134 -22.868  0.00  0.00      PROA H  
ATOM   4405  HE1 TYR P 272       7.081 -17.303 -27.206  0.00  0.00      PROA H  
ATOM   4406  HE2 TYR P 272       5.941 -18.428 -23.380  0.00  0.00      PROA H  
ATOM   4407  HH  TYR P 272       7.845 -19.071 -26.002  0.00  0.00      PROA H  
ATOM   4408  N   HSD P 273       2.504 -14.776 -23.126  0.00  0.00      PROA N  
ATOM   4409  CA  HSD P 273       1.327 -15.457 -22.708  0.00  0.00      PROA C  
ATOM   4410  C   HSD P 273      -0.087 -14.916 -23.199  0.00  0.00      PROA C  
ATOM   4411  O   HSD P 273      -0.908 -15.623 -23.785  0.00  0.00      PROA O  
ATOM   4412  CB  HSD P 273       1.461 -15.649 -21.194  0.00  0.00      PROA C  
ATOM   4413  CG  HSD P 273       0.324 -16.375 -20.674  0.00  0.00      PROA C  
ATOM   4414  CD2 HSD P 273      -0.237 -17.536 -21.187  0.00  0.00      PROA C  
ATOM   4415  ND1 HSD P 273      -0.115 -16.232 -19.421  0.00  0.00      PROA N  
ATOM   4416  CE1 HSD P 273      -0.889 -17.310 -19.120  0.00  0.00      PROA C  
ATOM   4417  NE2 HSD P 273      -1.043 -18.114 -20.145  0.00  0.00      PROA N  
ATOM   4418  HN  HSD P 273       2.978 -14.479 -22.300  0.00  0.00      PROA H  
ATOM   4419  HA  HSD P 273       1.370 -16.439 -23.155  0.00  0.00      PROA H  
ATOM   4420  HB1 HSD P 273       1.439 -14.600 -20.828  0.00  0.00      PROA H  
ATOM   4421  HB2 HSD P 273       2.381 -16.184 -20.876  0.00  0.00      PROA H  
ATOM   4422  HD1 HSD P 273       0.139 -15.503 -18.785  0.00  0.00      PROA H  
ATOM   4423  HD2 HSD P 273      -0.146 -17.831 -22.225  0.00  0.00      PROA H  
ATOM   4424  HE1 HSD P 273      -1.502 -17.507 -18.240  0.00  0.00      PROA H  
ATOM   4425  N   GLU P 274      -0.381 -13.551 -23.014  0.00  0.00      PROA N  
ATOM   4426  CA  GLU P 274      -1.661 -13.016 -23.373  0.00  0.00      PROA C  
ATOM   4427  C   GLU P 274      -1.841 -13.049 -24.854  0.00  0.00      PROA C  
ATOM   4428  O   GLU P 274      -2.882 -13.481 -25.376  0.00  0.00      PROA O  
ATOM   4429  CB  GLU P 274      -1.686 -11.547 -22.718  0.00  0.00      PROA C  
ATOM   4430  CG  GLU P 274      -2.955 -10.655 -22.891  0.00  0.00      PROA C  
ATOM   4431  CD  GLU P 274      -2.880  -9.174 -22.245  0.00  0.00      PROA C  
ATOM   4432  OE1 GLU P 274      -2.982  -9.131 -21.009  0.00  0.00      PROA O  
ATOM   4433  OE2 GLU P 274      -2.811  -8.189 -22.986  0.00  0.00      PROA O1-
ATOM   4434  HN  GLU P 274       0.243 -12.911 -22.574  0.00  0.00      PROA H  
ATOM   4435  HA  GLU P 274      -2.428 -13.587 -22.871  0.00  0.00      PROA H  
ATOM   4436  HB1 GLU P 274      -0.792 -11.063 -23.167  0.00  0.00      PROA H  
ATOM   4437  HB2 GLU P 274      -1.347 -11.567 -21.660  0.00  0.00      PROA H  
ATOM   4438  HG1 GLU P 274      -3.859 -11.127 -22.449  0.00  0.00      PROA H  
ATOM   4439  HG2 GLU P 274      -3.067 -10.395 -23.965  0.00  0.00      PROA H  
ATOM   4440  N   MET P 275      -0.744 -12.846 -25.607  0.00  0.00      PROA N  
ATOM   4441  CA  MET P 275      -0.703 -13.102 -27.051  0.00  0.00      PROA C  
ATOM   4442  C   MET P 275      -1.065 -14.479 -27.469  0.00  0.00      PROA C  
ATOM   4443  O   MET P 275      -1.914 -14.652 -28.250  0.00  0.00      PROA O  
ATOM   4444  CB  MET P 275       0.701 -12.645 -27.594  0.00  0.00      PROA C  
ATOM   4445  CG  MET P 275       1.007 -13.250 -29.013  0.00  0.00      PROA C  
ATOM   4446  SD  MET P 275       2.503 -12.542 -29.831  0.00  0.00      PROA S  
ATOM   4447  CE  MET P 275       3.627 -13.291 -28.656  0.00  0.00      PROA C  
ATOM   4448  HN  MET P 275       0.034 -12.503 -25.087  0.00  0.00      PROA H  
ATOM   4449  HA  MET P 275      -1.492 -12.508 -27.489  0.00  0.00      PROA H  
ATOM   4450  HB1 MET P 275       1.493 -13.034 -26.919  0.00  0.00      PROA H  
ATOM   4451  HB2 MET P 275       0.592 -11.540 -27.639  0.00  0.00      PROA H  
ATOM   4452  HG1 MET P 275       0.120 -13.084 -29.661  0.00  0.00      PROA H  
ATOM   4453  HG2 MET P 275       1.230 -14.330 -28.878  0.00  0.00      PROA H  
ATOM   4454  HE1 MET P 275       3.327 -14.213 -28.112  0.00  0.00      PROA H  
ATOM   4455  HE2 MET P 275       3.787 -12.507 -27.886  0.00  0.00      PROA H  
ATOM   4456  HE3 MET P 275       4.634 -13.399 -29.113  0.00  0.00      PROA H  
ATOM   4457  N   LEU P 276      -0.385 -15.437 -26.827  0.00  0.00      PROA N  
ATOM   4458  CA  LEU P 276      -0.721 -16.806 -27.034  0.00  0.00      PROA C  
ATOM   4459  C   LEU P 276      -2.151 -17.325 -26.798  0.00  0.00      PROA C  
ATOM   4460  O   LEU P 276      -2.818 -17.890 -27.635  0.00  0.00      PROA O  
ATOM   4461  CB  LEU P 276       0.331 -17.745 -26.413  0.00  0.00      PROA C  
ATOM   4462  CG  LEU P 276       1.577 -17.875 -27.239  0.00  0.00      PROA C  
ATOM   4463  CD1 LEU P 276       2.789 -18.402 -26.340  0.00  0.00      PROA C  
ATOM   4464  CD2 LEU P 276       1.261 -18.769 -28.460  0.00  0.00      PROA C  
ATOM   4465  HN  LEU P 276       0.311 -15.211 -26.150  0.00  0.00      PROA H  
ATOM   4466  HA  LEU P 276      -0.595 -16.930 -28.099  0.00  0.00      PROA H  
ATOM   4467  HB1 LEU P 276       0.067 -18.823 -26.360  0.00  0.00      PROA H  
ATOM   4468  HB2 LEU P 276       0.517 -17.470 -25.353  0.00  0.00      PROA H  
ATOM   4469  HG  LEU P 276       1.763 -16.790 -27.389  0.00  0.00      PROA H  
ATOM   4470 HD11 LEU P 276       2.683 -19.489 -26.136  0.00  0.00      PROA H  
ATOM   4471 HD12 LEU P 276       2.735 -17.972 -25.317  0.00  0.00      PROA H  
ATOM   4472 HD13 LEU P 276       3.775 -18.118 -26.766  0.00  0.00      PROA H  
ATOM   4473 HD21 LEU P 276       0.639 -18.238 -29.212  0.00  0.00      PROA H  
ATOM   4474 HD22 LEU P 276       0.783 -19.722 -28.146  0.00  0.00      PROA H  
ATOM   4475 HD23 LEU P 276       2.160 -18.941 -29.090  0.00  0.00      PROA H  
ATOM   4476  N   ASN P 277      -2.789 -17.039 -25.665  0.00  0.00      PROA N  
ATOM   4477  CA  ASN P 277      -4.250 -16.896 -25.387  0.00  0.00      PROA C  
ATOM   4478  C   ASN P 277      -5.106 -16.059 -26.287  0.00  0.00      PROA C  
ATOM   4479  O   ASN P 277      -6.221 -16.473 -26.690  0.00  0.00      PROA O  
ATOM   4480  CB  ASN P 277      -4.481 -16.284 -23.947  0.00  0.00      PROA C  
ATOM   4481  CG  ASN P 277      -3.889 -17.253 -22.873  0.00  0.00      PROA C  
ATOM   4482  ND2 ASN P 277      -3.233 -16.615 -21.912  0.00  0.00      PROA N  
ATOM   4483  OD1 ASN P 277      -4.076 -18.472 -22.838  0.00  0.00      PROA O  
ATOM   4484  HN  ASN P 277      -2.184 -16.706 -24.946  0.00  0.00      PROA H  
ATOM   4485  HA  ASN P 277      -4.753 -17.849 -25.322  0.00  0.00      PROA H  
ATOM   4486  HB1 ASN P 277      -5.566 -16.210 -23.721  0.00  0.00      PROA H  
ATOM   4487  HB2 ASN P 277      -3.866 -15.359 -23.900  0.00  0.00      PROA H  
ATOM   4488 HD21 ASN P 277      -2.860 -17.091 -21.116  0.00  0.00      PROA H  
ATOM   4489 HD22 ASN P 277      -3.085 -15.635 -22.048  0.00  0.00      PROA H  
ATOM   4490  N   SER P 278      -4.710 -14.839 -26.778  0.00  0.00      PROA N  
ATOM   4491  CA  SER P 278      -5.494 -14.115 -27.832  0.00  0.00      PROA C  
ATOM   4492  C   SER P 278      -5.516 -14.760 -29.174  0.00  0.00      PROA C  
ATOM   4493  O   SER P 278      -6.524 -14.646 -29.817  0.00  0.00      PROA O  
ATOM   4494  CB  SER P 278      -4.862 -12.727 -28.138  0.00  0.00      PROA C  
ATOM   4495  OG  SER P 278      -4.784 -12.001 -26.879  0.00  0.00      PROA O  
ATOM   4496  HN  SER P 278      -3.846 -14.438 -26.485  0.00  0.00      PROA H  
ATOM   4497  HA  SER P 278      -6.492 -14.100 -27.421  0.00  0.00      PROA H  
ATOM   4498  HB1 SER P 278      -5.564 -12.183 -28.806  0.00  0.00      PROA H  
ATOM   4499  HB2 SER P 278      -3.846 -12.756 -28.586  0.00  0.00      PROA H  
ATOM   4500  HG1 SER P 278      -4.201 -12.519 -26.318  0.00  0.00      PROA H  
ATOM   4501  N   VAL P 279      -4.468 -15.407 -29.657  0.00  0.00      PROA N  
ATOM   4502  CA  VAL P 279      -4.385 -16.293 -30.821  0.00  0.00      PROA C  
ATOM   4503  C   VAL P 279      -5.262 -17.463 -30.681  0.00  0.00      PROA C  
ATOM   4504  O   VAL P 279      -5.941 -17.906 -31.652  0.00  0.00      PROA O  
ATOM   4505  CB  VAL P 279      -2.979 -16.614 -31.220  0.00  0.00      PROA C  
ATOM   4506  CG1 VAL P 279      -2.859 -17.663 -32.304  0.00  0.00      PROA C  
ATOM   4507  CG2 VAL P 279      -2.349 -15.358 -31.819  0.00  0.00      PROA C  
ATOM   4508  HN  VAL P 279      -3.679 -15.240 -29.070  0.00  0.00      PROA H  
ATOM   4509  HA  VAL P 279      -4.934 -15.740 -31.569  0.00  0.00      PROA H  
ATOM   4510  HB  VAL P 279      -2.417 -16.854 -30.292  0.00  0.00      PROA H  
ATOM   4511 HG11 VAL P 279      -3.671 -17.551 -33.054  0.00  0.00      PROA H  
ATOM   4512 HG12 VAL P 279      -3.058 -18.683 -31.912  0.00  0.00      PROA H  
ATOM   4513 HG13 VAL P 279      -1.803 -17.757 -32.633  0.00  0.00      PROA H  
ATOM   4514 HG21 VAL P 279      -2.616 -14.432 -31.267  0.00  0.00      PROA H  
ATOM   4515 HG22 VAL P 279      -2.675 -15.348 -32.881  0.00  0.00      PROA H  
ATOM   4516 HG23 VAL P 279      -1.246 -15.483 -31.872  0.00  0.00      PROA H  
ATOM   4517  N   ARG P 280      -5.315 -18.039 -29.435  0.00  0.00      PROA N  
ATOM   4518  CA  ARG P 280      -6.279 -19.066 -29.119  0.00  0.00      PROA C  
ATOM   4519  C   ARG P 280      -7.700 -18.629 -29.316  0.00  0.00      PROA C  
ATOM   4520  O   ARG P 280      -8.600 -19.258 -29.853  0.00  0.00      PROA O  
ATOM   4521  CB  ARG P 280      -6.207 -19.601 -27.658  0.00  0.00      PROA C  
ATOM   4522  CG  ARG P 280      -5.355 -20.782 -27.480  0.00  0.00      PROA C  
ATOM   4523  CD  ARG P 280      -5.533 -21.938 -28.507  0.00  0.00      PROA C  
ATOM   4524  NE  ARG P 280      -6.950 -22.093 -28.837  0.00  0.00      PROA N  
ATOM   4525  CZ  ARG P 280      -7.401 -22.710 -29.930  0.00  0.00      PROA C  
ATOM   4526  NH1 ARG P 280      -6.710 -23.481 -30.728  0.00  0.00      PROA N1+
ATOM   4527  NH2 ARG P 280      -8.678 -22.952 -29.952  0.00  0.00      PROA N  
ATOM   4528  HN  ARG P 280      -4.718 -17.787 -28.677  0.00  0.00      PROA H  
ATOM   4529  HA  ARG P 280      -6.052 -19.903 -29.763  0.00  0.00      PROA H  
ATOM   4530  HB1 ARG P 280      -7.204 -20.001 -27.371  0.00  0.00      PROA H  
ATOM   4531  HB2 ARG P 280      -5.908 -18.771 -26.984  0.00  0.00      PROA H  
ATOM   4532  HG1 ARG P 280      -5.571 -21.238 -26.490  0.00  0.00      PROA H  
ATOM   4533  HG2 ARG P 280      -4.262 -20.633 -27.613  0.00  0.00      PROA H  
ATOM   4534  HD1 ARG P 280      -5.173 -22.940 -28.193  0.00  0.00      PROA H  
ATOM   4535  HD2 ARG P 280      -4.883 -21.661 -29.364  0.00  0.00      PROA H  
ATOM   4536  HE  ARG P 280      -7.644 -21.984 -28.125  0.00  0.00      PROA H  
ATOM   4537 HH11 ARG P 280      -5.735 -23.672 -30.616  0.00  0.00      PROA H  
ATOM   4538 HH12 ARG P 280      -7.287 -23.961 -31.390  0.00  0.00      PROA H  
ATOM   4539 HH21 ARG P 280      -9.183 -22.422 -29.271  0.00  0.00      PROA H  
ATOM   4540 HH22 ARG P 280      -9.099 -23.269 -30.802  0.00  0.00      PROA H  
ATOM   4541  N   ASP P 281      -7.985 -17.372 -28.824  0.00  0.00      PROA N  
ATOM   4542  CA  ASP P 281      -9.242 -16.660 -29.038  0.00  0.00      PROA C  
ATOM   4543  C   ASP P 281      -9.706 -16.440 -30.449  0.00  0.00      PROA C  
ATOM   4544  O   ASP P 281     -10.855 -16.317 -30.793  0.00  0.00      PROA O  
ATOM   4545  CB  ASP P 281      -9.388 -15.447 -28.180  0.00  0.00      PROA C  
ATOM   4546  CG  ASP P 281      -9.959 -15.782 -26.859  0.00  0.00      PROA C  
ATOM   4547  OD1 ASP P 281     -10.146 -14.858 -26.087  0.00  0.00      PROA O  
ATOM   4548  OD2 ASP P 281     -10.273 -16.949 -26.506  0.00  0.00      PROA O1-
ATOM   4549  HN  ASP P 281      -7.276 -16.885 -28.320  0.00  0.00      PROA H  
ATOM   4550  HA  ASP P 281      -9.953 -17.400 -28.701  0.00  0.00      PROA H  
ATOM   4551  HB1 ASP P 281     -10.030 -14.626 -28.566  0.00  0.00      PROA H  
ATOM   4552  HB2 ASP P 281      -8.398 -14.990 -27.965  0.00  0.00      PROA H  
ATOM   4553  N   PHE P 282      -8.741 -16.262 -31.377  0.00  0.00      PROA N  
ATOM   4554  CA  PHE P 282      -8.899 -16.097 -32.857  0.00  0.00      PROA C  
ATOM   4555  C   PHE P 282      -9.246 -17.477 -33.401  0.00  0.00      PROA C  
ATOM   4556  O   PHE P 282     -10.267 -17.638 -34.072  0.00  0.00      PROA O  
ATOM   4557  CB  PHE P 282      -7.555 -15.391 -33.184  0.00  0.00      PROA C  
ATOM   4558  CG  PHE P 282      -7.566 -15.013 -34.611  0.00  0.00      PROA C  
ATOM   4559  CD1 PHE P 282      -7.905 -13.660 -34.908  0.00  0.00      PROA C  
ATOM   4560  CD2 PHE P 282      -7.391 -15.923 -35.672  0.00  0.00      PROA C  
ATOM   4561  CE1 PHE P 282      -7.854 -13.194 -36.231  0.00  0.00      PROA C  
ATOM   4562  CE2 PHE P 282      -7.287 -15.417 -36.971  0.00  0.00      PROA C  
ATOM   4563  CZ  PHE P 282      -7.576 -14.099 -37.256  0.00  0.00      PROA C  
ATOM   4564  HN  PHE P 282      -7.840 -16.066 -30.999  0.00  0.00      PROA H  
ATOM   4565  HA  PHE P 282      -9.794 -15.511 -33.005  0.00  0.00      PROA H  
ATOM   4566  HB1 PHE P 282      -6.662 -16.041 -33.060  0.00  0.00      PROA H  
ATOM   4567  HB2 PHE P 282      -7.487 -14.508 -32.513  0.00  0.00      PROA H  
ATOM   4568  HD1 PHE P 282      -8.144 -13.046 -34.052  0.00  0.00      PROA H  
ATOM   4569  HD2 PHE P 282      -7.239 -16.983 -35.530  0.00  0.00      PROA H  
ATOM   4570  HE1 PHE P 282      -7.993 -12.131 -36.364  0.00  0.00      PROA H  
ATOM   4571  HE2 PHE P 282      -6.975 -16.045 -37.792  0.00  0.00      PROA H  
ATOM   4572  HZ  PHE P 282      -7.627 -13.698 -38.257  0.00  0.00      PROA H  
ATOM   4573  N   LEU P 283      -8.459 -18.466 -32.999  0.00  0.00      PROA N  
ATOM   4574  CA  LEU P 283      -8.550 -19.792 -33.620  0.00  0.00      PROA C  
ATOM   4575  C   LEU P 283      -9.853 -20.527 -33.213  0.00  0.00      PROA C  
ATOM   4576  O   LEU P 283     -10.398 -21.340 -33.934  0.00  0.00      PROA O  
ATOM   4577  CB  LEU P 283      -7.371 -20.730 -33.265  0.00  0.00      PROA C  
ATOM   4578  CG  LEU P 283      -5.951 -20.275 -33.664  0.00  0.00      PROA C  
ATOM   4579  CD1 LEU P 283      -4.848 -20.933 -32.795  0.00  0.00      PROA C  
ATOM   4580  CD2 LEU P 283      -5.705 -20.557 -35.145  0.00  0.00      PROA C  
ATOM   4581  HN  LEU P 283      -7.766 -18.409 -32.285  0.00  0.00      PROA H  
ATOM   4582  HA  LEU P 283      -8.491 -19.680 -34.692  0.00  0.00      PROA H  
ATOM   4583  HB1 LEU P 283      -7.517 -21.759 -33.657  0.00  0.00      PROA H  
ATOM   4584  HB2 LEU P 283      -7.314 -20.852 -32.162  0.00  0.00      PROA H  
ATOM   4585  HG  LEU P 283      -5.927 -19.188 -33.435  0.00  0.00      PROA H  
ATOM   4586 HD11 LEU P 283      -5.400 -21.172 -31.861  0.00  0.00      PROA H  
ATOM   4587 HD12 LEU P 283      -3.863 -20.427 -32.709  0.00  0.00      PROA H  
ATOM   4588 HD13 LEU P 283      -4.583 -21.942 -33.178  0.00  0.00      PROA H  
ATOM   4589 HD21 LEU P 283      -5.534 -21.647 -35.278  0.00  0.00      PROA H  
ATOM   4590 HD22 LEU P 283      -4.888 -19.870 -35.451  0.00  0.00      PROA H  
ATOM   4591 HD23 LEU P 283      -6.606 -20.309 -35.747  0.00  0.00      PROA H  
ATOM   4592  N   LYS P 284     -10.355 -20.271 -31.964  0.00  0.00      PROA N  
ATOM   4593  CA  LYS P 284     -11.681 -20.605 -31.486  0.00  0.00      PROA C  
ATOM   4594  C   LYS P 284     -12.848 -19.840 -32.195  0.00  0.00      PROA C  
ATOM   4595  O   LYS P 284     -13.921 -20.486 -32.388  0.00  0.00      PROA O  
ATOM   4596  CB  LYS P 284     -11.691 -20.400 -29.929  0.00  0.00      PROA C  
ATOM   4597  CG  LYS P 284     -13.029 -20.421 -29.236  0.00  0.00      PROA C  
ATOM   4598  CD  LYS P 284     -12.821 -20.415 -27.773  0.00  0.00      PROA C  
ATOM   4599  CE  LYS P 284     -12.634 -18.977 -27.265  0.00  0.00      PROA C  
ATOM   4600  NZ  LYS P 284     -12.090 -18.931 -25.900  0.00  0.00      PROA N1+
ATOM   4601  HN  LYS P 284      -9.771 -19.682 -31.411  0.00  0.00      PROA H  
ATOM   4602  HA  LYS P 284     -11.820 -21.660 -31.669  0.00  0.00      PROA H  
ATOM   4603  HB1 LYS P 284     -11.190 -19.441 -29.680  0.00  0.00      PROA H  
ATOM   4604  HB2 LYS P 284     -11.015 -21.197 -29.552  0.00  0.00      PROA H  
ATOM   4605  HG1 LYS P 284     -13.665 -21.228 -29.658  0.00  0.00      PROA H  
ATOM   4606  HG2 LYS P 284     -13.634 -19.521 -29.479  0.00  0.00      PROA H  
ATOM   4607  HD1 LYS P 284     -11.889 -20.984 -27.569  0.00  0.00      PROA H  
ATOM   4608  HD2 LYS P 284     -13.697 -20.881 -27.273  0.00  0.00      PROA H  
ATOM   4609  HE1 LYS P 284     -13.639 -18.507 -27.322  0.00  0.00      PROA H  
ATOM   4610  HE2 LYS P 284     -11.959 -18.420 -27.950  0.00  0.00      PROA H  
ATOM   4611  HZ1 LYS P 284     -11.460 -19.735 -25.705  0.00  0.00      PROA H  
ATOM   4612  HZ2 LYS P 284     -12.896 -18.963 -25.244  0.00  0.00      PROA H  
ATOM   4613  HZ3 LYS P 284     -11.637 -18.010 -25.729  0.00  0.00      PROA H  
ATOM   4614  N   LEU P 285     -12.580 -18.523 -32.527  0.00  0.00      PROA N  
ATOM   4615  CA  LEU P 285     -13.558 -17.693 -33.091  0.00  0.00      PROA C  
ATOM   4616  C   LEU P 285     -13.888 -18.022 -34.522  0.00  0.00      PROA C  
ATOM   4617  O   LEU P 285     -15.063 -18.245 -34.959  0.00  0.00      PROA O  
ATOM   4618  CB  LEU P 285     -13.189 -16.160 -33.025  0.00  0.00      PROA C  
ATOM   4619  CG  LEU P 285     -14.011 -15.039 -33.714  0.00  0.00      PROA C  
ATOM   4620  CD1 LEU P 285     -15.541 -14.928 -33.628  0.00  0.00      PROA C  
ATOM   4621  CD2 LEU P 285     -13.498 -13.621 -33.287  0.00  0.00      PROA C  
ATOM   4622  HN  LEU P 285     -11.710 -18.077 -32.332  0.00  0.00      PROA H  
ATOM   4623  HA  LEU P 285     -14.448 -17.879 -32.507  0.00  0.00      PROA H  
ATOM   4624  HB1 LEU P 285     -12.153 -16.107 -33.422  0.00  0.00      PROA H  
ATOM   4625  HB2 LEU P 285     -13.126 -15.904 -31.946  0.00  0.00      PROA H  
ATOM   4626  HG  LEU P 285     -13.752 -15.016 -34.794  0.00  0.00      PROA H  
ATOM   4627 HD11 LEU P 285     -15.945 -15.795 -34.193  0.00  0.00      PROA H  
ATOM   4628 HD12 LEU P 285     -15.867 -14.031 -34.197  0.00  0.00      PROA H  
ATOM   4629 HD13 LEU P 285     -15.899 -14.821 -32.582  0.00  0.00      PROA H  
ATOM   4630 HD21 LEU P 285     -13.680 -13.345 -32.226  0.00  0.00      PROA H  
ATOM   4631 HD22 LEU P 285     -13.923 -12.902 -34.020  0.00  0.00      PROA H  
ATOM   4632 HD23 LEU P 285     -12.402 -13.743 -33.417  0.00  0.00      PROA H  
ATOM   4633  N   TYR P 286     -12.801 -18.233 -35.270  0.00  0.00      PROA N  
ATOM   4634  CA  TYR P 286     -12.802 -18.481 -36.707  0.00  0.00      PROA C  
ATOM   4635  C   TYR P 286     -12.612 -20.000 -36.859  0.00  0.00      PROA C  
ATOM   4636  O   TYR P 286     -12.280 -20.479 -37.931  0.00  0.00      PROA O  
ATOM   4637  CB  TYR P 286     -11.788 -17.627 -37.448  0.00  0.00      PROA C  
ATOM   4638  CG  TYR P 286     -11.997 -16.097 -37.324  0.00  0.00      PROA C  
ATOM   4639  CD1 TYR P 286     -13.169 -15.472 -37.761  0.00  0.00      PROA C  
ATOM   4640  CD2 TYR P 286     -11.027 -15.364 -36.621  0.00  0.00      PROA C  
ATOM   4641  CE1 TYR P 286     -13.185 -14.066 -37.721  0.00  0.00      PROA C  
ATOM   4642  CE2 TYR P 286     -11.263 -13.999 -36.349  0.00  0.00      PROA C  
ATOM   4643  CZ  TYR P 286     -12.291 -13.274 -36.994  0.00  0.00      PROA C  
ATOM   4644  OH  TYR P 286     -12.489 -11.925 -36.728  0.00  0.00      PROA O  
ATOM   4645  HN  TYR P 286     -11.898 -17.981 -34.931  0.00  0.00      PROA H  
ATOM   4646  HA  TYR P 286     -13.809 -18.255 -37.026  0.00  0.00      PROA H  
ATOM   4647  HB1 TYR P 286     -11.717 -17.996 -38.493  0.00  0.00      PROA H  
ATOM   4648  HB2 TYR P 286     -10.816 -17.956 -37.024  0.00  0.00      PROA H  
ATOM   4649  HD1 TYR P 286     -13.902 -15.999 -38.353  0.00  0.00      PROA H  
ATOM   4650  HD2 TYR P 286     -10.242 -15.899 -36.106  0.00  0.00      PROA H  
ATOM   4651  HE1 TYR P 286     -14.028 -13.552 -38.158  0.00  0.00      PROA H  
ATOM   4652  HE2 TYR P 286     -10.580 -13.446 -35.721  0.00  0.00      PROA H  
ATOM   4653  HH  TYR P 286     -11.783 -11.653 -36.137  0.00  0.00      PROA H  
ATOM   4654  N   GLN P 287     -12.993 -20.803 -35.840  0.00  0.00      PROA N  
ATOM   4655  CA  GLN P 287     -13.032 -22.218 -35.700  0.00  0.00      PROA C  
ATOM   4656  C   GLN P 287     -12.066 -23.098 -36.505  0.00  0.00      PROA C  
ATOM   4657  O   GLN P 287     -12.510 -24.024 -37.203  0.00  0.00      PROA O  
ATOM   4658  CB  GLN P 287     -14.509 -22.776 -35.763  0.00  0.00      PROA C  
ATOM   4659  CG  GLN P 287     -15.456 -22.204 -36.905  0.00  0.00      PROA C  
ATOM   4660  CD  GLN P 287     -15.033 -22.825 -38.244  0.00  0.00      PROA C  
ATOM   4661  NE2 GLN P 287     -14.207 -22.191 -39.016  0.00  0.00      PROA N  
ATOM   4662  OE1 GLN P 287     -15.539 -23.892 -38.559  0.00  0.00      PROA O  
ATOM   4663  HN  GLN P 287     -13.302 -20.258 -35.065  0.00  0.00      PROA H  
ATOM   4664  HA  GLN P 287     -12.751 -22.444 -34.682  0.00  0.00      PROA H  
ATOM   4665  HB1 GLN P 287     -15.000 -22.114 -35.018  0.00  0.00      PROA H  
ATOM   4666  HB2 GLN P 287     -14.639 -23.829 -35.434  0.00  0.00      PROA H  
ATOM   4667  HG1 GLN P 287     -15.325 -21.101 -36.894  0.00  0.00      PROA H  
ATOM   4668  HG2 GLN P 287     -16.501 -22.478 -36.644  0.00  0.00      PROA H  
ATOM   4669 HE21 GLN P 287     -13.866 -21.325 -38.649  0.00  0.00      PROA H  
ATOM   4670 HE22 GLN P 287     -14.056 -22.480 -39.962  0.00  0.00      PROA H  
ATOM   4671  N   VAL P 288     -10.784 -22.919 -36.238  0.00  0.00      PROA N  
ATOM   4672  CA  VAL P 288      -9.679 -23.646 -36.837  0.00  0.00      PROA C  
ATOM   4673  C   VAL P 288      -9.483 -25.165 -36.401  0.00  0.00      PROA C  
ATOM   4674  O   VAL P 288      -9.438 -25.395 -35.184  0.00  0.00      PROA O  
ATOM   4675  CB  VAL P 288      -8.408 -22.724 -36.730  0.00  0.00      PROA C  
ATOM   4676  CG1 VAL P 288      -7.269 -23.419 -37.518  0.00  0.00      PROA C  
ATOM   4677  CG2 VAL P 288      -8.774 -21.406 -37.473  0.00  0.00      PROA C  
ATOM   4678  HN  VAL P 288     -10.542 -22.370 -35.442  0.00  0.00      PROA H  
ATOM   4679  HA  VAL P 288      -9.874 -23.697 -37.898  0.00  0.00      PROA H  
ATOM   4680  HB  VAL P 288      -8.042 -22.496 -35.706  0.00  0.00      PROA H  
ATOM   4681 HG11 VAL P 288      -7.480 -23.496 -38.606  0.00  0.00      PROA H  
ATOM   4682 HG12 VAL P 288      -6.945 -24.391 -37.088  0.00  0.00      PROA H  
ATOM   4683 HG13 VAL P 288      -6.344 -22.805 -37.482  0.00  0.00      PROA H  
ATOM   4684 HG21 VAL P 288      -7.890 -21.020 -38.024  0.00  0.00      PROA H  
ATOM   4685 HG22 VAL P 288      -9.007 -20.580 -36.768  0.00  0.00      PROA H  
ATOM   4686 HG23 VAL P 288      -9.588 -21.498 -38.223  0.00  0.00      PROA H  
ATOM   4687  N   PRO P 289      -9.502 -26.195 -37.297  0.00  0.00      PROA N  
ATOM   4688  CA  PRO P 289      -9.116 -27.595 -37.070  0.00  0.00      PROA C  
ATOM   4689  C   PRO P 289      -7.939 -27.888 -36.110  0.00  0.00      PROA C  
ATOM   4690  O   PRO P 289      -7.018 -27.083 -36.015  0.00  0.00      PROA O  
ATOM   4691  CB  PRO P 289      -8.886 -28.191 -38.501  0.00  0.00      PROA C  
ATOM   4692  CG  PRO P 289      -9.840 -27.409 -39.410  0.00  0.00      PROA C  
ATOM   4693  CD  PRO P 289      -9.786 -26.019 -38.741  0.00  0.00      PROA C  
ATOM   4694  HA  PRO P 289      -9.985 -27.967 -36.548  0.00  0.00      PROA H  
ATOM   4695  HB1 PRO P 289      -9.118 -29.275 -38.436  0.00  0.00      PROA H  
ATOM   4696  HB2 PRO P 289      -7.873 -27.984 -38.909  0.00  0.00      PROA H  
ATOM   4697  HG1 PRO P 289      -9.402 -27.334 -40.429  0.00  0.00      PROA H  
ATOM   4698  HG2 PRO P 289     -10.915 -27.660 -39.284  0.00  0.00      PROA H  
ATOM   4699  HD1 PRO P 289      -8.872 -25.517 -39.124  0.00  0.00      PROA H  
ATOM   4700  HD2 PRO P 289     -10.663 -25.407 -39.044  0.00  0.00      PROA H  
ATOM   4701  N   LYS P 290      -7.985 -29.049 -35.427  0.00  0.00      PROA N  
ATOM   4702  CA  LYS P 290      -6.868 -29.555 -34.630  0.00  0.00      PROA C  
ATOM   4703  C   LYS P 290      -5.632 -29.711 -35.538  0.00  0.00      PROA C  
ATOM   4704  O   LYS P 290      -5.689 -30.021 -36.723  0.00  0.00      PROA O  
ATOM   4705  CB  LYS P 290      -7.365 -30.811 -33.907  0.00  0.00      PROA C  
ATOM   4706  CG  LYS P 290      -8.080 -30.450 -32.541  0.00  0.00      PROA C  
ATOM   4707  CD  LYS P 290      -9.357 -29.699 -32.863  0.00  0.00      PROA C  
ATOM   4708  CE  LYS P 290     -10.445 -29.425 -31.762  0.00  0.00      PROA C  
ATOM   4709  NZ  LYS P 290     -10.968 -30.622 -31.046  0.00  0.00      PROA N1+
ATOM   4710  HN  LYS P 290      -8.809 -29.608 -35.465  0.00  0.00      PROA H  
ATOM   4711  HA  LYS P 290      -6.593 -28.835 -33.873  0.00  0.00      PROA H  
ATOM   4712  HB1 LYS P 290      -6.530 -31.464 -33.573  0.00  0.00      PROA H  
ATOM   4713  HB2 LYS P 290      -8.019 -31.455 -34.534  0.00  0.00      PROA H  
ATOM   4714  HG1 LYS P 290      -7.459 -29.810 -31.879  0.00  0.00      PROA H  
ATOM   4715  HG2 LYS P 290      -8.410 -31.378 -32.026  0.00  0.00      PROA H  
ATOM   4716  HD1 LYS P 290      -9.858 -30.402 -33.563  0.00  0.00      PROA H  
ATOM   4717  HD2 LYS P 290      -9.000 -28.694 -33.172  0.00  0.00      PROA H  
ATOM   4718  HE1 LYS P 290     -11.352 -29.147 -32.341  0.00  0.00      PROA H  
ATOM   4719  HE2 LYS P 290     -10.183 -28.630 -31.031  0.00  0.00      PROA H  
ATOM   4720  HZ1 LYS P 290     -11.835 -30.257 -30.603  0.00  0.00      PROA H  
ATOM   4721  HZ2 LYS P 290     -10.346 -30.973 -30.290  0.00  0.00      PROA H  
ATOM   4722  HZ3 LYS P 290     -11.203 -31.319 -31.782  0.00  0.00      PROA H  
ATOM   4723  N   GLY P 291      -4.428 -29.425 -35.002  0.00  0.00      PROA N  
ATOM   4724  CA  GLY P 291      -3.205 -29.715 -35.772  0.00  0.00      PROA C  
ATOM   4725  C   GLY P 291      -2.872 -28.469 -36.498  0.00  0.00      PROA C  
ATOM   4726  O   GLY P 291      -1.838 -27.867 -36.239  0.00  0.00      PROA O  
ATOM   4727  HN  GLY P 291      -4.335 -28.991 -34.110  0.00  0.00      PROA H  
ATOM   4728  HA1 GLY P 291      -3.363 -30.516 -36.479  0.00  0.00      PROA H  
ATOM   4729  HA2 GLY P 291      -2.470 -29.892 -35.001  0.00  0.00      PROA H  
ATOM   4730  N   LEU P 292      -3.780 -27.984 -37.351  0.00  0.00      PROA N  
ATOM   4731  CA  LEU P 292      -3.635 -26.594 -37.865  0.00  0.00      PROA C  
ATOM   4732  C   LEU P 292      -3.607 -25.437 -36.835  0.00  0.00      PROA C  
ATOM   4733  O   LEU P 292      -2.704 -24.620 -36.869  0.00  0.00      PROA O  
ATOM   4734  CB  LEU P 292      -4.661 -26.311 -38.993  0.00  0.00      PROA C  
ATOM   4735  CG  LEU P 292      -4.417 -25.013 -39.906  0.00  0.00      PROA C  
ATOM   4736  CD1 LEU P 292      -2.965 -24.992 -40.395  0.00  0.00      PROA C  
ATOM   4737  CD2 LEU P 292      -5.368 -24.913 -41.116  0.00  0.00      PROA C  
ATOM   4738  HN  LEU P 292      -4.683 -28.397 -37.444  0.00  0.00      PROA H  
ATOM   4739  HA  LEU P 292      -2.651 -26.686 -38.300  0.00  0.00      PROA H  
ATOM   4740  HB1 LEU P 292      -5.684 -26.294 -38.560  0.00  0.00      PROA H  
ATOM   4741  HB2 LEU P 292      -4.573 -27.129 -39.739  0.00  0.00      PROA H  
ATOM   4742  HG  LEU P 292      -4.654 -24.119 -39.290  0.00  0.00      PROA H  
ATOM   4743 HD11 LEU P 292      -2.687 -25.962 -40.862  0.00  0.00      PROA H  
ATOM   4744 HD12 LEU P 292      -2.329 -24.964 -39.485  0.00  0.00      PROA H  
ATOM   4745 HD13 LEU P 292      -2.774 -24.126 -41.065  0.00  0.00      PROA H  
ATOM   4746 HD21 LEU P 292      -6.436 -24.907 -40.812  0.00  0.00      PROA H  
ATOM   4747 HD22 LEU P 292      -5.073 -25.636 -41.906  0.00  0.00      PROA H  
ATOM   4748 HD23 LEU P 292      -5.225 -23.931 -41.615  0.00  0.00      PROA H  
ATOM   4749  N   SER P 293      -4.487 -25.481 -35.791  0.00  0.00      PROA N  
ATOM   4750  CA  SER P 293      -4.286 -24.623 -34.681  0.00  0.00      PROA C  
ATOM   4751  C   SER P 293      -2.995 -24.726 -33.990  0.00  0.00      PROA C  
ATOM   4752  O   SER P 293      -2.335 -23.709 -33.923  0.00  0.00      PROA O  
ATOM   4753  CB  SER P 293      -5.345 -24.876 -33.595  0.00  0.00      PROA C  
ATOM   4754  OG  SER P 293      -6.719 -24.689 -34.059  0.00  0.00      PROA O  
ATOM   4755  HN  SER P 293      -5.240 -26.134 -35.752  0.00  0.00      PROA H  
ATOM   4756  HA  SER P 293      -4.319 -23.608 -35.049  0.00  0.00      PROA H  
ATOM   4757  HB1 SER P 293      -5.326 -24.087 -32.814  0.00  0.00      PROA H  
ATOM   4758  HB2 SER P 293      -5.338 -25.876 -33.111  0.00  0.00      PROA H  
ATOM   4759  HG1 SER P 293      -6.904 -25.339 -34.741  0.00  0.00      PROA H  
ATOM   4760  N   GLU P 294      -2.591 -25.882 -33.669  0.00  0.00      PROA N  
ATOM   4761  CA  GLU P 294      -1.300 -25.978 -33.072  0.00  0.00      PROA C  
ATOM   4762  C   GLU P 294      -0.116 -25.461 -33.946  0.00  0.00      PROA C  
ATOM   4763  O   GLU P 294       0.737 -24.660 -33.560  0.00  0.00      PROA O  
ATOM   4764  CB  GLU P 294      -0.995 -27.437 -32.723  0.00  0.00      PROA C  
ATOM   4765  CG  GLU P 294      -1.697 -27.744 -31.371  0.00  0.00      PROA C  
ATOM   4766  CD  GLU P 294      -3.201 -27.817 -31.485  0.00  0.00      PROA C  
ATOM   4767  OE1 GLU P 294      -3.717 -28.285 -32.561  0.00  0.00      PROA O  
ATOM   4768  OE2 GLU P 294      -3.918 -27.330 -30.606  0.00  0.00      PROA O1-
ATOM   4769  HN  GLU P 294      -3.158 -26.702 -33.652  0.00  0.00      PROA H  
ATOM   4770  HA  GLU P 294      -1.358 -25.434 -32.141  0.00  0.00      PROA H  
ATOM   4771  HB1 GLU P 294       0.079 -27.557 -32.468  0.00  0.00      PROA H  
ATOM   4772  HB2 GLU P 294      -1.294 -28.090 -33.572  0.00  0.00      PROA H  
ATOM   4773  HG1 GLU P 294      -1.333 -27.041 -30.592  0.00  0.00      PROA H  
ATOM   4774  HG2 GLU P 294      -1.394 -28.749 -31.007  0.00  0.00      PROA H  
ATOM   4775  N   ARG P 295      -0.168 -25.797 -35.268  0.00  0.00      PROA N  
ATOM   4776  CA  ARG P 295       0.785 -25.121 -36.184  0.00  0.00      PROA C  
ATOM   4777  C   ARG P 295       0.873 -23.628 -36.201  0.00  0.00      PROA C  
ATOM   4778  O   ARG P 295       1.948 -23.056 -36.139  0.00  0.00      PROA O  
ATOM   4779  CB  ARG P 295       0.695 -25.819 -37.536  0.00  0.00      PROA C  
ATOM   4780  CG  ARG P 295       1.280 -27.256 -37.809  0.00  0.00      PROA C  
ATOM   4781  CD  ARG P 295       2.812 -27.440 -37.748  0.00  0.00      PROA C  
ATOM   4782  NE  ARG P 295       3.510 -26.830 -38.896  0.00  0.00      PROA N  
ATOM   4783  CZ  ARG P 295       4.807 -26.512 -38.942  0.00  0.00      PROA C  
ATOM   4784  NH1 ARG P 295       5.595 -26.668 -37.906  0.00  0.00      PROA N1+
ATOM   4785  NH2 ARG P 295       5.287 -25.939 -40.009  0.00  0.00      PROA N  
ATOM   4786  HN  ARG P 295      -0.819 -26.358 -35.773  0.00  0.00      PROA H  
ATOM   4787  HA  ARG P 295       1.745 -25.342 -35.740  0.00  0.00      PROA H  
ATOM   4788  HB1 ARG P 295       1.062 -25.105 -38.304  0.00  0.00      PROA H  
ATOM   4789  HB2 ARG P 295      -0.393 -25.912 -37.737  0.00  0.00      PROA H  
ATOM   4790  HG1 ARG P 295       0.799 -27.638 -38.734  0.00  0.00      PROA H  
ATOM   4791  HG2 ARG P 295       0.854 -28.000 -37.102  0.00  0.00      PROA H  
ATOM   4792  HD1 ARG P 295       3.084 -28.517 -37.767  0.00  0.00      PROA H  
ATOM   4793  HD2 ARG P 295       3.036 -26.810 -36.861  0.00  0.00      PROA H  
ATOM   4794  HE  ARG P 295       3.021 -26.834 -39.768  0.00  0.00      PROA H  
ATOM   4795 HH11 ARG P 295       5.075 -27.193 -37.231  0.00  0.00      PROA H  
ATOM   4796 HH12 ARG P 295       6.595 -26.664 -37.920  0.00  0.00      PROA H  
ATOM   4797 HH21 ARG P 295       4.651 -25.711 -40.746  0.00  0.00      PROA H  
ATOM   4798 HH22 ARG P 295       6.255 -25.711 -40.110  0.00  0.00      PROA H  
ATOM   4799  N   VAL P 296      -0.254 -22.860 -36.141  0.00  0.00      PROA N  
ATOM   4800  CA  VAL P 296      -0.383 -21.477 -36.000  0.00  0.00      PROA C  
ATOM   4801  C   VAL P 296       0.191 -21.027 -34.716  0.00  0.00      PROA C  
ATOM   4802  O   VAL P 296       0.876 -20.008 -34.604  0.00  0.00      PROA O  
ATOM   4803  CB  VAL P 296      -1.817 -20.892 -36.068  0.00  0.00      PROA C  
ATOM   4804  CG1 VAL P 296      -1.934 -19.417 -35.470  0.00  0.00      PROA C  
ATOM   4805  CG2 VAL P 296      -2.428 -20.967 -37.525  0.00  0.00      PROA C  
ATOM   4806  HN  VAL P 296      -1.126 -23.338 -36.205  0.00  0.00      PROA H  
ATOM   4807  HA  VAL P 296       0.208 -20.991 -36.763  0.00  0.00      PROA H  
ATOM   4808  HB  VAL P 296      -2.539 -21.543 -35.530  0.00  0.00      PROA H  
ATOM   4809 HG11 VAL P 296      -1.335 -18.738 -36.115  0.00  0.00      PROA H  
ATOM   4810 HG12 VAL P 296      -1.671 -19.331 -34.394  0.00  0.00      PROA H  
ATOM   4811 HG13 VAL P 296      -2.957 -18.988 -35.527  0.00  0.00      PROA H  
ATOM   4812 HG21 VAL P 296      -2.516 -22.046 -37.774  0.00  0.00      PROA H  
ATOM   4813 HG22 VAL P 296      -1.828 -20.335 -38.216  0.00  0.00      PROA H  
ATOM   4814 HG23 VAL P 296      -3.498 -20.681 -37.441  0.00  0.00      PROA H  
ATOM   4815  N   MET P 297       0.008 -21.802 -33.662  0.00  0.00      PROA N  
ATOM   4816  CA  MET P 297       0.598 -21.506 -32.293  0.00  0.00      PROA C  
ATOM   4817  C   MET P 297       2.060 -21.656 -32.302  0.00  0.00      PROA C  
ATOM   4818  O   MET P 297       2.744 -20.777 -31.811  0.00  0.00      PROA O  
ATOM   4819  CB  MET P 297       0.020 -22.336 -31.183  0.00  0.00      PROA C  
ATOM   4820  CG  MET P 297      -1.495 -22.118 -30.983  0.00  0.00      PROA C  
ATOM   4821  SD  MET P 297      -1.874 -20.404 -30.427  0.00  0.00      PROA S  
ATOM   4822  CE  MET P 297      -1.592 -20.925 -28.744  0.00  0.00      PROA C  
ATOM   4823  HN  MET P 297      -0.569 -22.612 -33.735  0.00  0.00      PROA H  
ATOM   4824  HA  MET P 297       0.482 -20.455 -32.076  0.00  0.00      PROA H  
ATOM   4825  HB1 MET P 297       0.519 -22.075 -30.225  0.00  0.00      PROA H  
ATOM   4826  HB2 MET P 297       0.316 -23.384 -31.405  0.00  0.00      PROA H  
ATOM   4827  HG1 MET P 297      -1.745 -22.880 -30.214  0.00  0.00      PROA H  
ATOM   4828  HG2 MET P 297      -2.040 -22.329 -31.928  0.00  0.00      PROA H  
ATOM   4829  HE1 MET P 297      -1.676 -20.020 -28.104  0.00  0.00      PROA H  
ATOM   4830  HE2 MET P 297      -0.619 -21.422 -28.540  0.00  0.00      PROA H  
ATOM   4831  HE3 MET P 297      -2.416 -21.591 -28.409  0.00  0.00      PROA H  
ATOM   4832  N   ASP P 298       2.631 -22.727 -32.894  0.00  0.00      PROA N  
ATOM   4833  CA  ASP P 298       4.080 -22.933 -33.144  0.00  0.00      PROA C  
ATOM   4834  C   ASP P 298       4.639 -21.762 -34.006  0.00  0.00      PROA C  
ATOM   4835  O   ASP P 298       5.726 -21.275 -33.808  0.00  0.00      PROA O  
ATOM   4836  CB  ASP P 298       4.332 -24.212 -33.854  0.00  0.00      PROA C  
ATOM   4837  CG  ASP P 298       4.533 -25.479 -33.053  0.00  0.00      PROA C  
ATOM   4838  OD1 ASP P 298       5.166 -26.515 -33.513  0.00  0.00      PROA O  
ATOM   4839  OD2 ASP P 298       3.854 -25.600 -32.005  0.00  0.00      PROA O1-
ATOM   4840  HN  ASP P 298       2.026 -23.351 -33.383  0.00  0.00      PROA H  
ATOM   4841  HA  ASP P 298       4.573 -23.015 -32.186  0.00  0.00      PROA H  
ATOM   4842  HB1 ASP P 298       5.218 -24.117 -34.517  0.00  0.00      PROA H  
ATOM   4843  HB2 ASP P 298       3.517 -24.358 -34.594  0.00  0.00      PROA H  
ATOM   4844  N   TYR P 299       3.870 -21.280 -34.990  0.00  0.00      PROA N  
ATOM   4845  CA  TYR P 299       4.186 -20.217 -35.880  0.00  0.00      PROA C  
ATOM   4846  C   TYR P 299       4.297 -18.866 -35.162  0.00  0.00      PROA C  
ATOM   4847  O   TYR P 299       5.259 -18.119 -35.411  0.00  0.00      PROA O  
ATOM   4848  CB  TYR P 299       3.311 -20.227 -37.191  0.00  0.00      PROA C  
ATOM   4849  CG  TYR P 299       3.081 -18.863 -37.863  0.00  0.00      PROA C  
ATOM   4850  CD1 TYR P 299       4.111 -18.289 -38.626  0.00  0.00      PROA C  
ATOM   4851  CD2 TYR P 299       1.822 -18.244 -37.774  0.00  0.00      PROA C  
ATOM   4852  CE1 TYR P 299       3.898 -17.083 -39.324  0.00  0.00      PROA C  
ATOM   4853  CE2 TYR P 299       1.665 -16.994 -38.429  0.00  0.00      PROA C  
ATOM   4854  CZ  TYR P 299       2.632 -16.457 -39.268  0.00  0.00      PROA C  
ATOM   4855  OH  TYR P 299       2.317 -15.319 -40.022  0.00  0.00      PROA O  
ATOM   4856  HN  TYR P 299       2.999 -21.764 -35.028  0.00  0.00      PROA H  
ATOM   4857  HA  TYR P 299       5.167 -20.510 -36.224  0.00  0.00      PROA H  
ATOM   4858  HB1 TYR P 299       2.320 -20.541 -36.800  0.00  0.00      PROA H  
ATOM   4859  HB2 TYR P 299       3.697 -20.943 -37.948  0.00  0.00      PROA H  
ATOM   4860  HD1 TYR P 299       5.074 -18.776 -38.641  0.00  0.00      PROA H  
ATOM   4861  HD2 TYR P 299       1.046 -18.601 -37.113  0.00  0.00      PROA H  
ATOM   4862  HE1 TYR P 299       4.680 -16.534 -39.828  0.00  0.00      PROA H  
ATOM   4863  HE2 TYR P 299       0.649 -16.649 -38.550  0.00  0.00      PROA H  
ATOM   4864  HH  TYR P 299       3.134 -14.816 -39.998  0.00  0.00      PROA H  
ATOM   4865  N   ILE P 300       3.418 -18.508 -34.161  0.00  0.00      PROA N  
ATOM   4866  CA  ILE P 300       3.574 -17.343 -33.349  0.00  0.00      PROA C  
ATOM   4867  C   ILE P 300       4.829 -17.295 -32.484  0.00  0.00      PROA C  
ATOM   4868  O   ILE P 300       5.528 -16.331 -32.468  0.00  0.00      PROA O  
ATOM   4869  CB  ILE P 300       2.363 -16.835 -32.494  0.00  0.00      PROA C  
ATOM   4870  CG1 ILE P 300       0.909 -16.945 -33.065  0.00  0.00      PROA C  
ATOM   4871  CG2 ILE P 300       2.650 -15.363 -32.120  0.00  0.00      PROA C  
ATOM   4872  CD  ILE P 300       0.769 -16.092 -34.365  0.00  0.00      PROA C  
ATOM   4873  HN  ILE P 300       2.573 -19.028 -34.066  0.00  0.00      PROA H  
ATOM   4874  HA  ILE P 300       3.720 -16.536 -34.052  0.00  0.00      PROA H  
ATOM   4875  HB  ILE P 300       2.430 -17.479 -31.591  0.00  0.00      PROA H  
ATOM   4876 HG11 ILE P 300       0.179 -16.686 -32.268  0.00  0.00      PROA H  
ATOM   4877 HG12 ILE P 300       0.832 -17.998 -33.408  0.00  0.00      PROA H  
ATOM   4878 HG21 ILE P 300       2.882 -14.809 -33.055  0.00  0.00      PROA H  
ATOM   4879 HG22 ILE P 300       3.577 -15.123 -31.556  0.00  0.00      PROA H  
ATOM   4880 HG23 ILE P 300       1.736 -14.988 -31.612  0.00  0.00      PROA H  
ATOM   4881  HD1 ILE P 300       0.282 -15.134 -34.082  0.00  0.00      PROA H  
ATOM   4882  HD2 ILE P 300       0.163 -16.656 -35.106  0.00  0.00      PROA H  
ATOM   4883  HD3 ILE P 300       1.798 -15.883 -34.728  0.00  0.00      PROA H  
ATOM   4884  N   VAL P 301       5.101 -18.501 -31.891  0.00  0.00      PROA N  
ATOM   4885  CA  VAL P 301       6.257 -18.848 -31.017  0.00  0.00      PROA C  
ATOM   4886  C   VAL P 301       7.564 -18.758 -31.799  0.00  0.00      PROA C  
ATOM   4887  O   VAL P 301       8.556 -18.116 -31.426  0.00  0.00      PROA O  
ATOM   4888  CB  VAL P 301       6.065 -20.171 -30.259  0.00  0.00      PROA C  
ATOM   4889  CG1 VAL P 301       7.322 -20.666 -29.535  0.00  0.00      PROA C  
ATOM   4890  CG2 VAL P 301       4.971 -20.117 -29.146  0.00  0.00      PROA C  
ATOM   4891  HN  VAL P 301       4.439 -19.232 -32.035  0.00  0.00      PROA H  
ATOM   4892  HA  VAL P 301       6.270 -18.007 -30.339  0.00  0.00      PROA H  
ATOM   4893  HB  VAL P 301       5.703 -20.937 -30.977  0.00  0.00      PROA H  
ATOM   4894 HG11 VAL P 301       8.042 -20.874 -30.355  0.00  0.00      PROA H  
ATOM   4895 HG12 VAL P 301       7.119 -21.626 -29.014  0.00  0.00      PROA H  
ATOM   4896 HG13 VAL P 301       7.667 -19.864 -28.849  0.00  0.00      PROA H  
ATOM   4897 HG21 VAL P 301       4.423 -21.037 -28.850  0.00  0.00      PROA H  
ATOM   4898 HG22 VAL P 301       4.198 -19.422 -29.538  0.00  0.00      PROA H  
ATOM   4899 HG23 VAL P 301       5.383 -19.588 -28.260  0.00  0.00      PROA H  
ATOM   4900  N   SER P 302       7.610 -19.418 -33.006  0.00  0.00      PROA N  
ATOM   4901  CA  SER P 302       8.579 -19.186 -34.071  0.00  0.00      PROA C  
ATOM   4902  C   SER P 302       8.779 -17.770 -34.592  0.00  0.00      PROA C  
ATOM   4903  O   SER P 302       9.902 -17.209 -34.653  0.00  0.00      PROA O  
ATOM   4904  CB  SER P 302       8.363 -20.313 -35.218  0.00  0.00      PROA C  
ATOM   4905  OG  SER P 302       9.234 -20.118 -36.317  0.00  0.00      PROA O  
ATOM   4906  HN  SER P 302       6.876 -20.087 -33.093  0.00  0.00      PROA H  
ATOM   4907  HA  SER P 302       9.474 -19.426 -33.515  0.00  0.00      PROA H  
ATOM   4908  HB1 SER P 302       7.303 -20.173 -35.523  0.00  0.00      PROA H  
ATOM   4909  HB2 SER P 302       8.498 -21.357 -34.863  0.00  0.00      PROA H  
ATOM   4910  HG1 SER P 302      10.144 -20.127 -36.010  0.00  0.00      PROA H  
ATOM   4911  N   THR P 303       7.720 -17.074 -34.898  0.00  0.00      PROA N  
ATOM   4912  CA  THR P 303       7.770 -15.669 -35.300  0.00  0.00      PROA C  
ATOM   4913  C   THR P 303       8.236 -14.722 -34.267  0.00  0.00      PROA C  
ATOM   4914  O   THR P 303       9.042 -13.788 -34.529  0.00  0.00      PROA O  
ATOM   4915  CB  THR P 303       6.463 -15.179 -35.948  0.00  0.00      PROA C  
ATOM   4916  CG2 THR P 303       6.669 -13.870 -36.718  0.00  0.00      PROA C  
ATOM   4917  OG1 THR P 303       5.976 -16.170 -36.864  0.00  0.00      PROA O  
ATOM   4918  HN  THR P 303       6.787 -17.419 -34.825  0.00  0.00      PROA H  
ATOM   4919  HA  THR P 303       8.553 -15.683 -36.044  0.00  0.00      PROA H  
ATOM   4920  HB  THR P 303       5.691 -14.939 -35.186  0.00  0.00      PROA H  
ATOM   4921  HG1 THR P 303       5.671 -16.905 -36.328  0.00  0.00      PROA H  
ATOM   4922 HG21 THR P 303       7.253 -14.058 -37.644  0.00  0.00      PROA H  
ATOM   4923 HG22 THR P 303       7.192 -13.161 -36.042  0.00  0.00      PROA H  
ATOM   4924 HG23 THR P 303       5.675 -13.539 -37.090  0.00  0.00      PROA H  
ATOM   4925  N   TRP P 304       7.921 -14.979 -32.985  0.00  0.00      PROA N  
ATOM   4926  CA  TRP P 304       8.465 -14.340 -31.855  0.00  0.00      PROA C  
ATOM   4927  C   TRP P 304       9.970 -14.498 -31.644  0.00  0.00      PROA C  
ATOM   4928  O   TRP P 304      10.710 -13.543 -31.485  0.00  0.00      PROA O  
ATOM   4929  CB  TRP P 304       7.609 -14.708 -30.641  0.00  0.00      PROA C  
ATOM   4930  CG  TRP P 304       8.221 -14.473 -29.327  0.00  0.00      PROA C  
ATOM   4931  CD1 TRP P 304       8.094 -13.323 -28.571  0.00  0.00      PROA C  
ATOM   4932  CD2 TRP P 304       9.142 -15.343 -28.600  0.00  0.00      PROA C  
ATOM   4933  CE2 TRP P 304       9.569 -14.597 -27.490  0.00  0.00      PROA C  
ATOM   4934  CE3 TRP P 304       9.585 -16.637 -28.734  0.00  0.00      PROA C  
ATOM   4935  NE1 TRP P 304       8.949 -13.376 -27.505  0.00  0.00      PROA N  
ATOM   4936  CZ2 TRP P 304      10.527 -15.052 -26.657  0.00  0.00      PROA C  
ATOM   4937  CZ3 TRP P 304      10.570 -17.179 -27.856  0.00  0.00      PROA C  
ATOM   4938  CH2 TRP P 304      11.001 -16.397 -26.807  0.00  0.00      PROA C
[truncated: 1,254,297 more chars]
