# Supplementary material for: Molecular Dynamics-Derived Pharmacophore Model Explaining the Nonselective Aspect of KV10.1 Pore Blockers
Source: Int J Mol Sci. 2021 Aug 20;22(16):8999. doi: 10.3390/ijms22168999 (PMC8396485; doi:10.3390/ijms22168999)
Supplement: Supplementary file 1 [file ijms-22-08999-s001.zip › SUPP_INFO_files/Figure8-Stable_pose_IMPR.pdb]

ATOM      1  POT POT C   1       1.645   0.136  16.897  0.00  0.00      CPOT P  
ATOM      2  POT POT C   2       0.984   0.134  10.173  0.00  0.00      CPOT P  
ATOM      3  POT POT C   3     -37.921 -43.736 -44.422  0.00  0.00      CPOT P  
ATOM      4  C1  IMPRI   1      -2.963   3.320  -3.888  0.00  0.00      IMPR C  
ATOM      5  N1  IMPRI   1      -1.463   1.329  -0.358  0.00  0.00      IMPR N  
ATOM      6  C2  IMPRI   1       1.660  -1.596  -1.004  0.00  0.00      IMPR C  
ATOM      7  N2  IMPRI   1      -0.295   1.240   4.166  0.00  0.00      IMPR N  
ATOM      8  C3  IMPRI   1      -3.814   2.692  -2.965  0.00  0.00      IMPR C  
ATOM      9  C4  IMPRI   1       0.355  -2.030  -0.647  0.00  0.00      IMPR C  
ATOM     10  C5  IMPRI   1      -1.551   3.261  -3.656  0.00  0.00      IMPR C  
ATOM     11  C6  IMPRI   1       1.864  -0.249  -1.224  0.00  0.00      IMPR C  
ATOM     12  C7  IMPRI   1      -3.307   1.968  -1.918  0.00  0.00      IMPR C  
ATOM     13  C8  IMPRI   1      -0.660  -1.098  -0.374  0.00  0.00      IMPR C  
ATOM     14  C9  IMPRI   1      -1.078   2.644  -2.471  0.00  0.00      IMPR C  
ATOM     15  C10 IMPRI   1       0.860   0.713  -0.974  0.00  0.00      IMPR C  
ATOM     16  C11 IMPRI   1      -1.924   1.954  -1.617  0.00  0.00      IMPR C  
ATOM     17  C12 IMPRI   1      -0.448   0.295  -0.611  0.00  0.00      IMPR C  
ATOM     18  C13 IMPRI   1       0.469   2.633  -2.488  0.00  0.00      IMPR C  
ATOM     19  C14 IMPRI   1       0.998   2.231  -1.084  0.00  0.00      IMPR C  
ATOM     20  C15 IMPRI   1       0.166   0.194   5.113  0.00  0.00      IMPR C  
ATOM     21  C16 IMPRI   1       0.647   2.364   4.119  0.00  0.00      IMPR C  
ATOM     22  C17 IMPRI   1      -1.746   1.749   2.224  0.00  0.00      IMPR C  
ATOM     23  C18 IMPRI   1      -2.338   1.227   0.888  0.00  0.00      IMPR C  
ATOM     24  C19 IMPRI   1      -0.800   0.735   2.825  0.00  0.00      IMPR C  
ATOM     25  H1  IMPRI   1      -3.370   3.825  -4.750  0.00  0.00      IMPR H  
ATOM     26  H2  IMPRI   1       2.493  -2.272  -1.136  0.00  0.00      IMPR H  
ATOM     27  H3  IMPRI   1      -4.873   2.850  -3.106  0.00  0.00      IMPR H  
ATOM     28  H4  IMPRI   1       0.177  -3.083  -0.487  0.00  0.00      IMPR H  
ATOM     29  H5  IMPRI   1      -0.875   3.757  -4.338  0.00  0.00      IMPR H  
ATOM     30  H6  IMPRI   1       2.786   0.151  -1.619  0.00  0.00      IMPR H  
ATOM     31  H7  IMPRI   1      -3.969   1.352  -1.328  0.00  0.00      IMPR H  
ATOM     32  H8  IMPRI   1      -1.594  -1.394   0.080  0.00  0.00      IMPR H  
ATOM     33  H9  IMPRI   1       0.769   1.916  -3.281  0.00  0.00      IMPR H  
ATOM     34  H10 IMPRI   1       0.907   3.640  -2.659  0.00  0.00      IMPR H  
ATOM     35  H11 IMPRI   1       0.535   2.772  -0.229  0.00  0.00      IMPR H  
ATOM     36  H12 IMPRI   1       2.080   2.482  -1.075  0.00  0.00      IMPR H  
ATOM     37  H13 IMPRI   1       0.198   0.789   6.050  0.00  0.00      IMPR H  
ATOM     38  H14 IMPRI   1      -0.645  -0.562   5.183  0.00  0.00      IMPR H  
ATOM     39  H15 IMPRI   1       1.109  -0.248   4.725  0.00  0.00      IMPR H  
ATOM     40  H16 IMPRI   1       0.859   2.758   5.136  0.00  0.00      IMPR H  
ATOM     41  H17 IMPRI   1       1.528   1.845   3.684  0.00  0.00      IMPR H  
ATOM     42  H18 IMPRI   1       0.271   3.161   3.444  0.00  0.00      IMPR H  
ATOM     43  H19 IMPRI   1      -2.635   2.029   2.827  0.00  0.00      IMPR H  
ATOM     44  H20 IMPRI   1      -1.241   2.713   1.995  0.00  0.00      IMPR H  
ATOM     45  H21 IMPRI   1      -2.777   0.208   0.952  0.00  0.00      IMPR H  
ATOM     46  H22 IMPRI   1      -3.197   1.913   0.733  0.00  0.00      IMPR H  
ATOM     47  H23 IMPRI   1      -1.407  -0.180   2.878  0.00  0.00      IMPR H  
ATOM     48  H24 IMPRI   1       0.103   0.478   2.251  0.00  0.00      IMPR H  
ATOM     49  H25 IMPRI   1      -1.207   1.606   4.507  0.00  0.00      IMPR H  
ATOM     50  N   CYS P   1      37.017   0.054 -22.600  0.00  0.00      PROA N  
ATOM     51  CA  CYS P   1      37.585   0.622 -21.394  0.00  0.00      PROA C  
ATOM     52  C   CYS P   1      36.974   0.153 -20.166  0.00  0.00      PROA C  
ATOM     53  O   CYS P   1      36.261   0.838 -19.444  0.00  0.00      PROA O  
ATOM     54  CB  CYS P   1      37.441   2.162 -21.569  0.00  0.00      PROA C  
ATOM     55  SG  CYS P   1      38.484   2.836 -22.791  0.00  0.00      PROA S  
ATOM     56  HA  CYS P   1      38.630   0.349 -21.373  0.00  0.00      PROA H  
ATOM     57  HB1 CYS P   1      37.748   2.716 -20.657  0.00  0.00      PROA H  
ATOM     58  HB2 CYS P   1      36.366   2.404 -21.713  0.00  0.00      PROA H  
ATOM     59  HG1 CYS P   1      39.433   2.755 -21.870  0.00  0.00      PROA H  
ATOM     60  HT1 CYS P   1      37.413   0.369 -23.509  0.00  0.00      PROA H  
ATOM     61  HT2 CYS P   1      36.023   0.357 -22.628  0.00  0.00      PROA H  
ATOM     62  HT3 CYS P   1      37.179  -0.972 -22.543  0.00  0.00      PROA H  
ATOM     63  N   VAL P   2      37.234  -1.105 -19.865  0.00  0.00      PROA N  
ATOM     64  CA  VAL P   2      36.860  -1.792 -18.687  0.00  0.00      PROA C  
ATOM     65  C   VAL P   2      37.491  -1.168 -17.398  0.00  0.00      PROA C  
ATOM     66  O   VAL P   2      36.887  -1.161 -16.330  0.00  0.00      PROA O  
ATOM     67  CB  VAL P   2      36.980  -3.263 -18.817  0.00  0.00      PROA C  
ATOM     68  CG1 VAL P   2      37.169  -4.020 -17.465  0.00  0.00      PROA C  
ATOM     69  CG2 VAL P   2      35.790  -3.777 -19.584  0.00  0.00      PROA C  
ATOM     70  HN  VAL P   2      37.707  -1.706 -20.505  0.00  0.00      PROA H  
ATOM     71  HA  VAL P   2      35.796  -1.668 -18.552  0.00  0.00      PROA H  
ATOM     72  HB  VAL P   2      37.886  -3.478 -19.422  0.00  0.00      PROA H  
ATOM     73 HG11 VAL P   2      36.286  -3.875 -16.806  0.00  0.00      PROA H  
ATOM     74 HG12 VAL P   2      38.052  -3.732 -16.856  0.00  0.00      PROA H  
ATOM     75 HG13 VAL P   2      37.269  -5.113 -17.635  0.00  0.00      PROA H  
ATOM     76 HG21 VAL P   2      35.639  -3.349 -20.597  0.00  0.00      PROA H  
ATOM     77 HG22 VAL P   2      34.950  -3.448 -18.933  0.00  0.00      PROA H  
ATOM     78 HG23 VAL P   2      35.795  -4.886 -19.652  0.00  0.00      PROA H  
ATOM     79  N   PHE P   3      38.761  -0.730 -17.351  0.00  0.00      PROA N  
ATOM     80  CA  PHE P   3      39.350  -0.174 -16.087  0.00  0.00      PROA C  
ATOM     81  C   PHE P   3      38.696   1.111 -15.737  0.00  0.00      PROA C  
ATOM     82  O   PHE P   3      38.350   1.349 -14.574  0.00  0.00      PROA O  
ATOM     83  CB  PHE P   3      40.915   0.067 -16.251  0.00  0.00      PROA C  
ATOM     84  CG  PHE P   3      41.577   0.611 -15.088  0.00  0.00      PROA C  
ATOM     85  CD1 PHE P   3      42.386   1.777 -15.252  0.00  0.00      PROA C  
ATOM     86  CD2 PHE P   3      41.318   0.210 -13.778  0.00  0.00      PROA C  
ATOM     87  CE1 PHE P   3      43.004   2.343 -14.195  0.00  0.00      PROA C  
ATOM     88  CE2 PHE P   3      41.967   0.751 -12.694  0.00  0.00      PROA C  
ATOM     89  CZ  PHE P   3      42.847   1.786 -12.884  0.00  0.00      PROA C  
ATOM     90  HN  PHE P   3      39.406  -1.130 -17.999  0.00  0.00      PROA H  
ATOM     91  HA  PHE P   3      39.042  -0.834 -15.290  0.00  0.00      PROA H  
ATOM     92  HB1 PHE P   3      41.053   0.721 -17.139  0.00  0.00      PROA H  
ATOM     93  HB2 PHE P   3      41.304  -0.924 -16.567  0.00  0.00      PROA H  
ATOM     94  HD1 PHE P   3      42.483   2.181 -16.250  0.00  0.00      PROA H  
ATOM     95  HD2 PHE P   3      40.630  -0.602 -13.588  0.00  0.00      PROA H  
ATOM     96  HE1 PHE P   3      43.619   3.231 -14.225  0.00  0.00      PROA H  
ATOM     97  HE2 PHE P   3      41.910   0.404 -11.673  0.00  0.00      PROA H  
ATOM     98  HZ  PHE P   3      43.484   2.105 -12.072  0.00  0.00      PROA H  
ATOM     99  N   LYS P   4      38.484   2.009 -16.729  0.00  0.00      PROA N  
ATOM    100  CA  LYS P   4      37.817   3.293 -16.450  0.00  0.00      PROA C  
ATOM    101  C   LYS P   4      36.443   3.166 -15.870  0.00  0.00      PROA C  
ATOM    102  O   LYS P   4      36.132   3.858 -14.882  0.00  0.00      PROA O  
ATOM    103  CB  LYS P   4      37.768   4.180 -17.739  0.00  0.00      PROA C  
ATOM    104  CG  LYS P   4      36.935   5.451 -17.644  0.00  0.00      PROA C  
ATOM    105  CD  LYS P   4      35.486   5.173 -18.167  0.00  0.00      PROA C  
ATOM    106  CE  LYS P   4      34.697   6.379 -18.680  0.00  0.00      PROA C  
ATOM    107  NZ  LYS P   4      34.421   7.323 -17.614  0.00  0.00      PROA N1+
ATOM    108  HN  LYS P   4      38.843   1.844 -17.644  0.00  0.00      PROA H  
ATOM    109  HA  LYS P   4      38.445   3.830 -15.754  0.00  0.00      PROA H  
ATOM    110  HB1 LYS P   4      37.578   3.568 -18.647  0.00  0.00      PROA H  
ATOM    111  HB2 LYS P   4      38.848   4.385 -17.897  0.00  0.00      PROA H  
ATOM    112  HG1 LYS P   4      37.346   6.319 -18.202  0.00  0.00      PROA H  
ATOM    113  HG2 LYS P   4      36.913   5.654 -16.552  0.00  0.00      PROA H  
ATOM    114  HD1 LYS P   4      34.870   4.646 -17.407  0.00  0.00      PROA H  
ATOM    115  HD2 LYS P   4      35.591   4.480 -19.029  0.00  0.00      PROA H  
ATOM    116  HE1 LYS P   4      33.731   6.076 -19.139  0.00  0.00      PROA H  
ATOM    117  HE2 LYS P   4      35.283   6.830 -19.510  0.00  0.00      PROA H  
ATOM    118  HZ1 LYS P   4      35.283   7.736 -17.201  0.00  0.00      PROA H  
ATOM    119  HZ2 LYS P   4      33.906   6.777 -16.893  0.00  0.00      PROA H  
ATOM    120  HZ3 LYS P   4      33.849   8.142 -17.900  0.00  0.00      PROA H  
ATOM    121  N   THR P   5      35.548   2.304 -16.453  0.00  0.00      PROA N  
ATOM    122  CA  THR P   5      34.145   2.137 -15.980  0.00  0.00      PROA C  
ATOM    123  C   THR P   5      34.120   1.266 -14.764  0.00  0.00      PROA C  
ATOM    124  O   THR P   5      33.227   1.324 -13.899  0.00  0.00      PROA O  
ATOM    125  CB  THR P   5      33.180   1.574 -17.034  0.00  0.00      PROA C  
ATOM    126  CG2 THR P   5      31.663   1.492 -16.625  0.00  0.00      PROA C  
ATOM    127  OG1 THR P   5      33.477   2.160 -18.272  0.00  0.00      PROA O  
ATOM    128  HN  THR P   5      35.855   1.774 -17.241  0.00  0.00      PROA H  
ATOM    129  HA  THR P   5      33.784   3.116 -15.699  0.00  0.00      PROA H  
ATOM    130  HB  THR P   5      33.604   0.553 -17.134  0.00  0.00      PROA H  
ATOM    131  HG1 THR P   5      33.159   3.064 -18.222  0.00  0.00      PROA H  
ATOM    132 HG21 THR P   5      31.650   0.974 -15.643  0.00  0.00      PROA H  
ATOM    133 HG22 THR P   5      31.127   0.914 -17.408  0.00  0.00      PROA H  
ATOM    134 HG23 THR P   5      31.301   2.510 -16.365  0.00  0.00      PROA H  
ATOM    135  N   THR P   6      35.177   0.387 -14.583  0.00  0.00      PROA N  
ATOM    136  CA  THR P   6      35.374  -0.217 -13.288  0.00  0.00      PROA C  
ATOM    137  C   THR P   6      35.587   0.812 -12.213  0.00  0.00      PROA C  
ATOM    138  O   THR P   6      34.963   0.774 -11.159  0.00  0.00      PROA O  
ATOM    139  CB  THR P   6      36.477  -1.327 -13.158  0.00  0.00      PROA C  
ATOM    140  CG2 THR P   6      36.480  -1.923 -11.757  0.00  0.00      PROA C  
ATOM    141  OG1 THR P   6      36.263  -2.472 -14.021  0.00  0.00      PROA O  
ATOM    142  HN  THR P   6      35.875   0.211 -15.274  0.00  0.00      PROA H  
ATOM    143  HA  THR P   6      34.444  -0.682 -12.997  0.00  0.00      PROA H  
ATOM    144  HB  THR P   6      37.496  -0.965 -13.413  0.00  0.00      PROA H  
ATOM    145  HG1 THR P   6      36.411  -2.224 -14.936  0.00  0.00      PROA H  
ATOM    146 HG21 THR P   6      37.238  -2.725 -11.633  0.00  0.00      PROA H  
ATOM    147 HG22 THR P   6      35.455  -2.268 -11.503  0.00  0.00      PROA H  
ATOM    148 HG23 THR P   6      36.811  -1.184 -10.995  0.00  0.00      PROA H  
ATOM    149  N   TRP P   7      36.459   1.827 -12.493  0.00  0.00      PROA N  
ATOM    150  CA  TRP P   7      36.758   3.032 -11.710  0.00  0.00      PROA C  
ATOM    151  C   TRP P   7      35.538   3.987 -11.513  0.00  0.00      PROA C  
ATOM    152  O   TRP P   7      35.265   4.406 -10.400  0.00  0.00      PROA O  
ATOM    153  CB  TRP P   7      38.034   3.808 -12.283  0.00  0.00      PROA C  
ATOM    154  CG  TRP P   7      38.927   4.456 -11.260  0.00  0.00      PROA C  
ATOM    155  CD1 TRP P   7      39.104   5.755 -10.972  0.00  0.00      PROA C  
ATOM    156  CD2 TRP P   7      39.816   3.750 -10.409  0.00  0.00      PROA C  
ATOM    157  CE2 TRP P   7      40.381   4.694  -9.567  0.00  0.00      PROA C  
ATOM    158  CE3 TRP P   7      40.093   2.432 -10.311  0.00  0.00      PROA C  
ATOM    159  NE1 TRP P   7      39.952   5.885  -9.870  0.00  0.00      PROA N  
ATOM    160  CZ2 TRP P   7      41.333   4.308  -8.618  0.00  0.00      PROA C  
ATOM    161  CZ3 TRP P   7      41.140   1.987  -9.499  0.00  0.00      PROA C  
ATOM    162  CH2 TRP P   7      41.742   2.942  -8.587  0.00  0.00      PROA C  
ATOM    163  HN  TRP P   7      36.865   1.879 -13.401  0.00  0.00      PROA H  
ATOM    164  HA  TRP P   7      36.880   2.658 -10.705  0.00  0.00      PROA H  
ATOM    165  HB1 TRP P   7      37.673   4.576 -13.000  0.00  0.00      PROA H  
ATOM    166  HB2 TRP P   7      38.679   3.131 -12.882  0.00  0.00      PROA H  
ATOM    167  HD1 TRP P   7      38.462   6.558 -11.300  0.00  0.00      PROA H  
ATOM    168  HE1 TRP P   7      39.973   6.529  -9.136  0.00  0.00      PROA H  
ATOM    169  HE3 TRP P   7      39.564   1.761 -10.971  0.00  0.00      PROA H  
ATOM    170  HZ2 TRP P   7      41.870   4.965  -7.949  0.00  0.00      PROA H  
ATOM    171  HZ3 TRP P   7      41.184   0.954  -9.189  0.00  0.00      PROA H  
ATOM    172  HH2 TRP P   7      42.399   2.529  -7.836  0.00  0.00      PROA H  
ATOM    173  N   ASP P   8      34.704   4.118 -12.533  0.00  0.00      PROA N  
ATOM    174  CA  ASP P   8      33.386   4.654 -12.398  0.00  0.00      PROA C  
ATOM    175  C   ASP P   8      32.394   4.018 -11.475  0.00  0.00      PROA C  
ATOM    176  O   ASP P   8      31.708   4.705 -10.724  0.00  0.00      PROA O  
ATOM    177  CB  ASP P   8      32.675   4.914 -13.767  0.00  0.00      PROA C  
ATOM    178  CG  ASP P   8      33.422   5.771 -14.817  0.00  0.00      PROA C  
ATOM    179  OD1 ASP P   8      34.312   6.578 -14.375  0.00  0.00      PROA O  
ATOM    180  OD2 ASP P   8      32.995   5.843 -15.981  0.00  0.00      PROA O1-
ATOM    181  HN  ASP P   8      34.919   3.967 -13.496  0.00  0.00      PROA H  
ATOM    182  HA  ASP P   8      33.553   5.604 -11.911  0.00  0.00      PROA H  
ATOM    183  HB1 ASP P   8      31.688   5.419 -13.698  0.00  0.00      PROA H  
ATOM    184  HB2 ASP P   8      32.339   3.994 -14.291  0.00  0.00      PROA H  
ATOM    185  N   TRP P   9      32.298   2.756 -11.556  0.00  0.00      PROA N  
ATOM    186  CA  TRP P   9      31.547   2.042 -10.490  0.00  0.00      PROA C  
ATOM    187  C   TRP P   9      32.181   2.194  -9.079  0.00  0.00      PROA C  
ATOM    188  O   TRP P   9      31.489   2.575  -8.190  0.00  0.00      PROA O  
ATOM    189  CB  TRP P   9      31.354   0.595 -10.874  0.00  0.00      PROA C  
ATOM    190  CG  TRP P   9      30.292   0.380 -11.938  0.00  0.00      PROA C  
ATOM    191  CD1 TRP P   9      30.373  -0.027 -13.242  0.00  0.00      PROA C  
ATOM    192  CD2 TRP P   9      28.927   0.243 -11.547  0.00  0.00      PROA C  
ATOM    193  CE2 TRP P   9      28.223  -0.285 -12.612  0.00  0.00      PROA C  
ATOM    194  CE3 TRP P   9      28.247   0.404 -10.295  0.00  0.00      PROA C  
ATOM    195  NE1 TRP P   9      29.157  -0.454 -13.662  0.00  0.00      PROA N  
ATOM    196  CZ2 TRP P   9      26.877  -0.584 -12.504  0.00  0.00      PROA C  
ATOM    197  CZ3 TRP P   9      26.880   0.021 -10.162  0.00  0.00      PROA C  
ATOM    198  CH2 TRP P   9      26.228  -0.533 -11.281  0.00  0.00      PROA C  
ATOM    199  HN  TRP P   9      32.628   2.186 -12.304  0.00  0.00      PROA H  
ATOM    200  HA  TRP P   9      30.557   2.461 -10.380  0.00  0.00      PROA H  
ATOM    201  HB1 TRP P   9      31.117  -0.111 -10.050  0.00  0.00      PROA H  
ATOM    202  HB2 TRP P   9      32.347   0.282 -11.262  0.00  0.00      PROA H  
ATOM    203  HD1 TRP P   9      31.264  -0.084 -13.850  0.00  0.00      PROA H  
ATOM    204  HE1 TRP P   9      28.858  -0.666 -14.566  0.00  0.00      PROA H  
ATOM    205  HE3 TRP P   9      28.805   0.656  -9.405  0.00  0.00      PROA H  
ATOM    206  HZ2 TRP P   9      26.369  -0.972 -13.375  0.00  0.00      PROA H  
ATOM    207  HZ3 TRP P   9      26.379   0.068  -9.206  0.00  0.00      PROA H  
ATOM    208  HH2 TRP P   9      25.203  -0.853 -11.160  0.00  0.00      PROA H  
ATOM    209  N   ILE P  10      33.538   2.111  -8.911  0.00  0.00      PROA N  
ATOM    210  CA  ILE P  10      34.183   2.509  -7.658  0.00  0.00      PROA C  
ATOM    211  C   ILE P  10      33.751   3.881  -7.294  0.00  0.00      PROA C  
ATOM    212  O   ILE P  10      33.468   4.163  -6.107  0.00  0.00      PROA O  
ATOM    213  CB  ILE P  10      35.691   2.384  -7.663  0.00  0.00      PROA C  
ATOM    214  CG1 ILE P  10      36.215   0.966  -8.096  0.00  0.00      PROA C  
ATOM    215  CG2 ILE P  10      36.427   2.895  -6.423  0.00  0.00      PROA C  
ATOM    216  CD  ILE P  10      35.881  -0.154  -7.150  0.00  0.00      PROA C  
ATOM    217  HN  ILE P  10      34.125   1.660  -9.578  0.00  0.00      PROA H  
ATOM    218  HA  ILE P  10      33.809   1.926  -6.830  0.00  0.00      PROA H  
ATOM    219  HB  ILE P  10      36.011   3.029  -8.510  0.00  0.00      PROA H  
ATOM    220 HG11 ILE P  10      37.316   1.058  -8.212  0.00  0.00      PROA H  
ATOM    221 HG12 ILE P  10      35.964   0.745  -9.155  0.00  0.00      PROA H  
ATOM    222 HG21 ILE P  10      36.318   4.000  -6.458  0.00  0.00      PROA H  
ATOM    223 HG22 ILE P  10      37.509   2.644  -6.393  0.00  0.00      PROA H  
ATOM    224 HG23 ILE P  10      35.935   2.531  -5.495  0.00  0.00      PROA H  
ATOM    225  HD1 ILE P  10      34.801  -0.188  -6.894  0.00  0.00      PROA H  
ATOM    226  HD2 ILE P  10      36.303  -0.174  -6.122  0.00  0.00      PROA H  
ATOM    227  HD3 ILE P  10      36.035  -1.189  -7.526  0.00  0.00      PROA H  
ATOM    228  N   ILE P  11      33.720   4.826  -8.273  0.00  0.00      PROA N  
ATOM    229  CA  ILE P  11      33.322   6.167  -7.946  0.00  0.00      PROA C  
ATOM    230  C   ILE P  11      31.939   6.308  -7.341  0.00  0.00      PROA C  
ATOM    231  O   ILE P  11      31.823   6.959  -6.325  0.00  0.00      PROA O  
ATOM    232  CB  ILE P  11      33.572   7.118  -9.083  0.00  0.00      PROA C  
ATOM    233  CG1 ILE P  11      35.017   7.574  -9.519  0.00  0.00      PROA C  
ATOM    234  CG2 ILE P  11      32.723   8.349  -9.078  0.00  0.00      PROA C  
ATOM    235  CD  ILE P  11      35.705   8.334  -8.376  0.00  0.00      PROA C  
ATOM    236  HN  ILE P  11      34.250   4.688  -9.106  0.00  0.00      PROA H  
ATOM    237  HA  ILE P  11      33.896   6.529  -7.105  0.00  0.00      PROA H  
ATOM    238  HB  ILE P  11      33.242   6.611 -10.014  0.00  0.00      PROA H  
ATOM    239 HG11 ILE P  11      34.984   8.214 -10.425  0.00  0.00      PROA H  
ATOM    240 HG12 ILE P  11      35.605   6.700  -9.871  0.00  0.00      PROA H  
ATOM    241 HG21 ILE P  11      32.929   9.050  -8.240  0.00  0.00      PROA H  
ATOM    242 HG22 ILE P  11      31.649   8.069  -9.031  0.00  0.00      PROA H  
ATOM    243 HG23 ILE P  11      32.808   8.939 -10.016  0.00  0.00      PROA H  
ATOM    244  HD1 ILE P  11      35.668   7.737  -7.440  0.00  0.00      PROA H  
ATOM    245  HD2 ILE P  11      35.270   9.339  -8.191  0.00  0.00      PROA H  
ATOM    246  HD3 ILE P  11      36.733   8.475  -8.772  0.00  0.00      PROA H  
ATOM    247  N   LEU P  12      31.064   5.557  -7.933  0.00  0.00      PROA N  
ATOM    248  CA  LEU P  12      29.714   5.285  -7.375  0.00  0.00      PROA C  
ATOM    249  C   LEU P  12      29.707   4.600  -6.019  0.00  0.00      PROA C  
ATOM    250  O   LEU P  12      28.982   5.082  -5.155  0.00  0.00      PROA O  
ATOM    251  CB  LEU P  12      28.891   4.714  -8.528  0.00  0.00      PROA C  
ATOM    252  CG  LEU P  12      27.407   4.287  -8.272  0.00  0.00      PROA C  
ATOM    253  CD1 LEU P  12      27.332   2.975  -7.521  0.00  0.00      PROA C  
ATOM    254  CD2 LEU P  12      26.542   5.302  -7.516  0.00  0.00      PROA C  
ATOM    255  HN  LEU P  12      31.242   5.038  -8.764  0.00  0.00      PROA H  
ATOM    256  HA  LEU P  12      29.268   6.226  -7.085  0.00  0.00      PROA H  
ATOM    257  HB1 LEU P  12      29.548   3.932  -8.967  0.00  0.00      PROA H  
ATOM    258  HB2 LEU P  12      28.932   5.417  -9.388  0.00  0.00      PROA H  
ATOM    259  HG  LEU P  12      26.957   3.941  -9.227  0.00  0.00      PROA H  
ATOM    260 HD11 LEU P  12      27.658   3.180  -6.479  0.00  0.00      PROA H  
ATOM    261 HD12 LEU P  12      28.039   2.233  -7.951  0.00  0.00      PROA H  
ATOM    262 HD13 LEU P  12      26.346   2.464  -7.545  0.00  0.00      PROA H  
ATOM    263 HD21 LEU P  12      27.110   5.701  -6.648  0.00  0.00      PROA H  
ATOM    264 HD22 LEU P  12      25.570   4.925  -7.133  0.00  0.00      PROA H  
ATOM    265 HD23 LEU P  12      26.218   6.195  -8.092  0.00  0.00      PROA H  
ATOM    266  N   ILE P  13      30.450   3.564  -5.808  0.00  0.00      PROA N  
ATOM    267  CA  ILE P  13      30.543   2.953  -4.500  0.00  0.00      PROA C  
ATOM    268  C   ILE P  13      30.979   3.899  -3.353  0.00  0.00      PROA C  
ATOM    269  O   ILE P  13      30.461   3.926  -2.239  0.00  0.00      PROA O  
ATOM    270  CB  ILE P  13      31.506   1.696  -4.605  0.00  0.00      PROA C  
ATOM    271  CG1 ILE P  13      30.899   0.593  -5.534  0.00  0.00      PROA C  
ATOM    272  CG2 ILE P  13      31.927   1.073  -3.269  0.00  0.00      PROA C  
ATOM    273  CD  ILE P  13      31.915  -0.523  -5.929  0.00  0.00      PROA C  
ATOM    274  HN  ILE P  13      30.823   3.189  -6.653  0.00  0.00      PROA H  
ATOM    275  HA  ILE P  13      29.538   2.630  -4.273  0.00  0.00      PROA H  
ATOM    276  HB  ILE P  13      32.472   2.020  -5.046  0.00  0.00      PROA H  
ATOM    277 HG11 ILE P  13      30.519   1.132  -6.428  0.00  0.00      PROA H  
ATOM    278 HG12 ILE P  13      30.060   0.089  -5.010  0.00  0.00      PROA H  
ATOM    279 HG21 ILE P  13      32.664   1.686  -2.708  0.00  0.00      PROA H  
ATOM    280 HG22 ILE P  13      32.431   0.088  -3.365  0.00  0.00      PROA H  
ATOM    281 HG23 ILE P  13      31.040   0.950  -2.610  0.00  0.00      PROA H  
ATOM    282  HD1 ILE P  13      31.819  -1.316  -5.157  0.00  0.00      PROA H  
ATOM    283  HD2 ILE P  13      32.886  -0.047  -6.186  0.00  0.00      PROA H  
ATOM    284  HD3 ILE P  13      31.566  -0.937  -6.899  0.00  0.00      PROA H  
ATOM    285  N   LEU P  14      32.055   4.635  -3.580  0.00  0.00      PROA N  
ATOM    286  CA  LEU P  14      32.647   5.569  -2.639  0.00  0.00      PROA C  
ATOM    287  C   LEU P  14      31.893   6.874  -2.505  0.00  0.00      PROA C  
ATOM    288  O   LEU P  14      31.754   7.370  -1.374  0.00  0.00      PROA O  
ATOM    289  CB  LEU P  14      34.032   5.952  -3.108  0.00  0.00      PROA C  
ATOM    290  CG  LEU P  14      34.973   4.741  -3.166  0.00  0.00      PROA C  
ATOM    291  CD1 LEU P  14      36.305   5.111  -3.772  0.00  0.00      PROA C  
ATOM    292  CD2 LEU P  14      35.153   3.969  -1.854  0.00  0.00      PROA C  
ATOM    293  HN  LEU P  14      32.607   4.541  -4.405  0.00  0.00      PROA H  
ATOM    294  HA  LEU P  14      32.613   5.136  -1.651  0.00  0.00      PROA H  
ATOM    295  HB1 LEU P  14      34.390   6.722  -2.391  0.00  0.00      PROA H  
ATOM    296  HB2 LEU P  14      33.882   6.357  -4.131  0.00  0.00      PROA H  
ATOM    297  HG  LEU P  14      34.548   3.998  -3.875  0.00  0.00      PROA H  
ATOM    298 HD11 LEU P  14      36.887   5.574  -2.947  0.00  0.00      PROA H  
ATOM    299 HD12 LEU P  14      36.223   5.882  -4.568  0.00  0.00      PROA H  
ATOM    300 HD13 LEU P  14      36.824   4.209  -4.159  0.00  0.00      PROA H  
ATOM    301 HD21 LEU P  14      35.981   3.234  -1.954  0.00  0.00      PROA H  
ATOM    302 HD22 LEU P  14      34.220   3.378  -1.731  0.00  0.00      PROA H  
ATOM    303 HD23 LEU P  14      35.210   4.599  -0.941  0.00  0.00      PROA H  
ATOM    304  N   THR P  15      31.147   7.337  -3.537  0.00  0.00      PROA N  
ATOM    305  CA  THR P  15      30.109   8.369  -3.444  0.00  0.00      PROA C  
ATOM    306  C   THR P  15      29.011   7.974  -2.545  0.00  0.00      PROA C  
ATOM    307  O   THR P  15      28.684   8.732  -1.650  0.00  0.00      PROA O  
ATOM    308  CB  THR P  15      29.545   8.773  -4.812  0.00  0.00      PROA C  
ATOM    309  CG2 THR P  15      28.564   9.951  -4.772  0.00  0.00      PROA C  
ATOM    310  OG1 THR P  15      30.560   9.184  -5.742  0.00  0.00      PROA O  
ATOM    311  HN  THR P  15      31.368   6.949  -4.427  0.00  0.00      PROA H  
ATOM    312  HA  THR P  15      30.465   9.286  -2.997  0.00  0.00      PROA H  
ATOM    313  HB  THR P  15      29.185   7.855  -5.323  0.00  0.00      PROA H  
ATOM    314  HG1 THR P  15      31.274   8.548  -5.658  0.00  0.00      PROA H  
ATOM    315 HG21 THR P  15      27.506   9.649  -4.621  0.00  0.00      PROA H  
ATOM    316 HG22 THR P  15      28.443  10.443  -5.760  0.00  0.00      PROA H  
ATOM    317 HG23 THR P  15      28.801  10.702  -3.987  0.00  0.00      PROA H  
ATOM    318  N   PHE P  16      28.451   6.829  -2.662  0.00  0.00      PROA N  
ATOM    319  CA  PHE P  16      27.561   6.183  -1.777  0.00  0.00      PROA C  
ATOM    320  C   PHE P  16      28.082   6.045  -0.286  0.00  0.00      PROA C  
ATOM    321  O   PHE P  16      27.354   6.367   0.630  0.00  0.00      PROA O  
ATOM    322  CB  PHE P  16      27.151   4.837  -2.466  0.00  0.00      PROA C  
ATOM    323  CG  PHE P  16      26.038   4.020  -1.782  0.00  0.00      PROA C  
ATOM    324  CD1 PHE P  16      26.132   2.643  -1.948  0.00  0.00      PROA C  
ATOM    325  CD2 PHE P  16      24.881   4.546  -1.137  0.00  0.00      PROA C  
ATOM    326  CE1 PHE P  16      25.105   1.851  -1.355  0.00  0.00      PROA C  
ATOM    327  CE2 PHE P  16      23.820   3.826  -0.598  0.00  0.00      PROA C  
ATOM    328  CZ  PHE P  16      23.929   2.428  -0.748  0.00  0.00      PROA C  
ATOM    329  HN  PHE P  16      28.766   6.235  -3.399  0.00  0.00      PROA H  
ATOM    330  HA  PHE P  16      26.665   6.771  -1.649  0.00  0.00      PROA H  
ATOM    331  HB1 PHE P  16      28.078   4.239  -2.591  0.00  0.00      PROA H  
ATOM    332  HB2 PHE P  16      26.806   5.051  -3.500  0.00  0.00      PROA H  
ATOM    333  HD1 PHE P  16      26.920   2.204  -2.541  0.00  0.00      PROA H  
ATOM    334  HD2 PHE P  16      24.937   5.623  -1.075  0.00  0.00      PROA H  
ATOM    335  HE1 PHE P  16      25.159   0.791  -1.550  0.00  0.00      PROA H  
ATOM    336  HE2 PHE P  16      22.941   4.289  -0.175  0.00  0.00      PROA H  
ATOM    337  HZ  PHE P  16      23.056   1.812  -0.592  0.00  0.00      PROA H  
ATOM    338  N   TYR P  17      29.300   5.654  -0.040  0.00  0.00      PROA N  
ATOM    339  CA  TYR P  17      29.998   5.640   1.166  0.00  0.00      PROA C  
ATOM    340  C   TYR P  17      30.116   7.048   1.799  0.00  0.00      PROA C  
ATOM    341  O   TYR P  17      29.844   7.290   2.977  0.00  0.00      PROA O  
ATOM    342  CB  TYR P  17      31.332   4.923   1.020  0.00  0.00      PROA C  
ATOM    343  CG  TYR P  17      32.430   5.363   2.014  0.00  0.00      PROA C  
ATOM    344  CD1 TYR P  17      32.734   4.701   3.162  0.00  0.00      PROA C  
ATOM    345  CD2 TYR P  17      33.190   6.485   1.786  0.00  0.00      PROA C  
ATOM    346  CE1 TYR P  17      33.602   5.183   4.113  0.00  0.00      PROA C  
ATOM    347  CE2 TYR P  17      34.269   6.829   2.584  0.00  0.00      PROA C  
ATOM    348  CZ  TYR P  17      34.481   6.246   3.754  0.00  0.00      PROA C  
ATOM    349  OH  TYR P  17      35.414   6.654   4.675  0.00  0.00      PROA O  
ATOM    350  HN  TYR P  17      29.935   5.357  -0.749  0.00  0.00      PROA H  
ATOM    351  HA  TYR P  17      29.317   5.138   1.836  0.00  0.00      PROA H  
ATOM    352  HB1 TYR P  17      31.812   5.105   0.036  0.00  0.00      PROA H  
ATOM    353  HB2 TYR P  17      31.141   3.835   1.143  0.00  0.00      PROA H  
ATOM    354  HD1 TYR P  17      32.203   3.799   3.429  0.00  0.00      PROA H  
ATOM    355  HD2 TYR P  17      33.052   7.073   0.890  0.00  0.00      PROA H  
ATOM    356  HE1 TYR P  17      33.796   4.706   5.062  0.00  0.00      PROA H  
ATOM    357  HE2 TYR P  17      34.983   7.602   2.341  0.00  0.00      PROA H  
ATOM    358  HH  TYR P  17      35.873   7.400   4.281  0.00  0.00      PROA H  
ATOM    359  N   THR P  18      30.371   8.070   0.914  0.00  0.00      PROA N  
ATOM    360  CA  THR P  18      30.549   9.464   1.388  0.00  0.00      PROA C  
ATOM    361  C   THR P  18      29.319  10.088   1.963  0.00  0.00      PROA C  
ATOM    362  O   THR P  18      29.320  10.561   3.095  0.00  0.00      PROA O  
ATOM    363  CB  THR P  18      31.296  10.431   0.371  0.00  0.00      PROA C  
ATOM    364  CG2 THR P  18      31.516  11.778   1.019  0.00  0.00      PROA C  
ATOM    365  OG1 THR P  18      32.542   9.901  -0.042  0.00  0.00      PROA O  
ATOM    366  HN  THR P  18      30.266   7.965  -0.072  0.00  0.00      PROA H  
ATOM    367  HA  THR P  18      31.231   9.387   2.222  0.00  0.00      PROA H  
ATOM    368  HB  THR P  18      30.673  10.498  -0.546  0.00  0.00      PROA H  
ATOM    369  HG1 THR P  18      32.297   9.121  -0.542  0.00  0.00      PROA H  
ATOM    370 HG21 THR P  18      32.102  11.813   1.961  0.00  0.00      PROA H  
ATOM    371 HG22 THR P  18      30.580  12.300   1.312  0.00  0.00      PROA H  
ATOM    372 HG23 THR P  18      32.176  12.441   0.420  0.00  0.00      PROA H  
ATOM    373  N   ALA P  19      28.150   9.953   1.302  0.00  0.00      PROA N  
ATOM    374  CA  ALA P  19      26.913  10.442   1.935  0.00  0.00      PROA C  
ATOM    375  C   ALA P  19      26.258   9.712   3.024  0.00  0.00      PROA C  
ATOM    376  O   ALA P  19      25.512  10.271   3.839  0.00  0.00      PROA O  
ATOM    377  CB  ALA P  19      25.925  10.885   0.969  0.00  0.00      PROA C  
ATOM    378  HN  ALA P  19      28.141   9.523   0.402  0.00  0.00      PROA H  
ATOM    379  HA  ALA P  19      27.129  11.352   2.475  0.00  0.00      PROA H  
ATOM    380  HB1 ALA P  19      25.422  10.096   0.369  0.00  0.00      PROA H  
ATOM    381  HB2 ALA P  19      26.364  11.604   0.244  0.00  0.00      PROA H  
ATOM    382  HB3 ALA P  19      25.190  11.455   1.576  0.00  0.00      PROA H  
ATOM    383  N   ILE P  20      26.726   8.519   3.238  0.00  0.00      PROA N  
ATOM    384  CA  ILE P  20      26.310   7.667   4.291  0.00  0.00      PROA C  
ATOM    385  C   ILE P  20      27.184   8.036   5.513  0.00  0.00      PROA C  
ATOM    386  O   ILE P  20      26.671   8.219   6.639  0.00  0.00      PROA O  
ATOM    387  CB  ILE P  20      26.277   6.159   3.953  0.00  0.00      PROA C  
ATOM    388  CG1 ILE P  20      25.098   5.785   3.003  0.00  0.00      PROA C  
ATOM    389  CG2 ILE P  20      26.349   5.238   5.196  0.00  0.00      PROA C  
ATOM    390  CD  ILE P  20      23.815   5.461   3.774  0.00  0.00      PROA C  
ATOM    391  HN  ILE P  20      27.167   8.089   2.454  0.00  0.00      PROA H  
ATOM    392  HA  ILE P  20      25.276   7.911   4.485  0.00  0.00      PROA H  
ATOM    393  HB  ILE P  20      27.192   6.057   3.331  0.00  0.00      PROA H  
ATOM    394 HG11 ILE P  20      25.498   4.942   2.401  0.00  0.00      PROA H  
ATOM    395 HG12 ILE P  20      24.763   6.513   2.234  0.00  0.00      PROA H  
ATOM    396 HG21 ILE P  20      25.381   5.235   5.741  0.00  0.00      PROA H  
ATOM    397 HG22 ILE P  20      27.165   5.580   5.868  0.00  0.00      PROA H  
ATOM    398 HG23 ILE P  20      26.491   4.193   4.845  0.00  0.00      PROA H  
ATOM    399  HD1 ILE P  20      22.960   5.532   3.069  0.00  0.00      PROA H  
ATOM    400  HD2 ILE P  20      23.611   6.348   4.413  0.00  0.00      PROA H  
ATOM    401  HD3 ILE P  20      23.837   4.493   4.318  0.00  0.00      PROA H  
ATOM    402  N   LEU P  21      28.519   8.237   5.374  0.00  0.00      PROA N  
ATOM    403  CA  LEU P  21      29.358   8.459   6.552  0.00  0.00      PROA C  
ATOM    404  C   LEU P  21      29.323   9.894   7.072  0.00  0.00      PROA C  
ATOM    405  O   LEU P  21      29.277  10.077   8.279  0.00  0.00      PROA O  
ATOM    406  CB  LEU P  21      30.855   8.184   6.277  0.00  0.00      PROA C  
ATOM    407  CG  LEU P  21      31.346   6.735   6.675  0.00  0.00      PROA C  
ATOM    408  CD1 LEU P  21      31.253   6.516   8.218  0.00  0.00      PROA C  
ATOM    409  CD2 LEU P  21      30.600   5.633   5.951  0.00  0.00      PROA C  
ATOM    410  HN  LEU P  21      28.991   8.106   4.506  0.00  0.00      PROA H  
ATOM    411  HA  LEU P  21      29.058   7.826   7.374  0.00  0.00      PROA H  
ATOM    412  HB1 LEU P  21      31.497   8.827   6.916  0.00  0.00      PROA H  
ATOM    413  HB2 LEU P  21      31.221   8.277   5.233  0.00  0.00      PROA H  
ATOM    414  HG  LEU P  21      32.394   6.558   6.354  0.00  0.00      PROA H  
ATOM    415 HD11 LEU P  21      31.587   5.487   8.469  0.00  0.00      PROA H  
ATOM    416 HD12 LEU P  21      30.267   6.661   8.709  0.00  0.00      PROA H  
ATOM    417 HD13 LEU P  21      31.980   7.267   8.593  0.00  0.00      PROA H  
ATOM    418 HD21 LEU P  21      29.493   5.563   5.994  0.00  0.00      PROA H  
ATOM    419 HD22 LEU P  21      30.977   4.613   6.181  0.00  0.00      PROA H  
ATOM    420 HD23 LEU P  21      30.701   5.862   4.868  0.00  0.00      PROA H  
ATOM    421  N   VAL P  22      29.386  10.965   6.211  0.00  0.00      PROA N  
ATOM    422  CA  VAL P  22      29.570  12.324   6.636  0.00  0.00      PROA C  
ATOM    423  C   VAL P  22      28.504  12.776   7.659  0.00  0.00      PROA C  
ATOM    424  O   VAL P  22      28.826  13.310   8.712  0.00  0.00      PROA O  
ATOM    425  CB  VAL P  22      29.707  13.472   5.539  0.00  0.00      PROA C  
ATOM    426  CG1 VAL P  22      29.402  14.887   6.057  0.00  0.00      PROA C  
ATOM    427  CG2 VAL P  22      31.143  13.350   5.046  0.00  0.00      PROA C  
ATOM    428  HN  VAL P  22      29.367  10.747   5.239  0.00  0.00      PROA H  
ATOM    429  HA  VAL P  22      30.452  12.356   7.260  0.00  0.00      PROA H  
ATOM    430  HB  VAL P  22      28.988  13.311   4.708  0.00  0.00      PROA H  
ATOM    431 HG11 VAL P  22      28.333  15.013   6.331  0.00  0.00      PROA H  
ATOM    432 HG12 VAL P  22      29.675  15.665   5.311  0.00  0.00      PROA H  
ATOM    433 HG13 VAL P  22      30.056  15.036   6.942  0.00  0.00      PROA H  
ATOM    434 HG21 VAL P  22      31.271  14.103   4.239  0.00  0.00      PROA H  
ATOM    435 HG22 VAL P  22      31.390  12.306   4.756  0.00  0.00      PROA H  
ATOM    436 HG23 VAL P  22      31.872  13.489   5.873  0.00  0.00      PROA H  
ATOM    437  N   PRO P  23      27.203  12.541   7.534  0.00  0.00      PROA N  
ATOM    438  CA  PRO P  23      26.158  12.979   8.444  0.00  0.00      PROA C  
ATOM    439  C   PRO P  23      26.185  12.222   9.794  0.00  0.00      PROA C  
ATOM    440  O   PRO P  23      25.824  12.767  10.818  0.00  0.00      PROA O  
ATOM    441  CB  PRO P  23      24.847  12.801   7.759  0.00  0.00      PROA C  
ATOM    442  CG  PRO P  23      25.211  12.905   6.315  0.00  0.00      PROA C  
ATOM    443  CD  PRO P  23      26.552  12.116   6.258  0.00  0.00      PROA C  
ATOM    444  HA  PRO P  23      26.221  14.040   8.637  0.00  0.00      PROA H  
ATOM    445  HB1 PRO P  23      24.116  13.573   8.077  0.00  0.00      PROA H  
ATOM    446  HB2 PRO P  23      24.461  11.791   8.018  0.00  0.00      PROA H  
ATOM    447  HG1 PRO P  23      24.410  12.581   5.616  0.00  0.00      PROA H  
ATOM    448  HG2 PRO P  23      25.602  13.873   5.937  0.00  0.00      PROA H  
ATOM    449  HD1 PRO P  23      26.306  11.044   6.419  0.00  0.00      PROA H  
ATOM    450  HD2 PRO P  23      27.141  12.322   5.339  0.00  0.00      PROA H  
ATOM    451  N   TYR P  24      26.660  10.944   9.755  0.00  0.00      PROA N  
ATOM    452  CA  TYR P  24      26.908  10.109  10.925  0.00  0.00      PROA C  
ATOM    453  C   TYR P  24      28.042  10.463  11.896  0.00  0.00      PROA C  
ATOM    454  O   TYR P  24      27.864  10.688  13.114  0.00  0.00      PROA O  
ATOM    455  CB  TYR P  24      26.796   8.624  10.401  0.00  0.00      PROA C  
ATOM    456  CG  TYR P  24      27.239   7.435  11.239  0.00  0.00      PROA C  
ATOM    457  CD1 TYR P  24      26.730   7.258  12.567  0.00  0.00      PROA C  
ATOM    458  CD2 TYR P  24      28.111   6.534  10.689  0.00  0.00      PROA C  
ATOM    459  CE1 TYR P  24      27.099   6.096  13.190  0.00  0.00      PROA C  
ATOM    460  CE2 TYR P  24      28.560   5.413  11.391  0.00  0.00      PROA C  
ATOM    461  CZ  TYR P  24      28.054   5.147  12.666  0.00  0.00      PROA C  
ATOM    462  OH  TYR P  24      28.514   3.975  13.278  0.00  0.00      PROA O  
ATOM    463  HN  TYR P  24      26.760  10.466   8.885  0.00  0.00      PROA H  
ATOM    464  HA  TYR P  24      26.045  10.166  11.572  0.00  0.00      PROA H  
ATOM    465  HB1 TYR P  24      27.313   8.660   9.418  0.00  0.00      PROA H  
ATOM    466  HB2 TYR P  24      25.756   8.461  10.045  0.00  0.00      PROA H  
ATOM    467  HD1 TYR P  24      26.032   7.994  12.940  0.00  0.00      PROA H  
ATOM    468  HD2 TYR P  24      28.375   6.561   9.642  0.00  0.00      PROA H  
ATOM    469  HE1 TYR P  24      26.817   5.930  14.220  0.00  0.00      PROA H  
ATOM    470  HE2 TYR P  24      29.307   4.747  10.986  0.00  0.00      PROA H  
ATOM    471  HH  TYR P  24      28.273   4.138  14.193  0.00  0.00      PROA H  
ATOM    472  N   ASN P  25      29.160  10.737  11.218  0.00  0.00      PROA N  
ATOM    473  CA  ASN P  25      30.305  11.424  11.786  0.00  0.00      PROA C  
ATOM    474  C   ASN P  25      30.111  12.866  12.355  0.00  0.00      PROA C  
ATOM    475  O   ASN P  25      30.644  13.162  13.389  0.00  0.00      PROA O  
ATOM    476  CB  ASN P  25      31.418  11.414  10.802  0.00  0.00      PROA C  
ATOM    477  CG  ASN P  25      32.049  10.058  10.637  0.00  0.00      PROA C  
ATOM    478  ND2 ASN P  25      33.255  10.166  10.106  0.00  0.00      PROA N  
ATOM    479  OD1 ASN P  25      31.491   8.969  10.924  0.00  0.00      PROA O  
ATOM    480  HN  ASN P  25      29.247  10.604  10.233  0.00  0.00      PROA H  
ATOM    481  HA  ASN P  25      30.650  10.745  12.553  0.00  0.00      PROA H  
ATOM    482  HB1 ASN P  25      32.170  12.057  11.307  0.00  0.00      PROA H  
ATOM    483  HB2 ASN P  25      31.074  11.867   9.848  0.00  0.00      PROA H  
ATOM    484 HD21 ASN P  25      33.608   9.273   9.828  0.00  0.00      PROA H  
ATOM    485 HD22 ASN P  25      33.617  11.014   9.721  0.00  0.00      PROA H  
ATOM    486  N   VAL P  26      29.297  13.656  11.699  0.00  0.00      PROA N  
ATOM    487  CA  VAL P  26      28.800  14.921  12.194  0.00  0.00      PROA C  
ATOM    488  C   VAL P  26      27.844  14.858  13.456  0.00  0.00      PROA C  
ATOM    489  O   VAL P  26      28.201  15.382  14.539  0.00  0.00      PROA O  
ATOM    490  CB  VAL P  26      28.276  15.737  11.013  0.00  0.00      PROA C  
ATOM    491  CG1 VAL P  26      27.564  17.052  11.462  0.00  0.00      PROA C  
ATOM    492  CG2 VAL P  26      29.431  16.135  10.036  0.00  0.00      PROA C  
ATOM    493  HN  VAL P  26      29.050  13.440  10.757  0.00  0.00      PROA H  
ATOM    494  HA  VAL P  26      29.593  15.518  12.619  0.00  0.00      PROA H  
ATOM    495  HB  VAL P  26      27.571  15.121  10.414  0.00  0.00      PROA H  
ATOM    496 HG11 VAL P  26      28.332  17.683  11.957  0.00  0.00      PROA H  
ATOM    497 HG12 VAL P  26      26.704  16.895  12.148  0.00  0.00      PROA H  
ATOM    498 HG13 VAL P  26      27.230  17.673  10.603  0.00  0.00      PROA H  
ATOM    499 HG21 VAL P  26      28.901  16.659   9.211  0.00  0.00      PROA H  
ATOM    500 HG22 VAL P  26      29.925  15.190   9.724  0.00  0.00      PROA H  
ATOM    501 HG23 VAL P  26      30.213  16.657  10.627  0.00  0.00      PROA H  
ATOM    502  N   SER P  27      26.669  14.203  13.364  0.00  0.00      PROA N  
ATOM    503  CA  SER P  27      25.692  14.165  14.441  0.00  0.00      PROA C  
ATOM    504  C   SER P  27      25.963  13.282  15.589  0.00  0.00      PROA C  
ATOM    505  O   SER P  27      25.978  13.702  16.748  0.00  0.00      PROA O  
ATOM    506  CB  SER P  27      24.341  13.739  13.809  0.00  0.00      PROA C  
ATOM    507  OG  SER P  27      23.832  14.636  12.749  0.00  0.00      PROA O  
ATOM    508  HN  SER P  27      26.359  13.783  12.514  0.00  0.00      PROA H  
ATOM    509  HA  SER P  27      25.517  15.152  14.845  0.00  0.00      PROA H  
ATOM    510  HB1 SER P  27      23.613  13.745  14.648  0.00  0.00      PROA H  
ATOM    511  HB2 SER P  27      24.334  12.720  13.366  0.00  0.00      PROA H  
ATOM    512  HG1 SER P  27      24.148  14.397  11.875  0.00  0.00      PROA H  
ATOM    513  N   PHE P  28      26.335  11.997  15.396  0.00  0.00      PROA N  
ATOM    514  CA  PHE P  28      26.611  10.998  16.413  0.00  0.00      PROA C  
ATOM    515  C   PHE P  28      28.055  10.816  16.749  0.00  0.00      PROA C  
ATOM    516  O   PHE P  28      28.453   9.771  17.249  0.00  0.00      PROA O  
ATOM    517  CB  PHE P  28      26.120   9.592  15.878  0.00  0.00      PROA C  
ATOM    518  CG  PHE P  28      24.625   9.696  15.626  0.00  0.00      PROA C  
ATOM    519  CD1 PHE P  28      24.189   9.960  14.306  0.00  0.00      PROA C  
ATOM    520  CD2 PHE P  28      23.602   9.283  16.577  0.00  0.00      PROA C  
ATOM    521  CE1 PHE P  28      22.886   9.895  13.896  0.00  0.00      PROA C  
ATOM    522  CE2 PHE P  28      22.246   9.380  16.202  0.00  0.00      PROA C  
ATOM    523  CZ  PHE P  28      21.890   9.736  14.877  0.00  0.00      PROA C  
ATOM    524  HN  PHE P  28      26.424  11.744  14.436  0.00  0.00      PROA H  
ATOM    525  HA  PHE P  28      26.103  11.301  17.317  0.00  0.00      PROA H  
ATOM    526  HB1 PHE P  28      26.275   8.808  16.649  0.00  0.00      PROA H  
ATOM    527  HB2 PHE P  28      26.579   9.275  14.916  0.00  0.00      PROA H  
ATOM    528  HD1 PHE P  28      24.946  10.121  13.553  0.00  0.00      PROA H  
ATOM    529  HD2 PHE P  28      23.902   9.199  17.611  0.00  0.00      PROA H  
ATOM    530  HE1 PHE P  28      22.589  10.099  12.878  0.00  0.00      PROA H  
ATOM    531  HE2 PHE P  28      21.553   9.126  16.991  0.00  0.00      PROA H  
ATOM    532  HZ  PHE P  28      20.849   9.773  14.594  0.00  0.00      PROA H  
ATOM    533  N   LYS P  29      28.872  11.801  16.400  0.00  0.00      PROA N  
ATOM    534  CA  LYS P  29      30.279  11.734  16.510  0.00  0.00      PROA C  
ATOM    535  C   LYS P  29      31.018  10.635  15.796  0.00  0.00      PROA C  
ATOM    536  O   LYS P  29      30.531   9.812  15.052  0.00  0.00      PROA O  
ATOM    537  CB  LYS P  29      30.806  11.870  18.021  0.00  0.00      PROA C  
ATOM    538  CG  LYS P  29      30.308  13.005  18.904  0.00  0.00      PROA C  
ATOM    539  CD  LYS P  29      30.686  14.384  18.303  0.00  0.00      PROA C  
ATOM    540  CE  LYS P  29      30.203  15.609  19.055  0.00  0.00      PROA C  
ATOM    541  NZ  LYS P  29      28.788  15.568  19.106  0.00  0.00      PROA N1+
ATOM    542  HN  LYS P  29      28.520  12.616  15.948  0.00  0.00      PROA H  
ATOM    543  HA  LYS P  29      30.539  12.608  15.932  0.00  0.00      PROA H  
ATOM    544  HB1 LYS P  29      31.909  11.982  18.096  0.00  0.00      PROA H  
ATOM    545  HB2 LYS P  29      30.534  10.921  18.531  0.00  0.00      PROA H  
ATOM    546  HG1 LYS P  29      30.721  12.900  19.930  0.00  0.00      PROA H  
ATOM    547  HG2 LYS P  29      29.198  12.999  18.929  0.00  0.00      PROA H  
ATOM    548  HD1 LYS P  29      30.352  14.400  17.243  0.00  0.00      PROA H  
ATOM    549  HD2 LYS P  29      31.792  14.484  18.329  0.00  0.00      PROA H  
ATOM    550  HE1 LYS P  29      30.564  16.531  18.551  0.00  0.00      PROA H  
ATOM    551  HE2 LYS P  29      30.667  15.773  20.051  0.00  0.00      PROA H  
ATOM    552  HZ1 LYS P  29      28.516  16.396  19.674  0.00  0.00      PROA H  
ATOM    553  HZ2 LYS P  29      28.419  14.712  19.566  0.00  0.00      PROA H  
ATOM    554  HZ3 LYS P  29      28.319  15.683  18.185  0.00  0.00      PROA H  
ATOM    555  N   THR P  30      32.374  10.710  15.825  0.00  0.00      PROA N  
ATOM    556  CA  THR P  30      33.337   9.696  15.183  0.00  0.00      PROA C  
ATOM    557  C   THR P  30      33.647   8.370  15.998  0.00  0.00      PROA C  
ATOM    558  O   THR P  30      33.589   8.343  17.245  0.00  0.00      PROA O  
ATOM    559  CB  THR P  30      34.627  10.391  14.875  0.00  0.00      PROA C  
ATOM    560  CG2 THR P  30      34.348  11.318  13.721  0.00  0.00      PROA C  
ATOM    561  OG1 THR P  30      35.133  11.187  15.944  0.00  0.00      PROA O  
ATOM    562  HN  THR P  30      32.828  11.360  16.430  0.00  0.00      PROA H  
ATOM    563  HA  THR P  30      32.911   9.411  14.231  0.00  0.00      PROA H  
ATOM    564  HB  THR P  30      35.500   9.782  14.561  0.00  0.00      PROA H  
ATOM    565  HG1 THR P  30      35.762  10.657  16.441  0.00  0.00      PROA H  
ATOM    566 HG21 THR P  30      35.195  12.025  13.584  0.00  0.00      PROA H  
ATOM    567 HG22 THR P  30      33.481  11.969  13.966  0.00  0.00      PROA H  
ATOM    568 HG23 THR P  30      34.161  10.953  12.688  0.00  0.00      PROA H  
ATOM    569  N   ARG P  31      34.151   7.340  15.301  0.00  0.00      PROA N  
ATOM    570  CA  ARG P  31      34.453   6.042  15.900  0.00  0.00      PROA C  
ATOM    571  C   ARG P  31      35.650   6.095  16.821  0.00  0.00      PROA C  
ATOM    572  O   ARG P  31      36.553   6.890  16.693  0.00  0.00      PROA O  
ATOM    573  CB  ARG P  31      34.547   4.960  14.798  0.00  0.00      PROA C  
ATOM    574  CG  ARG P  31      33.319   4.849  13.750  0.00  0.00      PROA C  
ATOM    575  CD  ARG P  31      31.893   4.330  14.176  0.00  0.00      PROA C  
ATOM    576  NE  ARG P  31      31.336   5.220  15.155  0.00  0.00      PROA N  
ATOM    577  CZ  ARG P  31      30.705   6.423  14.870  0.00  0.00      PROA C  
ATOM    578  NH1 ARG P  31      30.598   6.939  13.647  0.00  0.00      PROA N1+
ATOM    579  NH2 ARG P  31      30.154   7.121  15.846  0.00  0.00      PROA N  
ATOM    580  HN  ARG P  31      34.383   7.426  14.335  0.00  0.00      PROA H  
ATOM    581  HA  ARG P  31      33.600   5.744  16.492  0.00  0.00      PROA H  
ATOM    582  HB1 ARG P  31      34.567   3.956  15.270  0.00  0.00      PROA H  
ATOM    583  HB2 ARG P  31      35.465   5.119  14.192  0.00  0.00      PROA H  
ATOM    584  HG1 ARG P  31      33.499   4.192  12.872  0.00  0.00      PROA H  
ATOM    585  HG2 ARG P  31      33.321   5.900  13.391  0.00  0.00      PROA H  
ATOM    586  HD1 ARG P  31      31.936   3.304  14.600  0.00  0.00      PROA H  
ATOM    587  HD2 ARG P  31      31.233   4.332  13.283  0.00  0.00      PROA H  
ATOM    588  HE  ARG P  31      31.405   5.089  16.144  0.00  0.00      PROA H  
ATOM    589 HH11 ARG P  31      31.199   6.548  12.951  0.00  0.00      PROA H  
ATOM    590 HH12 ARG P  31      30.240   7.869  13.725  0.00  0.00      PROA H  
ATOM    591 HH21 ARG P  31      30.149   6.728  16.766  0.00  0.00      PROA H  
ATOM    592 HH22 ARG P  31      29.674   7.986  15.700  0.00  0.00      PROA H  
ATOM    593  N   GLN P  32      35.670   5.188  17.866  0.00  0.00      PROA N  
ATOM    594  CA  GLN P  32      36.637   5.094  18.917  0.00  0.00      PROA C  
ATOM    595  C   GLN P  32      38.018   4.757  18.395  0.00  0.00      PROA C  
ATOM    596  O   GLN P  32      38.987   5.242  18.876  0.00  0.00      PROA O  
ATOM    597  CB  GLN P  32      36.147   4.171  20.062  0.00  0.00      PROA C  
ATOM    598  CG  GLN P  32      34.916   4.647  20.850  0.00  0.00      PROA C  
ATOM    599  CD  GLN P  32      35.134   6.044  21.482  0.00  0.00      PROA C  
ATOM    600  NE2 GLN P  32      36.254   6.117  22.225  0.00  0.00      PROA N  
ATOM    601  OE1 GLN P  32      34.428   7.025  21.323  0.00  0.00      PROA O  
ATOM    602  HN  GLN P  32      34.924   4.528  17.877  0.00  0.00      PROA H  
ATOM    603  HA  GLN P  32      36.734   6.025  19.456  0.00  0.00      PROA H  
ATOM    604  HB1 GLN P  32      36.942   3.870  20.778  0.00  0.00      PROA H  
ATOM    605  HB2 GLN P  32      35.878   3.149  19.719  0.00  0.00      PROA H  
ATOM    606  HG1 GLN P  32      34.616   3.973  21.681  0.00  0.00      PROA H  
ATOM    607  HG2 GLN P  32      34.098   4.849  20.126  0.00  0.00      PROA H  
ATOM    608 HE21 GLN P  32      36.524   5.299  22.732  0.00  0.00      PROA H  
ATOM    609 HE22 GLN P  32      36.682   7.000  22.419  0.00  0.00      PROA H  
ATOM    610  N   ASN P  33      38.072   3.922  17.281  0.00  0.00      PROA N  
ATOM    611  CA  ASN P  33      39.259   3.818  16.529  0.00  0.00      PROA C  
ATOM    612  C   ASN P  33      39.001   4.738  15.330  0.00  0.00      PROA C  
ATOM    613  O   ASN P  33      37.942   4.773  14.684  0.00  0.00      PROA O  
ATOM    614  CB  ASN P  33      39.595   2.448  16.010  0.00  0.00      PROA C  
ATOM    615  CG  ASN P  33      39.807   1.445  17.179  0.00  0.00      PROA C  
ATOM    616  ND2 ASN P  33      39.882   0.135  16.780  0.00  0.00      PROA N  
ATOM    617  OD1 ASN P  33      39.651   1.722  18.363  0.00  0.00      PROA O  
ATOM    618  HN  ASN P  33      37.306   3.365  16.969  0.00  0.00      PROA H  
ATOM    619  HA  ASN P  33      40.155   4.138  17.039  0.00  0.00      PROA H  
ATOM    620  HB1 ASN P  33      40.477   2.433  15.333  0.00  0.00      PROA H  
ATOM    621  HB2 ASN P  33      38.717   2.075  15.443  0.00  0.00      PROA H  
ATOM    622 HD21 ASN P  33      40.468  -0.458  17.333  0.00  0.00      PROA H  
ATOM    623 HD22 ASN P  33      39.482  -0.160  15.913  0.00  0.00      PROA H  
ATOM    624  N   ASN P  34      39.940   5.657  15.128  0.00  0.00      PROA N  
ATOM    625  CA  ASN P  34      39.723   6.790  14.295  0.00  0.00      PROA C  
ATOM    626  C   ASN P  34      40.569   6.736  13.052  0.00  0.00      PROA C  
ATOM    627  O   ASN P  34      40.095   6.828  11.918  0.00  0.00      PROA O  
ATOM    628  CB  ASN P  34      40.107   8.022  15.147  0.00  0.00      PROA C  
ATOM    629  CG  ASN P  34      39.317   9.230  14.575  0.00  0.00      PROA C  
ATOM    630  ND2 ASN P  34      39.640  10.435  15.203  0.00  0.00      PROA N  
ATOM    631  OD1 ASN P  34      38.470   9.192  13.650  0.00  0.00      PROA O  
ATOM    632  HN  ASN P  34      40.855   5.600  15.520  0.00  0.00      PROA H  
ATOM    633  HA  ASN P  34      38.678   6.839  14.025  0.00  0.00      PROA H  
ATOM    634  HB1 ASN P  34      41.209   8.131  15.230  0.00  0.00      PROA H  
ATOM    635  HB2 ASN P  34      39.852   7.779  16.201  0.00  0.00      PROA H  
ATOM    636 HD21 ASN P  34      39.240  11.280  14.846  0.00  0.00      PROA H  
ATOM    637 HD22 ASN P  34      40.177  10.361  16.043  0.00  0.00      PROA H  
ATOM    638  N   VAL P  35      41.847   6.413  13.230  0.00  0.00      PROA N  
ATOM    639  CA  VAL P  35      42.878   6.516  12.284  0.00  0.00      PROA C  
ATOM    640  C   VAL P  35      42.727   5.763  10.960  0.00  0.00      PROA C  
ATOM    641  O   VAL P  35      43.159   6.304   9.907  0.00  0.00      PROA O  
ATOM    642  CB  VAL P  35      44.227   6.221  12.923  0.00  0.00      PROA C  
ATOM    643  CG1 VAL P  35      45.449   5.952  12.068  0.00  0.00      PROA C  
ATOM    644  CG2 VAL P  35      44.474   7.459  13.786  0.00  0.00      PROA C  
ATOM    645  HN  VAL P  35      42.226   6.241  14.135  0.00  0.00      PROA H  
ATOM    646  HA  VAL P  35      42.923   7.550  11.975  0.00  0.00      PROA H  
ATOM    647  HB  VAL P  35      44.163   5.375  13.639  0.00  0.00      PROA H  
ATOM    648 HG11 VAL P  35      45.629   6.801  11.374  0.00  0.00      PROA H  
ATOM    649 HG12 VAL P  35      45.554   5.048  11.430  0.00  0.00      PROA H  
ATOM    650 HG13 VAL P  35      46.416   5.953  12.615  0.00  0.00      PROA H  
ATOM    651 HG21 VAL P  35      43.618   7.682  14.458  0.00  0.00      PROA H  
ATOM    652 HG22 VAL P  35      44.652   8.378  13.186  0.00  0.00      PROA H  
ATOM    653 HG23 VAL P  35      45.284   7.326  14.535  0.00  0.00      PROA H  
ATOM    654  N   ALA P  36      42.074   4.548  10.975  0.00  0.00      PROA N  
ATOM    655  CA  ALA P  36      41.845   3.652   9.863  0.00  0.00      PROA C  
ATOM    656  C   ALA P  36      40.967   4.351   8.763  0.00  0.00      PROA C  
ATOM    657  O   ALA P  36      41.333   4.476   7.602  0.00  0.00      PROA O  
ATOM    658  CB  ALA P  36      41.204   2.380  10.330  0.00  0.00      PROA C  
ATOM    659  HN  ALA P  36      41.909   4.143  11.872  0.00  0.00      PROA H  
ATOM    660  HA  ALA P  36      42.752   3.379   9.343  0.00  0.00      PROA H  
ATOM    661  HB1 ALA P  36      41.915   1.806  10.961  0.00  0.00      PROA H  
ATOM    662  HB2 ALA P  36      41.022   1.611   9.549  0.00  0.00      PROA H  
ATOM    663  HB3 ALA P  36      40.211   2.548  10.798  0.00  0.00      PROA H  
ATOM    664  N   TRP P  37      39.917   5.020   9.209  0.00  0.00      PROA N  
ATOM    665  CA  TRP P  37      39.023   5.852   8.369  0.00  0.00      PROA C  
ATOM    666  C   TRP P  37      39.750   7.047   7.705  0.00  0.00      PROA C  
ATOM    667  O   TRP P  37      39.520   7.422   6.547  0.00  0.00      PROA O  
ATOM    668  CB  TRP P  37      37.900   6.351   9.392  0.00  0.00      PROA C  
ATOM    669  CG  TRP P  37      37.139   5.237  10.096  0.00  0.00      PROA C  
ATOM    670  CD1 TRP P  37      37.337   4.723  11.359  0.00  0.00      PROA C  
ATOM    671  CD2 TRP P  37      35.864   4.641   9.586  0.00  0.00      PROA C  
ATOM    672  CE2 TRP P  37      35.357   3.793  10.565  0.00  0.00      PROA C  
ATOM    673  CE3 TRP P  37      35.209   4.761   8.368  0.00  0.00      PROA C  
ATOM    674  NE1 TRP P  37      36.282   3.844  11.670  0.00  0.00      PROA N  
ATOM    675  CZ2 TRP P  37      34.278   2.932  10.253  0.00  0.00      PROA C  
ATOM    676  CZ3 TRP P  37      34.052   4.008   8.132  0.00  0.00      PROA C  
ATOM    677  CH2 TRP P  37      33.583   3.117   9.103  0.00  0.00      PROA C  
ATOM    678  HN  TRP P  37      39.675   5.029  10.177  0.00  0.00      PROA H  
ATOM    679  HA  TRP P  37      38.649   5.249   7.554  0.00  0.00      PROA H  
ATOM    680  HB1 TRP P  37      37.226   7.061   8.867  0.00  0.00      PROA H  
ATOM    681  HB2 TRP P  37      38.375   7.007  10.152  0.00  0.00      PROA H  
ATOM    682  HD1 TRP P  37      38.114   5.096  12.010  0.00  0.00      PROA H  
ATOM    683  HE1 TRP P  37      36.194   3.138  12.339  0.00  0.00      PROA H  
ATOM    684  HE3 TRP P  37      35.628   5.420   7.622  0.00  0.00      PROA H  
ATOM    685  HZ2 TRP P  37      34.034   2.183  10.992  0.00  0.00      PROA H  
ATOM    686  HZ3 TRP P  37      33.434   4.133   7.254  0.00  0.00      PROA H  
ATOM    687  HH2 TRP P  37      32.639   2.610   8.968  0.00  0.00      PROA H  
ATOM    688  N   LEU P  38      40.601   7.687   8.511  0.00  0.00      PROA N  
ATOM    689  CA  LEU P  38      41.472   8.751   8.060  0.00  0.00      PROA C  
ATOM    690  C   LEU P  38      42.408   8.440   6.962  0.00  0.00      PROA C  
ATOM    691  O   LEU P  38      42.531   9.192   5.967  0.00  0.00      PROA O  
ATOM    692  CB  LEU P  38      42.300   9.377   9.228  0.00  0.00      PROA C  
ATOM    693  CG  LEU P  38      41.533   9.940  10.404  0.00  0.00      PROA C  
ATOM    694  CD1 LEU P  38      42.500  10.380  11.499  0.00  0.00      PROA C  
ATOM    695  CD2 LEU P  38      40.407  10.957  10.119  0.00  0.00      PROA C  
ATOM    696  HN  LEU P  38      40.612   7.469   9.484  0.00  0.00      PROA H  
ATOM    697  HA  LEU P  38      40.950   9.628   7.709  0.00  0.00      PROA H  
ATOM    698  HB1 LEU P  38      42.945  10.221   8.900  0.00  0.00      PROA H  
ATOM    699  HB2 LEU P  38      43.029   8.594   9.530  0.00  0.00      PROA H  
ATOM    700  HG  LEU P  38      41.029   9.069  10.875  0.00  0.00      PROA H  
ATOM    701 HD11 LEU P  38      43.009  11.360  11.373  0.00  0.00      PROA H  
ATOM    702 HD12 LEU P  38      43.312   9.626  11.428  0.00  0.00      PROA H  
ATOM    703 HD13 LEU P  38      42.060  10.304  12.515  0.00  0.00      PROA H  
ATOM    704 HD21 LEU P  38      39.994  11.364  11.067  0.00  0.00      PROA H  
ATOM    705 HD22 LEU P  38      39.508  10.513   9.640  0.00  0.00      PROA H  
ATOM    706 HD23 LEU P  38      40.744  11.811   9.493  0.00  0.00      PROA H  
ATOM    707  N   VAL P  39      43.007   7.227   6.959  0.00  0.00      PROA N  
ATOM    708  CA  VAL P  39      43.781   6.650   5.826  0.00  0.00      PROA C  
ATOM    709  C   VAL P  39      42.960   6.376   4.616  0.00  0.00      PROA C  
ATOM    710  O   VAL P  39      43.372   6.767   3.511  0.00  0.00      PROA O  
ATOM    711  CB  VAL P  39      44.437   5.402   6.362  0.00  0.00      PROA C  
ATOM    712  CG1 VAL P  39      45.222   4.753   5.170  0.00  0.00      PROA C  
ATOM    713  CG2 VAL P  39      45.472   5.734   7.432  0.00  0.00      PROA C  
ATOM    714  HN  VAL P  39      42.903   6.675   7.783  0.00  0.00      PROA H  
ATOM    715  HA  VAL P  39      44.518   7.338   5.438  0.00  0.00      PROA H  
ATOM    716  HB  VAL P  39      43.709   4.638   6.708  0.00  0.00      PROA H  
ATOM    717 HG11 VAL P  39      44.648   4.502   4.253  0.00  0.00      PROA H  
ATOM    718 HG12 VAL P  39      45.714   3.834   5.555  0.00  0.00      PROA H  
ATOM    719 HG13 VAL P  39      45.992   5.481   4.836  0.00  0.00      PROA H  
ATOM    720 HG21 VAL P  39      44.914   5.999   8.355  0.00  0.00      PROA H  
ATOM    721 HG22 VAL P  39      46.197   6.526   7.146  0.00  0.00      PROA H  
ATOM    722 HG23 VAL P  39      45.988   4.781   7.677  0.00  0.00      PROA H  
ATOM    723  N   VAL P  40      41.707   5.829   4.815  0.00  0.00      PROA N  
ATOM    724  CA  VAL P  40      40.936   5.421   3.669  0.00  0.00      PROA C  
ATOM    725  C   VAL P  40      40.355   6.582   2.992  0.00  0.00      PROA C  
ATOM    726  O   VAL P  40      40.457   6.695   1.828  0.00  0.00      PROA O  
ATOM    727  CB  VAL P  40      39.929   4.295   4.006  0.00  0.00      PROA C  
ATOM    728  CG1 VAL P  40      39.127   3.945   2.801  0.00  0.00      PROA C  
ATOM    729  CG2 VAL P  40      40.784   3.136   4.470  0.00  0.00      PROA C  
ATOM    730  HN  VAL P  40      41.435   5.586   5.743  0.00  0.00      PROA H  
ATOM    731  HA  VAL P  40      41.702   5.055   3.001  0.00  0.00      PROA H  
ATOM    732  HB  VAL P  40      39.294   4.586   4.869  0.00  0.00      PROA H  
ATOM    733 HG11 VAL P  40      38.638   2.964   2.981  0.00  0.00      PROA H  
ATOM    734 HG12 VAL P  40      39.810   3.924   1.926  0.00  0.00      PROA H  
ATOM    735 HG13 VAL P  40      38.390   4.733   2.536  0.00  0.00      PROA H  
ATOM    736 HG21 VAL P  40      40.272   2.168   4.660  0.00  0.00      PROA H  
ATOM    737 HG22 VAL P  40      41.211   3.414   5.456  0.00  0.00      PROA H  
ATOM    738 HG23 VAL P  40      41.571   2.979   3.702  0.00  0.00      PROA H  
ATOM    739  N   ASP P  41      39.825   7.534   3.707  0.00  0.00      PROA N  
ATOM    740  CA  ASP P  41      39.455   8.809   3.042  0.00  0.00      PROA C  
ATOM    741  C   ASP P  41      40.614   9.569   2.317  0.00  0.00      PROA C  
ATOM    742  O   ASP P  41      40.322  10.295   1.373  0.00  0.00      PROA O  
ATOM    743  CB  ASP P  41      39.060   9.745   4.257  0.00  0.00      PROA C  
ATOM    744  CG  ASP P  41      37.610   9.410   4.753  0.00  0.00      PROA C  
ATOM    745  OD1 ASP P  41      36.791   8.808   3.979  0.00  0.00      PROA O  
ATOM    746  OD2 ASP P  41      37.217   9.901   5.853  0.00  0.00      PROA O1-
ATOM    747  HN  ASP P  41      39.759   7.509   4.702  0.00  0.00      PROA H  
ATOM    748  HA  ASP P  41      38.605   8.715   2.383  0.00  0.00      PROA H  
ATOM    749  HB1 ASP P  41      38.975  10.810   3.957  0.00  0.00      PROA H  
ATOM    750  HB2 ASP P  41      39.662   9.567   5.175  0.00  0.00      PROA H  
ATOM    751  N   SER P  42      41.881   9.519   2.757  0.00  0.00      PROA N  
ATOM    752  CA  SER P  42      42.960  10.038   1.992  0.00  0.00      PROA C  
ATOM    753  C   SER P  42      43.198   9.323   0.700  0.00  0.00      PROA C  
ATOM    754  O   SER P  42      43.625   9.919  -0.328  0.00  0.00      PROA O  
ATOM    755  CB  SER P  42      44.313  10.108   2.718  0.00  0.00      PROA C  
ATOM    756  OG  SER P  42      44.383  11.273   3.558  0.00  0.00      PROA O  
ATOM    757  HN  SER P  42      42.117   9.210   3.676  0.00  0.00      PROA H  
ATOM    758  HA  SER P  42      42.705  11.061   1.758  0.00  0.00      PROA H  
ATOM    759  HB1 SER P  42      45.176  10.224   2.029  0.00  0.00      PROA H  
ATOM    760  HB2 SER P  42      44.448   9.149   3.262  0.00  0.00      PROA H  
ATOM    761  HG1 SER P  42      44.155  11.942   2.909  0.00  0.00      PROA H  
ATOM    762  N   ILE P  43      43.100   7.959   0.711  0.00  0.00      PROA N  
ATOM    763  CA  ILE P  43      43.075   7.118  -0.458  0.00  0.00      PROA C  
ATOM    764  C   ILE P  43      41.808   7.396  -1.364  0.00  0.00      PROA C  
ATOM    765  O   ILE P  43      41.923   7.381  -2.576  0.00  0.00      PROA O  
ATOM    766  CB  ILE P  43      43.151   5.660   0.085  0.00  0.00      PROA C  
ATOM    767  CG1 ILE P  43      44.465   5.279   0.822  0.00  0.00      PROA C  
ATOM    768  CG2 ILE P  43      42.746   4.647  -1.022  0.00  0.00      PROA C  
ATOM    769  CD  ILE P  43      44.537   3.847   1.383  0.00  0.00      PROA C  
ATOM    770  HN  ILE P  43      43.019   7.572   1.626  0.00  0.00      PROA H  
ATOM    771  HA  ILE P  43      43.924   7.248  -1.112  0.00  0.00      PROA H  
ATOM    772  HB  ILE P  43      42.366   5.642   0.869  0.00  0.00      PROA H  
ATOM    773 HG11 ILE P  43      44.754   5.910   1.689  0.00  0.00      PROA H  
ATOM    774 HG12 ILE P  43      45.316   5.235   0.108  0.00  0.00      PROA H  
ATOM    775 HG21 ILE P  43      43.418   4.814  -1.892  0.00  0.00      PROA H  
ATOM    776 HG22 ILE P  43      41.691   4.751  -1.352  0.00  0.00      PROA H  
ATOM    777 HG23 ILE P  43      42.673   3.639  -0.565  0.00  0.00      PROA H  
ATOM    778  HD1 ILE P  43      44.335   3.092   0.593  0.00  0.00      PROA H  
ATOM    779  HD2 ILE P  43      43.799   3.626   2.183  0.00  0.00      PROA H  
ATOM    780  HD3 ILE P  43      45.516   3.637   1.862  0.00  0.00      PROA H  
ATOM    781  N   VAL P  44      40.651   7.675  -0.785  0.00  0.00      PROA N  
ATOM    782  CA  VAL P  44      39.473   8.188  -1.530  0.00  0.00      PROA C  
ATOM    783  C   VAL P  44      39.786   9.464  -2.258  0.00  0.00      PROA C  
ATOM    784  O   VAL P  44      39.314   9.608  -3.373  0.00  0.00      PROA O  
ATOM    785  CB  VAL P  44      38.203   8.219  -0.700  0.00  0.00      PROA C  
ATOM    786  CG1 VAL P  44      37.053   8.884  -1.514  0.00  0.00      PROA C  
ATOM    787  CG2 VAL P  44      37.710   6.835  -0.244  0.00  0.00      PROA C  
ATOM    788  HN  VAL P  44      40.470   7.447   0.169  0.00  0.00      PROA H  
ATOM    789  HA  VAL P  44      39.233   7.521  -2.345  0.00  0.00      PROA H  
ATOM    790  HB  VAL P  44      38.376   8.751   0.259  0.00  0.00      PROA H  
ATOM    791 HG11 VAL P  44      37.004   8.471  -2.544  0.00  0.00      PROA H  
ATOM    792 HG12 VAL P  44      37.200   9.978  -1.632  0.00  0.00      PROA H  
ATOM    793 HG13 VAL P  44      36.020   8.758  -1.125  0.00  0.00      PROA H  
ATOM    794 HG21 VAL P  44      37.258   6.369  -1.146  0.00  0.00      PROA H  
ATOM    795 HG22 VAL P  44      36.920   6.998   0.520  0.00  0.00      PROA H  
ATOM    796 HG23 VAL P  44      38.564   6.180   0.031  0.00  0.00      PROA H  
ATOM    797  N   ASP P  45      40.559  10.442  -1.690  0.00  0.00      PROA N  
ATOM    798  CA  ASP P  45      40.914  11.736  -2.383  0.00  0.00      PROA C  
ATOM    799  C   ASP P  45      41.690  11.484  -3.727  0.00  0.00      PROA C  
ATOM    800  O   ASP P  45      41.447  12.084  -4.836  0.00  0.00      PROA O  
ATOM    801  CB  ASP P  45      41.696  12.776  -1.463  0.00  0.00      PROA C  
ATOM    802  CG  ASP P  45      40.872  13.477  -0.346  0.00  0.00      PROA C  
ATOM    803  OD1 ASP P  45      39.691  13.846  -0.633  0.00  0.00      PROA O  
ATOM    804  OD2 ASP P  45      41.379  13.705   0.781  0.00  0.00      PROA O1-
ATOM    805  HN  ASP P  45      40.964  10.357  -0.783  0.00  0.00      PROA H  
ATOM    806  HA  ASP P  45      39.942  12.049  -2.736  0.00  0.00      PROA H  
ATOM    807  HB1 ASP P  45      42.094  13.591  -2.105  0.00  0.00      PROA H  
ATOM    808  HB2 ASP P  45      42.522  12.229  -0.960  0.00  0.00      PROA H  
ATOM    809  N   VAL P  46      42.683  10.535  -3.629  0.00  0.00      PROA N  
ATOM    810  CA  VAL P  46      43.441  10.058  -4.743  0.00  0.00      PROA C  
ATOM    811  C   VAL P  46      42.663   9.266  -5.788  0.00  0.00      PROA C  
ATOM    812  O   VAL P  46      42.984   9.458  -6.996  0.00  0.00      PROA O  
ATOM    813  CB  VAL P  46      44.597   9.215  -4.263  0.00  0.00      PROA C  
ATOM    814  CG1 VAL P  46      45.430   8.704  -5.500  0.00  0.00      PROA C  
ATOM    815  CG2 VAL P  46      45.508   9.988  -3.344  0.00  0.00      PROA C  
ATOM    816  HN  VAL P  46      42.804  10.106  -2.737  0.00  0.00      PROA H  
ATOM    817  HA  VAL P  46      43.900  10.836  -5.334  0.00  0.00      PROA H  
ATOM    818  HB  VAL P  46      44.277   8.338  -3.661  0.00  0.00      PROA H  
ATOM    819 HG11 VAL P  46      44.781   8.102  -6.172  0.00  0.00      PROA H  
ATOM    820 HG12 VAL P  46      46.161   8.031  -5.004  0.00  0.00      PROA H  
ATOM    821 HG13 VAL P  46      45.858   9.601  -5.997  0.00  0.00      PROA H  
ATOM    822 HG21 VAL P  46      46.529   9.569  -3.213  0.00  0.00      PROA H  
ATOM    823 HG22 VAL P  46      45.065  10.305  -2.376  0.00  0.00      PROA H  
ATOM    824 HG23 VAL P  46      45.671  10.989  -3.800  0.00  0.00      PROA H  
ATOM    825  N   ILE P  47      41.682   8.360  -5.423  0.00  0.00      PROA N  
ATOM    826  CA  ILE P  47      40.768   7.769  -6.354  0.00  0.00      PROA C  
ATOM    827  C   ILE P  47      40.037   8.825  -7.209  0.00  0.00      PROA C  
ATOM    828  O   ILE P  47      39.990   8.714  -8.419  0.00  0.00      PROA O  
ATOM    829  CB  ILE P  47      39.768   6.789  -5.664  0.00  0.00      PROA C  
ATOM    830  CG1 ILE P  47      40.583   5.647  -5.062  0.00  0.00      PROA C  
ATOM    831  CG2 ILE P  47      38.615   6.287  -6.564  0.00  0.00      PROA C  
ATOM    832  CD  ILE P  47      39.845   4.592  -4.186  0.00  0.00      PROA C  
ATOM    833  HN  ILE P  47      41.628   7.969  -4.508  0.00  0.00      PROA H  
ATOM    834  HA  ILE P  47      41.325   7.257  -7.125  0.00  0.00      PROA H  
ATOM    835  HB  ILE P  47      39.397   7.385  -4.802  0.00  0.00      PROA H  
ATOM    836 HG11 ILE P  47      41.381   6.051  -4.404  0.00  0.00      PROA H  
ATOM    837 HG12 ILE P  47      41.193   5.156  -5.850  0.00  0.00      PROA H  
ATOM    838 HG21 ILE P  47      38.998   5.494  -7.241  0.00  0.00      PROA H  
ATOM    839 HG22 ILE P  47      38.112   7.126  -7.090  0.00  0.00      PROA H  
ATOM    840 HG23 ILE P  47      37.869   5.888  -5.844  0.00  0.00      PROA H  
ATOM    841  HD1 ILE P  47      40.549   4.039  -3.530  0.00  0.00      PROA H  
ATOM    842  HD2 ILE P  47      39.276   3.873  -4.815  0.00  0.00      PROA H  
ATOM    843  HD3 ILE P  47      39.108   5.142  -3.561  0.00  0.00      PROA H  
ATOM    844  N   PHE P  48      39.564   9.934  -6.667  0.00  0.00      PROA N  
ATOM    845  CA  PHE P  48      38.811  10.937  -7.380  0.00  0.00      PROA C  
ATOM    846  C   PHE P  48      39.698  11.754  -8.283  0.00  0.00      PROA C  
ATOM    847  O   PHE P  48      39.213  12.258  -9.286  0.00  0.00      PROA O  
ATOM    848  CB  PHE P  48      38.022  11.872  -6.451  0.00  0.00      PROA C  
ATOM    849  CG  PHE P  48      36.695  11.197  -5.972  0.00  0.00      PROA C  
ATOM    850  CD1 PHE P  48      35.491  11.882  -6.178  0.00  0.00      PROA C  
ATOM    851  CD2 PHE P  48      36.666  10.015  -5.254  0.00  0.00      PROA C  
ATOM    852  CE1 PHE P  48      34.301  11.303  -5.813  0.00  0.00      PROA C  
ATOM    853  CE2 PHE P  48      35.471   9.564  -4.710  0.00  0.00      PROA C  
ATOM    854  CZ  PHE P  48      34.239  10.171  -5.035  0.00  0.00      PROA C  
ATOM    855  HN  PHE P  48      39.597  10.080  -5.681  0.00  0.00      PROA H  
ATOM    856  HA  PHE P  48      38.065  10.429  -7.973  0.00  0.00      PROA H  
ATOM    857  HB1 PHE P  48      37.675  12.792  -6.967  0.00  0.00      PROA H  
ATOM    858  HB2 PHE P  48      38.611  12.229  -5.580  0.00  0.00      PROA H  
ATOM    859  HD1 PHE P  48      35.392  12.732  -6.837  0.00  0.00      PROA H  
ATOM    860  HD2 PHE P  48      37.605   9.530  -5.034  0.00  0.00      PROA H  
ATOM    861  HE1 PHE P  48      33.376  11.760  -6.131  0.00  0.00      PROA H  
ATOM    862  HE2 PHE P  48      35.534   8.718  -4.040  0.00  0.00      PROA H  
ATOM    863  HZ  PHE P  48      33.305   9.939  -4.546  0.00  0.00      PROA H  
ATOM    864  N   LEU P  49      40.998  11.831  -7.954  0.00  0.00      PROA N  
ATOM    865  CA  LEU P  49      41.967  12.514  -8.812  0.00  0.00      PROA C  
ATOM    866  C   LEU P  49      42.321  11.717 -10.041  0.00  0.00      PROA C  
ATOM    867  O   LEU P  49      42.358  12.210 -11.152  0.00  0.00      PROA O  
ATOM    868  CB  LEU P  49      43.235  12.758  -7.858  0.00  0.00      PROA C  
ATOM    869  CG  LEU P  49      44.399  13.490  -8.587  0.00  0.00      PROA C  
ATOM    870  CD1 LEU P  49      44.083  15.011  -8.781  0.00  0.00      PROA C  
ATOM    871  CD2 LEU P  49      45.677  13.432  -7.825  0.00  0.00      PROA C  
ATOM    872  HN  LEU P  49      41.294  11.452  -7.081  0.00  0.00      PROA H  
ATOM    873  HA  LEU P  49      41.505  13.429  -9.153  0.00  0.00      PROA H  
ATOM    874  HB1 LEU P  49      43.591  11.848  -7.328  0.00  0.00      PROA H  
ATOM    875  HB2 LEU P  49      42.938  13.428  -7.023  0.00  0.00      PROA H  
ATOM    876  HG  LEU P  49      44.550  12.931  -9.535  0.00  0.00      PROA H  
ATOM    877 HD11 LEU P  49      43.521  15.516  -7.966  0.00  0.00      PROA H  
ATOM    878 HD12 LEU P  49      43.429  15.094  -9.676  0.00  0.00      PROA H  
ATOM    879 HD13 LEU P  49      44.968  15.608  -9.086  0.00  0.00      PROA H  
ATOM    880 HD21 LEU P  49      46.146  12.433  -7.699  0.00  0.00      PROA H  
ATOM    881 HD22 LEU P  49      45.577  13.889  -6.818  0.00  0.00      PROA H  
ATOM    882 HD23 LEU P  49      46.494  14.039  -8.269  0.00  0.00      PROA H  
ATOM    883  N   VAL P  50      42.482  10.382  -9.749  0.00  0.00      PROA N  
ATOM    884  CA  VAL P  50      42.719   9.355 -10.777  0.00  0.00      PROA C  
ATOM    885  C   VAL P  50      41.579   9.254 -11.747  0.00  0.00      PROA C  
ATOM    886  O   VAL P  50      41.678   8.827 -12.942  0.00  0.00      PROA O  
ATOM    887  CB  VAL P  50      43.128   8.003 -10.130  0.00  0.00      PROA C  
ATOM    888  CG1 VAL P  50      43.079   6.867 -11.189  0.00  0.00      PROA C  
ATOM    889  CG2 VAL P  50      44.568   8.081  -9.596  0.00  0.00      PROA C  
ATOM    890  HN  VAL P  50      42.620  10.017  -8.831  0.00  0.00      PROA H  
ATOM    891  HA  VAL P  50      43.495   9.788 -11.390  0.00  0.00      PROA H  
ATOM    892  HB  VAL P  50      42.429   7.768  -9.299  0.00  0.00      PROA H  
ATOM    893 HG11 VAL P  50      42.013   6.592 -11.343  0.00  0.00      PROA H  
ATOM    894 HG12 VAL P  50      43.600   5.977 -10.776  0.00  0.00      PROA H  
ATOM    895 HG13 VAL P  50      43.587   7.219 -12.111  0.00  0.00      PROA H  
ATOM    896 HG21 VAL P  50      45.294   8.241 -10.421  0.00  0.00      PROA H  
ATOM    897 HG22 VAL P  50      44.824   7.186  -8.989  0.00  0.00      PROA H  
ATOM    898 HG23 VAL P  50      44.631   8.967  -8.928  0.00  0.00      PROA H  
ATOM    899  N   ASP P  51      40.345   9.638 -11.300  0.00  0.00      PROA N  
ATOM    900  CA  ASP P  51      39.133   9.609 -12.069  0.00  0.00      PROA C  
ATOM    901  C   ASP P  51      39.154  10.616 -13.194  0.00  0.00      PROA C  
ATOM    902  O   ASP P  51      38.832  10.352 -14.346  0.00  0.00      PROA O  
ATOM    903  CB  ASP P  51      37.909   9.759 -11.123  0.00  0.00      PROA C  
ATOM    904  CG  ASP P  51      36.607  10.076 -11.833  0.00  0.00      PROA C  
ATOM    905  OD1 ASP P  51      35.837  10.964 -11.357  0.00  0.00      PROA O  
ATOM    906  OD2 ASP P  51      36.342   9.349 -12.847  0.00  0.00      PROA O1-
ATOM    907  HN  ASP P  51      40.286   9.955 -10.356  0.00  0.00      PROA H  
ATOM    908  HA  ASP P  51      38.911   8.632 -12.473  0.00  0.00      PROA H  
ATOM    909  HB1 ASP P  51      38.055  10.541 -10.348  0.00  0.00      PROA H  
ATOM    910  HB2 ASP P  51      37.772   8.760 -10.653  0.00  0.00      PROA H  
ATOM    911  N   ILE P  52      39.725  11.794 -12.972  0.00  0.00      PROA N  
ATOM    912  CA  ILE P  52      39.950  12.895 -13.911  0.00  0.00      PROA C  
ATOM    913  C   ILE P  52      40.911  12.448 -15.055  0.00  0.00      PROA C  
ATOM    914  O   ILE P  52      40.708  12.800 -16.195  0.00  0.00      PROA O  
ATOM    915  CB  ILE P  52      40.749  14.059 -13.182  0.00  0.00      PROA C  
ATOM    916  CG1 ILE P  52      40.006  14.563 -11.934  0.00  0.00      PROA C  
ATOM    917  CG2 ILE P  52      40.879  15.287 -14.115  0.00  0.00      PROA C  
ATOM    918  CD  ILE P  52      40.618  15.756 -11.179  0.00  0.00      PROA C  
ATOM    919  HN  ILE P  52      40.155  11.995 -12.095  0.00  0.00      PROA H  
ATOM    920  HA  ILE P  52      39.001  13.210 -14.321  0.00  0.00      PROA H  
ATOM    921  HB  ILE P  52      41.722  13.594 -12.915  0.00  0.00      PROA H  
ATOM    922 HG11 ILE P  52      39.988  13.693 -11.243  0.00  0.00      PROA H  
ATOM    923 HG12 ILE P  52      38.923  14.765 -12.079  0.00  0.00      PROA H  
ATOM    924 HG21 ILE P  52      41.304  14.892 -15.063  0.00  0.00      PROA H  
ATOM    925 HG22 ILE P  52      41.621  16.060 -13.818  0.00  0.00      PROA H  
ATOM    926 HG23 ILE P  52      39.925  15.825 -14.299  0.00  0.00      PROA H  
ATOM    927  HD1 ILE P  52      40.298  16.652 -11.751  0.00  0.00      PROA H  
ATOM    928  HD2 ILE P  52      41.718  15.668 -11.045  0.00  0.00      PROA H  
ATOM    929  HD3 ILE P  52      40.149  16.011 -10.205  0.00  0.00      PROA H  
ATOM    930  N   VAL P  53      41.952  11.688 -14.671  0.00  0.00      PROA N  
ATOM    931  CA  VAL P  53      42.964  11.155 -15.601  0.00  0.00      PROA C  
ATOM    932  C   VAL P  53      42.381  10.079 -16.516  0.00  0.00      PROA C  
ATOM    933  O   VAL P  53      42.591  10.132 -17.715  0.00  0.00      PROA O  
ATOM    934  CB  VAL P  53      44.172  10.618 -14.941  0.00  0.00      PROA C  
ATOM    935  CG1 VAL P  53      45.318  10.532 -15.967  0.00  0.00      PROA C  
ATOM    936  CG2 VAL P  53      44.630  11.589 -13.837  0.00  0.00      PROA C  
ATOM    937  HN  VAL P  53      42.052  11.524 -13.692  0.00  0.00      PROA H  
ATOM    938  HA  VAL P  53      43.270  11.963 -16.247  0.00  0.00      PROA H  
ATOM    939  HB  VAL P  53      44.084   9.704 -14.315  0.00  0.00      PROA H  
ATOM    940 HG11 VAL P  53      45.500  11.526 -16.428  0.00  0.00      PROA H  
ATOM    941 HG12 VAL P  53      45.121   9.763 -16.745  0.00  0.00      PROA H  
ATOM    942 HG13 VAL P  53      46.293  10.218 -15.541  0.00  0.00      PROA H  
ATOM    943 HG21 VAL P  53      43.921  11.504 -12.986  0.00  0.00      PROA H  
ATOM    944 HG22 VAL P  53      44.560  12.593 -14.307  0.00  0.00      PROA H  
ATOM    945 HG23 VAL P  53      45.590  11.162 -13.475  0.00  0.00      PROA H  
ATOM    946  N   LEU P  54      41.544   9.143 -15.974  0.00  0.00      PROA N  
ATOM    947  CA  LEU P  54      40.822   8.239 -16.819  0.00  0.00      PROA C  
ATOM    948  C   LEU P  54      39.771   8.908 -17.733  0.00  0.00      PROA C  
ATOM    949  O   LEU P  54      39.628   8.589 -18.951  0.00  0.00      PROA O  
ATOM    950  CB  LEU P  54      40.203   7.103 -15.924  0.00  0.00      PROA C  
ATOM    951  CG  LEU P  54      41.289   6.281 -15.084  0.00  0.00      PROA C  
ATOM    952  CD1 LEU P  54      40.598   5.691 -13.871  0.00  0.00      PROA C  
ATOM    953  CD2 LEU P  54      41.926   5.121 -15.943  0.00  0.00      PROA C  
ATOM    954  HN  LEU P  54      41.374   9.063 -14.995  0.00  0.00      PROA H  
ATOM    955  HA  LEU P  54      41.485   7.704 -17.482  0.00  0.00      PROA H  
ATOM    956  HB1 LEU P  54      39.612   6.349 -16.486  0.00  0.00      PROA H  
ATOM    957  HB2 LEU P  54      39.585   7.569 -15.128  0.00  0.00      PROA H  
ATOM    958  HG  LEU P  54      42.094   7.001 -14.825  0.00  0.00      PROA H  
ATOM    959 HD11 LEU P  54      40.433   6.474 -13.101  0.00  0.00      PROA H  
ATOM    960 HD12 LEU P  54      41.349   5.081 -13.325  0.00  0.00      PROA H  
ATOM    961 HD13 LEU P  54      39.720   5.063 -14.136  0.00  0.00      PROA H  
ATOM    962 HD21 LEU P  54      42.142   5.613 -16.916  0.00  0.00      PROA H  
ATOM    963 HD22 LEU P  54      41.232   4.264 -16.082  0.00  0.00      PROA H  
ATOM    964 HD23 LEU P  54      42.888   4.838 -15.464  0.00  0.00      PROA H  
ATOM    965  N   ASN P  55      39.144   9.972 -17.217  0.00  0.00      PROA N  
ATOM    966  CA  ASN P  55      38.219  10.809 -18.007  0.00  0.00      PROA C  
ATOM    967  C   ASN P  55      38.743  11.451 -19.286  0.00  0.00      PROA C  
ATOM    968  O   ASN P  55      38.142  11.519 -20.349  0.00  0.00      PROA O  
ATOM    969  CB  ASN P  55      37.566  11.802 -17.022  0.00  0.00      PROA C  
ATOM    970  CG  ASN P  55      36.563  12.856 -17.596  0.00  0.00      PROA C  
ATOM    971  ND2 ASN P  55      35.704  12.525 -18.579  0.00  0.00      PROA N  
ATOM    972  OD1 ASN P  55      36.534  14.004 -17.075  0.00  0.00      PROA O  
ATOM    973  HN  ASN P  55      39.250  10.329 -16.292  0.00  0.00      PROA H  
ATOM    974  HA  ASN P  55      37.495  10.152 -18.468  0.00  0.00      PROA H  
ATOM    975  HB1 ASN P  55      38.364  12.390 -16.520  0.00  0.00      PROA H  
ATOM    976  HB2 ASN P  55      37.069  11.221 -16.217  0.00  0.00      PROA H  
ATOM    977 HD21 ASN P  55      35.038  13.237 -18.803  0.00  0.00      PROA H  
ATOM    978 HD22 ASN P  55      35.823  11.655 -19.057  0.00  0.00      PROA H  
ATOM    979  N   PHE P  56      40.032  11.979 -19.270  0.00  0.00      PROA N  
ATOM    980  CA  PHE P  56      40.682  12.459 -20.503  0.00  0.00      PROA C  
ATOM    981  C   PHE P  56      41.448  11.462 -21.370  0.00  0.00      PROA C  
ATOM    982  O   PHE P  56      41.967  11.760 -22.427  0.00  0.00      PROA O  
ATOM    983  CB  PHE P  56      41.629  13.628 -20.206  0.00  0.00      PROA C  
ATOM    984  CG  PHE P  56      40.955  14.839 -19.581  0.00  0.00      PROA C  
ATOM    985  CD1 PHE P  56      41.349  15.191 -18.235  0.00  0.00      PROA C  
ATOM    986  CD2 PHE P  56      40.119  15.670 -20.276  0.00  0.00      PROA C  
ATOM    987  CE1 PHE P  56      40.841  16.433 -17.708  0.00  0.00      PROA C  
ATOM    988  CE2 PHE P  56      39.751  16.888 -19.810  0.00  0.00      PROA C  
ATOM    989  CZ  PHE P  56      40.148  17.303 -18.524  0.00  0.00      PROA C  
ATOM    990  HN  PHE P  56      40.411  12.196 -18.373  0.00  0.00      PROA H  
ATOM    991  HA  PHE P  56      39.899  12.781 -21.174  0.00  0.00      PROA H  
ATOM    992  HB1 PHE P  56      42.151  14.027 -21.102  0.00  0.00      PROA H  
ATOM    993  HB2 PHE P  56      42.323  13.176 -19.466  0.00  0.00      PROA H  
ATOM    994  HD1 PHE P  56      41.986  14.620 -17.576  0.00  0.00      PROA H  
ATOM    995  HD2 PHE P  56      39.654  15.320 -21.187  0.00  0.00      PROA H  
ATOM    996  HE1 PHE P  56      41.262  16.874 -16.817  0.00  0.00      PROA H  
ATOM    997  HE2 PHE P  56      39.044  17.504 -20.345  0.00  0.00      PROA H  
ATOM    998  HZ  PHE P  56      39.941  18.333 -18.273  0.00  0.00      PROA H  
ATOM    999  N   HSD P  57      41.476  10.196 -20.890  0.00  0.00      PROA N  
ATOM   1000  CA  HSD P  57      42.085   9.032 -21.493  0.00  0.00      PROA C  
ATOM   1001  C   HSD P  57      40.988   8.281 -22.120  0.00  0.00      PROA C  
ATOM   1002  O   HSD P  57      41.318   7.224 -22.699  0.00  0.00      PROA O  
ATOM   1003  CB  HSD P  57      42.922   8.200 -20.544  0.00  0.00      PROA C  
ATOM   1004  CG  HSD P  57      44.314   8.809 -20.553  0.00  0.00      PROA C  
ATOM   1005  CD2 HSD P  57      44.850   9.862 -19.925  0.00  0.00      PROA C  
ATOM   1006  ND1 HSD P  57      45.420   8.148 -21.148  0.00  0.00      PROA N  
ATOM   1007  CE1 HSD P  57      46.547   8.825 -20.770  0.00  0.00      PROA C  
ATOM   1008  NE2 HSD P  57      46.226   9.910 -20.079  0.00  0.00      PROA N  
ATOM   1009  HN  HSD P  57      41.153  10.098 -19.951  0.00  0.00      PROA H  
ATOM   1010  HA  HSD P  57      42.856   9.356 -22.177  0.00  0.00      PROA H  
ATOM   1011  HB1 HSD P  57      43.068   7.143 -20.851  0.00  0.00      PROA H  
ATOM   1012  HB2 HSD P  57      42.501   8.152 -19.518  0.00  0.00      PROA H  
ATOM   1013  HD1 HSD P  57      45.451   7.255 -21.597  0.00  0.00      PROA H  
ATOM   1014  HD2 HSD P  57      44.265  10.558 -19.337  0.00  0.00      PROA H  
ATOM   1015  HE1 HSD P  57      47.548   8.396 -20.809  0.00  0.00      PROA H  
ATOM   1016  N   THR P  58      39.722   8.758 -22.152  0.00  0.00      PROA N  
ATOM   1017  CA  THR P  58      38.578   7.974 -22.593  0.00  0.00      PROA C  
ATOM   1018  C   THR P  58      37.598   9.006 -23.188  0.00  0.00      PROA C  
ATOM   1019  O   THR P  58      37.863  10.191 -23.382  0.00  0.00      PROA O  
ATOM   1020  CB  THR P  58      37.869   7.225 -21.445  0.00  0.00      PROA C  
ATOM   1021  CG2 THR P  58      38.727   6.058 -21.024  0.00  0.00      PROA C  
ATOM   1022  OG1 THR P  58      37.569   8.027 -20.304  0.00  0.00      PROA O  
ATOM   1023  HN  THR P  58      39.332   9.559 -21.705  0.00  0.00      PROA H  
ATOM   1024  HA  THR P  58      38.944   7.344 -23.391  0.00  0.00      PROA H  
ATOM   1025  HB  THR P  58      36.897   6.765 -21.727  0.00  0.00      PROA H  
ATOM   1026  HG1 THR P  58      38.413   8.398 -20.035  0.00  0.00      PROA H  
ATOM   1027 HG21 THR P  58      38.910   5.460 -21.942  0.00  0.00      PROA H  
ATOM   1028 HG22 THR P  58      38.296   5.395 -20.245  0.00  0.00      PROA H  
ATOM   1029 HG23 THR P  58      39.697   6.378 -20.584  0.00  0.00      PROA H  
ATOM   1030  N   THR P  59      36.431   8.511 -23.684  0.00  0.00      PROA N  
ATOM   1031  CA  THR P  59      35.405   9.192 -24.428  0.00  0.00      PROA C  
ATOM   1032  C   THR P  59      34.292   9.810 -23.590  0.00  0.00      PROA C  
ATOM   1033  O   THR P  59      33.990   9.534 -22.424  0.00  0.00      PROA O  
ATOM   1034  CB  THR P  59      34.907   8.510 -25.606  0.00  0.00      PROA C  
ATOM   1035  CG2 THR P  59      36.167   8.138 -26.473  0.00  0.00      PROA C  
ATOM   1036  OG1 THR P  59      34.272   7.313 -25.286  0.00  0.00      PROA O  
ATOM   1037  HN  THR P  59      36.011   7.635 -23.456  0.00  0.00      PROA H  
ATOM   1038  HA  THR P  59      35.906  10.019 -24.907  0.00  0.00      PROA H  
ATOM   1039  HB  THR P  59      34.165   9.148 -26.132  0.00  0.00      PROA H  
ATOM   1040  HG1 THR P  59      33.583   7.215 -25.948  0.00  0.00      PROA H  
ATOM   1041 HG21 THR P  59      36.788   7.390 -25.935  0.00  0.00      PROA H  
ATOM   1042 HG22 THR P  59      36.751   9.054 -26.710  0.00  0.00      PROA H  
ATOM   1043 HG23 THR P  59      35.933   7.769 -27.494  0.00  0.00      PROA H  
ATOM   1044  N   PHE P  60      33.666  10.864 -24.143  0.00  0.00      PROA N  
ATOM   1045  CA  PHE P  60      32.563  11.531 -23.460  0.00  0.00      PROA C  
ATOM   1046  C   PHE P  60      31.487  11.949 -24.461  0.00  0.00      PROA C  
ATOM   1047  O   PHE P  60      31.748  11.952 -25.682  0.00  0.00      PROA O  
ATOM   1048  CB  PHE P  60      33.063  12.801 -22.705  0.00  0.00      PROA C  
ATOM   1049  CG  PHE P  60      32.126  13.098 -21.592  0.00  0.00      PROA C  
ATOM   1050  CD1 PHE P  60      31.960  12.178 -20.575  0.00  0.00      PROA C  
ATOM   1051  CD2 PHE P  60      31.492  14.306 -21.548  0.00  0.00      PROA C  
ATOM   1052  CE1 PHE P  60      31.069  12.482 -19.537  0.00  0.00      PROA C  
ATOM   1053  CE2 PHE P  60      30.617  14.647 -20.488  0.00  0.00      PROA C  
ATOM   1054  CZ  PHE P  60      30.357  13.682 -19.548  0.00  0.00      PROA C  
ATOM   1055  HN  PHE P  60      33.966  11.306 -24.985  0.00  0.00      PROA H  
ATOM   1056  HA  PHE P  60      32.078  10.828 -22.799  0.00  0.00      PROA H  
ATOM   1057  HB1 PHE P  60      33.219  13.747 -23.266  0.00  0.00      PROA H  
ATOM   1058  HB2 PHE P  60      34.057  12.586 -22.257  0.00  0.00      PROA H  
ATOM   1059  HD1 PHE P  60      32.438  11.211 -20.621  0.00  0.00      PROA H  
ATOM   1060  HD2 PHE P  60      31.803  15.051 -22.265  0.00  0.00      PROA H  
ATOM   1061  HE1 PHE P  60      31.061  11.802 -18.697  0.00  0.00      PROA H  
ATOM   1062  HE2 PHE P  60      30.227  15.653 -20.437  0.00  0.00      PROA H  
ATOM   1063  HZ  PHE P  60      29.784  13.860 -18.651  0.00  0.00      PROA H  
ATOM   1064  N   VAL P  61      30.224  12.182 -24.060  0.00  0.00      PROA N  
ATOM   1065  CA  VAL P  61      29.146  12.478 -24.977  0.00  0.00      PROA C  
ATOM   1066  C   VAL P  61      28.762  13.935 -24.698  0.00  0.00      PROA C  
ATOM   1067  O   VAL P  61      28.670  14.381 -23.564  0.00  0.00      PROA O  
ATOM   1068  CB  VAL P  61      27.946  11.532 -24.806  0.00  0.00      PROA C  
ATOM   1069  CG1 VAL P  61      27.037  11.648 -26.010  0.00  0.00      PROA C  
ATOM   1070  CG2 VAL P  61      28.426  10.074 -24.706  0.00  0.00      PROA C  
ATOM   1071  HN  VAL P  61      30.021  12.297 -23.090  0.00  0.00      PROA H  
ATOM   1072  HA  VAL P  61      29.527  12.420 -25.986  0.00  0.00      PROA H  
ATOM   1073  HB  VAL P  61      27.274  11.758 -23.951  0.00  0.00      PROA H  
ATOM   1074 HG11 VAL P  61      26.520  12.632 -26.014  0.00  0.00      PROA H  
ATOM   1075 HG12 VAL P  61      26.250  10.865 -26.052  0.00  0.00      PROA H  
ATOM   1076 HG13 VAL P  61      27.589  11.541 -26.967  0.00  0.00      PROA H  
ATOM   1077 HG21 VAL P  61      29.172   9.858 -25.500  0.00  0.00      PROA H  
ATOM   1078 HG22 VAL P  61      27.587   9.350 -24.783  0.00  0.00      PROA H  
ATOM   1079 HG23 VAL P  61      28.943   9.943 -23.732  0.00  0.00      PROA H  
ATOM   1080  N   GLY P  62      28.559  14.724 -25.825  0.00  0.00      PROA N  
ATOM   1081  CA  GLY P  62      28.080  16.110 -25.677  0.00  0.00      PROA C  
ATOM   1082  C   GLY P  62      26.577  16.229 -25.697  0.00  0.00      PROA C  
ATOM   1083  O   GLY P  62      25.917  15.149 -25.649  0.00  0.00      PROA O  
ATOM   1084  HN  GLY P  62      28.741  14.376 -26.740  0.00  0.00      PROA H  
ATOM   1085  HA1 GLY P  62      28.450  16.633 -26.546  0.00  0.00      PROA H  
ATOM   1086  HA2 GLY P  62      28.490  16.545 -24.777  0.00  0.00      PROA H  
ATOM   1087  N   PRO P  63      25.968  17.375 -25.678  0.00  0.00      PROA N  
ATOM   1088  CA  PRO P  63      24.647  17.553 -25.173  0.00  0.00      PROA C  
ATOM   1089  C   PRO P  63      23.624  17.122 -26.154  0.00  0.00      PROA C  
ATOM   1090  O   PRO P  63      22.490  16.753 -25.697  0.00  0.00      PROA O  
ATOM   1091  CB  PRO P  63      24.623  19.098 -24.848  0.00  0.00      PROA C  
ATOM   1092  CG  PRO P  63      25.743  19.719 -25.700  0.00  0.00      PROA C  
ATOM   1093  CD  PRO P  63      26.779  18.589 -25.726  0.00  0.00      PROA C  
ATOM   1094  HA  PRO P  63      24.500  16.922 -24.309  0.00  0.00      PROA H  
ATOM   1095  HB1 PRO P  63      25.010  19.275 -23.821  0.00  0.00      PROA H  
ATOM   1096  HB2 PRO P  63      23.628  19.561 -25.020  0.00  0.00      PROA H  
ATOM   1097  HG1 PRO P  63      25.458  19.996 -26.738  0.00  0.00      PROA H  
ATOM   1098  HG2 PRO P  63      26.129  20.582 -25.116  0.00  0.00      PROA H  
ATOM   1099  HD1 PRO P  63      27.365  18.619 -26.669  0.00  0.00      PROA H  
ATOM   1100  HD2 PRO P  63      27.295  18.704 -24.748  0.00  0.00      PROA H  
ATOM   1101  N   ALA P  64      23.870  17.211 -27.458  0.00  0.00      PROA N  
ATOM   1102  CA  ALA P  64      22.854  16.971 -28.507  0.00  0.00      PROA C  
ATOM   1103  C   ALA P  64      23.016  15.442 -28.868  0.00  0.00      PROA C  
ATOM   1104  O   ALA P  64      22.148  15.017 -29.598  0.00  0.00      PROA O  
ATOM   1105  CB  ALA P  64      23.284  17.941 -29.588  0.00  0.00      PROA C  
ATOM   1106  HN  ALA P  64      24.758  17.459 -27.835  0.00  0.00      PROA H  
ATOM   1107  HA  ALA P  64      21.848  17.111 -28.143  0.00  0.00      PROA H  
ATOM   1108  HB1 ALA P  64      22.553  18.180 -30.390  0.00  0.00      PROA H  
ATOM   1109  HB2 ALA P  64      24.286  17.661 -29.977  0.00  0.00      PROA H  
ATOM   1110  HB3 ALA P  64      23.285  18.933 -29.087  0.00  0.00      PROA H  
ATOM   1111  N   GLY P  65      23.958  14.663 -28.362  0.00  0.00      PROA N  
ATOM   1112  CA  GLY P  65      23.973  13.212 -28.490  0.00  0.00      PROA C  
ATOM   1113  C   GLY P  65      25.135  12.714 -29.206  0.00  0.00      PROA C  
ATOM   1114  O   GLY P  65      25.289  11.491 -29.401  0.00  0.00      PROA O  
ATOM   1115  HN  GLY P  65      24.640  15.153 -27.825  0.00  0.00      PROA H  
ATOM   1116  HA1 GLY P  65      23.218  12.726 -29.089  0.00  0.00      PROA H  
ATOM   1117  HA2 GLY P  65      24.148  12.740 -27.534  0.00  0.00      PROA H  
ATOM   1118  N   GLU P  66      26.139  13.589 -29.510  0.00  0.00      PROA N  
ATOM   1119  CA  GLU P  66      27.184  13.130 -30.333  0.00  0.00      PROA C  
ATOM   1120  C   GLU P  66      28.402  12.917 -29.302  0.00  0.00      PROA C  
ATOM   1121  O   GLU P  66      28.693  13.824 -28.511  0.00  0.00      PROA O  
ATOM   1122  CB  GLU P  66      27.519  14.208 -31.395  0.00  0.00      PROA C  
ATOM   1123  CG  GLU P  66      26.456  14.450 -32.472  0.00  0.00      PROA C  
ATOM   1124  CD  GLU P  66      26.594  15.808 -33.117  0.00  0.00      PROA C  
ATOM   1125  OE1 GLU P  66      26.711  15.806 -34.390  0.00  0.00      PROA O  
ATOM   1126  OE2 GLU P  66      26.520  16.852 -32.441  0.00  0.00      PROA O1-
ATOM   1127  HN  GLU P  66      26.057  14.581 -29.455  0.00  0.00      PROA H  
ATOM   1128  HA  GLU P  66      26.957  12.184 -30.804  0.00  0.00      PROA H  
ATOM   1129  HB1 GLU P  66      28.373  13.945 -32.055  0.00  0.00      PROA H  
ATOM   1130  HB2 GLU P  66      27.724  15.137 -30.822  0.00  0.00      PROA H  
ATOM   1131  HG1 GLU P  66      25.428  14.447 -32.050  0.00  0.00      PROA H  
ATOM   1132  HG2 GLU P  66      26.405  13.630 -33.220  0.00  0.00      PROA H  
ATOM   1133  N   VAL P  67      29.137  11.835 -29.494  0.00  0.00      PROA N  
ATOM   1134  CA  VAL P  67      30.418  11.596 -28.785  0.00  0.00      PROA C  
ATOM   1135  C   VAL P  67      31.454  12.741 -29.007  0.00  0.00      PROA C  
ATOM   1136  O   VAL P  67      31.634  13.339 -30.053  0.00  0.00      PROA O  
ATOM   1137  CB  VAL P  67      30.878  10.194 -29.175  0.00  0.00      PROA C  
ATOM   1138  CG1 VAL P  67      32.240   9.842 -28.561  0.00  0.00      PROA C  
ATOM   1139  CG2 VAL P  67      29.888   9.122 -28.581  0.00  0.00      PROA C  
ATOM   1140  HN  VAL P  67      28.889  11.176 -30.201  0.00  0.00      PROA H  
ATOM   1141  HA  VAL P  67      30.113  11.658 -27.751  0.00  0.00      PROA H  
ATOM   1142  HB  VAL P  67      30.906  10.096 -30.282  0.00  0.00      PROA H  
ATOM   1143 HG11 VAL P  67      32.432   8.781 -28.826  0.00  0.00      PROA H  
ATOM   1144 HG12 VAL P  67      32.207  10.077 -27.475  0.00  0.00      PROA H  
ATOM   1145 HG13 VAL P  67      33.087  10.309 -29.106  0.00  0.00      PROA H  
ATOM   1146 HG21 VAL P  67      28.828   9.280 -28.871  0.00  0.00      PROA H  
ATOM   1147 HG22 VAL P  67      29.969   9.079 -27.474  0.00  0.00      PROA H  
ATOM   1148 HG23 VAL P  67      30.244   8.131 -28.933  0.00  0.00      PROA H  
ATOM   1149  N   ILE P  68      32.159  13.122 -27.953  0.00  0.00      PROA N  
ATOM   1150  CA  ILE P  68      33.494  13.797 -28.069  0.00  0.00      PROA C  
ATOM   1151  C   ILE P  68      34.627  12.917 -27.538  0.00  0.00      PROA C  
ATOM   1152  O   ILE P  68      34.522  12.226 -26.551  0.00  0.00      PROA O  
ATOM   1153  CB  ILE P  68      33.509  15.131 -27.419  0.00  0.00      PROA C  
ATOM   1154  CG1 ILE P  68      32.932  15.105 -25.952  0.00  0.00      PROA C  
ATOM   1155  CG2 ILE P  68      32.702  16.133 -28.337  0.00  0.00      PROA C  
ATOM   1156  CD  ILE P  68      33.043  16.536 -25.377  0.00  0.00      PROA C  
ATOM   1157  HN  ILE P  68      31.836  12.840 -27.052  0.00  0.00      PROA H  
ATOM   1158  HA  ILE P  68      33.702  13.921 -29.121  0.00  0.00      PROA H  
ATOM   1159  HB  ILE P  68      34.527  15.572 -27.412  0.00  0.00      PROA H  
ATOM   1160 HG11 ILE P  68      33.515  14.513 -25.215  0.00  0.00      PROA H  
ATOM   1161 HG12 ILE P  68      31.895  14.708 -25.992  0.00  0.00      PROA H  
ATOM   1162 HG21 ILE P  68      31.593  16.105 -28.401  0.00  0.00      PROA H  
ATOM   1163 HG22 ILE P  68      33.057  16.065 -29.388  0.00  0.00      PROA H  
ATOM   1164 HG23 ILE P  68      32.896  17.205 -28.121  0.00  0.00      PROA H  
ATOM   1165  HD1 ILE P  68      32.254  17.180 -25.820  0.00  0.00      PROA H  
ATOM   1166  HD2 ILE P  68      34.086  16.899 -25.499  0.00  0.00      PROA H  
ATOM   1167  HD3 ILE P  68      32.718  16.580 -24.315  0.00  0.00      PROA H  
ATOM   1168  N   SER P  69      35.744  12.820 -28.359  0.00  0.00      PROA N  
ATOM   1169  CA  SER P  69      36.908  11.931 -28.075  0.00  0.00      PROA C  
ATOM   1170  C   SER P  69      38.116  12.814 -27.865  0.00  0.00      PROA C  
ATOM   1171  O   SER P  69      38.929  12.528 -27.058  0.00  0.00      PROA O  
ATOM   1172  CB  SER P  69      37.150  10.788 -29.119  0.00  0.00      PROA C  
ATOM   1173  OG  SER P  69      38.543  10.394 -29.087  0.00  0.00      PROA O  
ATOM   1174  HN  SER P  69      35.857  13.365 -29.186  0.00  0.00      PROA H  
ATOM   1175  HA  SER P  69      36.812  11.430 -27.123  0.00  0.00      PROA H  
ATOM   1176  HB1 SER P  69      36.804  11.087 -30.132  0.00  0.00      PROA H  
ATOM   1177  HB2 SER P  69      36.527   9.936 -28.773  0.00  0.00      PROA H  
ATOM   1178  HG1 SER P  69      38.544   9.498 -29.432  0.00  0.00      PROA H  
ATOM   1179  N   ASP P  70      38.182  13.942 -28.590  0.00  0.00      PROA N  
ATOM   1180  CA  ASP P  70      39.297  14.916 -28.393  0.00  0.00      PROA C  
ATOM   1181  C   ASP P  70      39.298  15.413 -26.958  0.00  0.00      PROA C  
ATOM   1182  O   ASP P  70      38.247  15.921 -26.570  0.00  0.00      PROA O  
ATOM   1183  CB  ASP P  70      39.147  16.090 -29.460  0.00  0.00      PROA C  
ATOM   1184  CG  ASP P  70      40.129  17.193 -29.402  0.00  0.00      PROA C  
ATOM   1185  OD1 ASP P  70      39.822  18.225 -30.075  0.00  0.00      PROA O  
ATOM   1186  OD2 ASP P  70      41.224  17.143 -28.770  0.00  0.00      PROA O1-
ATOM   1187  HN  ASP P  70      37.526  14.107 -29.323  0.00  0.00      PROA H  
ATOM   1188  HA  ASP P  70      40.228  14.388 -28.532  0.00  0.00      PROA H  
ATOM   1189  HB1 ASP P  70      38.126  16.503 -29.321  0.00  0.00      PROA H  
ATOM   1190  HB2 ASP P  70      39.129  15.640 -30.477  0.00  0.00      PROA H  
ATOM   1191  N   PRO P  71      40.296  15.474 -26.144  0.00  0.00      PROA N  
ATOM   1192  CA  PRO P  71      40.238  15.960 -24.753  0.00  0.00      PROA C  
ATOM   1193  C   PRO P  71      40.005  17.477 -24.703  0.00  0.00      PROA C  
ATOM   1194  O   PRO P  71      39.579  17.877 -23.586  0.00  0.00      PROA O  
ATOM   1195  CB  PRO P  71      41.583  15.461 -24.234  0.00  0.00      PROA C  
ATOM   1196  CG  PRO P  71      42.518  15.413 -25.386  0.00  0.00      PROA C  
ATOM   1197  CD  PRO P  71      41.587  14.868 -26.437  0.00  0.00      PROA C  
ATOM   1198  HA  PRO P  71      39.382  15.470 -24.314  0.00  0.00      PROA H  
ATOM   1199  HB1 PRO P  71      41.432  14.465 -23.765  0.00  0.00      PROA H  
ATOM   1200  HB2 PRO P  71      41.879  16.172 -23.433  0.00  0.00      PROA H  
ATOM   1201  HG1 PRO P  71      42.804  16.459 -25.630  0.00  0.00      PROA H  
ATOM   1202  HG2 PRO P  71      43.417  14.820 -25.117  0.00  0.00      PROA H  
ATOM   1203  HD1 PRO P  71      41.930  15.056 -27.476  0.00  0.00      PROA H  
ATOM   1204  HD2 PRO P  71      41.448  13.775 -26.287  0.00  0.00      PROA H  
ATOM   1205  N   LYS P  72      40.290  18.249 -25.865  0.00  0.00      PROA N  
ATOM   1206  CA  LYS P  72      40.101  19.718 -25.907  0.00  0.00      PROA C  
ATOM   1207  C   LYS P  72      38.609  20.039 -25.860  0.00  0.00      PROA C  
ATOM   1208  O   LYS P  72      38.192  21.040 -25.253  0.00  0.00      PROA O  
ATOM   1209  CB  LYS P  72      40.689  20.214 -27.259  0.00  0.00      PROA C  
ATOM   1210  CG  LYS P  72      42.215  19.860 -27.316  0.00  0.00      PROA C  
ATOM   1211  CD  LYS P  72      42.910  20.581 -28.485  0.00  0.00      PROA C  
ATOM   1212  CE  LYS P  72      42.452  20.185 -29.881  0.00  0.00      PROA C  
ATOM   1213  NZ  LYS P  72      42.728  18.738 -30.152  0.00  0.00      PROA N1+
ATOM   1214  HN  LYS P  72      40.731  17.718 -26.584  0.00  0.00      PROA H  
ATOM   1215  HA  LYS P  72      40.544  20.101 -24.999  0.00  0.00      PROA H  
ATOM   1216  HB1 LYS P  72      40.577  21.310 -27.408  0.00  0.00      PROA H  
ATOM   1217  HB2 LYS P  72      40.130  19.699 -28.068  0.00  0.00      PROA H  
ATOM   1218  HG1 LYS P  72      42.350  18.758 -27.368  0.00  0.00      PROA H  
ATOM   1219  HG2 LYS P  72      42.600  20.132 -26.310  0.00  0.00      PROA H  
ATOM   1220  HD1 LYS P  72      43.983  20.356 -28.310  0.00  0.00      PROA H  
ATOM   1221  HD2 LYS P  72      42.789  21.683 -28.401  0.00  0.00      PROA H  
ATOM   1222  HE1 LYS P  72      42.965  20.701 -30.721  0.00  0.00      PROA H  
ATOM   1223  HE2 LYS P  72      41.387  20.420 -30.090  0.00  0.00      PROA H  
ATOM   1224  HZ1 LYS P  72      41.906  18.308 -29.681  0.00  0.00      PROA H  
ATOM   1225  HZ2 LYS P  72      43.548  18.391 -29.615  0.00  0.00      PROA H  
ATOM   1226  HZ3 LYS P  72      42.687  18.341 -31.113  0.00  0.00      PROA H  
ATOM   1227  N   LEU P  73      37.776  19.182 -26.498  0.00  0.00      PROA N  
ATOM   1228  CA  LEU P  73      36.332  19.230 -26.390  0.00  0.00      PROA C  
ATOM   1229  C   LEU P  73      35.805  18.928 -25.048  0.00  0.00      PROA C  
ATOM   1230  O   LEU P  73      34.887  19.599 -24.599  0.00  0.00      PROA O  
ATOM   1231  CB  LEU P  73      35.609  18.537 -27.463  0.00  0.00      PROA C  
ATOM   1232  CG  LEU P  73      35.809  18.978 -28.976  0.00  0.00      PROA C  
ATOM   1233  CD1 LEU P  73      35.280  18.009 -29.954  0.00  0.00      PROA C  
ATOM   1234  CD2 LEU P  73      35.109  20.308 -29.238  0.00  0.00      PROA C  
ATOM   1235  HN  LEU P  73      38.112  18.343 -26.917  0.00  0.00      PROA H  
ATOM   1236  HA  LEU P  73      36.048  20.266 -26.499  0.00  0.00      PROA H  
ATOM   1237  HB1 LEU P  73      34.527  18.661 -27.243  0.00  0.00      PROA H  
ATOM   1238  HB2 LEU P  73      35.827  17.461 -27.293  0.00  0.00      PROA H  
ATOM   1239  HG  LEU P  73      36.868  19.193 -29.230  0.00  0.00      PROA H  
ATOM   1240 HD11 LEU P  73      34.231  17.739 -29.712  0.00  0.00      PROA H  
ATOM   1241 HD12 LEU P  73      35.823  17.050 -29.812  0.00  0.00      PROA H  
ATOM   1242 HD13 LEU P  73      35.322  18.340 -31.014  0.00  0.00      PROA H  
ATOM   1243 HD21 LEU P  73      35.174  20.590 -30.311  0.00  0.00      PROA H  
ATOM   1244 HD22 LEU P  73      35.523  21.151 -28.645  0.00  0.00      PROA H  
ATOM   1245 HD23 LEU P  73      34.019  20.211 -29.048  0.00  0.00      PROA H  
ATOM   1246  N   ILE P  74      36.387  17.829 -24.390  0.00  0.00      PROA N  
ATOM   1247  CA  ILE P  74      35.931  17.340 -23.053  0.00  0.00      PROA C  
ATOM   1248  C   ILE P  74      36.251  18.371 -21.962  0.00  0.00      PROA C  
ATOM   1249  O   ILE P  74      35.429  18.681 -21.114  0.00  0.00      PROA O  
ATOM   1250  CB  ILE P  74      36.575  15.970 -22.718  0.00  0.00      PROA C  
ATOM   1251  CG1 ILE P  74      36.100  14.930 -23.708  0.00  0.00      PROA C  
ATOM   1252  CG2 ILE P  74      36.090  15.593 -21.275  0.00  0.00      PROA C  
ATOM   1253  CD  ILE P  74      36.654  13.447 -23.467  0.00  0.00      PROA C  
ATOM   1254  HN  ILE P  74      37.096  17.232 -24.759  0.00  0.00      PROA H  
ATOM   1255  HA  ILE P  74      34.872  17.158 -23.153  0.00  0.00      PROA H  
ATOM   1256  HB  ILE P  74      37.670  15.780 -22.721  0.00  0.00      PROA H  
ATOM   1257 HG11 ILE P  74      36.147  15.162 -24.792  0.00  0.00      PROA H  
ATOM   1258 HG12 ILE P  74      35.063  14.699 -23.386  0.00  0.00      PROA H  
ATOM   1259 HG21 ILE P  74      36.078  14.526 -20.967  0.00  0.00      PROA H  
ATOM   1260 HG22 ILE P  74      35.042  15.955 -21.209  0.00  0.00      PROA H  
ATOM   1261 HG23 ILE P  74      36.665  16.142 -20.498  0.00  0.00      PROA H  
ATOM   1262  HD1 ILE P  74      37.754  13.525 -23.603  0.00  0.00      PROA H  
ATOM   1263  HD2 ILE P  74      36.211  12.777 -24.235  0.00  0.00      PROA H  
ATOM   1264  HD3 ILE P  74      36.446  13.077 -22.441  0.00  0.00      PROA H  
ATOM   1265  N   ARG P  75      37.440  19.071 -22.075  0.00  0.00      PROA N  
ATOM   1266  CA  ARG P  75      37.709  20.152 -21.159  0.00  0.00      PROA C  
ATOM   1267  C   ARG P  75      36.813  21.347 -21.266  0.00  0.00      PROA C  
ATOM   1268  O   ARG P  75      36.337  21.857 -20.326  0.00  0.00      PROA O  
ATOM   1269  CB  ARG P  75      39.193  20.524 -21.050  0.00  0.00      PROA C  
ATOM   1270  CG  ARG P  75      39.826  21.156 -22.370  0.00  0.00      PROA C  
ATOM   1271  CD  ARG P  75      41.214  21.680 -22.015  0.00  0.00      PROA C  
ATOM   1272  NE  ARG P  75      41.786  22.413 -23.175  0.00  0.00      PROA N  
ATOM   1273  CZ  ARG P  75      42.750  21.851 -23.909  0.00  0.00      PROA C  
ATOM   1274  NH1 ARG P  75      43.109  20.572 -23.787  0.00  0.00      PROA N1+
ATOM   1275  NH2 ARG P  75      43.344  22.576 -24.777  0.00  0.00      PROA N  
ATOM   1276  HN  ARG P  75      38.160  18.865 -22.733  0.00  0.00      PROA H  
ATOM   1277  HA  ARG P  75      37.438  19.707 -20.212  0.00  0.00      PROA H  
ATOM   1278  HB1 ARG P  75      39.776  19.620 -20.776  0.00  0.00      PROA H  
ATOM   1279  HB2 ARG P  75      39.282  21.233 -20.199  0.00  0.00      PROA H  
ATOM   1280  HG1 ARG P  75      39.196  22.011 -22.695  0.00  0.00      PROA H  
ATOM   1281  HG2 ARG P  75      39.943  20.424 -23.197  0.00  0.00      PROA H  
ATOM   1282  HD1 ARG P  75      41.843  20.862 -21.602  0.00  0.00      PROA H  
ATOM   1283  HD2 ARG P  75      41.015  22.343 -21.147  0.00  0.00      PROA H  
ATOM   1284  HE  ARG P  75      41.688  23.400 -23.299  0.00  0.00      PROA H  
ATOM   1285 HH11 ARG P  75      42.629  20.047 -23.085  0.00  0.00      PROA H  
ATOM   1286 HH12 ARG P  75      43.973  20.188 -24.117  0.00  0.00      PROA H  
ATOM   1287 HH21 ARG P  75      42.946  23.484 -24.915  0.00  0.00      PROA H  
ATOM   1288 HH22 ARG P  75      44.075  22.296 -25.398  0.00  0.00      PROA H  
ATOM   1289  N   MET P  76      36.398  21.772 -22.561  0.00  0.00      PROA N  
ATOM   1290  CA  MET P  76      35.368  22.842 -22.777  0.00  0.00      PROA C  
ATOM   1291  C   MET P  76      33.973  22.371 -22.344  0.00  0.00      PROA C  
ATOM   1292  O   MET P  76      33.063  23.178 -22.060  0.00  0.00      PROA O  
ATOM   1293  CB  MET P  76      35.306  23.260 -24.211  0.00  0.00      PROA C  
ATOM   1294  CG  MET P  76      36.645  23.859 -24.753  0.00  0.00      PROA C  
ATOM   1295  SD  MET P  76      37.432  24.911 -23.535  0.00  0.00      PROA S  
ATOM   1296  CE  MET P  76      38.953  24.962 -24.388  0.00  0.00      PROA C  
ATOM   1297  HN  MET P  76      36.840  21.427 -23.384  0.00  0.00      PROA H  
ATOM   1298  HA  MET P  76      35.499  23.705 -22.142  0.00  0.00      PROA H  
ATOM   1299  HB1 MET P  76      34.571  24.086 -24.318  0.00  0.00      PROA H  
ATOM   1300  HB2 MET P  76      35.059  22.455 -24.935  0.00  0.00      PROA H  
ATOM   1301  HG1 MET P  76      36.298  24.313 -25.705  0.00  0.00      PROA H  
ATOM   1302  HG2 MET P  76      37.278  22.988 -25.028  0.00  0.00      PROA H  
ATOM   1303  HE1 MET P  76      39.270  23.980 -24.799  0.00  0.00      PROA H  
ATOM   1304  HE2 MET P  76      39.725  25.388 -23.712  0.00  0.00      PROA H  
ATOM   1305  HE3 MET P  76      38.991  25.535 -25.338  0.00  0.00      PROA H  
ATOM   1306  N   ASN P  77      33.676  21.085 -22.316  0.00  0.00      PROA N  
ATOM   1307  CA  ASN P  77      32.380  20.651 -21.716  0.00  0.00      PROA C  
ATOM   1308  C   ASN P  77      32.503  20.605 -20.107  0.00  0.00      PROA C  
ATOM   1309  O   ASN P  77      31.510  20.765 -19.457  0.00  0.00      PROA O  
ATOM   1310  CB  ASN P  77      32.078  19.196 -22.159  0.00  0.00      PROA C  
ATOM   1311  CG  ASN P  77      30.577  18.896 -21.852  0.00  0.00      PROA C  
ATOM   1312  ND2 ASN P  77      29.680  19.372 -22.780  0.00  0.00      PROA N  
ATOM   1313  OD1 ASN P  77      30.232  18.377 -20.827  0.00  0.00      PROA O  
ATOM   1314  HN  ASN P  77      34.225  20.345 -22.693  0.00  0.00      PROA H  
ATOM   1315  HA  ASN P  77      31.591  21.338 -21.985  0.00  0.00      PROA H  
ATOM   1316  HB1 ASN P  77      32.716  18.472 -21.609  0.00  0.00      PROA H  
ATOM   1317  HB2 ASN P  77      32.316  19.053 -23.235  0.00  0.00      PROA H  
ATOM   1318 HD21 ASN P  77      28.711  19.444 -22.543  0.00  0.00      PROA H  
ATOM   1319 HD22 ASN P  77      29.946  19.705 -23.685  0.00  0.00      PROA H  
ATOM   1320  N   TYR P  78      33.718  20.428 -19.557  0.00  0.00      PROA N  
ATOM   1321  CA  TYR P  78      33.872  20.267 -18.126  0.00  0.00      PROA C  
ATOM   1322  C   TYR P  78      33.972  21.663 -17.506  0.00  0.00      PROA C  
ATOM   1323  O   TYR P  78      33.895  21.775 -16.288  0.00  0.00      PROA O  
ATOM   1324  CB  TYR P  78      35.142  19.349 -17.968  0.00  0.00      PROA C  
ATOM   1325  CG  TYR P  78      35.400  18.870 -16.518  0.00  0.00      PROA C  
ATOM   1326  CD1 TYR P  78      34.491  18.876 -15.481  0.00  0.00      PROA C  
ATOM   1327  CD2 TYR P  78      36.688  18.229 -16.374  0.00  0.00      PROA C  
ATOM   1328  CE1 TYR P  78      34.945  18.472 -14.175  0.00  0.00      PROA C  
ATOM   1329  CE2 TYR P  78      36.985  17.704 -15.105  0.00  0.00      PROA C  
ATOM   1330  CZ  TYR P  78      36.152  17.878 -13.988  0.00  0.00      PROA C  
ATOM   1331  OH  TYR P  78      36.482  17.237 -12.774  0.00  0.00      PROA O  
ATOM   1332  HN  TYR P  78      34.459  20.307 -20.213  0.00  0.00      PROA H  
ATOM   1333  HA  TYR P  78      32.979  19.887 -17.651  0.00  0.00      PROA H  
ATOM   1334  HB1 TYR P  78      36.113  19.772 -18.303  0.00  0.00      PROA H  
ATOM   1335  HB2 TYR P  78      34.940  18.366 -18.442  0.00  0.00      PROA H  
ATOM   1336  HD1 TYR P  78      33.452  19.150 -15.595  0.00  0.00      PROA H  
ATOM   1337  HD2 TYR P  78      37.347  18.122 -17.222  0.00  0.00      PROA H  
ATOM   1338  HE1 TYR P  78      34.269  18.544 -13.336  0.00  0.00      PROA H  
ATOM   1339  HE2 TYR P  78      37.837  17.065 -14.927  0.00  0.00      PROA H  
ATOM   1340  HH  TYR P  78      35.919  17.506 -12.044  0.00  0.00      PROA H  
ATOM   1341  N   LEU P  79      34.047  22.746 -18.309  0.00  0.00      PROA N  
ATOM   1342  CA  LEU P  79      33.952  24.130 -17.904  0.00  0.00      PROA C  
ATOM   1343  C   LEU P  79      32.686  24.586 -17.210  0.00  0.00      PROA C  
ATOM   1344  O   LEU P  79      31.611  23.899 -17.233  0.00  0.00      PROA O  
ATOM   1345  CB  LEU P  79      34.269  25.140 -18.972  0.00  0.00      PROA C  
ATOM   1346  CG  LEU P  79      35.844  25.175 -19.237  0.00  0.00      PROA C  
ATOM   1347  CD1 LEU P  79      36.138  26.121 -20.388  0.00  0.00      PROA C  
ATOM   1348  CD2 LEU P  79      36.696  25.667 -17.979  0.00  0.00      PROA C  
ATOM   1349  HN  LEU P  79      33.946  22.636 -19.295  0.00  0.00      PROA H  
ATOM   1350  HA  LEU P  79      34.681  24.276 -17.120  0.00  0.00      PROA H  
ATOM   1351  HB1 LEU P  79      34.003  26.189 -18.723  0.00  0.00      PROA H  
ATOM   1352  HB2 LEU P  79      33.715  24.814 -19.878  0.00  0.00      PROA H  
ATOM   1353  HG  LEU P  79      36.161  24.142 -19.494  0.00  0.00      PROA H  
ATOM   1354 HD11 LEU P  79      37.225  26.275 -20.551  0.00  0.00      PROA H  
ATOM   1355 HD12 LEU P  79      35.727  27.143 -20.246  0.00  0.00      PROA H  
ATOM   1356 HD13 LEU P  79      35.679  25.804 -21.349  0.00  0.00      PROA H  
ATOM   1357 HD21 LEU P  79      36.512  26.752 -17.831  0.00  0.00      PROA H  
ATOM   1358 HD22 LEU P  79      37.771  25.401 -18.079  0.00  0.00      PROA H  
ATOM   1359 HD23 LEU P  79      36.449  25.030 -17.103  0.00  0.00      PROA H  
ATOM   1360  N   LYS P  80      32.662  25.794 -16.708  0.00  0.00      PROA N  
ATOM   1361  CA  LYS P  80      31.452  26.384 -16.015  0.00  0.00      PROA C  
ATOM   1362  C   LYS P  80      30.921  25.637 -14.746  0.00  0.00      PROA C  
ATOM   1363  O   LYS P  80      31.595  25.426 -13.674  0.00  0.00      PROA O  
ATOM   1364  CB  LYS P  80      30.226  26.704 -17.012  0.00  0.00      PROA C  
ATOM   1365  CG  LYS P  80      30.670  27.836 -18.000  0.00  0.00      PROA C  
ATOM   1366  CD  LYS P  80      30.790  29.200 -17.272  0.00  0.00      PROA C  
ATOM   1367  CE  LYS P  80      30.829  30.466 -18.203  0.00  0.00      PROA C  
ATOM   1368  NZ  LYS P  80      29.435  30.853 -18.631  0.00  0.00      PROA N1+
ATOM   1369  HN  LYS P  80      33.392  26.466 -16.611  0.00  0.00      PROA H  
ATOM   1370  HA  LYS P  80      31.850  27.259 -15.525  0.00  0.00      PROA H  
ATOM   1371  HB1 LYS P  80      29.462  27.190 -16.367  0.00  0.00      PROA H  
ATOM   1372  HB2 LYS P  80      29.845  25.837 -17.593  0.00  0.00      PROA H  
ATOM   1373  HG1 LYS P  80      29.957  27.803 -18.851  0.00  0.00      PROA H  
ATOM   1374  HG2 LYS P  80      31.670  27.611 -18.427  0.00  0.00      PROA H  
ATOM   1375  HD1 LYS P  80      31.740  29.198 -16.693  0.00  0.00      PROA H  
ATOM   1376  HD2 LYS P  80      30.024  29.364 -16.485  0.00  0.00      PROA H  
ATOM   1377  HE1 LYS P  80      31.466  30.285 -19.096  0.00  0.00      PROA H  
ATOM   1378  HE2 LYS P  80      31.291  31.374 -17.759  0.00  0.00      PROA H  
ATOM   1379  HZ1 LYS P  80      29.019  30.124 -19.245  0.00  0.00      PROA H  
ATOM   1380  HZ2 LYS P  80      29.510  31.801 -19.053  0.00  0.00      PROA H  
ATOM   1381  HZ3 LYS P  80      28.891  30.877 -17.745  0.00  0.00      PROA H  
ATOM   1382  N   THR P  81      29.627  25.163 -14.698  0.00  0.00      PROA N  
ATOM   1383  CA  THR P  81      28.873  24.638 -13.553  0.00  0.00      PROA C  
ATOM   1384  C   THR P  81      29.629  23.397 -13.026  0.00  0.00      PROA C  
ATOM   1385  O   THR P  81      29.826  23.204 -11.781  0.00  0.00      PROA O  
ATOM   1386  CB  THR P  81      27.339  24.308 -13.732  0.00  0.00      PROA C  
ATOM   1387  CG2 THR P  81      26.677  23.966 -12.378  0.00  0.00      PROA C  
ATOM   1388  OG1 THR P  81      26.748  25.615 -14.052  0.00  0.00      PROA O  
ATOM   1389  HN  THR P  81      29.043  25.262 -15.501  0.00  0.00      PROA H  
ATOM   1390  HA  THR P  81      28.921  25.325 -12.722  0.00  0.00      PROA H  
ATOM   1391  HB  THR P  81      27.119  23.599 -14.558  0.00  0.00      PROA H  
ATOM   1392  HG1 THR P  81      27.018  25.690 -14.970  0.00  0.00      PROA H  
ATOM   1393 HG21 THR P  81      26.971  24.748 -11.644  0.00  0.00      PROA H  
ATOM   1394 HG22 THR P  81      27.006  23.007 -11.925  0.00  0.00      PROA H  
ATOM   1395 HG23 THR P  81      25.574  23.987 -12.505  0.00  0.00      PROA H  
ATOM   1396  N   TRP P  82      30.078  22.488 -13.928  0.00  0.00      PROA N  
ATOM   1397  CA  TRP P  82      30.745  21.265 -13.660  0.00  0.00      PROA C  
ATOM   1398  C   TRP P  82      32.123  21.508 -13.047  0.00  0.00      PROA C  
ATOM   1399  O   TRP P  82      32.481  20.841 -12.114  0.00  0.00      PROA O  
ATOM   1400  CB  TRP P  82      30.912  20.266 -14.823  0.00  0.00      PROA C  
ATOM   1401  CG  TRP P  82      29.615  19.728 -15.408  0.00  0.00      PROA C  
ATOM   1402  CD1 TRP P  82      29.027  19.885 -16.679  0.00  0.00      PROA C  
ATOM   1403  CD2 TRP P  82      28.661  19.041 -14.632  0.00  0.00      PROA C  
ATOM   1404  CE2 TRP P  82      27.496  18.843 -15.474  0.00  0.00      PROA C  
ATOM   1405  CE3 TRP P  82      28.677  18.556 -13.343  0.00  0.00      PROA C  
ATOM   1406  NE1 TRP P  82      27.784  19.301 -16.686  0.00  0.00      PROA N  
ATOM   1407  CZ2 TRP P  82      26.396  18.145 -15.008  0.00  0.00      PROA C  
ATOM   1408  CZ3 TRP P  82      27.489  17.939 -12.926  0.00  0.00      PROA C  
ATOM   1409  CH2 TRP P  82      26.387  17.746 -13.702  0.00  0.00      PROA C  
ATOM   1410  HN  TRP P  82      29.892  22.684 -14.888  0.00  0.00      PROA H  
ATOM   1411  HA  TRP P  82      30.082  20.935 -12.874  0.00  0.00      PROA H  
ATOM   1412  HB1 TRP P  82      31.468  19.428 -14.351  0.00  0.00      PROA H  
ATOM   1413  HB2 TRP P  82      31.631  20.536 -15.625  0.00  0.00      PROA H  
ATOM   1414  HD1 TRP P  82      29.466  20.349 -17.550  0.00  0.00      PROA H  
ATOM   1415  HE1 TRP P  82      27.143  19.425 -17.411  0.00  0.00      PROA H  
ATOM   1416  HE3 TRP P  82      29.423  18.915 -12.649  0.00  0.00      PROA H  
ATOM   1417  HZ2 TRP P  82      25.497  17.926 -15.563  0.00  0.00      PROA H  
ATOM   1418  HZ3 TRP P  82      27.340  17.609 -11.908  0.00  0.00      PROA H  
ATOM   1419  HH2 TRP P  82      25.606  17.078 -13.369  0.00  0.00      PROA H  
ATOM   1420  N   PHE P  83      32.928  22.542 -13.538  0.00  0.00      PROA N  
ATOM   1421  CA  PHE P  83      34.124  22.956 -12.918  0.00  0.00      PROA C  
ATOM   1422  C   PHE P  83      33.919  23.404 -11.459  0.00  0.00      PROA C  
ATOM   1423  O   PHE P  83      34.659  23.043 -10.520  0.00  0.00      PROA O  
ATOM   1424  CB  PHE P  83      34.754  24.007 -13.847  0.00  0.00      PROA C  
ATOM   1425  CG  PHE P  83      36.022  24.501 -13.220  0.00  0.00      PROA C  
ATOM   1426  CD1 PHE P  83      37.173  23.715 -13.235  0.00  0.00      PROA C  
ATOM   1427  CD2 PHE P  83      36.004  25.727 -12.586  0.00  0.00      PROA C  
ATOM   1428  CE1 PHE P  83      38.422  24.225 -12.759  0.00  0.00      PROA C  
ATOM   1429  CE2 PHE P  83      37.257  26.244 -12.142  0.00  0.00      PROA C  
ATOM   1430  CZ  PHE P  83      38.425  25.462 -12.177  0.00  0.00      PROA C  
ATOM   1431  HN  PHE P  83      32.882  22.832 -14.490  0.00  0.00      PROA H  
ATOM   1432  HA  PHE P  83      34.762  22.085 -12.903  0.00  0.00      PROA H  
ATOM   1433  HB1 PHE P  83      34.012  24.826 -13.956  0.00  0.00      PROA H  
ATOM   1434  HB2 PHE P  83      34.987  23.570 -14.841  0.00  0.00      PROA H  
ATOM   1435  HD1 PHE P  83      37.090  22.735 -13.682  0.00  0.00      PROA H  
ATOM   1436  HD2 PHE P  83      35.111  26.335 -12.594  0.00  0.00      PROA H  
ATOM   1437  HE1 PHE P  83      39.272  23.574 -12.898  0.00  0.00      PROA H  
ATOM   1438  HE2 PHE P  83      37.193  27.223 -11.689  0.00  0.00      PROA H  
ATOM   1439  HZ  PHE P  83      39.389  25.803 -11.831  0.00  0.00      PROA H  
ATOM   1440  N   VAL P  84      32.886  24.192 -11.259  0.00  0.00      PROA N  
ATOM   1441  CA  VAL P  84      32.500  24.826  -9.963  0.00  0.00      PROA C  
ATOM   1442  C   VAL P  84      32.124  23.814  -9.000  0.00  0.00      PROA C  
ATOM   1443  O   VAL P  84      32.322  23.895  -7.767  0.00  0.00      PROA O  
ATOM   1444  CB  VAL P  84      31.458  25.939 -10.036  0.00  0.00      PROA C  
ATOM   1445  CG1 VAL P  84      30.915  26.359  -8.678  0.00  0.00      PROA C  
ATOM   1446  CG2 VAL P  84      32.160  27.092 -10.806  0.00  0.00      PROA C  
ATOM   1447  HN  VAL P  84      32.254  24.370 -12.010  0.00  0.00      PROA H  
ATOM   1448  HA  VAL P  84      33.448  25.225  -9.632  0.00  0.00      PROA H  
ATOM   1449  HB  VAL P  84      30.641  25.542 -10.676  0.00  0.00      PROA H  
ATOM   1450 HG11 VAL P  84      30.150  27.119  -8.945  0.00  0.00      PROA H  
ATOM   1451 HG12 VAL P  84      31.713  26.741  -8.006  0.00  0.00      PROA H  
ATOM   1452 HG13 VAL P  84      30.349  25.586  -8.115  0.00  0.00      PROA H  
ATOM   1453 HG21 VAL P  84      31.351  27.690 -11.277  0.00  0.00      PROA H  
ATOM   1454 HG22 VAL P  84      32.786  26.716 -11.644  0.00  0.00      PROA H  
ATOM   1455 HG23 VAL P  84      32.793  27.733 -10.157  0.00  0.00      PROA H  
ATOM   1456  N   ILE P  85      31.520  22.680  -9.463  0.00  0.00      PROA N  
ATOM   1457  CA  ILE P  85      31.036  21.669  -8.514  0.00  0.00      PROA C  
ATOM   1458  C   ILE P  85      32.156  20.954  -7.817  0.00  0.00      PROA C  
ATOM   1459  O   ILE P  85      32.121  20.858  -6.549  0.00  0.00      PROA O  
ATOM   1460  CB  ILE P  85      29.987  20.818  -9.119  0.00  0.00      PROA C  
ATOM   1461  CG1 ILE P  85      28.628  21.525  -9.159  0.00  0.00      PROA C  
ATOM   1462  CG2 ILE P  85      29.910  19.434  -8.419  0.00  0.00      PROA C  
ATOM   1463  CD  ILE P  85      27.715  20.777 -10.074  0.00  0.00      PROA C  
ATOM   1464  HN  ILE P  85      31.262  22.476 -10.404  0.00  0.00      PROA H  
ATOM   1465  HA  ILE P  85      30.529  22.168  -7.702  0.00  0.00      PROA H  
ATOM   1466  HB  ILE P  85      30.173  20.514 -10.171  0.00  0.00      PROA H  
ATOM   1467 HG11 ILE P  85      28.784  22.580  -9.466  0.00  0.00      PROA H  
ATOM   1468 HG12 ILE P  85      28.133  21.490  -8.165  0.00  0.00      PROA H  
ATOM   1469 HG21 ILE P  85      30.829  18.824  -8.543  0.00  0.00      PROA H  
ATOM   1470 HG22 ILE P  85      29.152  18.850  -8.985  0.00  0.00      PROA H  
ATOM   1471 HG23 ILE P  85      29.572  19.490  -7.362  0.00  0.00      PROA H  
ATOM   1472  HD1 ILE P  85      28.194  20.715 -11.074  0.00  0.00      PROA H  
ATOM   1473  HD2 ILE P  85      26.825  21.385 -10.342  0.00  0.00      PROA H  
ATOM   1474  HD3 ILE P  85      27.417  19.763  -9.728  0.00  0.00      PROA H  
ATOM   1475  N   ASP P  86      33.189  20.587  -8.644  0.00  0.00      PROA N  
ATOM   1476  CA  ASP P  86      34.435  20.063  -8.202  0.00  0.00      PROA C  
ATOM   1477  C   ASP P  86      35.294  21.050  -7.399  0.00  0.00      PROA C  
ATOM   1478  O   ASP P  86      35.795  20.648  -6.357  0.00  0.00      PROA O  
ATOM   1479  CB  ASP P  86      35.249  19.419  -9.377  0.00  0.00      PROA C  
ATOM   1480  CG  ASP P  86      34.545  18.119  -9.855  0.00  0.00      PROA C  
ATOM   1481  OD1 ASP P  86      35.228  17.411 -10.671  0.00  0.00      PROA O  
ATOM   1482  OD2 ASP P  86      33.446  17.739  -9.461  0.00  0.00      PROA O1-
ATOM   1483  HN  ASP P  86      33.058  20.681  -9.627  0.00  0.00      PROA H  
ATOM   1484  HA  ASP P  86      34.135  19.326  -7.472  0.00  0.00      PROA H  
ATOM   1485  HB1 ASP P  86      36.258  19.010  -9.154  0.00  0.00      PROA H  
ATOM   1486  HB2 ASP P  86      35.370  20.091 -10.252  0.00  0.00      PROA H  
ATOM   1487  N   LEU P  87      35.304  22.301  -7.851  0.00  0.00      PROA N  
ATOM   1488  CA  LEU P  87      35.863  23.513  -7.148  0.00  0.00      PROA C  
ATOM   1489  C   LEU P  87      35.368  23.684  -5.642  0.00  0.00      PROA C  
ATOM   1490  O   LEU P  87      36.114  23.918  -4.708  0.00  0.00      PROA O  
ATOM   1491  CB  LEU P  87      35.599  24.788  -8.050  0.00  0.00      PROA C  
ATOM   1492  CG  LEU P  87      36.173  26.099  -7.435  0.00  0.00      PROA C  
ATOM   1493  CD1 LEU P  87      37.731  26.025  -7.192  0.00  0.00      PROA C  
ATOM   1494  CD2 LEU P  87      35.646  27.388  -8.080  0.00  0.00      PROA C  
ATOM   1495  HN  LEU P  87      34.997  22.403  -8.794  0.00  0.00      PROA H  
ATOM   1496  HA  LEU P  87      36.917  23.378  -6.955  0.00  0.00      PROA H  
ATOM   1497  HB1 LEU P  87      34.507  24.966  -7.945  0.00  0.00      PROA H  
ATOM   1498  HB2 LEU P  87      35.936  24.447  -9.053  0.00  0.00      PROA H  
ATOM   1499  HG  LEU P  87      35.768  26.163  -6.402  0.00  0.00      PROA H  
ATOM   1500 HD11 LEU P  87      38.040  26.728  -6.390  0.00  0.00      PROA H  
ATOM   1501 HD12 LEU P  87      38.136  26.297  -8.189  0.00  0.00      PROA H  
ATOM   1502 HD13 LEU P  87      38.112  25.020  -6.912  0.00  0.00      PROA H  
ATOM   1503 HD21 LEU P  87      36.058  27.536  -9.101  0.00  0.00      PROA H  
ATOM   1504 HD22 LEU P  87      35.926  28.226  -7.408  0.00  0.00      PROA H  
ATOM   1505 HD23 LEU P  87      34.547  27.416  -8.242  0.00  0.00      PROA H  
ATOM   1506  N   LEU P  88      34.042  23.599  -5.502  0.00  0.00      PROA N  
ATOM   1507  CA  LEU P  88      33.362  23.674  -4.188  0.00  0.00      PROA C  
ATOM   1508  C   LEU P  88      33.645  22.482  -3.288  0.00  0.00      PROA C  
ATOM   1509  O   LEU P  88      34.090  22.592  -2.120  0.00  0.00      PROA O  
ATOM   1510  CB  LEU P  88      31.886  23.915  -4.472  0.00  0.00      PROA C  
ATOM   1511  CG  LEU P  88      31.080  24.186  -3.192  0.00  0.00      PROA C  
ATOM   1512  CD1 LEU P  88      31.431  25.485  -2.478  0.00  0.00      PROA C  
ATOM   1513  CD2 LEU P  88      29.563  24.146  -3.394  0.00  0.00      PROA C  
ATOM   1514  HN  LEU P  88      33.485  23.535  -6.326  0.00  0.00      PROA H  
ATOM   1515  HA  LEU P  88      33.686  24.567  -3.672  0.00  0.00      PROA H  
ATOM   1516  HB1 LEU P  88      31.436  23.069  -5.032  0.00  0.00      PROA H  
ATOM   1517  HB2 LEU P  88      31.713  24.839  -5.065  0.00  0.00      PROA H  
ATOM   1518  HG  LEU P  88      31.119  23.374  -2.435  0.00  0.00      PROA H  
ATOM   1519 HD11 LEU P  88      32.419  25.409  -1.976  0.00  0.00      PROA H  
ATOM   1520 HD12 LEU P  88      30.742  25.699  -1.633  0.00  0.00      PROA H  
ATOM   1521 HD13 LEU P  88      31.447  26.391  -3.122  0.00  0.00      PROA H  
ATOM   1522 HD21 LEU P  88      28.926  24.183  -2.484  0.00  0.00      PROA H  
ATOM   1523 HD22 LEU P  88      29.250  23.241  -3.958  0.00  0.00      PROA H  
ATOM   1524 HD23 LEU P  88      29.177  25.042  -3.926  0.00  0.00      PROA H  
ATOM   1525  N   SER P  89      33.543  21.232  -3.782  0.00  0.00      PROA N  
ATOM   1526  CA  SER P  89      33.440  20.021  -2.956  0.00  0.00      PROA C  
ATOM   1527  C   SER P  89      34.622  19.157  -2.984  0.00  0.00      PROA C  
ATOM   1528  O   SER P  89      34.706  18.277  -2.132  0.00  0.00      PROA O  
ATOM   1529  CB  SER P  89      32.251  19.185  -3.381  0.00  0.00      PROA C  
ATOM   1530  OG  SER P  89      32.321  18.841  -4.756  0.00  0.00      PROA O  
ATOM   1531  HN  SER P  89      33.386  21.220  -4.766  0.00  0.00      PROA H  
ATOM   1532  HA  SER P  89      33.305  20.339  -1.933  0.00  0.00      PROA H  
ATOM   1533  HB1 SER P  89      31.244  19.545  -3.081  0.00  0.00      PROA H  
ATOM   1534  HB2 SER P  89      32.330  18.286  -2.733  0.00  0.00      PROA H  
ATOM   1535  HG1 SER P  89      32.171  19.603  -5.321  0.00  0.00      PROA H  
ATOM   1536  N   CYS P  90      35.638  19.309  -3.898  0.00  0.00      PROA N  
ATOM   1537  CA  CYS P  90      36.723  18.372  -3.916  0.00  0.00      PROA C  
ATOM   1538  C   CYS P  90      38.036  18.881  -3.281  0.00  0.00      PROA C  
ATOM   1539  O   CYS P  90      39.044  18.145  -3.370  0.00  0.00      PROA O  
ATOM   1540  CB  CYS P  90      37.027  18.000  -5.388  0.00  0.00      PROA C  
ATOM   1541  SG  CYS P  90      35.655  17.040  -6.073  0.00  0.00      PROA S  
ATOM   1542  HN  CYS P  90      35.541  19.975  -4.633  0.00  0.00      PROA H  
ATOM   1543  HA  CYS P  90      36.472  17.481  -3.359  0.00  0.00      PROA H  
ATOM   1544  HB1 CYS P  90      37.975  17.421  -5.418  0.00  0.00      PROA H  
ATOM   1545  HB2 CYS P  90      37.315  18.892  -5.986  0.00  0.00      PROA H  
ATOM   1546  HG1 CYS P  90      34.870  18.107  -6.095  0.00  0.00      PROA H  
ATOM   1547  N   LEU P  91      38.120  20.028  -2.591  0.00  0.00      PROA N  
ATOM   1548  CA  LEU P  91      39.413  20.475  -2.113  0.00  0.00      PROA C  
ATOM   1549  C   LEU P  91      39.890  19.717  -0.849  0.00  0.00      PROA C  
ATOM   1550  O   LEU P  91      39.149  19.690   0.126  0.00  0.00      PROA O  
ATOM   1551  CB  LEU P  91      39.477  22.018  -1.859  0.00  0.00      PROA C  
ATOM   1552  CG  LEU P  91      38.929  22.787  -3.110  0.00  0.00      PROA C  
ATOM   1553  CD1 LEU P  91      39.271  24.268  -2.926  0.00  0.00      PROA C  
ATOM   1554  CD2 LEU P  91      39.550  22.280  -4.437  0.00  0.00      PROA C  
ATOM   1555  HN  LEU P  91      37.319  20.595  -2.415  0.00  0.00      PROA H  
ATOM   1556  HA  LEU P  91      40.127  20.281  -2.900  0.00  0.00      PROA H  
ATOM   1557  HB1 LEU P  91      40.522  22.325  -1.640  0.00  0.00      PROA H  
ATOM   1558  HB2 LEU P  91      38.792  22.299  -1.031  0.00  0.00      PROA H  
ATOM   1559  HG  LEU P  91      37.823  22.683  -3.107  0.00  0.00      PROA H  
ATOM   1560 HD11 LEU P  91      40.380  24.339  -2.905  0.00  0.00      PROA H  
ATOM   1561 HD12 LEU P  91      38.931  24.555  -1.908  0.00  0.00      PROA H  
ATOM   1562 HD13 LEU P  91      38.841  24.916  -3.720  0.00  0.00      PROA H  
ATOM   1563 HD21 LEU P  91      40.654  22.395  -4.463  0.00  0.00      PROA H  
ATOM   1564 HD22 LEU P  91      39.111  22.831  -5.296  0.00  0.00      PROA H  
ATOM   1565 HD23 LEU P  91      39.246  21.241  -4.687  0.00  0.00      PROA H  
ATOM   1566  N   PRO P  92      41.009  19.037  -0.814  0.00  0.00      PROA N  
ATOM   1567  CA  PRO P  92      41.518  18.313   0.394  0.00  0.00      PROA C  
ATOM   1568  C   PRO P  92      41.757  19.267   1.580  0.00  0.00      PROA C  
ATOM   1569  O   PRO P  92      42.644  20.136   1.512  0.00  0.00      PROA O  
ATOM   1570  CB  PRO P  92      42.815  17.601  -0.195  0.00  0.00      PROA C  
ATOM   1571  CG  PRO P  92      43.306  18.587  -1.309  0.00  0.00      PROA C  
ATOM   1572  CD  PRO P  92      41.987  19.017  -1.936  0.00  0.00      PROA C  
ATOM   1573  HA  PRO P  92      40.770  17.632   0.773  0.00  0.00      PROA H  
ATOM   1574  HB1 PRO P  92      42.598  16.632  -0.691  0.00  0.00      PROA H  
ATOM   1575  HB2 PRO P  92      43.573  17.251   0.539  0.00  0.00      PROA H  
ATOM   1576  HG1 PRO P  92      43.827  19.442  -0.828  0.00  0.00      PROA H  
ATOM   1577  HG2 PRO P  92      44.061  18.113  -1.972  0.00  0.00      PROA H  
ATOM   1578  HD1 PRO P  92      42.043  20.047  -2.348  0.00  0.00      PROA H  
ATOM   1579  HD2 PRO P  92      41.614  18.385  -2.769  0.00  0.00      PROA H  
ATOM   1580  N   TYR P  93      41.176  18.960   2.801  0.00  0.00      PROA N  
ATOM   1581  CA  TYR P  93      41.418  19.694   4.095  0.00  0.00      PROA C  
ATOM   1582  C   TYR P  93      42.798  19.472   4.801  0.00  0.00      PROA C  
ATOM   1583  O   TYR P  93      43.386  20.326   5.476  0.00  0.00      PROA O  
ATOM   1584  CB  TYR P  93      40.283  19.349   5.119  0.00  0.00      PROA C  
ATOM   1585  CG  TYR P  93      39.623  17.995   5.017  0.00  0.00      PROA C  
ATOM   1586  CD1 TYR P  93      40.221  16.826   5.582  0.00  0.00      PROA C  
ATOM   1587  CD2 TYR P  93      38.389  17.873   4.320  0.00  0.00      PROA C  
ATOM   1588  CE1 TYR P  93      39.500  15.625   5.526  0.00  0.00      PROA C  
ATOM   1589  CE2 TYR P  93      37.696  16.656   4.349  0.00  0.00      PROA C  
ATOM   1590  CZ  TYR P  93      38.259  15.520   4.873  0.00  0.00      PROA C  
ATOM   1591  OH  TYR P  93      37.439  14.353   4.951  0.00  0.00      PROA O  
ATOM   1592  HN  TYR P  93      40.564  18.201   3.011  0.00  0.00      PROA H  
ATOM   1593  HA  TYR P  93      41.364  20.727   3.787  0.00  0.00      PROA H  
ATOM   1594  HB1 TYR P  93      39.478  20.108   5.030  0.00  0.00      PROA H  
ATOM   1595  HB2 TYR P  93      40.700  19.439   6.145  0.00  0.00      PROA H  
ATOM   1596  HD1 TYR P  93      41.189  16.900   6.053  0.00  0.00      PROA H  
ATOM   1597  HD2 TYR P  93      38.014  18.735   3.790  0.00  0.00      PROA H  
ATOM   1598  HE1 TYR P  93      39.887  14.731   5.991  0.00  0.00      PROA H  
ATOM   1599  HE2 TYR P  93      36.725  16.690   3.877  0.00  0.00      PROA H  
ATOM   1600  HH  TYR P  93      37.765  13.741   5.614  0.00  0.00      PROA H  
ATOM   1601  N   ASP P  94      43.336  18.239   4.554  0.00  0.00      PROA N  
ATOM   1602  CA  ASP P  94      44.600  17.735   5.066  0.00  0.00      PROA C  
ATOM   1603  C   ASP P  94      45.841  18.552   4.703  0.00  0.00      PROA C  
ATOM   1604  O   ASP P  94      46.725  18.765   5.495  0.00  0.00      PROA O  
ATOM   1605  CB  ASP P  94      44.884  16.229   4.608  0.00  0.00      PROA C  
ATOM   1606  CG  ASP P  94      43.722  15.305   5.164  0.00  0.00      PROA C  
ATOM   1607  OD1 ASP P  94      43.303  15.518   6.303  0.00  0.00      PROA O  
ATOM   1608  OD2 ASP P  94      43.482  14.299   4.470  0.00  0.00      PROA O1-
ATOM   1609  HN  ASP P  94      42.865  17.677   3.878  0.00  0.00      PROA H  
ATOM   1610  HA  ASP P  94      44.520  17.730   6.143  0.00  0.00      PROA H  
ATOM   1611  HB1 ASP P  94      45.764  15.785   5.119  0.00  0.00      PROA H  
ATOM   1612  HB2 ASP P  94      44.816  16.092   3.508  0.00  0.00      PROA H  
ATOM   1613  N   VAL P  95      45.874  19.238   3.567  0.00  0.00      PROA N  
ATOM   1614  CA  VAL P  95      46.880  20.215   3.138  0.00  0.00      PROA C  
ATOM   1615  C   VAL P  95      47.022  21.424   4.133  0.00  0.00      PROA C  
ATOM   1616  O   VAL P  95      48.114  21.865   4.410  0.00  0.00      PROA O  
ATOM   1617  CB  VAL P  95      46.528  20.760   1.743  0.00  0.00      PROA C  
ATOM   1618  CG1 VAL P  95      47.581  21.774   1.152  0.00  0.00      PROA C  
ATOM   1619  CG2 VAL P  95      46.490  19.691   0.634  0.00  0.00      PROA C  
ATOM   1620  HN  VAL P  95      45.233  19.032   2.832  0.00  0.00      PROA H  
ATOM   1621  HA  VAL P  95      47.821  19.686   3.127  0.00  0.00      PROA H  
ATOM   1622  HB  VAL P  95      45.524  21.236   1.732  0.00  0.00      PROA H  
ATOM   1623 HG11 VAL P  95      47.526  21.778   0.042  0.00  0.00      PROA H  
ATOM   1624 HG12 VAL P  95      48.618  21.472   1.415  0.00  0.00      PROA H  
ATOM   1625 HG13 VAL P  95      47.491  22.759   1.656  0.00  0.00      PROA H  
ATOM   1626 HG21 VAL P  95      47.396  19.048   0.640  0.00  0.00      PROA H  
ATOM   1627 HG22 VAL P  95      46.378  20.042  -0.414  0.00  0.00      PROA H  
ATOM   1628 HG23 VAL P  95      45.682  18.963   0.862  0.00  0.00      PROA H  
ATOM   1629  N   ILE P  96      45.941  21.920   4.765  0.00  0.00      PROA N  
ATOM   1630  CA  ILE P  96      46.048  22.992   5.759  0.00  0.00      PROA C  
ATOM   1631  C   ILE P  96      46.735  22.526   7.130  0.00  0.00      PROA C  
ATOM   1632  O   ILE P  96      47.675  23.163   7.630  0.00  0.00      PROA O  
ATOM   1633  CB  ILE P  96      44.731  23.676   6.060  0.00  0.00      PROA C  
ATOM   1634  CG1 ILE P  96      43.992  24.243   4.851  0.00  0.00      PROA C  
ATOM   1635  CG2 ILE P  96      44.975  24.817   7.080  0.00  0.00      PROA C  
ATOM   1636  CD  ILE P  96      42.528  24.703   5.144  0.00  0.00      PROA C  
ATOM   1637  HN  ILE P  96      45.037  21.501   4.733  0.00  0.00      PROA H  
ATOM   1638  HA  ILE P  96      46.598  23.835   5.366  0.00  0.00      PROA H  
ATOM   1639  HB  ILE P  96      43.951  22.990   6.452  0.00  0.00      PROA H  
ATOM   1640 HG11 ILE P  96      44.196  23.678   3.917  0.00  0.00      PROA H  
ATOM   1641 HG12 ILE P  96      44.591  25.155   4.640  0.00  0.00      PROA H  
ATOM   1642 HG21 ILE P  96      45.549  24.614   8.008  0.00  0.00      PROA H  
ATOM   1643 HG22 ILE P  96      43.957  25.087   7.434  0.00  0.00      PROA H  
ATOM   1644 HG23 ILE P  96      45.375  25.723   6.576  0.00  0.00      PROA H  
ATOM   1645  HD1 ILE P  96      42.489  25.023   6.207  0.00  0.00      PROA H  
ATOM   1646  HD2 ILE P  96      41.731  23.953   4.951  0.00  0.00      PROA H  
ATOM   1647  HD3 ILE P  96      42.219  25.530   4.469  0.00  0.00      PROA H  
ATOM   1648  N   ASN P  97      46.403  21.261   7.572  0.00  0.00      PROA N  
ATOM   1649  CA  ASN P  97      47.041  20.616   8.713  0.00  0.00      PROA C  
ATOM   1650  C   ASN P  97      48.556  20.449   8.465  0.00  0.00      PROA C  
ATOM   1651  O   ASN P  97      49.399  20.663   9.338  0.00  0.00      PROA O  
ATOM   1652  CB  ASN P  97      46.283  19.254   8.937  0.00  0.00      PROA C  
ATOM   1653  CG  ASN P  97      46.717  18.684  10.339  0.00  0.00      PROA C  
ATOM   1654  ND2 ASN P  97      46.686  17.367  10.280  0.00  0.00      PROA N  
ATOM   1655  OD1 ASN P  97      47.121  19.222  11.363  0.00  0.00      PROA O  
ATOM   1656  HN  ASN P  97      45.815  20.733   6.964  0.00  0.00      PROA H  
ATOM   1657  HA  ASN P  97      46.843  21.306   9.520  0.00  0.00      PROA H  
ATOM   1658  HB1 ASN P  97      46.438  18.497   8.139  0.00  0.00      PROA H  
ATOM   1659  HB2 ASN P  97      45.180  19.392   8.903  0.00  0.00      PROA H  
ATOM   1660 HD21 ASN P  97      46.593  16.862   9.421  0.00  0.00      PROA H  
ATOM   1661 HD22 ASN P  97      47.086  16.907  11.073  0.00  0.00      PROA H  
ATOM   1662  N   ALA P  98      48.946  19.995   7.241  0.00  0.00      PROA N  
ATOM   1663  CA  ALA P  98      50.326  19.936   6.816  0.00  0.00      PROA C  
ATOM   1664  C   ALA P  98      51.197  21.156   7.076  0.00  0.00      PROA C  
ATOM   1665  O   ALA P  98      52.316  21.007   7.632  0.00  0.00      PROA O  
ATOM   1666  CB  ALA P  98      50.220  19.534   5.352  0.00  0.00      PROA C  
ATOM   1667  HN  ALA P  98      48.253  19.651   6.613  0.00  0.00      PROA H  
ATOM   1668  HA  ALA P  98      50.759  19.051   7.259  0.00  0.00      PROA H  
ATOM   1669  HB1 ALA P  98      51.229  19.276   4.966  0.00  0.00      PROA H  
ATOM   1670  HB2 ALA P  98      49.918  20.451   4.805  0.00  0.00      PROA H  
ATOM   1671  HB3 ALA P  98      49.530  18.665   5.291  0.00  0.00      PROA H  
ATOM   1672  N   PHE P  99      50.744  22.378   6.780  0.00  0.00      PROA N  
ATOM   1673  CA  PHE P  99      51.528  23.617   6.959  0.00  0.00      PROA C  
ATOM   1674  C   PHE P  99      51.132  24.194   8.316  0.00  0.00      PROA C  
ATOM   1675  O   PHE P  99      51.707  25.217   8.731  0.00  0.00      PROA O  
ATOM   1676  CB  PHE P  99      51.081  24.614   5.845  0.00  0.00      PROA C  
ATOM   1677  CG  PHE P  99      51.607  24.166   4.503  0.00  0.00      PROA C  
ATOM   1678  CD1 PHE P  99      52.925  24.387   4.232  0.00  0.00      PROA C  
ATOM   1679  CD2 PHE P  99      50.809  23.643   3.510  0.00  0.00      PROA C  
ATOM   1680  CE1 PHE P  99      53.519  24.134   3.008  0.00  0.00      PROA C  
ATOM   1681  CE2 PHE P  99      51.362  23.279   2.295  0.00  0.00      PROA C  
ATOM   1682  CZ  PHE P  99      52.706  23.617   1.992  0.00  0.00      PROA C  
ATOM   1683  HN  PHE P  99      49.927  22.473   6.218  0.00  0.00      PROA H  
ATOM   1684  HA  PHE P  99      52.579  23.379   7.041  0.00  0.00      PROA H  
ATOM   1685  HB1 PHE P  99      51.492  25.619   6.077  0.00  0.00      PROA H  
ATOM   1686  HB2 PHE P  99      49.970  24.638   5.862  0.00  0.00      PROA H  
ATOM   1687  HD1 PHE P  99      53.411  25.028   4.952  0.00  0.00      PROA H  
ATOM   1688  HD2 PHE P  99      49.738  23.562   3.620  0.00  0.00      PROA H  
ATOM   1689  HE1 PHE P  99      54.578  24.266   2.841  0.00  0.00      PROA H  
ATOM   1690  HE2 PHE P  99      50.711  22.847   1.548  0.00  0.00      PROA H  
ATOM   1691  HZ  PHE P  99      53.104  23.270   1.049  0.00  0.00      PROA H  
ATOM   1692  N   GLU P 100      50.245  23.502   8.996  0.00  0.00      PROA N  
ATOM   1693  CA  GLU P 100      49.884  23.778  10.375  0.00  0.00      PROA C  
ATOM   1694  C   GLU P 100      49.259  25.069  10.582  0.00  0.00      PROA C  
ATOM   1695  O   GLU P 100      49.805  25.813  11.334  0.00  0.00      PROA O  
ATOM   1696  CB  GLU P 100      51.069  23.565  11.364  0.00  0.00      PROA C  
ATOM   1697  CG  GLU P 100      51.446  22.125  11.519  0.00  0.00      PROA C  
ATOM   1698  CD  GLU P 100      52.672  21.919  12.386  0.00  0.00      PROA C  
ATOM   1699  OE1 GLU P 100      53.705  21.258  12.030  0.00  0.00      PROA O  
ATOM   1700  OE2 GLU P 100      52.626  22.446  13.526  0.00  0.00      PROA O1-
ATOM   1701  HN  GLU P 100      49.993  22.602   8.650  0.00  0.00      PROA H  
ATOM   1702  HA  GLU P 100      49.050  23.108  10.519  0.00  0.00      PROA H  
ATOM   1703  HB1 GLU P 100      50.814  23.911  12.389  0.00  0.00      PROA H  
ATOM   1704  HB2 GLU P 100      51.928  24.160  10.988  0.00  0.00      PROA H  
ATOM   1705  HG1 GLU P 100      51.771  21.647  10.571  0.00  0.00      PROA H  
ATOM   1706  HG2 GLU P 100      50.681  21.569  12.101  0.00  0.00      PROA H  
ATOM   1707  N   ASN P 101      48.181  25.448   9.824  0.00  0.00      PROA N  
ATOM   1708  CA  ASN P 101      47.548  26.704  10.004  0.00  0.00      PROA C  
ATOM   1709  C   ASN P 101      46.512  26.585  11.094  0.00  0.00      PROA C  
ATOM   1710  O   ASN P 101      45.396  26.099  10.840  0.00  0.00      PROA O  
ATOM   1711  CB  ASN P 101      47.037  27.361   8.659  0.00  0.00      PROA C  
ATOM   1712  CG  ASN P 101      48.136  27.392   7.663  0.00  0.00      PROA C  
ATOM   1713  ND2 ASN P 101      48.845  28.535   7.601  0.00  0.00      PROA N  
ATOM   1714  OD1 ASN P 101      48.325  26.507   6.882  0.00  0.00      PROA O  
ATOM   1715  HN  ASN P 101      47.824  24.885   9.082  0.00  0.00      PROA H  
ATOM   1716  HA  ASN P 101      48.241  27.456  10.351  0.00  0.00      PROA H  
ATOM   1717  HB1 ASN P 101      46.552  28.357   8.741  0.00  0.00      PROA H  
ATOM   1718  HB2 ASN P 101      46.240  26.692   8.269  0.00  0.00      PROA H  
ATOM   1719 HD21 ASN P 101      49.400  28.618   6.774  0.00  0.00      PROA H  
ATOM   1720 HD22 ASN P 101      48.533  29.349   8.090  0.00  0.00      PROA H  
ATOM   1721  N   VAL P 102      46.816  26.976  12.359  0.00  0.00      PROA N  
ATOM   1722  CA  VAL P 102      45.868  26.666  13.430  0.00  0.00      PROA C  
ATOM   1723  C   VAL P 102      45.110  27.879  13.987  0.00  0.00      PROA C  
ATOM   1724  O   VAL P 102      44.363  27.626  14.904  0.00  0.00      PROA O  
ATOM   1725  CB  VAL P 102      46.624  25.909  14.492  0.00  0.00      PROA C  
ATOM   1726  CG1 VAL P 102      46.947  24.517  13.936  0.00  0.00      PROA C  
ATOM   1727  CG2 VAL P 102      47.783  26.745  15.051  0.00  0.00      PROA C  
ATOM   1728  HN  VAL P 102      47.668  27.449  12.566  0.00  0.00      PROA H  
ATOM   1729  HA  VAL P 102      45.032  26.092  13.059  0.00  0.00      PROA H  
ATOM   1730  HB  VAL P 102      45.836  25.750  15.260  0.00  0.00      PROA H  
ATOM   1731 HG11 VAL P 102      47.262  23.884  14.793  0.00  0.00      PROA H  
ATOM   1732 HG12 VAL P 102      47.832  24.566  13.266  0.00  0.00      PROA H  
ATOM   1733 HG13 VAL P 102      46.123  23.982  13.418  0.00  0.00      PROA H  
ATOM   1734 HG21 VAL P 102      48.444  27.059  14.215  0.00  0.00      PROA H  
ATOM   1735 HG22 VAL P 102      48.292  25.953  15.641  0.00  0.00      PROA H  
ATOM   1736 HG23 VAL P 102      47.612  27.621  15.713  0.00  0.00      PROA H  
ATOM   1737  N   ASP P 103      45.212  29.123  13.466  0.00  0.00      PROA N  
ATOM   1738  CA  ASP P 103      44.387  30.322  13.689  0.00  0.00      PROA C  
ATOM   1739  C   ASP P 103      42.882  30.130  13.626  0.00  0.00      PROA C  
ATOM   1740  O   ASP P 103      42.442  29.125  13.067  0.00  0.00      PROA O  
ATOM   1741  CB  ASP P 103      44.744  31.505  12.681  0.00  0.00      PROA C  
ATOM   1742  CG  ASP P 103      46.258  31.763  12.728  0.00  0.00      PROA C  
ATOM   1743  OD1 ASP P 103      47.044  31.349  11.840  0.00  0.00      PROA O  
ATOM   1744  OD2 ASP P 103      46.675  32.352  13.748  0.00  0.00      PROA O1-
ATOM   1745  HN  ASP P 103      45.829  29.201  12.687  0.00  0.00      PROA H  
ATOM   1746  HA  ASP P 103      44.608  30.676  14.685  0.00  0.00      PROA H  
ATOM   1747  HB1 ASP P 103      44.160  32.424  12.899  0.00  0.00      PROA H  
ATOM   1748  HB2 ASP P 103      44.421  31.243  11.651  0.00  0.00      PROA H  
ATOM   1749  N   GLU P 104      42.116  30.956  14.271  0.00  0.00      PROA N  
ATOM   1750  CA  GLU P 104      40.654  30.850  14.232  0.00  0.00      PROA C  
ATOM   1751  C   GLU P 104      39.891  30.683  12.874  0.00  0.00      PROA C  
ATOM   1752  O   GLU P 104      39.201  29.703  12.647  0.00  0.00      PROA O  
ATOM   1753  CB  GLU P 104      39.997  31.978  15.040  0.00  0.00      PROA C  
ATOM   1754  CG  GLU P 104      40.347  31.885  16.593  0.00  0.00      PROA C  
ATOM   1755  CD  GLU P 104      39.895  33.025  17.518  0.00  0.00      PROA C  
ATOM   1756  OE1 GLU P 104      38.999  32.772  18.429  0.00  0.00      PROA O  
ATOM   1757  OE2 GLU P 104      40.563  34.067  17.456  0.00  0.00      PROA O1-
ATOM   1758  HN  GLU P 104      42.434  31.684  14.874  0.00  0.00      PROA H  
ATOM   1759  HA  GLU P 104      40.513  29.980  14.858  0.00  0.00      PROA H  
ATOM   1760  HB1 GLU P 104      38.894  31.984  14.908  0.00  0.00      PROA H  
ATOM   1761  HB2 GLU P 104      40.291  33.014  14.766  0.00  0.00      PROA H  
ATOM   1762  HG1 GLU P 104      41.427  31.698  16.777  0.00  0.00      PROA H  
ATOM   1763  HG2 GLU P 104      39.773  31.040  17.031  0.00  0.00      PROA H  
ATOM   1764  N   GLY P 105      40.099  31.667  11.939  0.00  0.00      PROA N  
ATOM   1765  CA  GLY P 105      39.450  31.785  10.674  0.00  0.00      PROA C  
ATOM   1766  C   GLY P 105      39.807  30.673   9.839  0.00  0.00      PROA C  
ATOM   1767  O   GLY P 105      38.967  30.066   9.142  0.00  0.00      PROA O  
ATOM   1768  HN  GLY P 105      40.734  32.431  12.029  0.00  0.00      PROA H  
ATOM   1769  HA1 GLY P 105      39.883  32.576  10.081  0.00  0.00      PROA H  
ATOM   1770  HA2 GLY P 105      38.398  31.877  10.903  0.00  0.00      PROA H  
ATOM   1771  N   ILE P 106      41.120  30.283   9.841  0.00  0.00      PROA N  
ATOM   1772  CA  ILE P 106      41.511  29.077   9.040  0.00  0.00      PROA C  
ATOM   1773  C   ILE P 106      41.007  27.795   9.611  0.00  0.00      PROA C  
ATOM   1774  O   ILE P 106      40.656  26.920   8.799  0.00  0.00      PROA O  
ATOM   1775  CB  ILE P 106      43.081  29.038   8.979  0.00  0.00      PROA C  
ATOM   1776  CG1 ILE P 106      43.628  30.321   8.361  0.00  0.00      PROA C  
ATOM   1777  CG2 ILE P 106      43.407  27.854   8.099  0.00  0.00      PROA C  
ATOM   1778  CD  ILE P 106      43.363  30.690   6.889  0.00  0.00      PROA C  
ATOM   1779  HN  ILE P 106      41.822  30.737  10.384  0.00  0.00      PROA H  
ATOM   1780  HA  ILE P 106      41.108  29.098   8.038  0.00  0.00      PROA H  
ATOM   1781  HB  ILE P 106      43.580  28.849   9.955  0.00  0.00      PROA H  
ATOM   1782 HG11 ILE P 106      44.709  30.071   8.408  0.00  0.00      PROA H  
ATOM   1783 HG12 ILE P 106      43.646  31.190   9.054  0.00  0.00      PROA H  
ATOM   1784 HG21 ILE P 106      44.437  27.872   7.684  0.00  0.00      PROA H  
ATOM   1785 HG22 ILE P 106      42.658  27.682   7.295  0.00  0.00      PROA H  
ATOM   1786 HG23 ILE P 106      43.336  26.966   8.763  0.00  0.00      PROA H  
ATOM   1787  HD1 ILE P 106      42.377  31.138   6.640  0.00  0.00      PROA H  
ATOM   1788  HD2 ILE P 106      43.333  29.748   6.302  0.00  0.00      PROA H  
ATOM   1789  HD3 ILE P 106      44.136  31.332   6.416  0.00  0.00      PROA H  
ATOM   1790  N   SER P 107      40.994  27.593  10.987  0.00  0.00      PROA N  
ATOM   1791  CA  SER P 107      40.369  26.410  11.629  0.00  0.00      PROA C  
ATOM   1792  C   SER P 107      38.878  26.183  11.342  0.00  0.00      PROA C  
ATOM   1793  O   SER P 107      38.448  25.040  11.120  0.00  0.00      PROA O  
ATOM   1794  CB  SER P 107      40.515  26.527  13.152  0.00  0.00      PROA C  
ATOM   1795  OG  SER P 107      41.876  26.431  13.504  0.00  0.00      PROA O  
ATOM   1796  HN  SER P 107      41.393  28.298  11.569  0.00  0.00      PROA H  
ATOM   1797  HA  SER P 107      40.851  25.519  11.255  0.00  0.00      PROA H  
ATOM   1798  HB1 SER P 107      40.061  25.718  13.764  0.00  0.00      PROA H  
ATOM   1799  HB2 SER P 107      40.212  27.546  13.470  0.00  0.00      PROA H  
ATOM   1800  HG1 SER P 107      42.243  27.317  13.474  0.00  0.00      PROA H  
ATOM   1801  N   SER P 108      38.143  27.252  11.278  0.00  0.00      PROA N  
ATOM   1802  CA  SER P 108      36.784  27.254  10.905  0.00  0.00      PROA C  
ATOM   1803  C   SER P 108      36.470  27.080   9.415  0.00  0.00      PROA C  
ATOM   1804  O   SER P 108      35.550  26.316   9.065  0.00  0.00      PROA O  
ATOM   1805  CB  SER P 108      36.087  28.492  11.492  0.00  0.00      PROA C  
ATOM   1806  OG  SER P 108      36.774  29.710  11.207  0.00  0.00      PROA O  
ATOM   1807  HN  SER P 108      38.346  28.186  11.563  0.00  0.00      PROA H  
ATOM   1808  HA  SER P 108      36.351  26.357  11.325  0.00  0.00      PROA H  
ATOM   1809  HB1 SER P 108      35.940  28.368  12.585  0.00  0.00      PROA H  
ATOM   1810  HB2 SER P 108      35.018  28.581  11.202  0.00  0.00      PROA H  
ATOM   1811  HG1 SER P 108      37.441  29.823  11.888  0.00  0.00      PROA H  
ATOM   1812  N   LEU P 109      37.320  27.683   8.562  0.00  0.00      PROA N  
ATOM   1813  CA  LEU P 109      37.409  27.365   7.129  0.00  0.00      PROA C  
ATOM   1814  C   LEU P 109      37.757  25.913   6.825  0.00  0.00      PROA C  
ATOM   1815  O   LEU P 109      37.007  25.265   6.106  0.00  0.00      PROA O  
ATOM   1816  CB  LEU P 109      38.392  28.410   6.516  0.00  0.00      PROA C  
ATOM   1817  CG  LEU P 109      38.784  28.277   5.039  0.00  0.00      PROA C  
ATOM   1818  CD1 LEU P 109      37.530  28.312   4.218  0.00  0.00      PROA C  
ATOM   1819  CD2 LEU P 109      39.776  29.379   4.719  0.00  0.00      PROA C  
ATOM   1820  HN  LEU P 109      37.810  28.507   8.837  0.00  0.00      PROA H  
ATOM   1821  HA  LEU P 109      36.490  27.679   6.658  0.00  0.00      PROA H  
ATOM   1822  HB1 LEU P 109      39.405  28.258   6.944  0.00  0.00      PROA H  
ATOM   1823  HB2 LEU P 109      37.987  29.427   6.706  0.00  0.00      PROA H  
ATOM   1824  HG  LEU P 109      39.363  27.342   4.888  0.00  0.00      PROA H  
ATOM   1825 HD11 LEU P 109      37.117  27.294   4.391  0.00  0.00      PROA H  
ATOM   1826 HD12 LEU P 109      37.731  28.422   3.131  0.00  0.00      PROA H  
ATOM   1827 HD13 LEU P 109      36.917  29.169   4.571  0.00  0.00      PROA H  
ATOM   1828 HD21 LEU P 109      39.803  29.582   3.627  0.00  0.00      PROA H  
ATOM   1829 HD22 LEU P 109      40.852  29.360   4.999  0.00  0.00      PROA H  
ATOM   1830 HD23 LEU P 109      39.478  30.319   5.230  0.00  0.00      PROA H  
ATOM   1831  N   PHE P 110      38.789  25.294   7.422  0.00  0.00      PROA N  
ATOM   1832  CA  PHE P 110      39.205  23.904   7.507  0.00  0.00      PROA C  
ATOM   1833  C   PHE P 110      38.227  22.916   7.932  0.00  0.00      PROA C  
ATOM   1834  O   PHE P 110      38.045  21.859   7.406  0.00  0.00      PROA O  
ATOM   1835  CB  PHE P 110      40.447  23.783   8.432  0.00  0.00      PROA C  
ATOM   1836  CG  PHE P 110      40.899  22.399   8.810  0.00  0.00      PROA C  
ATOM   1837  CD1 PHE P 110      40.728  22.005  10.139  0.00  0.00      PROA C  
ATOM   1838  CD2 PHE P 110      41.740  21.662   8.024  0.00  0.00      PROA C  
ATOM   1839  CE1 PHE P 110      41.300  20.816  10.663  0.00  0.00      PROA C  
ATOM   1840  CE2 PHE P 110      42.363  20.496   8.494  0.00  0.00      PROA C  
ATOM   1841  CZ  PHE P 110      42.061  20.028   9.765  0.00  0.00      PROA C  
ATOM   1842  HN  PHE P 110      39.381  25.966   7.861  0.00  0.00      PROA H  
ATOM   1843  HA  PHE P 110      39.471  23.722   6.476  0.00  0.00      PROA H  
ATOM   1844  HB1 PHE P 110      40.250  24.379   9.349  0.00  0.00      PROA H  
ATOM   1845  HB2 PHE P 110      41.263  24.289   7.873  0.00  0.00      PROA H  
ATOM   1846  HD1 PHE P 110      40.177  22.731  10.720  0.00  0.00      PROA H  
ATOM   1847  HD2 PHE P 110      41.948  22.026   7.028  0.00  0.00      PROA H  
ATOM   1848  HE1 PHE P 110      41.241  20.576  11.714  0.00  0.00      PROA H  
ATOM   1849  HE2 PHE P 110      42.850  19.850   7.779  0.00  0.00      PROA H  
ATOM   1850  HZ  PHE P 110      42.583  19.203  10.227  0.00  0.00      PROA H  
ATOM   1851  N   SER P 111      37.465  23.190   8.993  0.00  0.00      PROA N  
ATOM   1852  CA  SER P 111      36.566  22.186   9.649  0.00  0.00      PROA C  
ATOM   1853  C   SER P 111      35.295  22.085   8.866  0.00  0.00      PROA C  
ATOM   1854  O   SER P 111      34.568  21.074   8.698  0.00  0.00      PROA O  
ATOM   1855  CB  SER P 111      36.376  22.524  11.194  0.00  0.00      PROA C  
ATOM   1856  OG  SER P 111      35.809  23.826  11.348  0.00  0.00      PROA O  
ATOM   1857  HN  SER P 111      37.523  24.049   9.495  0.00  0.00      PROA H  
ATOM   1858  HA  SER P 111      37.061  21.226   9.627  0.00  0.00      PROA H  
ATOM   1859  HB1 SER P 111      37.324  22.494  11.773  0.00  0.00      PROA H  
ATOM   1860  HB2 SER P 111      35.631  21.798  11.588  0.00  0.00      PROA H  
ATOM   1861  HG1 SER P 111      36.511  24.415  11.632  0.00  0.00      PROA H  
ATOM   1862  N   SER P 112      34.979  23.214   8.229  0.00  0.00      PROA N  
ATOM   1863  CA  SER P 112      33.847  23.301   7.340  0.00  0.00      PROA C  
ATOM   1864  C   SER P 112      34.088  22.514   6.022  0.00  0.00      PROA C  
ATOM   1865  O   SER P 112      33.152  22.213   5.346  0.00  0.00      PROA O  
ATOM   1866  CB  SER P 112      33.549  24.718   6.849  0.00  0.00      PROA C  
ATOM   1867  OG  SER P 112      32.992  25.487   7.895  0.00  0.00      PROA O  
ATOM   1868  HN  SER P 112      35.477  24.051   8.445  0.00  0.00      PROA H  
ATOM   1869  HA  SER P 112      32.969  22.884   7.812  0.00  0.00      PROA H  
ATOM   1870  HB1 SER P 112      32.780  24.666   6.047  0.00  0.00      PROA H  
ATOM   1871  HB2 SER P 112      34.408  25.326   6.494  0.00  0.00      PROA H  
ATOM   1872  HG1 SER P 112      33.770  25.785   8.374  0.00  0.00      PROA H  
ATOM   1873  N   LEU P 113      35.397  22.301   5.604  0.00  0.00      PROA N  
ATOM   1874  CA  LEU P 113      35.643  21.603   4.421  0.00  0.00      PROA C  
ATOM   1875  C   LEU P 113      35.299  20.127   4.479  0.00  0.00      PROA C  
ATOM   1876  O   LEU P 113      34.913  19.518   3.513  0.00  0.00      PROA O  
ATOM   1877  CB  LEU P 113      37.040  21.689   3.818  0.00  0.00      PROA C  
ATOM   1878  CG  LEU P 113      37.562  23.125   3.424  0.00  0.00      PROA C  
ATOM   1879  CD1 LEU P 113      38.977  22.995   2.785  0.00  0.00      PROA C  
ATOM   1880  CD2 LEU P 113      36.718  23.845   2.386  0.00  0.00      PROA C  
ATOM   1881  HN  LEU P 113      36.186  22.480   6.185  0.00  0.00      PROA H  
ATOM   1882  HA  LEU P 113      35.163  22.021   3.549  0.00  0.00      PROA H  
ATOM   1883  HB1 LEU P 113      37.152  20.964   2.984  0.00  0.00      PROA H  
ATOM   1884  HB2 LEU P 113      37.691  21.282   4.622  0.00  0.00      PROA H  
ATOM   1885  HG  LEU P 113      37.565  23.726   4.358  0.00  0.00      PROA H  
ATOM   1886 HD11 LEU P 113      39.294  23.994   2.417  0.00  0.00      PROA H  
ATOM   1887 HD12 LEU P 113      38.848  22.503   1.797  0.00  0.00      PROA H  
ATOM   1888 HD13 LEU P 113      39.679  22.442   3.446  0.00  0.00      PROA H  
ATOM   1889 HD21 LEU P 113      36.606  23.166   1.515  0.00  0.00      PROA H  
ATOM   1890 HD22 LEU P 113      37.112  24.857   2.151  0.00  0.00      PROA H  
ATOM   1891 HD23 LEU P 113      35.715  24.006   2.837  0.00  0.00      PROA H  
ATOM   1892  N   LYS P 114      35.326  19.502   5.649  0.00  0.00      PROA N  
ATOM   1893  CA  LYS P 114      34.908  18.172   5.965  0.00  0.00      PROA C  
ATOM   1894  C   LYS P 114      33.369  17.893   5.654  0.00  0.00      PROA C  
ATOM   1895  O   LYS P 114      33.038  16.783   5.431  0.00  0.00      PROA O  
ATOM   1896  CB  LYS P 114      35.318  17.857   7.440  0.00  0.00      PROA C  
ATOM   1897  CG  LYS P 114      36.888  17.824   7.705  0.00  0.00      PROA C  
ATOM   1898  CD  LYS P 114      37.037  17.794   9.185  0.00  0.00      PROA C  
ATOM   1899  CE  LYS P 114      38.512  17.760   9.646  0.00  0.00      PROA C  
ATOM   1900  NZ  LYS P 114      38.671  17.340  11.012  0.00  0.00      PROA N1+
ATOM   1901  HN  LYS P 114      35.692  20.032   6.410  0.00  0.00      PROA H  
ATOM   1902  HA  LYS P 114      35.408  17.484   5.299  0.00  0.00      PROA H  
ATOM   1903  HB1 LYS P 114      34.868  16.874   7.697  0.00  0.00      PROA H  
ATOM   1904  HB2 LYS P 114      34.733  18.585   8.040  0.00  0.00      PROA H  
ATOM   1905  HG1 LYS P 114      37.465  18.657   7.249  0.00  0.00      PROA H  
ATOM   1906  HG2 LYS P 114      37.374  17.001   7.140  0.00  0.00      PROA H  
ATOM   1907  HD1 LYS P 114      36.594  16.940   9.740  0.00  0.00      PROA H  
ATOM   1908  HD2 LYS P 114      36.508  18.696   9.562  0.00  0.00      PROA H  
ATOM   1909  HE1 LYS P 114      38.955  18.772   9.535  0.00  0.00      PROA H  
ATOM   1910  HE2 LYS P 114      39.111  17.172   8.918  0.00  0.00      PROA H  
ATOM   1911  HZ1 LYS P 114      37.913  16.717  11.357  0.00  0.00      PROA H  
ATOM   1912  HZ2 LYS P 114      38.609  18.103  11.716  0.00  0.00      PROA H  
ATOM   1913  HZ3 LYS P 114      39.634  16.957  11.083  0.00  0.00      PROA H  
ATOM   1914  N   VAL P 115      32.507  18.934   5.696  0.00  0.00      PROA N  
ATOM   1915  CA  VAL P 115      31.034  18.773   5.592  0.00  0.00      PROA C  
ATOM   1916  C   VAL P 115      30.686  19.369   4.256  0.00  0.00      PROA C  
ATOM   1917  O   VAL P 115      29.605  19.111   3.736  0.00  0.00      PROA O  
ATOM   1918  CB  VAL P 115      30.164  19.274   6.768  0.00  0.00      PROA C  
ATOM   1919  CG1 VAL P 115      30.501  18.476   7.992  0.00  0.00      PROA C  
ATOM   1920  CG2 VAL P 115      30.463  20.753   7.060  0.00  0.00      PROA C  
ATOM   1921  HN  VAL P 115      32.765  19.892   5.792  0.00  0.00      PROA H  
ATOM   1922  HA  VAL P 115      30.741  17.749   5.414  0.00  0.00      PROA H  
ATOM   1923  HB  VAL P 115      29.084  19.109   6.571  0.00  0.00      PROA H  
ATOM   1924 HG11 VAL P 115      29.888  18.702   8.891  0.00  0.00      PROA H  
ATOM   1925 HG12 VAL P 115      31.549  18.670   8.306  0.00  0.00      PROA H  
ATOM   1926 HG13 VAL P 115      30.441  17.416   7.666  0.00  0.00      PROA H  
ATOM   1927 HG21 VAL P 115      29.806  21.026   7.913  0.00  0.00      PROA H  
ATOM   1928 HG22 VAL P 115      30.256  21.405   6.186  0.00  0.00      PROA H  
ATOM   1929 HG23 VAL P 115      31.446  20.987   7.520  0.00  0.00      PROA H  
ATOM   1930  N   VAL P 116      31.530  20.218   3.554  0.00  0.00      PROA N  
ATOM   1931  CA  VAL P 116      31.400  20.594   2.167  0.00  0.00      PROA C  
ATOM   1932  C   VAL P 116      31.626  19.384   1.217  0.00  0.00      PROA C  
ATOM   1933  O   VAL P 116      30.950  19.198   0.204  0.00  0.00      PROA O  
ATOM   1934  CB  VAL P 116      32.268  21.846   1.812  0.00  0.00      PROA C  
ATOM   1935  CG1 VAL P 116      32.213  22.063   0.287  0.00  0.00      PROA C  
ATOM   1936  CG2 VAL P 116      31.774  23.089   2.606  0.00  0.00      PROA C  
ATOM   1937  HN  VAL P 116      32.302  20.606   4.051  0.00  0.00      PROA H  
ATOM   1938  HA  VAL P 116      30.363  20.824   1.976  0.00  0.00      PROA H  
ATOM   1939  HB  VAL P 116      33.313  21.624   2.122  0.00  0.00      PROA H  
ATOM   1940 HG11 VAL P 116      32.579  23.050  -0.068  0.00  0.00      PROA H  
ATOM   1941 HG12 VAL P 116      31.183  22.048  -0.131  0.00  0.00      PROA H  
ATOM   1942 HG13 VAL P 116      32.777  21.293  -0.282  0.00  0.00      PROA H  
ATOM   1943 HG21 VAL P 116      30.771  23.428   2.268  0.00  0.00      PROA H  
ATOM   1944 HG22 VAL P 116      32.494  23.907   2.386  0.00  0.00      PROA H  
ATOM   1945 HG23 VAL P 116      31.654  22.923   3.698  0.00  0.00      PROA H  
ATOM   1946  N   ARG P 117      32.547  18.455   1.623  0.00  0.00      PROA N  
ATOM   1947  CA  ARG P 117      32.758  17.091   1.018  0.00  0.00      PROA C  
ATOM   1948  C   ARG P 117      31.600  16.150   0.905  0.00  0.00      PROA C  
ATOM   1949  O   ARG P 117      31.640  15.153   0.221  0.00  0.00      PROA O  
ATOM   1950  CB  ARG P 117      33.922  16.470   1.878  0.00  0.00      PROA C  
ATOM   1951  CG  ARG P 117      34.223  14.969   1.643  0.00  0.00      PROA C  
ATOM   1952  CD  ARG P 117      35.631  14.302   1.973  0.00  0.00      PROA C  
ATOM   1953  NE  ARG P 117      35.535  12.826   1.633  0.00  0.00      PROA N  
ATOM   1954  CZ  ARG P 117      35.206  11.799   2.471  0.00  0.00      PROA C  
ATOM   1955  NH1 ARG P 117      34.564  12.038   3.644  0.00  0.00      PROA N1+
ATOM   1956  NH2 ARG P 117      35.640  10.592   2.212  0.00  0.00      PROA N  
ATOM   1957  HN  ARG P 117      33.053  18.545   2.476  0.00  0.00      PROA H  
ATOM   1958  HA  ARG P 117      33.018  17.223  -0.022  0.00  0.00      PROA H  
ATOM   1959  HB1 ARG P 117      33.818  16.654   2.968  0.00  0.00      PROA H  
ATOM   1960  HB2 ARG P 117      34.793  17.121   1.649  0.00  0.00      PROA H  
ATOM   1961  HG1 ARG P 117      34.143  14.826   0.544  0.00  0.00      PROA H  
ATOM   1962  HG2 ARG P 117      33.485  14.331   2.174  0.00  0.00      PROA H  
ATOM   1963  HD1 ARG P 117      35.736  14.513   3.059  0.00  0.00      PROA H  
ATOM   1964  HD2 ARG P 117      36.541  14.735   1.507  0.00  0.00      PROA H  
ATOM   1965  HE  ARG P 117      36.095  12.533   0.858  0.00  0.00      PROA H  
ATOM   1966 HH11 ARG P 117      34.548  12.967   4.014  0.00  0.00      PROA H  
ATOM   1967 HH12 ARG P 117      34.609  11.302   4.321  0.00  0.00      PROA H  
ATOM   1968 HH21 ARG P 117      35.743   9.961   2.980  0.00  0.00      PROA H  
ATOM   1969 HH22 ARG P 117      36.427  10.678   1.600  0.00  0.00      PROA H  
ATOM   1970  N   LEU P 118      30.488  16.428   1.662  0.00  0.00      PROA N  
ATOM   1971  CA  LEU P 118      29.169  15.786   1.609  0.00  0.00      PROA C  
ATOM   1972  C   LEU P 118      28.682  15.858   0.187  0.00  0.00      PROA C  
ATOM   1973  O   LEU P 118      28.013  14.997  -0.386  0.00  0.00      PROA O  
ATOM   1974  CB  LEU P 118      28.246  16.481   2.647  0.00  0.00      PROA C  
ATOM   1975  CG  LEU P 118      26.812  16.035   2.542  0.00  0.00      PROA C  
ATOM   1976  CD1 LEU P 118      26.587  14.562   2.506  0.00  0.00      PROA C  
ATOM   1977  CD2 LEU P 118      25.963  16.842   3.614  0.00  0.00      PROA C  
ATOM   1978  HN  LEU P 118      30.511  17.200   2.293  0.00  0.00      PROA H  
ATOM   1979  HA  LEU P 118      29.377  14.771   1.914  0.00  0.00      PROA H  
ATOM   1980  HB1 LEU P 118      28.396  17.562   2.440  0.00  0.00      PROA H  
ATOM   1981  HB2 LEU P 118      28.552  16.262   3.692  0.00  0.00      PROA H  
ATOM   1982  HG  LEU P 118      26.463  16.423   1.561  0.00  0.00      PROA H  
ATOM   1983 HD11 LEU P 118      27.149  13.967   1.755  0.00  0.00      PROA H  
ATOM   1984 HD12 LEU P 118      25.533  14.350   2.227  0.00  0.00      PROA H  
ATOM   1985 HD13 LEU P 118      26.838  14.127   3.497  0.00  0.00      PROA H  
ATOM   1986 HD21 LEU P 118      24.961  16.369   3.686  0.00  0.00      PROA H  
ATOM   1987 HD22 LEU P 118      26.021  17.871   3.200  0.00  0.00      PROA H  
ATOM   1988 HD23 LEU P 118      26.536  16.706   4.556  0.00  0.00      PROA H  
ATOM   1989  N   LEU P 119      29.120  16.923  -0.550  0.00  0.00      PROA N  
ATOM   1990  CA  LEU P 119      28.671  17.262  -1.796  0.00  0.00      PROA C  
ATOM   1991  C   LEU P 119      29.497  16.821  -3.042  0.00  0.00      PROA C  
ATOM   1992  O   LEU P 119      29.426  17.499  -4.103  0.00  0.00      PROA O  
ATOM   1993  CB  LEU P 119      28.376  18.787  -1.828  0.00  0.00      PROA C  
ATOM   1994  CG  LEU P 119      27.473  19.330  -0.605  0.00  0.00      PROA C  
ATOM   1995  CD1 LEU P 119      27.479  20.877  -0.522  0.00  0.00      PROA C  
ATOM   1996  CD2 LEU P 119      25.996  18.833  -0.674  0.00  0.00      PROA C  
ATOM   1997  HN  LEU P 119      29.541  17.600   0.049  0.00  0.00      PROA H  
ATOM   1998  HA  LEU P 119      27.755  16.749  -2.049  0.00  0.00      PROA H  
ATOM   1999  HB1 LEU P 119      27.908  18.955  -2.822  0.00  0.00      PROA H  
ATOM   2000  HB2 LEU P 119      29.330  19.352  -1.744  0.00  0.00      PROA H  
ATOM   2001  HG  LEU P 119      27.911  18.898   0.320  0.00  0.00      PROA H  
ATOM   2002 HD11 LEU P 119      27.019  21.321   0.386  0.00  0.00      PROA H  
ATOM   2003 HD12 LEU P 119      26.929  21.293  -1.393  0.00  0.00      PROA H  
ATOM   2004 HD13 LEU P 119      28.515  21.274  -0.466  0.00  0.00      PROA H  
ATOM   2005 HD21 LEU P 119      25.964  17.723  -0.696  0.00  0.00      PROA H  
ATOM   2006 HD22 LEU P 119      25.463  19.270  -1.545  0.00  0.00      PROA H  
ATOM   2007 HD23 LEU P 119      25.548  19.204   0.272  0.00  0.00      PROA H  
ATOM   2008  N   ARG P 120      30.335  15.810  -2.937  0.00  0.00      PROA N  
ATOM   2009  CA  ARG P 120      31.090  15.347  -4.050  0.00  0.00      PROA C  
ATOM   2010  C   ARG P 120      30.216  14.467  -4.929  0.00  0.00      PROA C  
ATOM   2011  O   ARG P 120      30.389  13.241  -5.058  0.00  0.00      PROA O  
ATOM   2012  CB  ARG P 120      32.409  14.672  -3.729  0.00  0.00      PROA C  
ATOM   2013  CG  ARG P 120      33.360  15.610  -2.983  0.00  0.00      PROA C  
ATOM   2014  CD  ARG P 120      34.709  14.894  -2.793  0.00  0.00      PROA C  
ATOM   2015  NE  ARG P 120      35.537  15.846  -1.958  0.00  0.00      PROA N  
ATOM   2016  CZ  ARG P 120      36.665  15.511  -1.323  0.00  0.00      PROA C  
ATOM   2017  NH1 ARG P 120      37.194  14.325  -1.414  0.00  0.00      PROA N1+
ATOM   2018  NH2 ARG P 120      37.314  16.341  -0.531  0.00  0.00      PROA N  
ATOM   2019  HN  ARG P 120      30.551  15.417  -2.046  0.00  0.00      PROA H  
ATOM   2020  HA  ARG P 120      31.432  16.171  -4.658  0.00  0.00      PROA H  
ATOM   2021  HB1 ARG P 120      32.797  14.260  -4.686  0.00  0.00      PROA H  
ATOM   2022  HB2 ARG P 120      32.248  13.781  -3.086  0.00  0.00      PROA H  
ATOM   2023  HG1 ARG P 120      32.896  15.910  -2.019  0.00  0.00      PROA H  
ATOM   2024  HG2 ARG P 120      33.526  16.535  -3.575  0.00  0.00      PROA H  
ATOM   2025  HD1 ARG P 120      35.337  14.784  -3.703  0.00  0.00      PROA H  
ATOM   2026  HD2 ARG P 120      34.609  13.931  -2.247  0.00  0.00      PROA H  
ATOM   2027  HE  ARG P 120      35.207  16.789  -1.913  0.00  0.00      PROA H  
ATOM   2028 HH11 ARG P 120      36.826  13.615  -2.015  0.00  0.00      PROA H  
ATOM   2029 HH12 ARG P 120      38.153  14.199  -1.160  0.00  0.00      PROA H  
ATOM   2030 HH21 ARG P 120      36.941  17.254  -0.368  0.00  0.00      PROA H  
ATOM   2031 HH22 ARG P 120      38.097  16.009  -0.003  0.00  0.00      PROA H  
ATOM   2032  N   LEU P 121      29.193  15.057  -5.548  0.00  0.00      PROA N  
ATOM   2033  CA  LEU P 121      28.092  14.382  -6.227  0.00  0.00      PROA C  
ATOM   2034  C   LEU P 121      28.089  14.641  -7.707  0.00  0.00      PROA C  
ATOM   2035  O   LEU P 121      27.215  14.304  -8.449  0.00  0.00      PROA O  
ATOM   2036  CB  LEU P 121      26.689  14.751  -5.597  0.00  0.00      PROA C  
ATOM   2037  CG  LEU P 121      26.547  14.584  -4.057  0.00  0.00      PROA C  
ATOM   2038  CD1 LEU P 121      25.103  14.794  -3.553  0.00  0.00      PROA C  
ATOM   2039  CD2 LEU P 121      26.995  13.173  -3.709  0.00  0.00      PROA C  
ATOM   2040  HN  LEU P 121      29.238  16.052  -5.567  0.00  0.00      PROA H  
ATOM   2041  HA  LEU P 121      28.239  13.323  -6.076  0.00  0.00      PROA H  
ATOM   2042  HB1 LEU P 121      25.896  14.109  -6.037  0.00  0.00      PROA H  
ATOM   2043  HB2 LEU P 121      26.324  15.774  -5.831  0.00  0.00      PROA H  
ATOM   2044  HG  LEU P 121      27.215  15.381  -3.667  0.00  0.00      PROA H  
ATOM   2045 HD11 LEU P 121      24.751  15.839  -3.689  0.00  0.00      PROA H  
ATOM   2046 HD12 LEU P 121      24.940  14.472  -2.502  0.00  0.00      PROA H  
ATOM   2047 HD13 LEU P 121      24.411  14.152  -4.139  0.00  0.00      PROA H  
ATOM   2048 HD21 LEU P 121      26.456  12.438  -4.344  0.00  0.00      PROA H  
ATOM   2049 HD22 LEU P 121      26.781  12.927  -2.647  0.00  0.00      PROA H  
ATOM   2050 HD23 LEU P 121      28.083  13.061  -3.906  0.00  0.00      PROA H  
ATOM   2051  N   GLY P 122      29.095  15.460  -8.203  0.00  0.00      PROA N  
ATOM   2052  CA  GLY P 122      29.105  15.804  -9.594  0.00  0.00      PROA C  
ATOM   2053  C   GLY P 122      29.403  14.592 -10.445  0.00  0.00      PROA C  
ATOM   2054  O   GLY P 122      28.908  14.477 -11.525  0.00  0.00      PROA O  
ATOM   2055  HN  GLY P 122      29.830  15.717  -7.581  0.00  0.00      PROA H  
ATOM   2056  HA1 GLY P 122      29.937  16.469  -9.774  0.00  0.00      PROA H  
ATOM   2057  HA2 GLY P 122      28.127  16.186  -9.843  0.00  0.00      PROA H  
ATOM   2058  N   ARG P 123      30.348  13.616  -9.985  0.00  0.00      PROA N  
ATOM   2059  CA  ARG P 123      30.760  12.487 -10.821  0.00  0.00      PROA C  
ATOM   2060  C   ARG P 123      29.629  11.576 -11.136  0.00  0.00      PROA C  
ATOM   2061  O   ARG P 123      29.403  11.115 -12.295  0.00  0.00      PROA O  
ATOM   2062  CB  ARG P 123      32.039  11.790 -10.300  0.00  0.00      PROA C  
ATOM   2063  CG  ARG P 123      33.271  12.735  -9.906  0.00  0.00      PROA C  
ATOM   2064  CD  ARG P 123      33.835  13.534 -11.039  0.00  0.00      PROA C  
ATOM   2065  NE  ARG P 123      34.859  14.496 -10.514  0.00  0.00      PROA N  
ATOM   2066  CZ  ARG P 123      35.926  14.190  -9.858  0.00  0.00      PROA C  
ATOM   2067  NH1 ARG P 123      36.459  13.009  -9.678  0.00  0.00      PROA N1+
ATOM   2068  NH2 ARG P 123      36.635  15.247  -9.511  0.00  0.00      PROA N  
ATOM   2069  HN  ARG P 123      30.711  13.776  -9.070  0.00  0.00      PROA H  
ATOM   2070  HA  ARG P 123      30.964  12.900 -11.798  0.00  0.00      PROA H  
ATOM   2071  HB1 ARG P 123      32.320  10.986 -11.013  0.00  0.00      PROA H  
ATOM   2072  HB2 ARG P 123      31.808  11.319  -9.320  0.00  0.00      PROA H  
ATOM   2073  HG1 ARG P 123      34.015  11.978  -9.575  0.00  0.00      PROA H  
ATOM   2074  HG2 ARG P 123      32.954  13.319  -9.016  0.00  0.00      PROA H  
ATOM   2075  HD1 ARG P 123      33.006  14.104 -11.511  0.00  0.00      PROA H  
ATOM   2076  HD2 ARG P 123      34.265  12.816 -11.770  0.00  0.00      PROA H  
ATOM   2077  HE  ARG P 123      34.549  15.428 -10.326  0.00  0.00      PROA H  
ATOM   2078 HH11 ARG P 123      37.455  12.981  -9.592  0.00  0.00      PROA H  
ATOM   2079 HH12 ARG P 123      36.072  12.223 -10.159  0.00  0.00      PROA H  
ATOM   2080 HH21 ARG P 123      37.384  15.125  -8.862  0.00  0.00      PROA H  
ATOM   2081 HH22 ARG P 123      36.269  16.172  -9.618  0.00  0.00      PROA H  
ATOM   2082  N   VAL P 124      28.802  11.211 -10.074  0.00  0.00      PROA N  
ATOM   2083  CA  VAL P 124      27.568  10.400 -10.348  0.00  0.00      PROA C  
ATOM   2084  C   VAL P 124      26.578  10.913 -11.355  0.00  0.00      PROA C  
ATOM   2085  O   VAL P 124      26.131  10.074 -12.113  0.00  0.00      PROA O  
ATOM   2086  CB  VAL P 124      26.896   9.851  -9.092  0.00  0.00      PROA C  
ATOM   2087  CG1 VAL P 124      27.860   8.773  -8.495  0.00  0.00      PROA C  
ATOM   2088  CG2 VAL P 124      26.625  10.893  -8.084  0.00  0.00      PROA C  
ATOM   2089  HN  VAL P 124      29.008  11.434  -9.124  0.00  0.00      PROA H  
ATOM   2090  HA  VAL P 124      27.961   9.562 -10.905  0.00  0.00      PROA H  
ATOM   2091  HB  VAL P 124      26.027   9.226  -9.393  0.00  0.00      PROA H  
ATOM   2092 HG11 VAL P 124      28.765   9.324  -8.161  0.00  0.00      PROA H  
ATOM   2093 HG12 VAL P 124      27.980   7.886  -9.155  0.00  0.00      PROA H  
ATOM   2094 HG13 VAL P 124      27.406   8.405  -7.551  0.00  0.00      PROA H  
ATOM   2095 HG21 VAL P 124      26.291  10.622  -7.059  0.00  0.00      PROA H  
ATOM   2096 HG22 VAL P 124      25.931  11.629  -8.545  0.00  0.00      PROA H  
ATOM   2097 HG23 VAL P 124      27.550  11.449  -7.820  0.00  0.00      PROA H  
ATOM   2098  N   ALA P 125      26.315  12.236 -11.368  0.00  0.00      PROA N  
ATOM   2099  CA  ALA P 125      25.626  12.847 -12.487  0.00  0.00      PROA C  
ATOM   2100  C   ALA P 125      26.307  12.690 -13.861  0.00  0.00      PROA C  
ATOM   2101  O   ALA P 125      25.682  12.353 -14.878  0.00  0.00      PROA O  
ATOM   2102  CB  ALA P 125      25.435  14.307 -12.158  0.00  0.00      PROA C  
ATOM   2103  HN  ALA P 125      26.701  12.865 -10.698  0.00  0.00      PROA H  
ATOM   2104  HA  ALA P 125      24.662  12.360 -12.520  0.00  0.00      PROA H  
ATOM   2105  HB1 ALA P 125      24.885  14.308 -11.193  0.00  0.00      PROA H  
ATOM   2106  HB2 ALA P 125      24.986  14.751 -13.072  0.00  0.00      PROA H  
ATOM   2107  HB3 ALA P 125      26.387  14.807 -11.882  0.00  0.00      PROA H  
ATOM   2108  N   ARG P 126      27.633  12.959 -13.922  0.00  0.00      PROA N  
ATOM   2109  CA  ARG P 126      28.478  12.850 -15.129  0.00  0.00      PROA C  
ATOM   2110  C   ARG P 126      28.466  11.514 -15.759  0.00  0.00      PROA C  
ATOM   2111  O   ARG P 126      28.499  11.384 -17.008  0.00  0.00      PROA O  
ATOM   2112  CB  ARG P 126      29.905  13.440 -14.798  0.00  0.00      PROA C  
ATOM   2113  CG  ARG P 126      29.974  14.984 -14.539  0.00  0.00      PROA C  
ATOM   2114  CD  ARG P 126      30.156  15.877 -15.752  0.00  0.00      PROA C  
ATOM   2115  NE  ARG P 126      28.911  15.920 -16.591  0.00  0.00      PROA N  
ATOM   2116  CZ  ARG P 126      28.827  16.418 -17.811  0.00  0.00      PROA C  
ATOM   2117  NH1 ARG P 126      29.815  17.055 -18.407  0.00  0.00      PROA N1+
ATOM   2118  NH2 ARG P 126      27.721  16.472 -18.531  0.00  0.00      PROA N  
ATOM   2119  HN  ARG P 126      28.143  13.235 -13.111  0.00  0.00      PROA H  
ATOM   2120  HA  ARG P 126      28.004  13.457 -15.885  0.00  0.00      PROA H  
ATOM   2121  HB1 ARG P 126      30.568  13.389 -15.689  0.00  0.00      PROA H  
ATOM   2122  HB2 ARG P 126      30.443  12.885 -14.000  0.00  0.00      PROA H  
ATOM   2123  HG1 ARG P 126      30.761  15.203 -13.785  0.00  0.00      PROA H  
ATOM   2124  HG2 ARG P 126      29.069  15.310 -13.980  0.00  0.00      PROA H  
ATOM   2125  HD1 ARG P 126      31.093  15.541 -16.247  0.00  0.00      PROA H  
ATOM   2126  HD2 ARG P 126      30.341  16.912 -15.393  0.00  0.00      PROA H  
ATOM   2127  HE  ARG P 126      28.075  15.509 -16.228  0.00  0.00      PROA H  
ATOM   2128 HH11 ARG P 126      30.715  17.094 -17.971  0.00  0.00      PROA H  
ATOM   2129 HH12 ARG P 126      29.734  17.433 -19.330  0.00  0.00      PROA H  
ATOM   2130 HH21 ARG P 126      26.941  15.920 -18.238  0.00  0.00      PROA H  
ATOM   2131 HH22 ARG P 126      27.843  16.827 -19.458  0.00  0.00      PROA H  
ATOM   2132  N   LYS P 127      28.548  10.436 -14.883  0.00  0.00      PROA N  
ATOM   2133  CA  LYS P 127      28.744   9.067 -15.283  0.00  0.00      PROA C  
ATOM   2134  C   LYS P 127      27.442   8.309 -15.377  0.00  0.00      PROA C  
ATOM   2135  O   LYS P 127      27.489   7.191 -15.877  0.00  0.00      PROA O  
ATOM   2136  CB  LYS P 127      29.648   8.291 -14.356  0.00  0.00      PROA C  
ATOM   2137  CG  LYS P 127      31.124   8.755 -14.469  0.00  0.00      PROA C  
ATOM   2138  CD  LYS P 127      31.889   8.526 -13.131  0.00  0.00      PROA C  
ATOM   2139  CE  LYS P 127      33.118   9.481 -13.053  0.00  0.00      PROA C  
ATOM   2140  NZ  LYS P 127      34.003   9.162 -14.132  0.00  0.00      PROA N1+
ATOM   2141  HN  LYS P 127      28.642  10.597 -13.904  0.00  0.00      PROA H  
ATOM   2142  HA  LYS P 127      29.190   9.008 -16.265  0.00  0.00      PROA H  
ATOM   2143  HB1 LYS P 127      29.551   7.189 -14.257  0.00  0.00      PROA H  
ATOM   2144  HB2 LYS P 127      29.290   8.663 -13.371  0.00  0.00      PROA H  
ATOM   2145  HG1 LYS P 127      31.146   9.827 -14.763  0.00  0.00      PROA H  
ATOM   2146  HG2 LYS P 127      31.671   8.256 -15.296  0.00  0.00      PROA H  
ATOM   2147  HD1 LYS P 127      32.054   7.445 -12.936  0.00  0.00      PROA H  
ATOM   2148  HD2 LYS P 127      31.296   8.987 -12.312  0.00  0.00      PROA H  
ATOM   2149  HE1 LYS P 127      33.669   9.373 -12.094  0.00  0.00      PROA H  
ATOM   2150  HE2 LYS P 127      32.771  10.530 -13.166  0.00  0.00      PROA H  
ATOM   2151  HZ1 LYS P 127      34.859   9.682 -13.853  0.00  0.00      PROA H  
ATOM   2152  HZ2 LYS P 127      33.632   9.445 -15.061  0.00  0.00      PROA H  
ATOM   2153  HZ3 LYS P 127      34.370   8.191 -14.200  0.00  0.00      PROA H  
ATOM   2154  N   LEU P 128      26.254   8.883 -15.017  0.00  0.00      PROA N  
ATOM   2155  CA  LEU P 128      24.939   8.385 -14.819  0.00  0.00      PROA C  
ATOM   2156  C   LEU P 128      24.473   7.242 -15.796  0.00  0.00      PROA C  
ATOM   2157  O   LEU P 128      24.025   6.193 -15.392  0.00  0.00      PROA O  
ATOM   2158  CB  LEU P 128      23.895   9.523 -14.966  0.00  0.00      PROA C  
ATOM   2159  CG  LEU P 128      22.400   9.032 -14.789  0.00  0.00      PROA C  
ATOM   2160  CD1 LEU P 128      22.190   8.602 -13.364  0.00  0.00      PROA C  
ATOM   2161  CD2 LEU P 128      21.471  10.147 -15.097  0.00  0.00      PROA C  
ATOM   2162  HN  LEU P 128      26.400   9.802 -14.660  0.00  0.00      PROA H  
ATOM   2163  HA  LEU P 128      24.880   8.048 -13.795  0.00  0.00      PROA H  
ATOM   2164  HB1 LEU P 128      23.902  10.098 -15.916  0.00  0.00      PROA H  
ATOM   2165  HB2 LEU P 128      24.180  10.287 -14.211  0.00  0.00      PROA H  
ATOM   2166  HG  LEU P 128      22.074   8.330 -15.585  0.00  0.00      PROA H  
ATOM   2167 HD11 LEU P 128      22.810   7.723 -13.086  0.00  0.00      PROA H  
ATOM   2168 HD12 LEU P 128      21.107   8.430 -13.188  0.00  0.00      PROA H  
ATOM   2169 HD13 LEU P 128      22.390   9.458 -12.685  0.00  0.00      PROA H  
ATOM   2170 HD21 LEU P 128      21.615  10.925 -14.316  0.00  0.00      PROA H  
ATOM   2171 HD22 LEU P 128      20.421   9.784 -15.077  0.00  0.00      PROA H  
ATOM   2172 HD23 LEU P 128      21.724  10.569 -16.093  0.00  0.00      PROA H  
ATOM   2173  N   ASP P 129      24.656   7.500 -17.138  0.00  0.00      PROA N  
ATOM   2174  CA  ASP P 129      24.181   6.703 -18.217  0.00  0.00      PROA C  
ATOM   2175  C   ASP P 129      24.933   5.318 -18.194  0.00  0.00      PROA C  
ATOM   2176  O   ASP P 129      24.423   4.298 -18.635  0.00  0.00      PROA O  
ATOM   2177  CB  ASP P 129      24.359   7.522 -19.486  0.00  0.00      PROA C  
ATOM   2178  CG  ASP P 129      23.482   7.353 -20.757  0.00  0.00      PROA C  
ATOM   2179  OD1 ASP P 129      22.889   6.258 -21.009  0.00  0.00      PROA O  
ATOM   2180  OD2 ASP P 129      23.332   8.345 -21.528  0.00  0.00      PROA O1-
ATOM   2181  HN  ASP P 129      25.090   8.347 -17.434  0.00  0.00      PROA H  
ATOM   2182  HA  ASP P 129      23.115   6.555 -18.116  0.00  0.00      PROA H  
ATOM   2183  HB1 ASP P 129      25.444   7.356 -19.658  0.00  0.00      PROA H  
ATOM   2184  HB2 ASP P 129      24.265   8.591 -19.202  0.00  0.00      PROA H  
ATOM   2185  N   HSD P 130      26.175   5.319 -17.692  0.00  0.00      PROA N  
ATOM   2186  CA  HSD P 130      26.878   4.062 -17.405  0.00  0.00      PROA C  
ATOM   2187  C   HSD P 130      26.084   3.182 -16.412  0.00  0.00      PROA C  
ATOM   2188  O   HSD P 130      25.966   1.997 -16.766  0.00  0.00      PROA O  
ATOM   2189  CB  HSD P 130      28.245   4.253 -16.854  0.00  0.00      PROA C  
ATOM   2190  CG  HSD P 130      29.104   5.059 -17.946  0.00  0.00      PROA C  
ATOM   2191  CD2 HSD P 130      29.921   6.135 -17.771  0.00  0.00      PROA C  
ATOM   2192  ND1 HSD P 130      29.103   4.857 -19.328  0.00  0.00      PROA N  
ATOM   2193  CE1 HSD P 130      29.889   5.846 -19.829  0.00  0.00      PROA C  
ATOM   2194  NE2 HSD P 130      30.424   6.650 -18.908  0.00  0.00      PROA N  
ATOM   2195  HN  HSD P 130      26.639   6.170 -17.461  0.00  0.00      PROA H  
ATOM   2196  HA  HSD P 130      26.970   3.517 -18.333  0.00  0.00      PROA H  
ATOM   2197  HB1 HSD P 130      28.827   3.325 -16.674  0.00  0.00      PROA H  
ATOM   2198  HB2 HSD P 130      28.106   4.720 -15.855  0.00  0.00      PROA H  
ATOM   2199  HD1 HSD P 130      29.125   3.974 -19.796  0.00  0.00      PROA H  
ATOM   2200  HD2 HSD P 130      30.059   6.736 -16.881  0.00  0.00      PROA H  
ATOM   2201  HE1 HSD P 130      30.039   5.939 -20.905  0.00  0.00      PROA H  
ATOM   2202  N   TYR P 131      25.645   3.625 -15.217  0.00  0.00      PROA N  
ATOM   2203  CA  TYR P 131      24.908   2.847 -14.220  0.00  0.00      PROA C  
ATOM   2204  C   TYR P 131      23.538   2.446 -14.692  0.00  0.00      PROA C  
ATOM   2205  O   TYR P 131      23.077   1.283 -14.512  0.00  0.00      PROA O  
ATOM   2206  CB  TYR P 131      24.789   3.735 -12.894  0.00  0.00      PROA C  
ATOM   2207  CG  TYR P 131      26.139   4.436 -12.576  0.00  0.00      PROA C  
ATOM   2208  CD1 TYR P 131      27.321   3.715 -12.548  0.00  0.00      PROA C  
ATOM   2209  CD2 TYR P 131      26.185   5.841 -12.475  0.00  0.00      PROA C  
ATOM   2210  CE1 TYR P 131      28.529   4.390 -12.221  0.00  0.00      PROA C  
ATOM   2211  CE2 TYR P 131      27.433   6.466 -12.227  0.00  0.00      PROA C  
ATOM   2212  CZ  TYR P 131      28.557   5.752 -12.067  0.00  0.00      PROA C  
ATOM   2213  OH  TYR P 131      29.806   6.399 -11.801  0.00  0.00      PROA O  
ATOM   2214  HN  TYR P 131      25.907   4.540 -14.920  0.00  0.00      PROA H  
ATOM   2215  HA  TYR P 131      25.452   1.946 -13.981  0.00  0.00      PROA H  
ATOM   2216  HB1 TYR P 131      24.564   3.108 -12.005  0.00  0.00      PROA H  
ATOM   2217  HB2 TYR P 131      23.981   4.480 -13.056  0.00  0.00      PROA H  
ATOM   2218  HD1 TYR P 131      27.196   2.675 -12.811  0.00  0.00      PROA H  
ATOM   2219  HD2 TYR P 131      25.249   6.360 -12.615  0.00  0.00      PROA H  
ATOM   2220  HE1 TYR P 131      29.433   3.804 -12.151  0.00  0.00      PROA H  
ATOM   2221  HE2 TYR P 131      27.530   7.541 -12.256  0.00  0.00      PROA H  
ATOM   2222  HH  TYR P 131      30.368   5.780 -11.329  0.00  0.00      PROA H  
ATOM   2223  N   ILE P 132      22.754   3.342 -15.259  0.00  0.00      PROA N  
ATOM   2224  CA  ILE P 132      21.357   3.167 -15.467  0.00  0.00      PROA C  
ATOM   2225  C   ILE P 132      21.063   2.540 -16.798  0.00  0.00      PROA C  
ATOM   2226  O   ILE P 132      19.923   2.398 -17.247  0.00  0.00      PROA O  
ATOM   2227  CB  ILE P 132      20.485   4.443 -15.419  0.00  0.00      PROA C  
ATOM   2228  CG1 ILE P 132      20.791   5.514 -16.536  0.00  0.00      PROA C  
ATOM   2229  CG2 ILE P 132      20.671   4.923 -13.938  0.00  0.00      PROA C  
ATOM   2230  CD  ILE P 132      19.830   6.710 -16.365  0.00  0.00      PROA C  
ATOM   2231  HN  ILE P 132      23.132   4.263 -15.287  0.00  0.00      PROA H  
ATOM   2232  HA  ILE P 132      20.916   2.470 -14.770  0.00  0.00      PROA H  
ATOM   2233  HB  ILE P 132      19.437   4.098 -15.543  0.00  0.00      PROA H  
ATOM   2234 HG11 ILE P 132      20.699   5.068 -17.549  0.00  0.00      PROA H  
ATOM   2235 HG12 ILE P 132      21.809   5.928 -16.375  0.00  0.00      PROA H  
ATOM   2236 HG21 ILE P 132      21.699   5.204 -13.624  0.00  0.00      PROA H  
ATOM   2237 HG22 ILE P 132      20.344   4.028 -13.367  0.00  0.00      PROA H  
ATOM   2238 HG23 ILE P 132      19.945   5.750 -13.784  0.00  0.00      PROA H  
ATOM   2239  HD1 ILE P 132      19.892   7.463 -17.179  0.00  0.00      PROA H  
ATOM   2240  HD2 ILE P 132      20.065   7.322 -15.469  0.00  0.00      PROA H  
ATOM   2241  HD3 ILE P 132      18.776   6.360 -16.333  0.00  0.00      PROA H  
ATOM   2242  N   GLU P 133      22.135   1.911 -17.394  0.00  0.00      PROA N  
ATOM   2243  CA  GLU P 133      21.932   0.958 -18.476  0.00  0.00      PROA C  
ATOM   2244  C   GLU P 133      21.341  -0.353 -17.984  0.00  0.00      PROA C  
ATOM   2245  O   GLU P 133      20.585  -0.949 -18.756  0.00  0.00      PROA O  
ATOM   2246  CB  GLU P 133      23.251   0.724 -19.225  0.00  0.00      PROA C  
ATOM   2247  CG  GLU P 133      23.220  -0.365 -20.366  0.00  0.00      PROA C  
ATOM   2248  CD  GLU P 133      24.642  -0.842 -20.833  0.00  0.00      PROA C  
ATOM   2249  OE1 GLU P 133      24.997  -0.663 -22.031  0.00  0.00      PROA O  
ATOM   2250  OE2 GLU P 133      25.333  -1.391 -19.997  0.00  0.00      PROA O1-
ATOM   2251  HN  GLU P 133      23.036   2.050 -16.991  0.00  0.00      PROA H  
ATOM   2252  HA  GLU P 133      21.304   1.319 -19.277  0.00  0.00      PROA H  
ATOM   2253  HB1 GLU P 133      24.036   0.470 -18.481  0.00  0.00      PROA H  
ATOM   2254  HB2 GLU P 133      23.650   1.703 -19.569  0.00  0.00      PROA H  
ATOM   2255  HG1 GLU P 133      22.627  -0.040 -21.247  0.00  0.00      PROA H  
ATOM   2256  HG2 GLU P 133      22.759  -1.284 -19.943  0.00  0.00      PROA H  
ATOM   2257  N   TYR P 134      21.679  -0.789 -16.767  0.00  0.00      PROA N  
ATOM   2258  CA  TYR P 134      20.995  -2.033 -16.290  0.00  0.00      PROA C  
ATOM   2259  C   TYR P 134      19.499  -1.804 -15.894  0.00  0.00      PROA C  
ATOM   2260  O   TYR P 134      19.099  -0.713 -15.480  0.00  0.00      PROA O  
ATOM   2261  CB  TYR P 134      21.805  -2.642 -15.083  0.00  0.00      PROA C  
ATOM   2262  CG  TYR P 134      23.195  -2.927 -15.518  0.00  0.00      PROA C  
ATOM   2263  CD1 TYR P 134      23.396  -3.949 -16.461  0.00  0.00      PROA C  
ATOM   2264  CD2 TYR P 134      24.365  -2.362 -14.983  0.00  0.00      PROA C  
ATOM   2265  CE1 TYR P 134      24.686  -4.256 -17.000  0.00  0.00      PROA C  
ATOM   2266  CE2 TYR P 134      25.651  -2.628 -15.488  0.00  0.00      PROA C  
ATOM   2267  CZ  TYR P 134      25.816  -3.595 -16.512  0.00  0.00      PROA C  
ATOM   2268  OH  TYR P 134      27.124  -3.818 -17.017  0.00  0.00      PROA O  
ATOM   2269  HN  TYR P 134      22.328  -0.306 -16.185  0.00  0.00      PROA H  
ATOM   2270  HA  TYR P 134      20.957  -2.765 -17.082  0.00  0.00      PROA H  
ATOM   2271  HB1 TYR P 134      21.407  -3.668 -14.923  0.00  0.00      PROA H  
ATOM   2272  HB2 TYR P 134      21.732  -2.069 -14.133  0.00  0.00      PROA H  
ATOM   2273  HD1 TYR P 134      22.498  -4.402 -16.855  0.00  0.00      PROA H  
ATOM   2274  HD2 TYR P 134      24.210  -1.587 -14.247  0.00  0.00      PROA H  
ATOM   2275  HE1 TYR P 134      24.726  -5.089 -17.686  0.00  0.00      PROA H  
ATOM   2276  HE2 TYR P 134      26.452  -2.106 -14.987  0.00  0.00      PROA H  
ATOM   2277  HH  TYR P 134      27.637  -3.048 -16.761  0.00  0.00      PROA H  
ATOM   2278  N   GLY P 135      18.603  -2.838 -16.053  0.00  0.00      PROA N  
ATOM   2279  CA  GLY P 135      17.171  -2.687 -15.921  0.00  0.00      PROA C  
ATOM   2280  C   GLY P 135      16.603  -2.619 -14.504  0.00  0.00      PROA C  
ATOM   2281  O   GLY P 135      15.547  -2.016 -14.248  0.00  0.00      PROA O  
ATOM   2282  HN  GLY P 135      18.887  -3.742 -16.360  0.00  0.00      PROA H  
ATOM   2283  HA1 GLY P 135      16.694  -3.504 -16.441  0.00  0.00      PROA H  
ATOM   2284  HA2 GLY P 135      16.783  -1.787 -16.372  0.00  0.00      PROA H  
ATOM   2285  N   ALA P 136      17.354  -3.180 -13.519  0.00  0.00      PROA N  
ATOM   2286  CA  ALA P 136      17.113  -3.068 -12.076  0.00  0.00      PROA C  
ATOM   2287  C   ALA P 136      17.440  -1.705 -11.447  0.00  0.00      PROA C  
ATOM   2288  O   ALA P 136      17.036  -1.321 -10.357  0.00  0.00      PROA O  
ATOM   2289  CB  ALA P 136      18.134  -4.036 -11.519  0.00  0.00      PROA C  
ATOM   2290  HN  ALA P 136      18.156  -3.728 -13.743  0.00  0.00      PROA H  
ATOM   2291  HA  ALA P 136      16.079  -3.279 -11.843  0.00  0.00      PROA H  
ATOM   2292  HB1 ALA P 136      19.144  -3.634 -11.741  0.00  0.00      PROA H  
ATOM   2293  HB2 ALA P 136      18.033  -5.015 -12.036  0.00  0.00      PROA H  
ATOM   2294  HB3 ALA P 136      18.009  -4.371 -10.467  0.00  0.00      PROA H  
ATOM   2295  N   ALA P 137      18.332  -0.904 -12.125  0.00  0.00      PROA N  
ATOM   2296  CA  ALA P 137      19.024   0.236 -11.551  0.00  0.00      PROA C  
ATOM   2297  C   ALA P 137      18.294   1.346 -10.941  0.00  0.00      PROA C  
ATOM   2298  O   ALA P 137      18.610   1.761  -9.816  0.00  0.00      PROA O  
ATOM   2299  CB  ALA P 137      19.924   0.846 -12.671  0.00  0.00      PROA C  
ATOM   2300  HN  ALA P 137      18.798  -1.161 -12.969  0.00  0.00      PROA H  
ATOM   2301  HA  ALA P 137      19.767  -0.150 -10.870  0.00  0.00      PROA H  
ATOM   2302  HB1 ALA P 137      20.801   0.241 -12.988  0.00  0.00      PROA H  
ATOM   2303  HB2 ALA P 137      20.327   1.793 -12.253  0.00  0.00      PROA H  
ATOM   2304  HB3 ALA P 137      19.470   1.157 -13.637  0.00  0.00      PROA H  
ATOM   2305  N   VAL P 138      17.206   1.848 -11.651  0.00  0.00      PROA N  
ATOM   2306  CA  VAL P 138      16.349   2.970 -11.164  0.00  0.00      PROA C  
ATOM   2307  C   VAL P 138      15.666   2.579  -9.866  0.00  0.00      PROA C  
ATOM   2308  O   VAL P 138      15.698   3.345  -8.908  0.00  0.00      PROA O  
ATOM   2309  CB  VAL P 138      15.499   3.288 -12.391  0.00  0.00      PROA C  
ATOM   2310  CG1 VAL P 138      14.080   3.801 -11.988  0.00  0.00      PROA C  
ATOM   2311  CG2 VAL P 138      16.263   4.145 -13.414  0.00  0.00      PROA C  
ATOM   2312  HN  VAL P 138      16.986   1.398 -12.513  0.00  0.00      PROA H  
ATOM   2313  HA  VAL P 138      16.924   3.876 -11.041  0.00  0.00      PROA H  
ATOM   2314  HB  VAL P 138      15.141   2.359 -12.882  0.00  0.00      PROA H  
ATOM   2315 HG11 VAL P 138      14.203   4.759 -11.438  0.00  0.00      PROA H  
ATOM   2316 HG12 VAL P 138      13.557   3.034 -11.379  0.00  0.00      PROA H  
ATOM   2317 HG13 VAL P 138      13.543   3.924 -12.952  0.00  0.00      PROA H  
ATOM   2318 HG21 VAL P 138      16.587   5.099 -12.948  0.00  0.00      PROA H  
ATOM   2319 HG22 VAL P 138      15.616   4.421 -14.275  0.00  0.00      PROA H  
ATOM   2320 HG23 VAL P 138      17.156   3.643 -13.844  0.00  0.00      PROA H  
ATOM   2321  N   LEU P 139      15.055   1.361  -9.795  0.00  0.00      PROA N  
ATOM   2322  CA  LEU P 139      14.364   0.775  -8.647  0.00  0.00      PROA C  
ATOM   2323  C   LEU P 139      15.218   0.528  -7.448  0.00  0.00      PROA C  
ATOM   2324  O   LEU P 139      14.869   0.933  -6.332  0.00  0.00      PROA O  
ATOM   2325  CB  LEU P 139      13.546  -0.437  -9.115  0.00  0.00      PROA C  
ATOM   2326  CG  LEU P 139      12.514  -0.076 -10.236  0.00  0.00      PROA C  
ATOM   2327  CD1 LEU P 139      12.000  -1.377 -10.858  0.00  0.00      PROA C  
ATOM   2328  CD2 LEU P 139      11.408   0.783  -9.641  0.00  0.00      PROA C  
ATOM   2329  HN  LEU P 139      15.183   0.847 -10.640  0.00  0.00      PROA H  
ATOM   2330  HA  LEU P 139      13.629   1.488  -8.306  0.00  0.00      PROA H  
ATOM   2331  HB1 LEU P 139      12.959  -0.886  -8.285  0.00  0.00      PROA H  
ATOM   2332  HB2 LEU P 139      14.223  -1.261  -9.427  0.00  0.00      PROA H  
ATOM   2333  HG  LEU P 139      13.040   0.555 -10.984  0.00  0.00      PROA H  
ATOM   2334 HD11 LEU P 139      11.180  -1.171 -11.580  0.00  0.00      PROA H  
ATOM   2335 HD12 LEU P 139      11.484  -1.963 -10.068  0.00  0.00      PROA H  
ATOM   2336 HD13 LEU P 139      12.850  -1.842 -11.401  0.00  0.00      PROA H  
ATOM   2337 HD21 LEU P 139      10.362   0.791 -10.014  0.00  0.00      PROA H  
ATOM   2338 HD22 LEU P 139      11.836   1.808  -9.618  0.00  0.00      PROA H  
ATOM   2339 HD23 LEU P 139      11.273   0.529  -8.568  0.00  0.00      PROA H  
ATOM   2340  N   VAL P 140      16.408  -0.103  -7.590  0.00  0.00      PROA N  
ATOM   2341  CA  VAL P 140      17.301  -0.315  -6.480  0.00  0.00      PROA C  
ATOM   2342  C   VAL P 140      17.894   0.895  -5.935  0.00  0.00      PROA C  
ATOM   2343  O   VAL P 140      18.041   1.143  -4.712  0.00  0.00      PROA O  
ATOM   2344  CB  VAL P 140      18.357  -1.405  -6.631  0.00  0.00      PROA C  
ATOM   2345  CG1 VAL P 140      19.342  -0.967  -7.749  0.00  0.00      PROA C  
ATOM   2346  CG2 VAL P 140      19.103  -1.663  -5.301  0.00  0.00      PROA C  
ATOM   2347  HN  VAL P 140      16.762  -0.394  -8.476  0.00  0.00      PROA H  
ATOM   2348  HA  VAL P 140      16.745  -0.668  -5.623  0.00  0.00      PROA H  
ATOM   2349  HB  VAL P 140      17.958  -2.382  -6.977  0.00  0.00      PROA H  
ATOM   2350 HG11 VAL P 140      18.879  -0.811  -8.746  0.00  0.00      PROA H  
ATOM   2351 HG12 VAL P 140      20.181  -1.693  -7.822  0.00  0.00      PROA H  
ATOM   2352 HG13 VAL P 140      19.914  -0.066  -7.437  0.00  0.00      PROA H  
ATOM   2353 HG21 VAL P 140      18.454  -2.056  -4.489  0.00  0.00      PROA H  
ATOM   2354 HG22 VAL P 140      19.675  -0.757  -5.006  0.00  0.00      PROA H  
ATOM   2355 HG23 VAL P 140      19.759  -2.541  -5.480  0.00  0.00      PROA H  
ATOM   2356  N   LEU P 141      18.172   1.872  -6.803  0.00  0.00      PROA N  
ATOM   2357  CA  LEU P 141      18.576   3.199  -6.443  0.00  0.00      PROA C  
ATOM   2358  C   LEU P 141      17.551   3.913  -5.615  0.00  0.00      PROA C  
ATOM   2359  O   LEU P 141      17.754   4.682  -4.694  0.00  0.00      PROA O  
ATOM   2360  CB  LEU P 141      18.978   3.979  -7.677  0.00  0.00      PROA C  
ATOM   2361  CG  LEU P 141      19.314   5.511  -7.536  0.00  0.00      PROA C  
ATOM   2362  CD1 LEU P 141      20.667   5.745  -6.825  0.00  0.00      PROA C  
ATOM   2363  CD2 LEU P 141      19.238   6.199  -8.921  0.00  0.00      PROA C  
ATOM   2364  HN  LEU P 141      18.078   1.698  -7.781  0.00  0.00      PROA H  
ATOM   2365  HA  LEU P 141      19.410   3.116  -5.762  0.00  0.00      PROA H  
ATOM   2366  HB1 LEU P 141      18.226   4.005  -8.493  0.00  0.00      PROA H  
ATOM   2367  HB2 LEU P 141      19.892   3.551  -8.142  0.00  0.00      PROA H  
ATOM   2368  HG  LEU P 141      18.545   5.931  -6.853  0.00  0.00      PROA H  
ATOM   2369 HD11 LEU P 141      20.673   6.763  -6.380  0.00  0.00      PROA H  
ATOM   2370 HD12 LEU P 141      21.512   5.791  -7.546  0.00  0.00      PROA H  
ATOM   2371 HD13 LEU P 141      20.809   5.009  -6.006  0.00  0.00      PROA H  
ATOM   2372 HD21 LEU P 141      18.220   6.187  -9.368  0.00  0.00      PROA H  
ATOM   2373 HD22 LEU P 141      19.976   5.821  -9.660  0.00  0.00      PROA H  
ATOM   2374 HD23 LEU P 141      19.452   7.283  -8.805  0.00  0.00      PROA H  
ATOM   2375  N   LEU P 142      16.277   3.661  -5.991  0.00  0.00      PROA N  
ATOM   2376  CA  LEU P 142      15.135   4.051  -5.173  0.00  0.00      PROA C  
ATOM   2377  C   LEU P 142      15.199   3.571  -3.701  0.00  0.00      PROA C  
ATOM   2378  O   LEU P 142      15.288   4.368  -2.760  0.00  0.00      PROA O  
ATOM   2379  CB  LEU P 142      13.673   3.899  -5.759  0.00  0.00      PROA C  
ATOM   2380  CG  LEU P 142      13.431   4.809  -7.018  0.00  0.00      PROA C  
ATOM   2381  CD1 LEU P 142      12.323   4.286  -7.891  0.00  0.00      PROA C  
ATOM   2382  CD2 LEU P 142      13.182   6.262  -6.613  0.00  0.00      PROA C  
ATOM   2383  HN  LEU P 142      16.153   3.156  -6.841  0.00  0.00      PROA H  
ATOM   2384  HA  LEU P 142      15.227   5.125  -5.119  0.00  0.00      PROA H  
ATOM   2385  HB1 LEU P 142      12.892   4.042  -4.982  0.00  0.00      PROA H  
ATOM   2386  HB2 LEU P 142      13.592   2.821  -6.013  0.00  0.00      PROA H  
ATOM   2387  HG  LEU P 142      14.417   4.789  -7.529  0.00  0.00      PROA H  
ATOM   2388 HD11 LEU P 142      12.514   3.274  -8.309  0.00  0.00      PROA H  
ATOM   2389 HD12 LEU P 142      12.175   4.875  -8.821  0.00  0.00      PROA H  
ATOM   2390 HD13 LEU P 142      11.320   4.393  -7.426  0.00  0.00      PROA H  
ATOM   2391 HD21 LEU P 142      12.999   6.989  -7.432  0.00  0.00      PROA H  
ATOM   2392 HD22 LEU P 142      13.965   6.696  -5.955  0.00  0.00      PROA H  
ATOM   2393 HD23 LEU P 142      12.216   6.269  -6.064  0.00  0.00      PROA H  
ATOM   2394  N   VAL P 143      15.420   2.243  -3.468  0.00  0.00      PROA N  
ATOM   2395  CA  VAL P 143      15.473   1.683  -2.189  0.00  0.00      PROA C  
ATOM   2396  C   VAL P 143      16.862   2.176  -1.462  0.00  0.00      PROA C  
ATOM   2397  O   VAL P 143      16.863   2.299  -0.250  0.00  0.00      PROA O  
ATOM   2398  CB  VAL P 143      15.548   0.205  -2.278  0.00  0.00      PROA C  
ATOM   2399  CG1 VAL P 143      15.603  -0.423  -0.904  0.00  0.00      PROA C  
ATOM   2400  CG2 VAL P 143      14.210  -0.380  -2.874  0.00  0.00      PROA C  
ATOM   2401  HN  VAL P 143      15.388   1.578  -4.209  0.00  0.00      PROA H  
ATOM   2402  HA  VAL P 143      14.592   2.031  -1.669  0.00  0.00      PROA H  
ATOM   2403  HB  VAL P 143      16.441  -0.184  -2.812  0.00  0.00      PROA H  
ATOM   2404 HG11 VAL P 143      15.671  -1.532  -0.947  0.00  0.00      PROA H  
ATOM   2405 HG12 VAL P 143      14.770  -0.013  -0.295  0.00  0.00      PROA H  
ATOM   2406 HG13 VAL P 143      16.504  -0.118  -0.330  0.00  0.00      PROA H  
ATOM   2407 HG21 VAL P 143      14.018  -0.027  -3.910  0.00  0.00      PROA H  
ATOM   2408 HG22 VAL P 143      13.304  -0.042  -2.327  0.00  0.00      PROA H  
ATOM   2409 HG23 VAL P 143      14.187  -1.491  -2.855  0.00  0.00      PROA H  
ATOM   2410  N   CYS P 144      17.977   2.406  -2.228  0.00  0.00      PROA N  
ATOM   2411  CA  CYS P 144      19.115   3.095  -1.719  0.00  0.00      PROA C  
ATOM   2412  C   CYS P 144      18.904   4.519  -1.281  0.00  0.00      PROA C  
ATOM   2413  O   CYS P 144      19.457   4.870  -0.210  0.00  0.00      PROA O  
ATOM   2414  CB  CYS P 144      20.315   3.047  -2.688  0.00  0.00      PROA C  
ATOM   2415  SG  CYS P 144      20.915   1.411  -3.110  0.00  0.00      PROA S  
ATOM   2416  HN  CYS P 144      17.810   2.279  -3.202  0.00  0.00      PROA H  
ATOM   2417  HA  CYS P 144      19.284   2.534  -0.812  0.00  0.00      PROA H  
ATOM   2418  HB1 CYS P 144      21.219   3.591  -2.342  0.00  0.00      PROA H  
ATOM   2419  HB2 CYS P 144      20.053   3.676  -3.565  0.00  0.00      PROA H  
ATOM   2420  HG1 CYS P 144      19.800   0.745  -3.373  0.00  0.00      PROA H  
ATOM   2421  N   VAL P 145      18.084   5.355  -1.958  0.00  0.00      PROA N  
ATOM   2422  CA  VAL P 145      17.813   6.725  -1.551  0.00  0.00      PROA C  
ATOM   2423  C   VAL P 145      16.816   6.806  -0.489  0.00  0.00      PROA C  
ATOM   2424  O   VAL P 145      16.783   7.769   0.314  0.00  0.00      PROA O  
ATOM   2425  CB  VAL P 145      17.582   7.758  -2.726  0.00  0.00      PROA C  
ATOM   2426  CG1 VAL P 145      18.888   7.881  -3.619  0.00  0.00      PROA C  
ATOM   2427  CG2 VAL P 145      16.237   7.527  -3.421  0.00  0.00      PROA C  
ATOM   2428  HN  VAL P 145      17.762   5.119  -2.871  0.00  0.00      PROA H  
ATOM   2429  HA  VAL P 145      18.716   7.102  -1.094  0.00  0.00      PROA H  
ATOM   2430  HB  VAL P 145      17.493   8.727  -2.190  0.00  0.00      PROA H  
ATOM   2431 HG11 VAL P 145      19.755   8.312  -3.075  0.00  0.00      PROA H  
ATOM   2432 HG12 VAL P 145      18.756   8.281  -4.647  0.00  0.00      PROA H  
ATOM   2433 HG13 VAL P 145      19.163   6.813  -3.756  0.00  0.00      PROA H  
ATOM   2434 HG21 VAL P 145      15.913   8.351  -4.091  0.00  0.00      PROA H  
ATOM   2435 HG22 VAL P 145      15.441   7.303  -2.679  0.00  0.00      PROA H  
ATOM   2436 HG23 VAL P 145      16.335   6.585  -4.002  0.00  0.00      PROA H  
ATOM   2437  N   PHE P 146      15.979   5.727  -0.347  0.00  0.00      PROA N  
ATOM   2438  CA  PHE P 146      15.138   5.446   0.820  0.00  0.00      PROA C  
ATOM   2439  C   PHE P 146      15.968   5.264   2.101  0.00  0.00      PROA C  
ATOM   2440  O   PHE P 146      15.619   5.720   3.157  0.00  0.00      PROA O  
ATOM   2441  CB  PHE P 146      14.122   4.334   0.557  0.00  0.00      PROA C  
ATOM   2442  CG  PHE P 146      13.130   3.900   1.597  0.00  0.00      PROA C  
ATOM   2443  CD1 PHE P 146      11.761   4.139   1.346  0.00  0.00      PROA C  
ATOM   2444  CD2 PHE P 146      13.471   3.199   2.762  0.00  0.00      PROA C  
ATOM   2445  CE1 PHE P 146      10.859   3.835   2.395  0.00  0.00      PROA C  
ATOM   2446  CE2 PHE P 146      12.531   2.890   3.787  0.00  0.00      PROA C  
ATOM   2447  CZ  PHE P 146      11.218   3.168   3.547  0.00  0.00      PROA C  
ATOM   2448  HN  PHE P 146      15.990   5.136  -1.149  0.00  0.00      PROA H  
ATOM   2449  HA  PHE P 146      14.569   6.345   1.006  0.00  0.00      PROA H  
ATOM   2450  HB1 PHE P 146      14.709   3.416   0.345  0.00  0.00      PROA H  
ATOM   2451  HB2 PHE P 146      13.541   4.669  -0.329  0.00  0.00      PROA H  
ATOM   2452  HD1 PHE P 146      11.426   4.636   0.447  0.00  0.00      PROA H  
ATOM   2453  HD2 PHE P 146      14.517   2.971   2.899  0.00  0.00      PROA H  
ATOM   2454  HE1 PHE P 146       9.806   4.008   2.229  0.00  0.00      PROA H  
ATOM   2455  HE2 PHE P 146      12.900   2.394   4.673  0.00  0.00      PROA H  
ATOM   2456  HZ  PHE P 146      10.479   2.915   4.292  0.00  0.00      PROA H  
ATOM   2457  N   GLY P 147      17.132   4.546   1.972  0.00  0.00      PROA N  
ATOM   2458  CA  GLY P 147      18.061   4.288   3.102  0.00  0.00      PROA C  
ATOM   2459  C   GLY P 147      18.757   5.568   3.480  0.00  0.00      PROA C  
ATOM   2460  O   GLY P 147      18.969   5.831   4.686  0.00  0.00      PROA O  
ATOM   2461  HN  GLY P 147      17.365   4.207   1.063  0.00  0.00      PROA H  
ATOM   2462  HA1 GLY P 147      18.839   3.622   2.760  0.00  0.00      PROA H  
ATOM   2463  HA2 GLY P 147      17.470   4.046   3.973  0.00  0.00      PROA H  
ATOM   2464  N   LEU P 148      19.124   6.320   2.417  0.00  0.00      PROA N  
ATOM   2465  CA  LEU P 148      19.758   7.626   2.748  0.00  0.00      PROA C  
ATOM   2466  C   LEU P 148      18.865   8.582   3.453  0.00  0.00      PROA C  
ATOM   2467  O   LEU P 148      19.156   9.155   4.478  0.00  0.00      PROA O  
ATOM   2468  CB  LEU P 148      20.200   8.160   1.369  0.00  0.00      PROA C  
ATOM   2469  CG  LEU P 148      21.066   9.456   1.336  0.00  0.00      PROA C  
ATOM   2470  CD1 LEU P 148      22.496   9.179   1.843  0.00  0.00      PROA C  
ATOM   2471  CD2 LEU P 148      21.139  10.036  -0.086  0.00  0.00      PROA C  
ATOM   2472  HN  LEU P 148      19.054   6.077   1.452  0.00  0.00      PROA H  
ATOM   2473  HA  LEU P 148      20.636   7.441   3.348  0.00  0.00      PROA H  
ATOM   2474  HB1 LEU P 148      19.300   8.449   0.787  0.00  0.00      PROA H  
ATOM   2475  HB2 LEU P 148      20.760   7.383   0.806  0.00  0.00      PROA H  
ATOM   2476  HG  LEU P 148      20.566  10.257   1.922  0.00  0.00      PROA H  
ATOM   2477 HD11 LEU P 148      22.539   8.965   2.931  0.00  0.00      PROA H  
ATOM   2478 HD12 LEU P 148      23.178   9.984   1.493  0.00  0.00      PROA H  
ATOM   2479 HD13 LEU P 148      22.737   8.293   1.218  0.00  0.00      PROA H  
ATOM   2480 HD21 LEU P 148      20.147  10.390  -0.439  0.00  0.00      PROA H  
ATOM   2481 HD22 LEU P 148      21.456   9.369  -0.917  0.00  0.00      PROA H  
ATOM   2482 HD23 LEU P 148      21.733  10.974  -0.089  0.00  0.00      PROA H  
ATOM   2483  N   ALA P 149      17.607   8.578   3.018  0.00  0.00      PROA N  
ATOM   2484  CA  ALA P 149      16.489   9.294   3.710  0.00  0.00      PROA C  
ATOM   2485  C   ALA P 149      16.218   8.858   5.112  0.00  0.00      PROA C  
ATOM   2486  O   ALA P 149      15.967   9.640   6.023  0.00  0.00      PROA O  
ATOM   2487  CB  ALA P 149      15.188   9.398   2.848  0.00  0.00      PROA C  
ATOM   2488  HN  ALA P 149      17.286   8.167   2.167  0.00  0.00      PROA H  
ATOM   2489  HA  ALA P 149      16.763  10.338   3.769  0.00  0.00      PROA H  
ATOM   2490  HB1 ALA P 149      14.324   9.875   3.357  0.00  0.00      PROA H  
ATOM   2491  HB2 ALA P 149      14.875   8.343   2.693  0.00  0.00      PROA H  
ATOM   2492  HB3 ALA P 149      15.458   9.934   1.914  0.00  0.00      PROA H  
ATOM   2493  N   ALA P 150      16.164   7.546   5.419  0.00  0.00      PROA N  
ATOM   2494  CA  ALA P 150      15.970   7.130   6.807  0.00  0.00      PROA C  
ATOM   2495  C   ALA P 150      17.139   7.523   7.703  0.00  0.00      PROA C  
ATOM   2496  O   ALA P 150      17.033   7.987   8.925  0.00  0.00      PROA O  
ATOM   2497  CB  ALA P 150      15.807   5.597   6.737  0.00  0.00      PROA C  
ATOM   2498  HN  ALA P 150      16.194   6.819   4.737  0.00  0.00      PROA H  
ATOM   2499  HA  ALA P 150      15.137   7.647   7.258  0.00  0.00      PROA H  
ATOM   2500  HB1 ALA P 150      15.637   5.143   7.736  0.00  0.00      PROA H  
ATOM   2501  HB2 ALA P 150      16.705   5.139   6.269  0.00  0.00      PROA H  
ATOM   2502  HB3 ALA P 150      15.031   5.325   5.990  0.00  0.00      PROA H  
ATOM   2503  N   HSD P 151      18.420   7.409   7.187  0.00  0.00      PROA N  
ATOM   2504  CA  HSD P 151      19.619   7.954   7.813  0.00  0.00      PROA C  
ATOM   2505  C   HSD P 151      19.508   9.494   8.114  0.00  0.00      PROA C  
ATOM   2506  O   HSD P 151      19.752  10.023   9.208  0.00  0.00      PROA O  
ATOM   2507  CB  HSD P 151      20.795   7.480   6.937  0.00  0.00      PROA C  
ATOM   2508  CG  HSD P 151      22.120   8.255   7.151  0.00  0.00      PROA C  
ATOM   2509  CD2 HSD P 151      22.814   8.413   8.289  0.00  0.00      PROA C  
ATOM   2510  ND1 HSD P 151      22.933   8.715   6.188  0.00  0.00      PROA N  
ATOM   2511  CE1 HSD P 151      24.035   9.222   6.757  0.00  0.00      PROA C  
ATOM   2512  NE2 HSD P 151      24.052   8.939   8.068  0.00  0.00      PROA N  
ATOM   2513  HN  HSD P 151      18.608   7.079   6.265  0.00  0.00      PROA H  
ATOM   2514  HA  HSD P 151      19.705   7.417   8.747  0.00  0.00      PROA H  
ATOM   2515  HB1 HSD P 151      20.420   7.462   5.890  0.00  0.00      PROA H  
ATOM   2516  HB2 HSD P 151      21.028   6.435   7.233  0.00  0.00      PROA H  
ATOM   2517  HD1 HSD P 151      22.690   8.638   5.221  0.00  0.00      PROA H  
ATOM   2518  HD2 HSD P 151      22.476   8.031   9.244  0.00  0.00      PROA H  
ATOM   2519  HE1 HSD P 151      24.895   9.544   6.169  0.00  0.00      PROA H  
ATOM   2520  N   TRP P 152      19.106  10.287   7.120  0.00  0.00      PROA N  
ATOM   2521  CA  TRP P 152      18.994  11.708   7.241  0.00  0.00      PROA C  
ATOM   2522  C   TRP P 152      17.941  12.105   8.246  0.00  0.00      PROA C  
ATOM   2523  O   TRP P 152      18.041  13.135   8.886  0.00  0.00      PROA O  
ATOM   2524  CB  TRP P 152      18.926  12.493   5.911  0.00  0.00      PROA C  
ATOM   2525  CG  TRP P 152      20.134  12.459   5.031  0.00  0.00      PROA C  
ATOM   2526  CD1 TRP P 152      21.278  11.802   5.202  0.00  0.00      PROA C  
ATOM   2527  CD2 TRP P 152      20.273  13.147   3.824  0.00  0.00      PROA C  
ATOM   2528  CE2 TRP P 152      21.615  12.983   3.378  0.00  0.00      PROA C  
ATOM   2529  CE3 TRP P 152      19.484  14.022   3.076  0.00  0.00      PROA C  
ATOM   2530  NE1 TRP P 152      22.159  11.982   4.164  0.00  0.00      PROA N  
ATOM   2531  CZ2 TRP P 152      22.220  13.652   2.315  0.00  0.00      PROA C  
ATOM   2532  CZ3 TRP P 152      20.006  14.534   1.912  0.00  0.00      PROA C  
ATOM   2533  CH2 TRP P 152      21.338  14.358   1.536  0.00  0.00      PROA C  
ATOM   2534  HN  TRP P 152      18.801   9.970   6.226  0.00  0.00      PROA H  
ATOM   2535  HA  TRP P 152      19.919  12.064   7.667  0.00  0.00      PROA H  
ATOM   2536  HB1 TRP P 152      18.790  13.531   6.282  0.00  0.00      PROA H  
ATOM   2537  HB2 TRP P 152      18.063  12.049   5.371  0.00  0.00      PROA H  
ATOM   2538  HD1 TRP P 152      21.491  11.199   6.072  0.00  0.00      PROA H  
ATOM   2539  HE1 TRP P 152      23.051  11.588   4.138  0.00  0.00      PROA H  
ATOM   2540  HE3 TRP P 152      18.446  14.205   3.312  0.00  0.00      PROA H  
ATOM   2541  HZ2 TRP P 152      23.247  13.508   2.013  0.00  0.00      PROA H  
ATOM   2542  HZ3 TRP P 152      19.354  15.132   1.292  0.00  0.00      PROA H  
ATOM   2543  HH2 TRP P 152      21.767  14.805   0.651  0.00  0.00      PROA H  
ATOM   2544  N   MET P 153      16.836  11.344   8.350  0.00  0.00      PROA N  
ATOM   2545  CA  MET P 153      15.815  11.685   9.375  0.00  0.00      PROA C  
ATOM   2546  C   MET P 153      16.208  11.302  10.710  0.00  0.00      PROA C  
ATOM   2547  O   MET P 153      15.919  12.049  11.661  0.00  0.00      PROA O  
ATOM   2548  CB  MET P 153      14.471  11.041   8.947  0.00  0.00      PROA C  
ATOM   2549  CG  MET P 153      13.851  11.672   7.630  0.00  0.00      PROA C  
ATOM   2550  SD  MET P 153      13.233  13.370   7.893  0.00  0.00      PROA S  
ATOM   2551  CE  MET P 153      11.977  13.291   6.652  0.00  0.00      PROA C  
ATOM   2552  HN  MET P 153      16.731  10.533   7.779  0.00  0.00      PROA H  
ATOM   2553  HA  MET P 153      15.699  12.758   9.415  0.00  0.00      PROA H  
ATOM   2554  HB1 MET P 153      13.738  10.900   9.771  0.00  0.00      PROA H  
ATOM   2555  HB2 MET P 153      14.680  10.003   8.609  0.00  0.00      PROA H  
ATOM   2556  HG1 MET P 153      13.026  10.985   7.341  0.00  0.00      PROA H  
ATOM   2557  HG2 MET P 153      14.561  11.588   6.780  0.00  0.00      PROA H  
ATOM   2558  HE1 MET P 153      12.431  12.830   5.748  0.00  0.00      PROA H  
ATOM   2559  HE2 MET P 153      11.495  14.281   6.506  0.00  0.00      PROA H  
ATOM   2560  HE3 MET P 153      11.106  12.674   6.961  0.00  0.00      PROA H  
ATOM   2561  N   ALA P 154      16.951  10.238  10.906  0.00  0.00      PROA N  
ATOM   2562  CA  ALA P 154      17.562   9.858  12.169  0.00  0.00      PROA C  
ATOM   2563  C   ALA P 154      18.487  10.945  12.636  0.00  0.00      PROA C  
ATOM   2564  O   ALA P 154      18.378  11.402  13.736  0.00  0.00      PROA O  
ATOM   2565  CB  ALA P 154      18.400   8.623  11.947  0.00  0.00      PROA C  
ATOM   2566  HN  ALA P 154      17.174   9.683  10.108  0.00  0.00      PROA H  
ATOM   2567  HA  ALA P 154      16.784   9.623  12.880  0.00  0.00      PROA H  
ATOM   2568  HB1 ALA P 154      19.190   8.791  11.184  0.00  0.00      PROA H  
ATOM   2569  HB2 ALA P 154      17.790   7.721  11.725  0.00  0.00      PROA H  
ATOM   2570  HB3 ALA P 154      18.952   8.341  12.869  0.00  0.00      PROA H  
ATOM   2571  N   CYS P 155      19.289  11.533  11.726  0.00  0.00      PROA N  
ATOM   2572  CA  CYS P 155      20.119  12.644  11.905  0.00  0.00      PROA C  
ATOM   2573  C   CYS P 155      19.441  13.883  12.368  0.00  0.00      PROA C  
ATOM   2574  O   CYS P 155      19.966  14.455  13.297  0.00  0.00      PROA O  
ATOM   2575  CB  CYS P 155      20.852  12.981  10.623  0.00  0.00      PROA C  
ATOM   2576  SG  CYS P 155      22.297  11.883  10.271  0.00  0.00      PROA S  
ATOM   2577  HN  CYS P 155      19.372  11.095  10.834  0.00  0.00      PROA H  
ATOM   2578  HA  CYS P 155      20.871  12.410  12.644  0.00  0.00      PROA H  
ATOM   2579  HB1 CYS P 155      21.347  13.973  10.690  0.00  0.00      PROA H  
ATOM   2580  HB2 CYS P 155      20.230  13.023   9.703  0.00  0.00      PROA H  
ATOM   2581  HG1 CYS P 155      21.627  10.754  10.092  0.00  0.00      PROA H  
ATOM   2582  N   ILE P 156      18.345  14.265  11.745  0.00  0.00      PROA N  
ATOM   2583  CA  ILE P 156      17.491  15.378  12.219  0.00  0.00      PROA C  
ATOM   2584  C   ILE P 156      16.709  15.052  13.500  0.00  0.00      PROA C  
ATOM   2585  O   ILE P 156      16.696  15.899  14.372  0.00  0.00      PROA O  
ATOM   2586  CB  ILE P 156      16.480  15.770  11.148  0.00  0.00      PROA C  
ATOM   2587  CG1 ILE P 156      17.231  16.143   9.844  0.00  0.00      PROA C  
ATOM   2588  CG2 ILE P 156      15.470  16.874  11.545  0.00  0.00      PROA C  
ATOM   2589  CD  ILE P 156      16.519  16.268   8.505  0.00  0.00      PROA C  
ATOM   2590  HN  ILE P 156      18.133  13.786  10.897  0.00  0.00      PROA H  
ATOM   2591  HA  ILE P 156      18.172  16.140  12.570  0.00  0.00      PROA H  
ATOM   2592  HB  ILE P 156      15.839  14.931  10.801  0.00  0.00      PROA H  
ATOM   2593 HG11 ILE P 156      18.057  15.412   9.707  0.00  0.00      PROA H  
ATOM   2594 HG12 ILE P 156      17.664  17.139  10.074  0.00  0.00      PROA H  
ATOM   2595 HG21 ILE P 156      14.761  17.064  10.711  0.00  0.00      PROA H  
ATOM   2596 HG22 ILE P 156      16.056  17.792  11.767  0.00  0.00      PROA H  
ATOM   2597 HG23 ILE P 156      14.914  16.500  12.431  0.00  0.00      PROA H  
ATOM   2598  HD1 ILE P 156      17.281  16.320   7.699  0.00  0.00      PROA H  
ATOM   2599  HD2 ILE P 156      15.822  17.135   8.504  0.00  0.00      PROA H  
ATOM   2600  HD3 ILE P 156      15.874  15.371   8.389  0.00  0.00      PROA H  
ATOM   2601  N   TRP P 157      16.077  13.865  13.633  0.00  0.00      PROA N  
ATOM   2602  CA  TRP P 157      15.249  13.344  14.740  0.00  0.00      PROA C  
ATOM   2603  C   TRP P 157      15.944  13.432  16.064  0.00  0.00      PROA C  
ATOM   2604  O   TRP P 157      15.350  13.818  17.033  0.00  0.00      PROA O  
ATOM   2605  CB  TRP P 157      14.777  11.881  14.359  0.00  0.00      PROA C  
ATOM   2606  CG  TRP P 157      14.105  11.149  15.495  0.00  0.00      PROA C  
ATOM   2607  CD1 TRP P 157      14.512  10.207  16.354  0.00  0.00      PROA C  
ATOM   2608  CD2 TRP P 157      12.792  11.550  15.984  0.00  0.00      PROA C  
ATOM   2609  CE2 TRP P 157      12.439  10.680  17.000  0.00  0.00      PROA C  
ATOM   2610  CE3 TRP P 157      11.882  12.514  15.609  0.00  0.00      PROA C  
ATOM   2611  NE1 TRP P 157      13.491   9.871  17.190  0.00  0.00      PROA N  
ATOM   2612  CZ2 TRP P 157      11.334  10.761  17.825  0.00  0.00      PROA C  
ATOM   2613  CZ3 TRP P 157      10.637  12.653  16.328  0.00  0.00      PROA C  
ATOM   2614  CH2 TRP P 157      10.443  11.811  17.460  0.00  0.00      PROA C  
ATOM   2615  HN  TRP P 157      16.113  13.234  12.861  0.00  0.00      PROA H  
ATOM   2616  HA  TRP P 157      14.321  13.888  14.839  0.00  0.00      PROA H  
ATOM   2617  HB1 TRP P 157      15.712  11.313  14.163  0.00  0.00      PROA H  
ATOM   2618  HB2 TRP P 157      14.165  11.809  13.435  0.00  0.00      PROA H  
ATOM   2619  HD1 TRP P 157      15.509   9.789  16.316  0.00  0.00      PROA H  
ATOM   2620  HE1 TRP P 157      13.721   9.574  18.091  0.00  0.00      PROA H  
ATOM   2621  HE3 TRP P 157      12.068  13.045  14.687  0.00  0.00      PROA H  
ATOM   2622  HZ2 TRP P 157      11.206  10.143  18.701  0.00  0.00      PROA H  
ATOM   2623  HZ3 TRP P 157       9.906  13.409  16.086  0.00  0.00      PROA H  
ATOM   2624  HH2 TRP P 157       9.568  11.909  18.084  0.00  0.00      PROA H  
ATOM   2625  N   TYR P 158      17.274  13.078  16.090  0.00  0.00      PROA N  
ATOM   2626  CA  TYR P 158      18.167  13.142  17.242  0.00  0.00      PROA C  
ATOM   2627  C   TYR P 158      18.453  14.605  17.702  0.00  0.00      PROA C  
ATOM   2628  O   TYR P 158      18.730  14.890  18.859  0.00  0.00      PROA O  
ATOM   2629  CB  TYR P 158      19.522  12.426  16.781  0.00  0.00      PROA C  
ATOM   2630  CG  TYR P 158      20.621  12.356  17.806  0.00  0.00      PROA C  
ATOM   2631  CD1 TYR P 158      20.423  12.200  19.191  0.00  0.00      PROA C  
ATOM   2632  CD2 TYR P 158      21.995  12.466  17.371  0.00  0.00      PROA C  
ATOM   2633  CE1 TYR P 158      21.490  11.990  20.091  0.00  0.00      PROA C  
ATOM   2634  CE2 TYR P 158      23.029  12.334  18.260  0.00  0.00      PROA C  
ATOM   2635  CZ  TYR P 158      22.785  12.045  19.613  0.00  0.00      PROA C  
ATOM   2636  OH  TYR P 158      23.841  11.811  20.412  0.00  0.00      PROA O  
ATOM   2637  HN  TYR P 158      17.702  12.916  15.204  0.00  0.00      PROA H  
ATOM   2638  HA  TYR P 158      17.723  12.567  18.040  0.00  0.00      PROA H  
ATOM   2639  HB1 TYR P 158      19.871  12.939  15.860  0.00  0.00      PROA H  
ATOM   2640  HB2 TYR P 158      19.189  11.374  16.648  0.00  0.00      PROA H  
ATOM   2641  HD1 TYR P 158      19.422  12.002  19.542  0.00  0.00      PROA H  
ATOM   2642  HD2 TYR P 158      22.120  12.541  16.301  0.00  0.00      PROA H  
ATOM   2643  HE1 TYR P 158      21.372  11.753  21.137  0.00  0.00      PROA H  
ATOM   2644  HE2 TYR P 158      24.010  12.420  17.817  0.00  0.00      PROA H  
ATOM   2645  HH  TYR P 158      23.496  11.415  21.216  0.00  0.00      PROA H  
ATOM   2646  N   SER P 159      18.240  15.538  16.805  0.00  0.00      PROA N  
ATOM   2647  CA  SER P 159      18.340  16.970  17.082  0.00  0.00      PROA C  
ATOM   2648  C   SER P 159      17.018  17.696  17.265  0.00  0.00      PROA C  
ATOM   2649  O   SER P 159      16.973  18.917  17.350  0.00  0.00      PROA O  
ATOM   2650  CB  SER P 159      19.253  17.851  16.184  0.00  0.00      PROA C  
ATOM   2651  OG  SER P 159      20.633  17.528  16.426  0.00  0.00      PROA O  
ATOM   2652  HN  SER P 159      17.875  15.327  15.901  0.00  0.00      PROA H  
ATOM   2653  HA  SER P 159      18.867  17.102  18.015  0.00  0.00      PROA H  
ATOM   2654  HB1 SER P 159      19.195  18.894  16.563  0.00  0.00      PROA H  
ATOM   2655  HB2 SER P 159      19.112  17.784  15.084  0.00  0.00      PROA H  
ATOM   2656  HG1 SER P 159      20.841  16.928  15.707  0.00  0.00      PROA H  
ATOM   2657  N   ILE P 160      15.854  16.968  17.230  0.00  0.00      PROA N  
ATOM   2658  CA  ILE P 160      14.628  17.552  17.568  0.00  0.00      PROA C  
ATOM   2659  C   ILE P 160      14.502  18.127  18.962  0.00  0.00      PROA C  
ATOM   2660  O   ILE P 160      14.136  19.280  19.127  0.00  0.00      PROA O  
ATOM   2661  CB  ILE P 160      13.472  16.677  17.244  0.00  0.00      PROA C  
ATOM   2662  CG1 ILE P 160      13.438  16.326  15.659  0.00  0.00      PROA C  
ATOM   2663  CG2 ILE P 160      12.116  17.352  17.571  0.00  0.00      PROA C  
ATOM   2664  CD  ILE P 160      13.220  17.535  14.736  0.00  0.00      PROA C  
ATOM   2665  HN  ILE P 160      15.917  15.973  17.211  0.00  0.00      PROA H  
ATOM   2666  HA  ILE P 160      14.647  18.446  16.962  0.00  0.00      PROA H  
ATOM   2667  HB  ILE P 160      13.530  15.701  17.771  0.00  0.00      PROA H  
ATOM   2668 HG11 ILE P 160      12.660  15.547  15.512  0.00  0.00      PROA H  
ATOM   2669 HG12 ILE P 160      14.355  15.787  15.337  0.00  0.00      PROA H  
ATOM   2670 HG21 ILE P 160      11.269  16.712  17.246  0.00  0.00      PROA H  
ATOM   2671 HG22 ILE P 160      12.036  18.296  16.991  0.00  0.00      PROA H  
ATOM   2672 HG23 ILE P 160      12.009  17.524  18.663  0.00  0.00      PROA H  
ATOM   2673  HD1 ILE P 160      12.268  18.067  14.947  0.00  0.00      PROA H  
ATOM   2674  HD2 ILE P 160      13.217  17.204  13.675  0.00  0.00      PROA H  
ATOM   2675  HD3 ILE P 160      14.001  18.316  14.861  0.00  0.00      PROA H  
ATOM   2676  N   GLY P 161      15.009  17.345  19.967  0.00  0.00      PROA N  
ATOM   2677  CA  GLY P 161      15.154  17.689  21.363  0.00  0.00      PROA C  
ATOM   2678  C   GLY P 161      16.120  18.841  21.670  0.00  0.00      PROA C  
ATOM   2679  O   GLY P 161      16.045  19.269  22.772  0.00  0.00      PROA O  
ATOM   2680  HN  GLY P 161      15.195  16.436  19.603  0.00  0.00      PROA H  
ATOM   2681  HA1 GLY P 161      15.641  16.894  21.908  0.00  0.00      PROA H  
ATOM   2682  HA2 GLY P 161      14.157  17.952  21.685  0.00  0.00      PROA H  
ATOM   2683  N   ASP P 162      16.817  19.423  20.675  0.00  0.00      PROA N  
ATOM   2684  CA  ASP P 162      17.755  20.454  20.820  0.00  0.00      PROA C  
ATOM   2685  C   ASP P 162      17.000  21.765  20.398  0.00  0.00      PROA C  
ATOM   2686  O   ASP P 162      17.577  22.854  20.528  0.00  0.00      PROA O  
ATOM   2687  CB  ASP P 162      18.953  20.324  19.956  0.00  0.00      PROA C  
ATOM   2688  CG  ASP P 162      19.832  19.302  20.613  0.00  0.00      PROA C  
ATOM   2689  OD1 ASP P 162      19.426  18.440  21.422  0.00  0.00      PROA O  
ATOM   2690  OD2 ASP P 162      21.048  19.312  20.197  0.00  0.00      PROA O1-
ATOM   2691  HN  ASP P 162      16.956  19.014  19.777  0.00  0.00      PROA H  
ATOM   2692  HA  ASP P 162      18.026  20.599  21.856  0.00  0.00      PROA H  
ATOM   2693  HB1 ASP P 162      19.446  21.316  19.863  0.00  0.00      PROA H  
ATOM   2694  HB2 ASP P 162      18.732  20.001  18.917  0.00  0.00      PROA H  
ATOM   2695  N   TYR P 163      15.694  21.757  20.079  0.00  0.00      PROA N  
ATOM   2696  CA  TYR P 163      14.790  22.893  19.819  0.00  0.00      PROA C  
ATOM   2697  C   TYR P 163      14.181  23.680  21.034  0.00  0.00      PROA C  
ATOM   2698  O   TYR P 163      14.004  24.918  20.892  0.00  0.00      PROA O  
ATOM   2699  CB  TYR P 163      13.616  22.511  18.808  0.00  0.00      PROA C  
ATOM   2700  CG  TYR P 163      12.417  23.444  18.597  0.00  0.00      PROA C  
ATOM   2701  CD1 TYR P 163      11.182  23.208  19.170  0.00  0.00      PROA C  
ATOM   2702  CD2 TYR P 163      12.557  24.435  17.653  0.00  0.00      PROA C  
ATOM   2703  CE1 TYR P 163      10.186  24.201  19.081  0.00  0.00      PROA C  
ATOM   2704  CE2 TYR P 163      11.551  25.470  17.564  0.00  0.00      PROA C  
ATOM   2705  CZ  TYR P 163      10.365  25.353  18.283  0.00  0.00      PROA C  
ATOM   2706  OH  TYR P 163       9.430  26.391  18.144  0.00  0.00      PROA O  
ATOM   2707  HN  TYR P 163      15.293  20.844  20.126  0.00  0.00      PROA H  
ATOM   2708  HA  TYR P 163      15.419  23.594  19.291  0.00  0.00      PROA H  
ATOM   2709  HB1 TYR P 163      13.240  21.603  19.326  0.00  0.00      PROA H  
ATOM   2710  HB2 TYR P 163      14.047  22.260  17.816  0.00  0.00      PROA H  
ATOM   2711  HD1 TYR P 163      11.024  22.332  19.782  0.00  0.00      PROA H  
ATOM   2712  HD2 TYR P 163      13.444  24.512  17.043  0.00  0.00      PROA H  
ATOM   2713  HE1 TYR P 163       9.242  24.001  19.568  0.00  0.00      PROA H  
ATOM   2714  HE2 TYR P 163      11.722  26.232  16.818  0.00  0.00      PROA H  
ATOM   2715  HH  TYR P 163       8.653  26.121  18.638  0.00  0.00      PROA H  
ATOM   2716  N   GLU P 164      14.024  22.981  22.120  0.00  0.00      PROA N  
ATOM   2717  CA  GLU P 164      13.480  23.556  23.352  0.00  0.00      PROA C  
ATOM   2718  C   GLU P 164      14.495  23.558  24.439  0.00  0.00      PROA C  
ATOM   2719  O   GLU P 164      14.944  22.526  24.908  0.00  0.00      PROA O  
ATOM   2720  CB  GLU P 164      12.095  22.974  23.813  0.00  0.00      PROA C  
ATOM   2721  CG  GLU P 164      11.102  22.848  22.692  0.00  0.00      PROA C  
ATOM   2722  CD  GLU P 164       9.768  22.070  23.177  0.00  0.00      PROA C  
ATOM   2723  OE1 GLU P 164       8.650  22.742  23.244  0.00  0.00      PROA O  
ATOM   2724  OE2 GLU P 164       9.864  20.880  23.540  0.00  0.00      PROA O1-
ATOM   2725  HN  GLU P 164      14.047  21.986  22.093  0.00  0.00      PROA H  
ATOM   2726  HA  GLU P 164      13.238  24.594  23.175  0.00  0.00      PROA H  
ATOM   2727  HB1 GLU P 164      11.525  23.558  24.567  0.00  0.00      PROA H  
ATOM   2728  HB2 GLU P 164      12.288  21.950  24.200  0.00  0.00      PROA H  
ATOM   2729  HG1 GLU P 164      11.507  22.214  21.874  0.00  0.00      PROA H  
ATOM   2730  HG2 GLU P 164      10.777  23.869  22.400  0.00  0.00      PROA H  
ATOM   2731  N   ILE P 165      14.876  24.746  24.982  0.00  0.00      PROA N  
ATOM   2732  CA  ILE P 165      15.838  24.921  26.049  0.00  0.00      PROA C  
ATOM   2733  C   ILE P 165      15.382  24.544  27.467  0.00  0.00      PROA C  
ATOM   2734  O   ILE P 165      14.138  24.622  27.776  0.00  0.00      PROA O  
ATOM   2735  CB  ILE P 165      16.247  26.394  26.040  0.00  0.00      PROA C  
ATOM   2736  CG1 ILE P 165      17.048  26.757  24.722  0.00  0.00      PROA C  
ATOM   2737  CG2 ILE P 165      17.175  26.761  27.280  0.00  0.00      PROA C  
ATOM   2738  CD  ILE P 165      18.430  26.096  24.695  0.00  0.00      PROA C  
ATOM   2739  HN  ILE P 165      14.369  25.595  24.850  0.00  0.00      PROA H  
ATOM   2740  HA  ILE P 165      16.623  24.185  25.954  0.00  0.00      PROA H  
ATOM   2741  HB  ILE P 165      15.379  27.088  26.022  0.00  0.00      PROA H  
ATOM   2742 HG11 ILE P 165      17.271  27.845  24.752  0.00  0.00      PROA H  
ATOM   2743 HG12 ILE P 165      16.491  26.562  23.780  0.00  0.00      PROA H  
ATOM   2744 HG21 ILE P 165      18.011  26.057  27.480  0.00  0.00      PROA H  
ATOM   2745 HG22 ILE P 165      16.596  26.955  28.208  0.00  0.00      PROA H  
ATOM   2746 HG23 ILE P 165      17.783  27.665  27.061  0.00  0.00      PROA H  
ATOM   2747  HD1 ILE P 165      18.320  24.993  24.615  0.00  0.00      PROA H  
ATOM   2748  HD2 ILE P 165      19.097  26.372  25.540  0.00  0.00      PROA H  
ATOM   2749  HD3 ILE P 165      18.958  26.381  23.761  0.00  0.00      PROA H  
ATOM   2750  N   PHE P 166      16.258  23.905  28.272  0.00  0.00      PROA N  
ATOM   2751  CA  PHE P 166      16.041  23.344  29.628  0.00  0.00      PROA C  
ATOM   2752  C   PHE P 166      16.008  24.493  30.707  0.00  0.00      PROA C  
ATOM   2753  O   PHE P 166      16.743  25.482  30.641  0.00  0.00      PROA O  
ATOM   2754  CB  PHE P 166      17.052  22.276  30.079  0.00  0.00      PROA C  
ATOM   2755  CG  PHE P 166      17.121  21.142  29.051  0.00  0.00      PROA C  
ATOM   2756  CD1 PHE P 166      16.567  19.882  29.305  0.00  0.00      PROA C  
ATOM   2757  CD2 PHE P 166      17.788  21.389  27.811  0.00  0.00      PROA C  
ATOM   2758  CE1 PHE P 166      16.706  18.851  28.416  0.00  0.00      PROA C  
ATOM   2759  CE2 PHE P 166      18.004  20.363  26.884  0.00  0.00      PROA C  
ATOM   2760  CZ  PHE P 166      17.465  19.111  27.241  0.00  0.00      PROA C  
ATOM   2761  HN  PHE P 166      17.214  23.937  27.992  0.00  0.00      PROA H  
ATOM   2762  HA  PHE P 166      15.056  22.902  29.591  0.00  0.00      PROA H  
ATOM   2763  HB1 PHE P 166      16.888  21.874  31.102  0.00  0.00      PROA H  
ATOM   2764  HB2 PHE P 166      18.065  22.692  30.264  0.00  0.00      PROA H  
ATOM   2765  HD1 PHE P 166      15.987  19.694  30.198  0.00  0.00      PROA H  
ATOM   2766  HD2 PHE P 166      18.121  22.403  27.644  0.00  0.00      PROA H  
ATOM   2767  HE1 PHE P 166      16.212  17.891  28.444  0.00  0.00      PROA H  
ATOM   2768  HE2 PHE P 166      18.570  20.561  25.985  0.00  0.00      PROA H  
ATOM   2769  HZ  PHE P 166      17.700  18.248  26.634  0.00  0.00      PROA H  
ATOM   2770  N   ASP P 167      15.214  24.331  31.738  0.00  0.00      PROA N  
ATOM   2771  CA  ASP P 167      14.922  25.405  32.637  0.00  0.00      PROA C  
ATOM   2772  C   ASP P 167      15.977  25.460  33.828  0.00  0.00      PROA C  
ATOM   2773  O   ASP P 167      15.775  26.244  34.733  0.00  0.00      PROA O  
ATOM   2774  CB  ASP P 167      13.495  25.176  33.141  0.00  0.00      PROA C  
ATOM   2775  CG  ASP P 167      12.433  25.434  32.057  0.00  0.00      PROA C  
ATOM   2776  OD1 ASP P 167      11.343  24.761  32.101  0.00  0.00      PROA O  
ATOM   2777  OD2 ASP P 167      12.580  26.421  31.337  0.00  0.00      PROA O1-
ATOM   2778  HN  ASP P 167      14.576  23.567  31.784  0.00  0.00      PROA H  
ATOM   2779  HA  ASP P 167      15.009  26.349  32.119  0.00  0.00      PROA H  
ATOM   2780  HB1 ASP P 167      13.470  26.022  33.861  0.00  0.00      PROA H  
ATOM   2781  HB2 ASP P 167      13.370  24.145  33.536  0.00  0.00      PROA H  
ATOM   2782  N   GLU P 168      17.070  24.680  33.795  0.00  0.00      PROA N  
ATOM   2783  CA  GLU P 168      18.224  24.798  34.734  0.00  0.00      PROA C  
ATOM   2784  C   GLU P 168      19.594  24.661  33.988  0.00  0.00      PROA C  
ATOM   2785  O   GLU P 168      19.508  24.287  32.834  0.00  0.00      PROA O  
ATOM   2786  CB  GLU P 168      18.143  23.841  35.906  0.00  0.00      PROA C  
ATOM   2787  CG  GLU P 168      16.859  23.981  36.852  0.00  0.00      PROA C  
ATOM   2788  CD  GLU P 168      16.784  23.039  38.033  0.00  0.00      PROA C  
ATOM   2789  OE1 GLU P 168      16.094  21.965  37.987  0.00  0.00      PROA O  
ATOM   2790  OE2 GLU P 168      17.395  23.288  39.102  0.00  0.00      PROA O1-
ATOM   2791  HN  GLU P 168      17.240  24.035  33.054  0.00  0.00      PROA H  
ATOM   2792  HA  GLU P 168      18.129  25.787  35.155  0.00  0.00      PROA H  
ATOM   2793  HB1 GLU P 168      19.041  24.055  36.523  0.00  0.00      PROA H  
ATOM   2794  HB2 GLU P 168      18.362  22.795  35.602  0.00  0.00      PROA H  
ATOM   2795  HG1 GLU P 168      15.923  23.906  36.259  0.00  0.00      PROA H  
ATOM   2796  HG2 GLU P 168      16.882  25.024  37.234  0.00  0.00      PROA H  
ATOM   2797  N   ASP P 169      20.755  25.017  34.540  0.00  0.00      PROA N  
ATOM   2798  CA  ASP P 169      21.982  25.078  33.832  0.00  0.00      PROA C  
ATOM   2799  C   ASP P 169      22.518  23.774  33.155  0.00  0.00      PROA C  
ATOM   2800  O   ASP P 169      23.109  23.664  32.081  0.00  0.00      PROA O  
ATOM   2801  CB  ASP P 169      23.050  25.743  34.699  0.00  0.00      PROA C  
ATOM   2802  CG  ASP P 169      22.733  27.235  34.852  0.00  0.00      PROA C  
ATOM   2803  OD1 ASP P 169      21.823  27.817  34.280  0.00  0.00      PROA O  
ATOM   2804  OD2 ASP P 169      23.604  27.918  35.478  0.00  0.00      PROA O1-
ATOM   2805  HN  ASP P 169      20.743  25.221  35.516  0.00  0.00      PROA H  
ATOM   2806  HA  ASP P 169      21.885  25.699  32.954  0.00  0.00      PROA H  
ATOM   2807  HB1 ASP P 169      24.048  25.629  34.224  0.00  0.00      PROA H  
ATOM   2808  HB2 ASP P 169      23.034  25.279  35.709  0.00  0.00      PROA H  
ATOM   2809  N   THR P 170      22.157  22.617  33.768  0.00  0.00      PROA N  
ATOM   2810  CA  THR P 170      22.237  21.298  33.218  0.00  0.00      PROA C  
ATOM   2811  C   THR P 170      21.095  20.886  32.448  0.00  0.00      PROA C  
ATOM   2812  O   THR P 170      19.982  21.182  32.807  0.00  0.00      PROA O  
ATOM   2813  CB  THR P 170      22.798  20.313  34.334  0.00  0.00      PROA C  
ATOM   2814  CG2 THR P 170      22.019  20.305  35.641  0.00  0.00      PROA C  
ATOM   2815  OG1 THR P 170      22.992  18.948  33.953  0.00  0.00      PROA O  
ATOM   2816  HN  THR P 170      21.616  22.654  34.605  0.00  0.00      PROA H  
ATOM   2817  HA  THR P 170      23.051  21.263  32.509  0.00  0.00      PROA H  
ATOM   2818  HB  THR P 170      23.811  20.644  34.650  0.00  0.00      PROA H  
ATOM   2819  HG1 THR P 170      23.800  18.856  33.444  0.00  0.00      PROA H  
ATOM   2820 HG21 THR P 170      21.938  21.250  36.221  0.00  0.00      PROA H  
ATOM   2821 HG22 THR P 170      22.330  19.524  36.368  0.00  0.00      PROA H  
ATOM   2822 HG23 THR P 170      21.027  19.852  35.429  0.00  0.00      PROA H  
ATOM   2823  N   LYS P 171      21.405  20.237  31.335  0.00  0.00      PROA N  
ATOM   2824  CA  LYS P 171      20.461  19.646  30.483  0.00  0.00      PROA C  
ATOM   2825  C   LYS P 171      19.800  18.408  30.994  0.00  0.00      PROA C  
ATOM   2826  O   LYS P 171      20.044  17.273  30.518  0.00  0.00      PROA O  
ATOM   2827  CB  LYS P 171      20.995  19.510  29.005  0.00  0.00      PROA C  
ATOM   2828  CG  LYS P 171      21.375  20.769  28.216  0.00  0.00      PROA C  
ATOM   2829  CD  LYS P 171      21.741  20.402  26.783  0.00  0.00      PROA C  
ATOM   2830  CE  LYS P 171      23.013  19.614  26.733  0.00  0.00      PROA C  
ATOM   2831  NZ  LYS P 171      23.237  19.178  25.359  0.00  0.00      PROA N1+
ATOM   2832  HN  LYS P 171      22.365  20.174  31.076  0.00  0.00      PROA H  
ATOM   2833  HA  LYS P 171      19.639  20.339  30.370  0.00  0.00      PROA H  
ATOM   2834  HB1 LYS P 171      20.172  18.945  28.520  0.00  0.00      PROA H  
ATOM   2835  HB2 LYS P 171      21.799  18.742  29.009  0.00  0.00      PROA H  
ATOM   2836  HG1 LYS P 171      22.256  21.172  28.760  0.00  0.00      PROA H  
ATOM   2837  HG2 LYS P 171      20.581  21.536  28.342  0.00  0.00      PROA H  
ATOM   2838  HD1 LYS P 171      21.837  21.369  26.246  0.00  0.00      PROA H  
ATOM   2839  HD2 LYS P 171      20.843  19.844  26.446  0.00  0.00      PROA H  
ATOM   2840  HE1 LYS P 171      22.959  18.690  27.347  0.00  0.00      PROA H  
ATOM   2841  HE2 LYS P 171      23.895  20.119  27.183  0.00  0.00      PROA H  
ATOM   2842  HZ1 LYS P 171      24.247  19.153  25.112  0.00  0.00      PROA H  
ATOM   2843  HZ2 LYS P 171      22.868  19.849  24.655  0.00  0.00      PROA H  
ATOM   2844  HZ3 LYS P 171      22.869  18.230  25.142  0.00  0.00      PROA H  
ATOM   2845  N   THR P 172      18.936  18.477  31.977  0.00  0.00      PROA N  
ATOM   2846  CA  THR P 172      18.394  17.284  32.607  0.00  0.00      PROA C  
ATOM   2847  C   THR P 172      17.279  16.655  31.712  0.00  0.00      PROA C  
ATOM   2848  O   THR P 172      16.335  17.366  31.281  0.00  0.00      PROA O  
ATOM   2849  CB  THR P 172      17.792  17.668  33.973  0.00  0.00      PROA C  
ATOM   2850  CG2 THR P 172      17.272  16.473  34.869  0.00  0.00      PROA C  
ATOM   2851  OG1 THR P 172      18.844  18.227  34.719  0.00  0.00      PROA O  
ATOM   2852  HN  THR P 172      18.797  19.378  32.382  0.00  0.00      PROA H  
ATOM   2853  HA  THR P 172      19.120  16.505  32.783  0.00  0.00      PROA H  
ATOM   2854  HB  THR P 172      16.952  18.389  33.886  0.00  0.00      PROA H  
ATOM   2855  HG1 THR P 172      18.445  18.912  35.261  0.00  0.00      PROA H  
ATOM   2856 HG21 THR P 172      16.475  15.830  34.439  0.00  0.00      PROA H  
ATOM   2857 HG22 THR P 172      17.033  16.890  35.871  0.00  0.00      PROA H  
ATOM   2858 HG23 THR P 172      18.215  15.922  35.072  0.00  0.00      PROA H  
ATOM   2859  N   ILE P 173      17.498  15.411  31.337  0.00  0.00      PROA N  
ATOM   2860  CA  ILE P 173      16.792  14.656  30.296  0.00  0.00      PROA C  
ATOM   2861  C   ILE P 173      15.302  14.557  30.470  0.00  0.00      PROA C  
ATOM   2862  O   ILE P 173      14.757  14.220  31.497  0.00  0.00      PROA O  
ATOM   2863  CB  ILE P 173      17.424  13.357  30.020  0.00  0.00      PROA C  
ATOM   2864  CG1 ILE P 173      16.760  12.481  28.963  0.00  0.00      PROA C  
ATOM   2865  CG2 ILE P 173      17.550  12.477  31.311  0.00  0.00      PROA C  
ATOM   2866  CD  ILE P 173      17.654  11.391  28.396  0.00  0.00      PROA C  
ATOM   2867  HN  ILE P 173      18.281  14.955  31.751  0.00  0.00      PROA H  
ATOM   2868  HA  ILE P 173      16.927  15.151  29.345  0.00  0.00      PROA H  
ATOM   2869  HB  ILE P 173      18.426  13.598  29.606  0.00  0.00      PROA H  
ATOM   2870 HG11 ILE P 173      16.622  13.186  28.116  0.00  0.00      PROA H  
ATOM   2871 HG12 ILE P 173      15.724  12.234  29.279  0.00  0.00      PROA H  
ATOM   2872 HG21 ILE P 173      18.384  11.744  31.356  0.00  0.00      PROA H  
ATOM   2873 HG22 ILE P 173      16.613  11.899  31.453  0.00  0.00      PROA H  
ATOM   2874 HG23 ILE P 173      17.733  13.098  32.215  0.00  0.00      PROA H  
ATOM   2875  HD1 ILE P 173      17.750  10.573  29.141  0.00  0.00      PROA H  
ATOM   2876  HD2 ILE P 173      18.682  11.761  28.192  0.00  0.00      PROA H  
ATOM   2877  HD3 ILE P 173      17.315  11.232  27.350  0.00  0.00      PROA H  
ATOM   2878  N   ARG P 174      14.579  14.996  29.479  0.00  0.00      PROA N  
ATOM   2879  CA  ARG P 174      13.028  15.157  29.553  0.00  0.00      PROA C  
ATOM   2880  C   ARG P 174      12.316  13.851  30.061  0.00  0.00      PROA C  
ATOM   2881  O   ARG P 174      12.675  12.751  29.659  0.00  0.00      PROA O  
ATOM   2882  CB  ARG P 174      12.437  15.657  28.306  0.00  0.00      PROA C  
ATOM   2883  CG  ARG P 174      13.000  17.069  27.795  0.00  0.00      PROA C  
ATOM   2884  CD  ARG P 174      13.038  18.142  28.872  0.00  0.00      PROA C  
ATOM   2885  NE  ARG P 174      13.485  19.395  28.201  0.00  0.00      PROA N  
ATOM   2886  CZ  ARG P 174      13.219  20.600  28.525  0.00  0.00      PROA C  
ATOM   2887  NH1 ARG P 174      12.822  20.934  29.757  0.00  0.00      PROA N1+
ATOM   2888  NH2 ARG P 174      13.480  21.590  27.664  0.00  0.00      PROA N  
ATOM   2889  HN  ARG P 174      15.007  15.262  28.619  0.00  0.00      PROA H  
ATOM   2890  HA  ARG P 174      12.866  15.904  30.317  0.00  0.00      PROA H  
ATOM   2891  HB1 ARG P 174      11.361  15.907  28.412  0.00  0.00      PROA H  
ATOM   2892  HB2 ARG P 174      12.680  14.914  27.516  0.00  0.00      PROA H  
ATOM   2893  HG1 ARG P 174      12.249  17.307  27.011  0.00  0.00      PROA H  
ATOM   2894  HG2 ARG P 174      13.978  16.859  27.310  0.00  0.00      PROA H  
ATOM   2895  HD1 ARG P 174      13.706  17.951  29.739  0.00  0.00      PROA H  
ATOM   2896  HD2 ARG P 174      12.016  18.361  29.251  0.00  0.00      PROA H  
ATOM   2897  HE  ARG P 174      13.816  19.365  27.259  0.00  0.00      PROA H  
ATOM   2898 HH11 ARG P 174      12.274  20.238  30.221  0.00  0.00      PROA H  
ATOM   2899 HH12 ARG P 174      12.606  21.905  29.865  0.00  0.00      PROA H  
ATOM   2900 HH21 ARG P 174      13.890  21.399  26.772  0.00  0.00      PROA H  
ATOM   2901 HH22 ARG P 174      13.539  22.530  27.999  0.00  0.00      PROA H  
ATOM   2902  N   ASN P 175      11.348  13.950  30.970  0.00  0.00      PROA N  
ATOM   2903  CA  ASN P 175      10.637  12.868  31.625  0.00  0.00      PROA C  
ATOM   2904  C   ASN P 175       9.708  12.151  30.586  0.00  0.00      PROA C  
ATOM   2905  O   ASN P 175       8.947  12.755  29.839  0.00  0.00      PROA O  
ATOM   2906  CB  ASN P 175       9.858  13.427  32.843  0.00  0.00      PROA C  
ATOM   2907  CG  ASN P 175      10.911  14.125  33.797  0.00  0.00      PROA C  
ATOM   2908  ND2 ASN P 175      10.470  15.199  34.490  0.00  0.00      PROA N  
ATOM   2909  OD1 ASN P 175      12.078  13.722  33.906  0.00  0.00      PROA O  
ATOM   2910  HN  ASN P 175      11.055  14.841  31.307  0.00  0.00      PROA H  
ATOM   2911  HA  ASN P 175      11.335  12.142  32.015  0.00  0.00      PROA H  
ATOM   2912  HB1 ASN P 175       9.396  12.594  33.415  0.00  0.00      PROA H  
ATOM   2913  HB2 ASN P 175       9.063  14.070  32.408  0.00  0.00      PROA H  
ATOM   2914 HD21 ASN P 175      11.133  15.584  35.133  0.00  0.00      PROA H  
ATOM   2915 HD22 ASN P 175       9.584  15.625  34.309  0.00  0.00      PROA H  
ATOM   2916  N   ASN P 176       9.888  10.764  30.485  0.00  0.00      PROA N  
ATOM   2917  CA  ASN P 176       9.024   9.927  29.637  0.00  0.00      PROA C  
ATOM   2918  C   ASN P 176       9.128  10.139  28.131  0.00  0.00      PROA C  
ATOM   2919  O   ASN P 176       8.420   9.601  27.263  0.00  0.00      PROA O  
ATOM   2920  CB  ASN P 176       7.556   9.977  30.140  0.00  0.00      PROA C  
ATOM   2921  CG  ASN P 176       7.576   9.356  31.569  0.00  0.00      PROA C  
ATOM   2922  ND2 ASN P 176       6.675   9.837  32.414  0.00  0.00      PROA N  
ATOM   2923  OD1 ASN P 176       8.452   8.573  31.976  0.00  0.00      PROA O  
ATOM   2924  HN  ASN P 176      10.472  10.292  31.141  0.00  0.00      PROA H  
ATOM   2925  HA  ASN P 176       9.274   8.888  29.794  0.00  0.00      PROA H  
ATOM   2926  HB1 ASN P 176       7.075   9.185  29.529  0.00  0.00      PROA H  
ATOM   2927  HB2 ASN P 176       7.021  10.951  30.131  0.00  0.00      PROA H  
ATOM   2928 HD21 ASN P 176       6.641   9.461  33.339  0.00  0.00      PROA H  
ATOM   2929 HD22 ASN P 176       5.883  10.331  32.054  0.00  0.00      PROA H  
ATOM   2930  N   SER P 177      10.088  10.969  27.791  0.00  0.00      PROA N  
ATOM   2931  CA  SER P 177      10.724  11.013  26.460  0.00  0.00      PROA C  
ATOM   2932  C   SER P 177      11.395   9.673  26.009  0.00  0.00      PROA C  
ATOM   2933  O   SER P 177      11.732   8.778  26.829  0.00  0.00      PROA O  
ATOM   2934  CB  SER P 177      11.803  12.112  26.359  0.00  0.00      PROA C  
ATOM   2935  OG  SER P 177      13.041  11.717  27.090  0.00  0.00      PROA O  
ATOM   2936  HN  SER P 177      10.465  11.466  28.570  0.00  0.00      PROA H  
ATOM   2937  HA  SER P 177      10.007  11.251  25.688  0.00  0.00      PROA H  
ATOM   2938  HB1 SER P 177      11.304  13.037  26.719  0.00  0.00      PROA H  
ATOM   2939  HB2 SER P 177      12.030  12.306  25.289  0.00  0.00      PROA H  
ATOM   2940  HG1 SER P 177      12.910  11.862  28.029  0.00  0.00      PROA H  
ATOM   2941  N   TRP P 178      11.621   9.400  24.667  0.00  0.00      PROA N  
ATOM   2942  CA  TRP P 178      12.135   8.156  24.127  0.00  0.00      PROA C  
ATOM   2943  C   TRP P 178      13.563   7.831  24.542  0.00  0.00      PROA C  
ATOM   2944  O   TRP P 178      13.925   6.693  24.630  0.00  0.00      PROA O  
ATOM   2945  CB  TRP P 178      11.878   7.990  22.590  0.00  0.00      PROA C  
ATOM   2946  CG  TRP P 178      12.692   8.851  21.754  0.00  0.00      PROA C  
ATOM   2947  CD1 TRP P 178      12.393  10.099  21.313  0.00  0.00      PROA C  
ATOM   2948  CD2 TRP P 178      13.999   8.542  21.212  0.00  0.00      PROA C  
ATOM   2949  CE2 TRP P 178      14.393   9.671  20.512  0.00  0.00      PROA C  
ATOM   2950  CE3 TRP P 178      14.812   7.437  21.289  0.00  0.00      PROA C  
ATOM   2951  NE1 TRP P 178      13.444  10.634  20.647  0.00  0.00      PROA N  
ATOM   2952  CZ2 TRP P 178      15.568   9.809  19.883  0.00  0.00      PROA C  
ATOM   2953  CZ3 TRP P 178      16.043   7.492  20.622  0.00  0.00      PROA C  
ATOM   2954  CH2 TRP P 178      16.421   8.673  19.956  0.00  0.00      PROA C  
ATOM   2955  HN  TRP P 178      11.042   9.963  24.082  0.00  0.00      PROA H  
ATOM   2956  HA  TRP P 178      11.536   7.392  24.601  0.00  0.00      PROA H  
ATOM   2957  HB1 TRP P 178      10.817   8.109  22.280  0.00  0.00      PROA H  
ATOM   2958  HB2 TRP P 178      12.071   6.920  22.359  0.00  0.00      PROA H  
ATOM   2959  HD1 TRP P 178      11.546  10.656  21.688  0.00  0.00      PROA H  
ATOM   2960  HE1 TRP P 178      13.608  11.593  20.570  0.00  0.00      PROA H  
ATOM   2961  HE3 TRP P 178      14.690   6.616  21.981  0.00  0.00      PROA H  
ATOM   2962  HZ2 TRP P 178      15.781  10.634  19.218  0.00  0.00      PROA H  
ATOM   2963  HZ3 TRP P 178      16.644   6.599  20.710  0.00  0.00      PROA H  
ATOM   2964  HH2 TRP P 178      17.406   8.703  19.512  0.00  0.00      PROA H  
ATOM   2965  N   LEU P 179      14.468   8.858  24.854  0.00  0.00      PROA N  
ATOM   2966  CA  LEU P 179      15.792   8.552  25.305  0.00  0.00      PROA C  
ATOM   2967  C   LEU P 179      15.725   8.167  26.822  0.00  0.00      PROA C  
ATOM   2968  O   LEU P 179      16.486   7.294  27.232  0.00  0.00      PROA O  
ATOM   2969  CB  LEU P 179      16.737   9.755  25.118  0.00  0.00      PROA C  
ATOM   2970  CG  LEU P 179      17.052  10.061  23.632  0.00  0.00      PROA C  
ATOM   2971  CD1 LEU P 179      17.639  11.449  23.552  0.00  0.00      PROA C  
ATOM   2972  CD2 LEU P 179      18.051   9.053  23.044  0.00  0.00      PROA C  
ATOM   2973  HN  LEU P 179      14.139   9.797  24.899  0.00  0.00      PROA H  
ATOM   2974  HA  LEU P 179      16.146   7.682  24.772  0.00  0.00      PROA H  
ATOM   2975  HB1 LEU P 179      17.771   9.633  25.503  0.00  0.00      PROA H  
ATOM   2976  HB2 LEU P 179      16.193  10.588  25.612  0.00  0.00      PROA H  
ATOM   2977  HG  LEU P 179      16.182  10.020  22.943  0.00  0.00      PROA H  
ATOM   2978 HD11 LEU P 179      17.028  12.192  24.109  0.00  0.00      PROA H  
ATOM   2979 HD12 LEU P 179      17.800  11.730  22.490  0.00  0.00      PROA H  
ATOM   2980 HD13 LEU P 179      18.637  11.513  24.036  0.00  0.00      PROA H  
ATOM   2981 HD21 LEU P 179      18.364   9.386  22.031  0.00  0.00      PROA H  
ATOM   2982 HD22 LEU P 179      17.731   7.996  22.929  0.00  0.00      PROA H  
ATOM   2983 HD23 LEU P 179      18.929   9.078  23.724  0.00  0.00      PROA H  
ATOM   2984  N   TYR P 180      14.814   8.816  27.613  0.00  0.00      PROA N  
ATOM   2985  CA  TYR P 180      14.588   8.308  28.943  0.00  0.00      PROA C  
ATOM   2986  C   TYR P 180      14.094   6.897  28.939  0.00  0.00      PROA C  
ATOM   2987  O   TYR P 180      14.629   6.079  29.691  0.00  0.00      PROA O  
ATOM   2988  CB  TYR P 180      13.637   9.288  29.726  0.00  0.00      PROA C  
ATOM   2989  CG  TYR P 180      13.436   8.904  31.109  0.00  0.00      PROA C  
ATOM   2990  CD1 TYR P 180      14.359   9.326  32.087  0.00  0.00      PROA C  
ATOM   2991  CD2 TYR P 180      12.257   8.226  31.591  0.00  0.00      PROA C  
ATOM   2992  CE1 TYR P 180      14.257   8.861  33.388  0.00  0.00      PROA C  
ATOM   2993  CE2 TYR P 180      12.051   7.894  32.924  0.00  0.00      PROA C  
ATOM   2994  CZ  TYR P 180      13.100   8.149  33.740  0.00  0.00      PROA C  
ATOM   2995  OH  TYR P 180      12.946   7.749  35.110  0.00  0.00      PROA O  
ATOM   2996  HN  TYR P 180      14.167   9.514  27.318  0.00  0.00      PROA H  
ATOM   2997  HA  TYR P 180      15.526   8.310  29.478  0.00  0.00      PROA H  
ATOM   2998  HB1 TYR P 180      12.749   9.198  29.065  0.00  0.00      PROA H  
ATOM   2999  HB2 TYR P 180      14.151  10.274  29.690  0.00  0.00      PROA H  
ATOM   3000  HD1 TYR P 180      15.190   9.935  31.762  0.00  0.00      PROA H  
ATOM   3001  HD2 TYR P 180      11.512   7.875  30.892  0.00  0.00      PROA H  
ATOM   3002  HE1 TYR P 180      15.002   9.079  34.139  0.00  0.00      PROA H  
ATOM   3003  HE2 TYR P 180      11.101   7.512  33.269  0.00  0.00      PROA H  
ATOM   3004  HH  TYR P 180      13.655   8.260  35.508  0.00  0.00      PROA H  
ATOM   3005  N   GLN P 181      13.218   6.482  27.991  0.00  0.00      PROA N  
ATOM   3006  CA  GLN P 181      12.805   5.116  27.889  0.00  0.00      PROA C  
ATOM   3007  C   GLN P 181      13.930   4.162  27.499  0.00  0.00      PROA C  
ATOM   3008  O   GLN P 181      14.195   3.102  28.040  0.00  0.00      PROA O  
ATOM   3009  CB  GLN P 181      11.619   4.917  26.932  0.00  0.00      PROA C  
ATOM   3010  CG  GLN P 181      10.218   5.451  27.360  0.00  0.00      PROA C  
ATOM   3011  CD  GLN P 181       9.758   5.273  28.857  0.00  0.00      PROA C  
ATOM   3012  NE2 GLN P 181       9.551   4.050  29.366  0.00  0.00      PROA N  
ATOM   3013  OE1 GLN P 181       9.685   6.296  29.566  0.00  0.00      PROA O  
ATOM   3014  HN  GLN P 181      12.633   7.122  27.497  0.00  0.00      PROA H  
ATOM   3015  HA  GLN P 181      12.441   4.777  28.848  0.00  0.00      PROA H  
ATOM   3016  HB1 GLN P 181      11.576   3.849  26.628  0.00  0.00      PROA H  
ATOM   3017  HB2 GLN P 181      11.936   5.522  26.056  0.00  0.00      PROA H  
ATOM   3018  HG1 GLN P 181       9.359   5.096  26.751  0.00  0.00      PROA H  
ATOM   3019  HG2 GLN P 181      10.202   6.515  27.040  0.00  0.00      PROA H  
ATOM   3020 HE21 GLN P 181       9.458   3.954  30.358  0.00  0.00      PROA H  
ATOM   3021 HE22 GLN P 181       9.579   3.239  28.783  0.00  0.00      PROA H  
ATOM   3022  N   LEU P 182      14.741   4.671  26.546  0.00  0.00      PROA N  
ATOM   3023  CA  LEU P 182      15.969   4.003  26.135  0.00  0.00      PROA C  
ATOM   3024  C   LEU P 182      16.927   3.633  27.274  0.00  0.00      PROA C  
ATOM   3025  O   LEU P 182      17.485   2.584  27.346  0.00  0.00      PROA O  
ATOM   3026  CB  LEU P 182      16.862   4.706  25.046  0.00  0.00      PROA C  
ATOM   3027  CG  LEU P 182      17.949   3.932  24.303  0.00  0.00      PROA C  
ATOM   3028  CD1 LEU P 182      17.238   3.068  23.228  0.00  0.00      PROA C  
ATOM   3029  CD2 LEU P 182      18.865   4.833  23.562  0.00  0.00      PROA C  
ATOM   3030  HN  LEU P 182      14.512   5.530  26.093  0.00  0.00      PROA H  
ATOM   3031  HA  LEU P 182      15.568   3.091  25.720  0.00  0.00      PROA H  
ATOM   3032  HB1 LEU P 182      17.089   5.787  25.152  0.00  0.00      PROA H  
ATOM   3033  HB2 LEU P 182      16.150   5.001  24.246  0.00  0.00      PROA H  
ATOM   3034  HG  LEU P 182      18.564   3.272  24.952  0.00  0.00      PROA H  
ATOM   3035 HD11 LEU P 182      16.619   2.235  23.624  0.00  0.00      PROA H  
ATOM   3036 HD12 LEU P 182      17.990   2.571  22.578  0.00  0.00      PROA H  
ATOM   3037 HD13 LEU P 182      16.635   3.728  22.568  0.00  0.00      PROA H  
ATOM   3038 HD21 LEU P 182      19.560   5.379  24.236  0.00  0.00      PROA H  
ATOM   3039 HD22 LEU P 182      18.347   5.655  23.021  0.00  0.00      PROA H  
ATOM   3040 HD23 LEU P 182      19.446   4.286  22.790  0.00  0.00      PROA H  
ATOM   3041  N   ALA P 183      17.219   4.602  28.151  0.00  0.00      PROA N  
ATOM   3042  CA  ALA P 183      18.403   4.573  29.025  0.00  0.00      PROA C  
ATOM   3043  C   ALA P 183      18.182   3.854  30.331  0.00  0.00      PROA C  
ATOM   3044  O   ALA P 183      19.042   3.864  31.220  0.00  0.00      PROA O  
ATOM   3045  CB  ALA P 183      18.741   6.089  29.188  0.00  0.00      PROA C  
ATOM   3046  HN  ALA P 183      16.674   5.419  27.978  0.00  0.00      PROA H  
ATOM   3047  HA  ALA P 183      19.234   4.105  28.516  0.00  0.00      PROA H  
ATOM   3048  HB1 ALA P 183      18.884   6.488  28.161  0.00  0.00      PROA H  
ATOM   3049  HB2 ALA P 183      19.723   6.176  29.701  0.00  0.00      PROA H  
ATOM   3050  HB3 ALA P 183      17.864   6.579  29.661  0.00  0.00      PROA H  
ATOM   3051  N   MET P 184      16.969   3.312  30.530  0.00  0.00      PROA N  
ATOM   3052  CA  MET P 184      16.524   2.773  31.840  0.00  0.00      PROA C  
ATOM   3053  C   MET P 184      17.509   1.764  32.405  0.00  0.00      PROA C  
ATOM   3054  O   MET P 184      17.875   1.910  33.539  0.00  0.00      PROA O  
ATOM   3055  CB  MET P 184      15.168   1.987  31.692  0.00  0.00      PROA C  
ATOM   3056  CG  MET P 184      13.903   2.872  31.378  0.00  0.00      PROA C  
ATOM   3057  SD  MET P 184      13.321   3.857  32.809  0.00  0.00      PROA S  
ATOM   3058  CE  MET P 184      12.002   4.541  31.787  0.00  0.00      PROA C  
ATOM   3059  HN  MET P 184      16.224   3.325  29.867  0.00  0.00      PROA H  
ATOM   3060  HA  MET P 184      16.432   3.581  32.551  0.00  0.00      PROA H  
ATOM   3061  HB1 MET P 184      14.964   1.212  32.461  0.00  0.00      PROA H  
ATOM   3062  HB2 MET P 184      15.283   1.401  30.755  0.00  0.00      PROA H  
ATOM   3063  HG1 MET P 184      13.012   2.213  31.308  0.00  0.00      PROA H  
ATOM   3064  HG2 MET P 184      14.055   3.618  30.570  0.00  0.00      PROA H  
ATOM   3065  HE1 MET P 184      11.362   5.171  32.441  0.00  0.00      PROA H  
ATOM   3066  HE2 MET P 184      11.368   3.788  31.272  0.00  0.00      PROA H  
ATOM   3067  HE3 MET P 184      12.353   5.220  30.981  0.00  0.00      PROA H  
ATOM   3068  N   ASP P 185      17.942   0.775  31.669  0.00  0.00      PROA N  
ATOM   3069  CA  ASP P 185      18.860  -0.266  32.043  0.00  0.00      PROA C  
ATOM   3070  C   ASP P 185      20.256   0.084  31.576  0.00  0.00      PROA C  
ATOM   3071  O   ASP P 185      21.147  -0.743  31.636  0.00  0.00      PROA O  
ATOM   3072  CB  ASP P 185      18.485  -1.788  31.686  0.00  0.00      PROA C  
ATOM   3073  CG  ASP P 185      17.404  -2.373  32.501  0.00  0.00      PROA C  
ATOM   3074  OD1 ASP P 185      17.068  -3.526  32.164  0.00  0.00      PROA O  
ATOM   3075  OD2 ASP P 185      16.951  -1.837  33.525  0.00  0.00      PROA O1-
ATOM   3076  HN  ASP P 185      17.635   0.691  30.724  0.00  0.00      PROA H  
ATOM   3077  HA  ASP P 185      18.997  -0.289  33.114  0.00  0.00      PROA H  
ATOM   3078  HB1 ASP P 185      19.377  -2.392  31.955  0.00  0.00      PROA H  
ATOM   3079  HB2 ASP P 185      18.334  -1.863  30.587  0.00  0.00      PROA H  
ATOM   3080  N   ILE P 186      20.572   1.351  31.120  0.00  0.00      PROA N  
ATOM   3081  CA  ILE P 186      21.872   1.709  30.643  0.00  0.00      PROA C  
ATOM   3082  C   ILE P 186      22.525   2.608  31.712  0.00  0.00      PROA C  
ATOM   3083  O   ILE P 186      22.130   3.739  32.001  0.00  0.00      PROA O  
ATOM   3084  CB  ILE P 186      21.821   2.529  29.356  0.00  0.00      PROA C  
ATOM   3085  CG1 ILE P 186      21.004   1.859  28.198  0.00  0.00      PROA C  
ATOM   3086  CG2 ILE P 186      23.320   2.866  28.942  0.00  0.00      PROA C  
ATOM   3087  CD  ILE P 186      21.374   0.372  27.846  0.00  0.00      PROA C  
ATOM   3088  HN  ILE P 186      19.891   2.078  31.077  0.00  0.00      PROA H  
ATOM   3089  HA  ILE P 186      22.530   0.856  30.554  0.00  0.00      PROA H  
ATOM   3090  HB  ILE P 186      21.255   3.467  29.543  0.00  0.00      PROA H  
ATOM   3091 HG11 ILE P 186      20.999   2.412  27.233  0.00  0.00      PROA H  
ATOM   3092 HG12 ILE P 186      19.948   1.829  28.544  0.00  0.00      PROA H  
ATOM   3093 HG21 ILE P 186      23.818   3.554  29.658  0.00  0.00      PROA H  
ATOM   3094 HG22 ILE P 186      23.425   3.267  27.911  0.00  0.00      PROA H  
ATOM   3095 HG23 ILE P 186      23.808   1.877  28.808  0.00  0.00      PROA H  
ATOM   3096  HD1 ILE P 186      21.619  -0.218  28.756  0.00  0.00      PROA H  
ATOM   3097  HD2 ILE P 186      22.291   0.246  27.231  0.00  0.00      PROA H  
ATOM   3098  HD3 ILE P 186      20.481  -0.007  27.304  0.00  0.00      PROA H  
ATOM   3099  N   GLY P 187      23.493   1.999  32.492  0.00  0.00      PROA N  
ATOM   3100  CA  GLY P 187      24.297   2.653  33.532  0.00  0.00      PROA C  
ATOM   3101  C   GLY P 187      25.161   3.829  33.011  0.00  0.00      PROA C  
ATOM   3102  O   GLY P 187      25.123   4.253  31.851  0.00  0.00      PROA O  
ATOM   3103  HN  GLY P 187      23.778   1.075  32.245  0.00  0.00      PROA H  
ATOM   3104  HA1 GLY P 187      25.066   1.980  33.885  0.00  0.00      PROA H  
ATOM   3105  HA2 GLY P 187      23.623   3.083  34.258  0.00  0.00      PROA H  
ATOM   3106  N   THR P 188      25.989   4.415  33.929  0.00  0.00      PROA N  
ATOM   3107  CA  THR P 188      27.003   5.422  33.613  0.00  0.00      PROA C  
ATOM   3108  C   THR P 188      26.345   6.776  33.278  0.00  0.00      PROA C  
ATOM   3109  O   THR P 188      26.070   7.040  32.111  0.00  0.00      PROA O  
ATOM   3110  CB  THR P 188      28.008   5.005  32.638  0.00  0.00      PROA C  
ATOM   3111  CG2 THR P 188      29.070   6.101  32.466  0.00  0.00      PROA C  
ATOM   3112  OG1 THR P 188      28.656   3.794  33.026  0.00  0.00      PROA O  
ATOM   3113  HN  THR P 188      26.090   3.994  34.827  0.00  0.00      PROA H  
ATOM   3114  HA  THR P 188      27.511   5.545  34.558  0.00  0.00      PROA H  
ATOM   3115  HB  THR P 188      27.426   4.935  31.694  0.00  0.00      PROA H  
ATOM   3116  HG1 THR P 188      27.999   3.103  32.911  0.00  0.00      PROA H  
ATOM   3117 HG21 THR P 188      28.755   6.904  31.766  0.00  0.00      PROA H  
ATOM   3118 HG22 THR P 188      29.938   5.526  32.078  0.00  0.00      PROA H  
ATOM   3119 HG23 THR P 188      29.495   6.617  33.353  0.00  0.00      PROA H  
ATOM   3120  N   PRO P 189      25.936   7.519  34.243  0.00  0.00      PROA N  
ATOM   3121  CA  PRO P 189      25.208   8.797  34.080  0.00  0.00      PROA C  
ATOM   3122  C   PRO P 189      25.925   9.752  33.116  0.00  0.00      PROA C  
ATOM   3123  O   PRO P 189      27.094   9.670  32.861  0.00  0.00      PROA O  
ATOM   3124  CB  PRO P 189      24.993   9.324  35.490  0.00  0.00      PROA C  
ATOM   3125  CG  PRO P 189      24.913   8.047  36.374  0.00  0.00      PROA C  
ATOM   3126  CD  PRO P 189      25.945   7.110  35.655  0.00  0.00      PROA C  
ATOM   3127  HA  PRO P 189      24.291   8.566  33.558  0.00  0.00      PROA H  
ATOM   3128  HB1 PRO P 189      24.063   9.930  35.546  0.00  0.00      PROA H  
ATOM   3129  HB2 PRO P 189      25.878   9.894  35.844  0.00  0.00      PROA H  
ATOM   3130  HG1 PRO P 189      25.147   8.376  37.409  0.00  0.00      PROA H  
ATOM   3131  HG2 PRO P 189      23.900   7.597  36.294  0.00  0.00      PROA H  
ATOM   3132  HD1 PRO P 189      26.907   7.304  36.176  0.00  0.00      PROA H  
ATOM   3133  HD2 PRO P 189      25.619   6.054  35.773  0.00  0.00      PROA H  
ATOM   3134  N   TYR P 190      25.080  10.672  32.589  0.00  0.00      PROA N  
ATOM   3135  CA  TYR P 190      25.399  11.643  31.497  0.00  0.00      PROA C  
ATOM   3136  C   TYR P 190      26.401  12.710  32.031  0.00  0.00      PROA C  
ATOM   3137  O   TYR P 190      26.318  13.205  33.162  0.00  0.00      PROA O  
ATOM   3138  CB  TYR P 190      24.089  12.301  30.968  0.00  0.00      PROA C  
ATOM   3139  CG  TYR P 190      22.914  11.456  30.938  0.00  0.00      PROA C  
ATOM   3140  CD1 TYR P 190      21.986  11.436  32.016  0.00  0.00      PROA C  
ATOM   3141  CD2 TYR P 190      22.645  10.631  29.786  0.00  0.00      PROA C  
ATOM   3142  CE1 TYR P 190      20.817  10.645  31.892  0.00  0.00      PROA C  
ATOM   3143  CE2 TYR P 190      21.513   9.783  29.781  0.00  0.00      PROA C  
ATOM   3144  CZ  TYR P 190      20.556   9.802  30.842  0.00  0.00      PROA C  
ATOM   3145  OH  TYR P 190      19.370   9.095  30.697  0.00  0.00      PROA O  
ATOM   3146  HN  TYR P 190      24.119  10.808  32.817  0.00  0.00      PROA H  
ATOM   3147  HA  TYR P 190      25.846  11.014  30.742  0.00  0.00      PROA H  
ATOM   3148  HB1 TYR P 190      24.327  12.709  29.962  0.00  0.00      PROA H  
ATOM   3149  HB2 TYR P 190      23.792  13.212  31.532  0.00  0.00      PROA H  
ATOM   3150  HD1 TYR P 190      22.006  12.151  32.826  0.00  0.00      PROA H  
ATOM   3151  HD2 TYR P 190      23.381  10.678  28.997  0.00  0.00      PROA H  
ATOM   3152  HE1 TYR P 190      20.061  10.713  32.659  0.00  0.00      PROA H  
ATOM   3153  HE2 TYR P 190      21.389   9.111  28.945  0.00  0.00      PROA H  
ATOM   3154  HH  TYR P 190      18.908   9.330  31.505  0.00  0.00      PROA H  
ATOM   3155  N   GLN P 191      27.400  12.996  31.159  0.00  0.00      PROA N  
ATOM   3156  CA  GLN P 191      28.525  13.911  31.378  0.00  0.00      PROA C  
ATOM   3157  C   GLN P 191      28.762  14.792  30.204  0.00  0.00      PROA C  
ATOM   3158  O   GLN P 191      28.300  14.525  29.095  0.00  0.00      PROA O  
ATOM   3159  CB  GLN P 191      29.822  13.060  31.500  0.00  0.00      PROA C  
ATOM   3160  CG  GLN P 191      29.939  12.209  32.789  0.00  0.00      PROA C  
ATOM   3161  CD  GLN P 191      31.002  11.124  32.698  0.00  0.00      PROA C  
ATOM   3162  NE2 GLN P 191      30.590   9.839  32.683  0.00  0.00      PROA N  
ATOM   3163  OE1 GLN P 191      32.158  11.403  32.462  0.00  0.00      PROA O  
ATOM   3164  HN  GLN P 191      27.397  12.570  30.258  0.00  0.00      PROA H  
ATOM   3165  HA  GLN P 191      28.276  14.681  32.094  0.00  0.00      PROA H  
ATOM   3166  HB1 GLN P 191      30.737  13.688  31.506  0.00  0.00      PROA H  
ATOM   3167  HB2 GLN P 191      29.934  12.439  30.585  0.00  0.00      PROA H  
ATOM   3168  HG1 GLN P 191      28.926  11.802  32.993  0.00  0.00      PROA H  
ATOM   3169  HG2 GLN P 191      30.244  12.830  33.659  0.00  0.00      PROA H  
ATOM   3170 HE21 GLN P 191      31.298   9.134  32.650  0.00  0.00      PROA H  
ATOM   3171 HE22 GLN P 191      29.628   9.599  32.818  0.00  0.00      PROA H  
ATOM   3172  N   PHE P 192      29.451  15.890  30.451  0.00  0.00      PROA N  
ATOM   3173  CA  PHE P 192      29.646  17.080  29.651  0.00  0.00      PROA C  
ATOM   3174  C   PHE P 192      28.450  17.661  29.135  0.00  0.00      PROA C  
ATOM   3175  O   PHE P 192      28.364  18.091  27.992  0.00  0.00      PROA O  
ATOM   3176  CB  PHE P 192      30.737  16.798  28.558  0.00  0.00      PROA C  
ATOM   3177  CG  PHE P 192      31.973  16.177  29.214  0.00  0.00      PROA C  
ATOM   3178  CD1 PHE P 192      32.670  16.937  30.117  0.00  0.00      PROA C  
ATOM   3179  CD2 PHE P 192      32.528  14.993  28.743  0.00  0.00      PROA C  
ATOM   3180  CE1 PHE P 192      33.940  16.570  30.549  0.00  0.00      PROA C  
ATOM   3181  CE2 PHE P 192      33.836  14.498  29.180  0.00  0.00      PROA C  
ATOM   3182  CZ  PHE P 192      34.545  15.297  30.107  0.00  0.00      PROA C  
ATOM   3183  HN  PHE P 192      29.929  15.928  31.325  0.00  0.00      PROA H  
ATOM   3184  HA  PHE P 192      30.106  17.898  30.185  0.00  0.00      PROA H  
ATOM   3185  HB1 PHE P 192      30.962  17.795  28.121  0.00  0.00      PROA H  
ATOM   3186  HB2 PHE P 192      30.285  16.137  27.789  0.00  0.00      PROA H  
ATOM   3187  HD1 PHE P 192      32.417  17.906  30.523  0.00  0.00      PROA H  
ATOM   3188  HD2 PHE P 192      31.984  14.423  28.004  0.00  0.00      PROA H  
ATOM   3189  HE1 PHE P 192      34.477  17.100  31.322  0.00  0.00      PROA H  
ATOM   3190  HE2 PHE P 192      34.251  13.567  28.822  0.00  0.00      PROA H  
ATOM   3191  HZ  PHE P 192      35.555  15.036  30.388  0.00  0.00      PROA H  
ATOM   3192  N   ASN P 193      27.411  17.631  29.975  0.00  0.00      PROA N  
ATOM   3193  CA  ASN P 193      26.032  17.789  29.719  0.00  0.00      PROA C  
ATOM   3194  C   ASN P 193      25.480  19.192  30.007  0.00  0.00      PROA C  
ATOM   3195  O   ASN P 193      24.251  19.310  30.208  0.00  0.00      PROA O  
ATOM   3196  CB  ASN P 193      25.312  16.663  30.579  0.00  0.00      PROA C  
ATOM   3197  CG  ASN P 193      23.859  16.548  30.201  0.00  0.00      PROA C  
ATOM   3198  ND2 ASN P 193      22.982  16.564  31.212  0.00  0.00      PROA N  
ATOM   3199  OD1 ASN P 193      23.507  16.537  28.991  0.00  0.00      PROA O  
ATOM   3200  HN  ASN P 193      27.701  17.371  30.892  0.00  0.00      PROA H  
ATOM   3201  HA  ASN P 193      25.900  17.601  28.663  0.00  0.00      PROA H  
ATOM   3202  HB1 ASN P 193      25.359  16.914  31.660  0.00  0.00      PROA H  
ATOM   3203  HB2 ASN P 193      25.813  15.673  30.528  0.00  0.00      PROA H  
ATOM   3204 HD21 ASN P 193      23.325  16.801  32.121  0.00  0.00      PROA H  
ATOM   3205 HD22 ASN P 193      21.997  16.555  31.037  0.00  0.00      PROA H  
ATOM   3206  N   GLY P 194      26.289  20.236  30.140  0.00  0.00      PROA N  
ATOM   3207  CA  GLY P 194      25.899  21.617  30.444  0.00  0.00      PROA C  
ATOM   3208  C   GLY P 194      25.297  22.399  29.328  0.00  0.00      PROA C  
ATOM   3209  O   GLY P 194      25.317  22.015  28.174  0.00  0.00      PROA O  
ATOM   3210  HN  GLY P 194      27.263  20.110  29.968  0.00  0.00      PROA H  
ATOM   3211  HA1 GLY P 194      26.792  22.151  30.736  0.00  0.00      PROA H  
ATOM   3212  HA2 GLY P 194      25.142  21.618  31.214  0.00  0.00      PROA H  
ATOM   3213  N   SER P 195      24.619  23.570  29.556  0.00  0.00      PROA N  
ATOM   3214  CA  SER P 195      23.934  24.385  28.558  0.00  0.00      PROA C  
ATOM   3215  C   SER P 195      24.870  24.915  27.537  0.00  0.00      PROA C  
ATOM   3216  O   SER P 195      25.822  25.591  27.807  0.00  0.00      PROA O  
ATOM   3217  CB  SER P 195      23.205  25.557  29.277  0.00  0.00      PROA C  
ATOM   3218  OG  SER P 195      21.992  25.864  28.588  0.00  0.00      PROA O  
ATOM   3219  HN  SER P 195      24.603  23.840  30.515  0.00  0.00      PROA H  
ATOM   3220  HA  SER P 195      23.267  23.682  28.083  0.00  0.00      PROA H  
ATOM   3221  HB1 SER P 195      23.804  26.478  29.443  0.00  0.00      PROA H  
ATOM   3222  HB2 SER P 195      22.952  25.313  30.331  0.00  0.00      PROA H  
ATOM   3223  HG1 SER P 195      21.675  26.665  29.013  0.00  0.00      PROA H  
ATOM   3224  N   GLY P 196      24.639  24.616  26.248  0.00  0.00      PROA N  
ATOM   3225  CA  GLY P 196      25.527  25.007  25.149  0.00  0.00      PROA C  
ATOM   3226  C   GLY P 196      26.761  24.223  24.829  0.00  0.00      PROA C  
ATOM   3227  O   GLY P 196      27.650  24.720  24.177  0.00  0.00      PROA O  
ATOM   3228  HN  GLY P 196      23.813  24.106  26.022  0.00  0.00      PROA H  
ATOM   3229  HA1 GLY P 196      25.920  26.003  25.297  0.00  0.00      PROA H  
ATOM   3230  HA2 GLY P 196      24.875  24.956  24.290  0.00  0.00      PROA H  
ATOM   3231  N   SER P 197      26.824  22.938  25.334  0.00  0.00      PROA N  
ATOM   3232  CA  SER P 197      28.021  22.016  25.073  0.00  0.00      PROA C  
ATOM   3233  C   SER P 197      27.821  21.029  23.951  0.00  0.00      PROA C  
ATOM   3234  O   SER P 197      28.682  20.194  23.651  0.00  0.00      PROA O  
ATOM   3235  CB  SER P 197      28.205  21.201  26.374  0.00  0.00      PROA C  
ATOM   3236  OG  SER P 197      28.227  22.063  27.476  0.00  0.00      PROA O  
ATOM   3237  HN  SER P 197      26.086  22.453  25.796  0.00  0.00      PROA H  
ATOM   3238  HA  SER P 197      28.933  22.506  24.763  0.00  0.00      PROA H  
ATOM   3239  HB1 SER P 197      29.185  20.686  26.279  0.00  0.00      PROA H  
ATOM   3240  HB2 SER P 197      27.368  20.487  26.528  0.00  0.00      PROA H  
ATOM   3241  HG1 SER P 197      27.335  22.411  27.534  0.00  0.00      PROA H  
ATOM   3242  N   GLY P 198      26.608  21.141  23.372  0.00  0.00      PROA N  
ATOM   3243  CA  GLY P 198      26.036  20.206  22.481  0.00  0.00      PROA C  
ATOM   3244  C   GLY P 198      25.760  18.832  23.079  0.00  0.00      PROA C  
ATOM   3245  O   GLY P 198      25.689  18.738  24.322  0.00  0.00      PROA O  
ATOM   3246  HN  GLY P 198      26.096  21.982  23.532  0.00  0.00      PROA H  
ATOM   3247  HA1 GLY P 198      26.747  20.016  21.690  0.00  0.00      PROA H  
ATOM   3248  HA2 GLY P 198      25.037  20.503  22.202  0.00  0.00      PROA H  
ATOM   3249  N   LYS P 199      25.609  17.809  22.245  0.00  0.00      PROA N  
ATOM   3250  CA  LYS P 199      25.278  16.412  22.633  0.00  0.00      PROA C  
ATOM   3251  C   LYS P 199      26.205  15.921  23.760  0.00  0.00      PROA C  
ATOM   3252  O   LYS P 199      27.401  16.186  23.759  0.00  0.00      PROA O  
ATOM   3253  CB  LYS P 199      25.411  15.536  21.347  0.00  0.00      PROA C  
ATOM   3254  CG  LYS P 199      24.707  16.054  20.019  0.00  0.00      PROA C  
ATOM   3255  CD  LYS P 199      23.170  15.916  20.107  0.00  0.00      PROA C  
ATOM   3256  CE  LYS P 199      22.448  16.351  18.780  0.00  0.00      PROA C  
ATOM   3257  NZ  LYS P 199      22.547  17.826  18.545  0.00  0.00      PROA N1+
ATOM   3258  HN  LYS P 199      25.911  17.954  21.306  0.00  0.00      PROA H  
ATOM   3259  HA  LYS P 199      24.285  16.388  23.053  0.00  0.00      PROA H  
ATOM   3260  HB1 LYS P 199      24.906  14.556  21.487  0.00  0.00      PROA H  
ATOM   3261  HB2 LYS P 199      26.496  15.376  21.169  0.00  0.00      PROA H  
ATOM   3262  HG1 LYS P 199      25.013  15.317  19.246  0.00  0.00      PROA H  
ATOM   3263  HG2 LYS P 199      24.969  17.076  19.673  0.00  0.00      PROA H  
ATOM   3264  HD1 LYS P 199      22.736  16.524  20.929  0.00  0.00      PROA H  
ATOM   3265  HD2 LYS P 199      22.879  14.891  20.422  0.00  0.00      PROA H  
ATOM   3266  HE1 LYS P 199      21.360  16.194  18.939  0.00  0.00      PROA H  
ATOM   3267  HE2 LYS P 199      22.890  15.928  17.853  0.00  0.00      PROA H  
ATOM   3268  HZ1 LYS P 199      21.868  18.366  19.119  0.00  0.00      PROA H  
ATOM   3269  HZ2 LYS P 199      22.261  17.957  17.553  0.00  0.00      PROA H  
ATOM   3270  HZ3 LYS P 199      23.413  18.364  18.749  0.00  0.00      PROA H  
ATOM   3271  N   TRP P 200      25.572  15.393  24.874  0.00  0.00      PROA N  
ATOM   3272  CA  TRP P 200      26.215  14.761  25.951  0.00  0.00      PROA C  
ATOM   3273  C   TRP P 200      27.158  13.654  25.693  0.00  0.00      PROA C  
ATOM   3274  O   TRP P 200      26.983  12.928  24.748  0.00  0.00      PROA O  
ATOM   3275  CB  TRP P 200      25.143  14.327  27.054  0.00  0.00      PROA C  
ATOM   3276  CG  TRP P 200      23.832  13.679  26.637  0.00  0.00      PROA C  
ATOM   3277  CD1 TRP P 200      22.584  14.300  26.745  0.00  0.00      PROA C  
ATOM   3278  CD2 TRP P 200      23.526  12.248  26.430  0.00  0.00      PROA C  
ATOM   3279  CE2 TRP P 200      22.100  12.176  26.300  0.00  0.00      PROA C  
ATOM   3280  CE3 TRP P 200      24.315  11.160  26.166  0.00  0.00      PROA C  
ATOM   3281  NE1 TRP P 200      21.553  13.383  26.558  0.00  0.00      PROA N  
ATOM   3282  CZ2 TRP P 200      21.536  11.001  25.988  0.00  0.00      PROA C  
ATOM   3283  CZ3 TRP P 200      23.668   9.997  25.787  0.00  0.00      PROA C  
ATOM   3284  CH2 TRP P 200      22.277   9.845  25.771  0.00  0.00      PROA C  
ATOM   3285  HN  TRP P 200      24.588  15.245  24.934  0.00  0.00      PROA H  
ATOM   3286  HA  TRP P 200      26.841  15.500  26.431  0.00  0.00      PROA H  
ATOM   3287  HB1 TRP P 200      24.952  15.293  27.567  0.00  0.00      PROA H  
ATOM   3288  HB2 TRP P 200      25.713  13.686  27.761  0.00  0.00      PROA H  
ATOM   3289  HD1 TRP P 200      22.384  15.318  27.046  0.00  0.00      PROA H  
ATOM   3290  HE1 TRP P 200      20.585  13.497  26.510  0.00  0.00      PROA H  
ATOM   3291  HE3 TRP P 200      25.395  11.181  26.164  0.00  0.00      PROA H  
ATOM   3292  HZ2 TRP P 200      20.470  11.073  25.829  0.00  0.00      PROA H  
ATOM   3293  HZ3 TRP P 200      24.350   9.348  25.258  0.00  0.00      PROA H  
ATOM   3294  HH2 TRP P 200      21.747   8.945  25.495  0.00  0.00      PROA H  
ATOM   3295  N   GLU P 201      28.142  13.458  26.623  0.00  0.00      PROA N  
ATOM   3296  CA  GLU P 201      28.874  12.202  26.671  0.00  0.00      PROA C  
ATOM   3297  C   GLU P 201      28.339  11.507  27.923  0.00  0.00      PROA C  
ATOM   3298  O   GLU P 201      27.266  11.855  28.474  0.00  0.00      PROA O  
ATOM   3299  CB  GLU P 201      30.392  12.376  26.851  0.00  0.00      PROA C  
ATOM   3300  CG  GLU P 201      31.279  13.140  25.738  0.00  0.00      PROA C  
ATOM   3301  CD  GLU P 201      30.724  12.788  24.323  0.00  0.00      PROA C  
ATOM   3302  OE1 GLU P 201      30.388  11.551  24.179  0.00  0.00      PROA O  
ATOM   3303  OE2 GLU P 201      30.774  13.580  23.320  0.00  0.00      PROA O1-
ATOM   3304  HN  GLU P 201      28.276  14.033  27.427  0.00  0.00      PROA H  
ATOM   3305  HA  GLU P 201      28.723  11.590  25.794  0.00  0.00      PROA H  
ATOM   3306  HB1 GLU P 201      30.737  11.323  26.769  0.00  0.00      PROA H  
ATOM   3307  HB2 GLU P 201      30.617  12.838  27.837  0.00  0.00      PROA H  
ATOM   3308  HG1 GLU P 201      32.382  13.008  25.757  0.00  0.00      PROA H  
ATOM   3309  HG2 GLU P 201      31.054  14.223  25.847  0.00  0.00      PROA H  
ATOM   3310  N   GLY P 202      29.084  10.372  28.320  0.00  0.00      PROA N  
ATOM   3311  CA  GLY P 202      28.432   9.291  29.126  0.00  0.00      PROA C  
ATOM   3312  C   GLY P 202      27.170   8.750  28.485  0.00  0.00      PROA C  
ATOM   3313  O   GLY P 202      26.920   8.885  27.325  0.00  0.00      PROA O  
ATOM   3314  HN  GLY P 202      29.888  10.045  27.828  0.00  0.00      PROA H  
ATOM   3315  HA1 GLY P 202      28.060   9.741  30.035  0.00  0.00      PROA H  
ATOM   3316  HA2 GLY P 202      29.168   8.508  29.231  0.00  0.00      PROA H  
ATOM   3317  N   GLY P 203      26.379   8.026  29.319  0.00  0.00      PROA N  
ATOM   3318  CA  GLY P 203      25.176   7.384  29.003  0.00  0.00      PROA C  
ATOM   3319  C   GLY P 203      25.275   6.337  27.935  0.00  0.00      PROA C  
ATOM   3320  O   GLY P 203      26.346   5.731  27.681  0.00  0.00      PROA O  
ATOM   3321  HN  GLY P 203      26.709   7.792  30.230  0.00  0.00      PROA H  
ATOM   3322  HA1 GLY P 203      24.352   8.037  28.757  0.00  0.00      PROA H  
ATOM   3323  HA2 GLY P 203      24.878   6.809  29.867  0.00  0.00      PROA H  
ATOM   3324  N   PRO P 204      24.113   6.025  27.268  0.00  0.00      PROA N  
ATOM   3325  CA  PRO P 204      24.005   5.258  26.009  0.00  0.00      PROA C  
ATOM   3326  C   PRO P 204      25.030   5.568  24.959  0.00  0.00      PROA C  
ATOM   3327  O   PRO P 204      25.155   6.712  24.481  0.00  0.00      PROA O  
ATOM   3328  CB  PRO P 204      22.641   5.673  25.473  0.00  0.00      PROA C  
ATOM   3329  CG  PRO P 204      21.801   5.718  26.782  0.00  0.00      PROA C  
ATOM   3330  CD  PRO P 204      22.761   6.222  27.844  0.00  0.00      PROA C  
ATOM   3331  HA  PRO P 204      23.952   4.181  26.049  0.00  0.00      PROA H  
ATOM   3332  HB1 PRO P 204      22.243   4.871  24.816  0.00  0.00      PROA H  
ATOM   3333  HB2 PRO P 204      22.594   6.642  24.932  0.00  0.00      PROA H  
ATOM   3334  HG1 PRO P 204      20.883   6.317  26.598  0.00  0.00      PROA H  
ATOM   3335  HG2 PRO P 204      21.478   4.705  27.103  0.00  0.00      PROA H  
ATOM   3336  HD1 PRO P 204      22.546   7.312  27.861  0.00  0.00      PROA H  
ATOM   3337  HD2 PRO P 204      22.776   5.705  28.827  0.00  0.00      PROA H  
ATOM   3338  N   SER P 205      25.700   4.518  24.423  0.00  0.00      PROA N  
ATOM   3339  CA  SER P 205      26.506   4.532  23.151  0.00  0.00      PROA C  
ATOM   3340  C   SER P 205      25.924   5.273  21.977  0.00  0.00      PROA C  
ATOM   3341  O   SER P 205      24.736   5.075  21.602  0.00  0.00      PROA O  
ATOM   3342  CB  SER P 205      26.984   3.086  22.631  0.00  0.00      PROA C  
ATOM   3343  OG  SER P 205      26.971   2.649  21.245  0.00  0.00      PROA O  
ATOM   3344  HN  SER P 205      25.567   3.624  24.844  0.00  0.00      PROA H  
ATOM   3345  HA  SER P 205      27.435   5.035  23.376  0.00  0.00      PROA H  
ATOM   3346  HB1 SER P 205      26.373   2.373  23.224  0.00  0.00      PROA H  
ATOM   3347  HB2 SER P 205      28.001   2.917  23.044  0.00  0.00      PROA H  
ATOM   3348  HG1 SER P 205      27.092   1.702  21.145  0.00  0.00      PROA H  
ATOM   3349  N   LYS P 206      26.791   6.086  21.279  0.00  0.00      PROA N  
ATOM   3350  CA  LYS P 206      26.423   6.854  20.111  0.00  0.00      PROA C  
ATOM   3351  C   LYS P 206      25.861   6.032  18.857  0.00  0.00      PROA C  
ATOM   3352  O   LYS P 206      24.725   6.324  18.403  0.00  0.00      PROA O  
ATOM   3353  CB  LYS P 206      27.581   7.742  19.639  0.00  0.00      PROA C  
ATOM   3354  CG  LYS P 206      27.881   8.862  20.606  0.00  0.00      PROA C  
ATOM   3355  CD  LYS P 206      26.746   9.687  21.158  0.00  0.00      PROA C  
ATOM   3356  CE  LYS P 206      27.167  11.113  21.665  0.00  0.00      PROA C  
ATOM   3357  NZ  LYS P 206      27.913  10.953  22.978  0.00  0.00      PROA N1+
ATOM   3358  HN  LYS P 206      27.693   6.247  21.671  0.00  0.00      PROA H  
ATOM   3359  HA  LYS P 206      25.630   7.482  20.489  0.00  0.00      PROA H  
ATOM   3360  HB1 LYS P 206      27.298   8.238  18.687  0.00  0.00      PROA H  
ATOM   3361  HB2 LYS P 206      28.465   7.096  19.449  0.00  0.00      PROA H  
ATOM   3362  HG1 LYS P 206      28.533   9.563  20.042  0.00  0.00      PROA H  
ATOM   3363  HG2 LYS P 206      28.633   8.567  21.369  0.00  0.00      PROA H  
ATOM   3364  HD1 LYS P 206      26.244   9.146  21.989  0.00  0.00      PROA H  
ATOM   3365  HD2 LYS P 206      25.948   9.861  20.406  0.00  0.00      PROA H  
ATOM   3366  HE1 LYS P 206      26.296  11.725  21.983  0.00  0.00      PROA H  
ATOM   3367  HE2 LYS P 206      27.747  11.629  20.870  0.00  0.00      PROA H  
ATOM   3368  HZ1 LYS P 206      28.945  10.844  23.053  0.00  0.00      PROA H  
ATOM   3369  HZ2 LYS P 206      27.549  10.073  23.396  0.00  0.00      PROA H  
ATOM   3370  HZ3 LYS P 206      27.589  11.740  23.577  0.00  0.00      PROA H  
ATOM   3371  N   ASN P 207      26.514   4.909  18.535  0.00  0.00      PROA N  
ATOM   3372  CA  ASN P 207      26.057   3.991  17.515  0.00  0.00      PROA C  
ATOM   3373  C   ASN P 207      24.791   3.316  18.019  0.00  0.00      PROA C  
ATOM   3374  O   ASN P 207      23.904   3.063  17.205  0.00  0.00      PROA O  
ATOM   3375  CB  ASN P 207      27.068   2.802  17.183  0.00  0.00      PROA C  
ATOM   3376  CG  ASN P 207      28.316   3.307  16.536  0.00  0.00      PROA C  
ATOM   3377  ND2 ASN P 207      29.119   2.412  15.982  0.00  0.00      PROA N  
ATOM   3378  OD1 ASN P 207      28.540   4.566  16.358  0.00  0.00      PROA O  
ATOM   3379  HN  ASN P 207      27.363   4.638  18.981  0.00  0.00      PROA H  
ATOM   3380  HA  ASN P 207      25.775   4.531  16.623  0.00  0.00      PROA H  
ATOM   3381  HB1 ASN P 207      26.706   1.983  16.525  0.00  0.00      PROA H  
ATOM   3382  HB2 ASN P 207      27.395   2.438  18.181  0.00  0.00      PROA H  
ATOM   3383 HD21 ASN P 207      30.048   2.699  15.748  0.00  0.00      PROA H  
ATOM   3384 HD22 ASN P 207      28.858   1.452  16.084  0.00  0.00      PROA H  
ATOM   3385  N   SER P 208      24.661   3.075  19.323  0.00  0.00      PROA N  
ATOM   3386  CA  SER P 208      23.443   2.465  19.841  0.00  0.00      PROA C  
ATOM   3387  C   SER P 208      22.215   3.312  19.633  0.00  0.00      PROA C  
ATOM   3388  O   SER P 208      21.170   2.940  19.119  0.00  0.00      PROA O  
ATOM   3389  CB  SER P 208      23.597   2.077  21.358  0.00  0.00      PROA C  
ATOM   3390  OG  SER P 208      22.519   1.272  21.904  0.00  0.00      PROA O  
ATOM   3391  HN  SER P 208      25.312   3.475  19.964  0.00  0.00      PROA H  
ATOM   3392  HA  SER P 208      23.237   1.543  19.318  0.00  0.00      PROA H  
ATOM   3393  HB1 SER P 208      23.795   2.965  21.994  0.00  0.00      PROA H  
ATOM   3394  HB2 SER P 208      24.545   1.515  21.509  0.00  0.00      PROA H  
ATOM   3395  HG1 SER P 208      22.591   0.507  21.330  0.00  0.00      PROA H  
ATOM   3396  N   VAL P 209      22.278   4.591  19.936  0.00  0.00      PROA N  
ATOM   3397  CA  VAL P 209      21.392   5.685  19.648  0.00  0.00      PROA C  
ATOM   3398  C   VAL P 209      21.134   5.875  18.123  0.00  0.00      PROA C  
ATOM   3399  O   VAL P 209      19.977   6.075  17.706  0.00  0.00      PROA O  
ATOM   3400  CB  VAL P 209      21.772   6.945  20.326  0.00  0.00      PROA C  
ATOM   3401  CG1 VAL P 209      20.858   8.144  20.093  0.00  0.00      PROA C  
ATOM   3402  CG2 VAL P 209      21.730   6.772  21.844  0.00  0.00      PROA C  
ATOM   3403  HN  VAL P 209      23.070   4.834  20.489  0.00  0.00      PROA H  
ATOM   3404  HA  VAL P 209      20.381   5.392  19.892  0.00  0.00      PROA H  
ATOM   3405  HB  VAL P 209      22.831   7.152  20.063  0.00  0.00      PROA H  
ATOM   3406 HG11 VAL P 209      20.976   9.010  20.778  0.00  0.00      PROA H  
ATOM   3407 HG12 VAL P 209      19.802   7.801  20.070  0.00  0.00      PROA H  
ATOM   3408 HG13 VAL P 209      21.005   8.543  19.066  0.00  0.00      PROA H  
ATOM   3409 HG21 VAL P 209      22.018   7.709  22.366  0.00  0.00      PROA H  
ATOM   3410 HG22 VAL P 209      22.324   5.897  22.185  0.00  0.00      PROA H  
ATOM   3411 HG23 VAL P 209      20.708   6.461  22.148  0.00  0.00      PROA H  
ATOM   3412  N   TYR P 210      22.215   5.767  17.264  0.00  0.00      PROA N  
ATOM   3413  CA  TYR P 210      22.035   5.714  15.822  0.00  0.00      PROA C  
ATOM   3414  C   TYR P 210      21.150   4.583  15.386  0.00  0.00      PROA C  
ATOM   3415  O   TYR P 210      20.145   4.798  14.664  0.00  0.00      PROA O  
ATOM   3416  CB  TYR P 210      23.347   5.792  15.054  0.00  0.00      PROA C  
ATOM   3417  CG  TYR P 210      23.062   5.695  13.600  0.00  0.00      PROA C  
ATOM   3418  CD1 TYR P 210      22.174   6.536  12.994  0.00  0.00      PROA C  
ATOM   3419  CD2 TYR P 210      23.906   4.973  12.780  0.00  0.00      PROA C  
ATOM   3420  CE1 TYR P 210      21.953   6.510  11.576  0.00  0.00      PROA C  
ATOM   3421  CE2 TYR P 210      23.759   4.895  11.408  0.00  0.00      PROA C  
ATOM   3422  CZ  TYR P 210      22.729   5.612  10.819  0.00  0.00      PROA C  
ATOM   3423  OH  TYR P 210      22.579   5.718   9.449  0.00  0.00      PROA O  
ATOM   3424  HN  TYR P 210      23.157   5.727  17.591  0.00  0.00      PROA H  
ATOM   3425  HA  TYR P 210      21.438   6.561  15.522  0.00  0.00      PROA H  
ATOM   3426  HB1 TYR P 210      24.085   5.001  15.304  0.00  0.00      PROA H  
ATOM   3427  HB2 TYR P 210      23.836   6.766  15.264  0.00  0.00      PROA H  
ATOM   3428  HD1 TYR P 210      21.556   7.220  13.555  0.00  0.00      PROA H  
ATOM   3429  HD2 TYR P 210      24.668   4.391  13.276  0.00  0.00      PROA H  
ATOM   3430  HE1 TYR P 210      21.246   7.132  11.048  0.00  0.00      PROA H  
ATOM   3431  HE2 TYR P 210      24.464   4.318  10.827  0.00  0.00      PROA H  
ATOM   3432  HH  TYR P 210      23.483   5.633   9.136  0.00  0.00      PROA H  
ATOM   3433  N   ILE P 211      21.455   3.321  15.773  0.00  0.00      PROA N  
ATOM   3434  CA  ILE P 211      20.618   2.162  15.581  0.00  0.00      PROA C  
ATOM   3435  C   ILE P 211      19.103   2.248  15.859  0.00  0.00      PROA C  
ATOM   3436  O   ILE P 211      18.242   1.889  15.061  0.00  0.00      PROA O  
ATOM   3437  CB  ILE P 211      21.262   0.961  16.252  0.00  0.00      PROA C  
ATOM   3438  CG1 ILE P 211      22.519   0.674  15.320  0.00  0.00      PROA C  
ATOM   3439  CG2 ILE P 211      20.437  -0.310  16.359  0.00  0.00      PROA C  
ATOM   3440  CD  ILE P 211      23.398  -0.459  15.844  0.00  0.00      PROA C  
ATOM   3441  HN  ILE P 211      22.197   3.231  16.433  0.00  0.00      PROA H  
ATOM   3442  HA  ILE P 211      20.621   1.970  14.518  0.00  0.00      PROA H  
ATOM   3443  HB  ILE P 211      21.663   1.266  17.242  0.00  0.00      PROA H  
ATOM   3444 HG11 ILE P 211      23.030   1.607  14.998  0.00  0.00      PROA H  
ATOM   3445 HG12 ILE P 211      22.085   0.431  14.326  0.00  0.00      PROA H  
ATOM   3446 HG21 ILE P 211      19.537  -0.185  16.999  0.00  0.00      PROA H  
ATOM   3447 HG22 ILE P 211      21.068  -1.079  16.854  0.00  0.00      PROA H  
ATOM   3448 HG23 ILE P 211      20.032  -0.771  15.433  0.00  0.00      PROA H  
ATOM   3449  HD1 ILE P 211      23.336  -0.511  16.952  0.00  0.00      PROA H  
ATOM   3450  HD2 ILE P 211      24.447  -0.345  15.497  0.00  0.00      PROA H  
ATOM   3451  HD3 ILE P 211      22.971  -1.450  15.583  0.00  0.00      PROA H  
ATOM   3452  N   SER P 212      18.749   2.780  17.071  0.00  0.00      PROA N  
ATOM   3453  CA  SER P 212      17.408   3.052  17.535  0.00  0.00      PROA C  
ATOM   3454  C   SER P 212      16.783   4.160  16.793  0.00  0.00      PROA C  
ATOM   3455  O   SER P 212      15.621   4.002  16.462  0.00  0.00      PROA O  
ATOM   3456  CB  SER P 212      17.339   3.476  19.063  0.00  0.00      PROA C  
ATOM   3457  OG  SER P 212      17.444   2.251  19.854  0.00  0.00      PROA O  
ATOM   3458  HN  SER P 212      19.466   3.049  17.710  0.00  0.00      PROA H  
ATOM   3459  HA  SER P 212      16.718   2.253  17.309  0.00  0.00      PROA H  
ATOM   3460  HB1 SER P 212      16.399   4.019  19.298  0.00  0.00      PROA H  
ATOM   3461  HB2 SER P 212      18.248   4.078  19.278  0.00  0.00      PROA H  
ATOM   3462  HG1 SER P 212      18.394   2.131  19.914  0.00  0.00      PROA H  
ATOM   3463  N   SER P 213      17.484   5.306  16.446  0.00  0.00      PROA N  
ATOM   3464  CA  SER P 213      16.972   6.383  15.510  0.00  0.00      PROA C  
ATOM   3465  C   SER P 213      16.682   5.822  14.119  0.00  0.00      PROA C  
ATOM   3466  O   SER P 213      15.698   6.183  13.508  0.00  0.00      PROA O  
ATOM   3467  CB  SER P 213      17.941   7.692  15.422  0.00  0.00      PROA C  
ATOM   3468  OG  SER P 213      17.688   8.401  16.617  0.00  0.00      PROA O  
ATOM   3469  HN  SER P 213      18.409   5.508  16.758  0.00  0.00      PROA H  
ATOM   3470  HA  SER P 213      15.990   6.696  15.831  0.00  0.00      PROA H  
ATOM   3471  HB1 SER P 213      17.684   8.444  14.646  0.00  0.00      PROA H  
ATOM   3472  HB2 SER P 213      18.952   7.231  15.466  0.00  0.00      PROA H  
ATOM   3473  HG1 SER P 213      17.803   7.865  17.405  0.00  0.00      PROA H  
ATOM   3474  N   LEU P 214      17.636   4.933  13.686  0.00  0.00      PROA N  
ATOM   3475  CA  LEU P 214      17.620   4.260  12.350  0.00  0.00      PROA C  
ATOM   3476  C   LEU P 214      16.408   3.447  12.230  0.00  0.00      PROA C  
ATOM   3477  O   LEU P 214      15.566   3.490  11.375  0.00  0.00      PROA O  
ATOM   3478  CB  LEU P 214      18.934   3.459  12.145  0.00  0.00      PROA C  
ATOM   3479  CG  LEU P 214      19.036   2.746  10.744  0.00  0.00      PROA C  
ATOM   3480  CD1 LEU P 214      18.532   3.563   9.559  0.00  0.00      PROA C  
ATOM   3481  CD2 LEU P 214      20.475   2.282  10.517  0.00  0.00      PROA C  
ATOM   3482  HN  LEU P 214      18.439   4.930  14.277  0.00  0.00      PROA H  
ATOM   3483  HA  LEU P 214      17.554   4.982  11.550  0.00  0.00      PROA H  
ATOM   3484  HB1 LEU P 214      19.092   2.667  12.908  0.00  0.00      PROA H  
ATOM   3485  HB2 LEU P 214      19.805   4.149  12.104  0.00  0.00      PROA H  
ATOM   3486  HG  LEU P 214      18.383   1.852  10.836  0.00  0.00      PROA H  
ATOM   3487 HD11 LEU P 214      17.511   3.969   9.720  0.00  0.00      PROA H  
ATOM   3488 HD12 LEU P 214      18.626   2.955   8.632  0.00  0.00      PROA H  
ATOM   3489 HD13 LEU P 214      19.191   4.430   9.343  0.00  0.00      PROA H  
ATOM   3490 HD21 LEU P 214      21.252   3.075  10.513  0.00  0.00      PROA H  
ATOM   3491 HD22 LEU P 214      20.575   1.737   9.554  0.00  0.00      PROA H  
ATOM   3492 HD23 LEU P 214      20.729   1.587  11.345  0.00  0.00      PROA H  
ATOM   3493  N   TYR P 215      16.152   2.669  13.227  0.00  0.00      PROA N  
ATOM   3494  CA  TYR P 215      15.087   1.702  13.391  0.00  0.00      PROA C  
ATOM   3495  C   TYR P 215      13.747   2.360  13.354  0.00  0.00      PROA C  
ATOM   3496  O   TYR P 215      12.876   1.963  12.618  0.00  0.00      PROA O  
ATOM   3497  CB  TYR P 215      15.455   0.840  14.639  0.00  0.00      PROA C  
ATOM   3498  CG  TYR P 215      14.284   0.263  15.457  0.00  0.00      PROA C  
ATOM   3499  CD1 TYR P 215      13.717  -0.939  15.078  0.00  0.00      PROA C  
ATOM   3500  CD2 TYR P 215      14.013   0.750  16.725  0.00  0.00      PROA C  
ATOM   3501  CE1 TYR P 215      12.797  -1.539  15.859  0.00  0.00      PROA C  
ATOM   3502  CE2 TYR P 215      13.013   0.145  17.561  0.00  0.00      PROA C  
ATOM   3503  CZ  TYR P 215      12.348  -0.987  17.071  0.00  0.00      PROA C  
ATOM   3504  OH  TYR P 215      11.359  -1.653  17.857  0.00  0.00      PROA O  
ATOM   3505  HN  TYR P 215      16.792   2.541  13.982  0.00  0.00      PROA H  
ATOM   3506  HA  TYR P 215      15.075   1.019  12.554  0.00  0.00      PROA H  
ATOM   3507  HB1 TYR P 215      15.994   1.488  15.362  0.00  0.00      PROA H  
ATOM   3508  HB2 TYR P 215      16.102  -0.026  14.381  0.00  0.00      PROA H  
ATOM   3509  HD1 TYR P 215      14.049  -1.405  14.163  0.00  0.00      PROA H  
ATOM   3510  HD2 TYR P 215      14.415   1.636  17.193  0.00  0.00      PROA H  
ATOM   3511  HE1 TYR P 215      12.399  -2.473  15.488  0.00  0.00      PROA H  
ATOM   3512  HE2 TYR P 215      12.770   0.589  18.515  0.00  0.00      PROA H  
ATOM   3513  HH  TYR P 215      11.593  -1.523  18.779  0.00  0.00      PROA H  
ATOM   3514  N   PHE P 216      13.615   3.438  14.171  0.00  0.00      PROA N  
ATOM   3515  CA  PHE P 216      12.452   4.312  14.184  0.00  0.00      PROA C  
ATOM   3516  C   PHE P 216      12.056   5.030  12.897  0.00  0.00      PROA C  
ATOM   3517  O   PHE P 216      10.876   5.116  12.576  0.00  0.00      PROA O  
ATOM   3518  CB  PHE P 216      12.482   5.353  15.451  0.00  0.00      PROA C  
ATOM   3519  CG  PHE P 216      11.377   6.379  15.460  0.00  0.00      PROA C  
ATOM   3520  CD1 PHE P 216      10.104   6.005  15.977  0.00  0.00      PROA C  
ATOM   3521  CD2 PHE P 216      11.574   7.734  15.134  0.00  0.00      PROA C  
ATOM   3522  CE1 PHE P 216       9.076   6.982  16.093  0.00  0.00      PROA C  
ATOM   3523  CE2 PHE P 216      10.572   8.696  15.252  0.00  0.00      PROA C  
ATOM   3524  CZ  PHE P 216       9.258   8.340  15.673  0.00  0.00      PROA C  
ATOM   3525  HN  PHE P 216      14.355   3.584  14.823  0.00  0.00      PROA H  
ATOM   3526  HA  PHE P 216      11.625   3.636  14.341  0.00  0.00      PROA H  
ATOM   3527  HB1 PHE P 216      13.438   5.913  15.381  0.00  0.00      PROA H  
ATOM   3528  HB2 PHE P 216      12.440   4.798  16.412  0.00  0.00      PROA H  
ATOM   3529  HD1 PHE P 216       9.925   4.973  16.239  0.00  0.00      PROA H  
ATOM   3530  HD2 PHE P 216      12.484   8.107  14.690  0.00  0.00      PROA H  
ATOM   3531  HE1 PHE P 216       8.164   6.695  16.597  0.00  0.00      PROA H  
ATOM   3532  HE2 PHE P 216      10.724   9.691  14.859  0.00  0.00      PROA H  
ATOM   3533  HZ  PHE P 216       8.455   9.051  15.550  0.00  0.00      PROA H  
ATOM   3534  N   THR P 217      13.065   5.525  12.181  0.00  0.00      PROA N  
ATOM   3535  CA  THR P 217      12.791   6.236  10.900  0.00  0.00      PROA C  
ATOM   3536  C   THR P 217      12.508   5.255   9.733  0.00  0.00      PROA C  
ATOM   3537  O   THR P 217      11.613   5.507   8.908  0.00  0.00      PROA O  
ATOM   3538  CB  THR P 217      13.993   7.138  10.429  0.00  0.00      PROA C  
ATOM   3539  CG2 THR P 217      13.932   8.251  11.493  0.00  0.00      PROA C  
ATOM   3540  OG1 THR P 217      15.238   6.435  10.534  0.00  0.00      PROA O  
ATOM   3541  HN  THR P 217      14.010   5.385  12.466  0.00  0.00      PROA H  
ATOM   3542  HA  THR P 217      11.891   6.834  10.888  0.00  0.00      PROA H  
ATOM   3543  HB  THR P 217      14.029   7.579   9.411  0.00  0.00      PROA H  
ATOM   3544  HG1 THR P 217      15.927   6.917  10.072  0.00  0.00      PROA H  
ATOM   3545 HG21 THR P 217      12.971   8.797  11.593  0.00  0.00      PROA H  
ATOM   3546 HG22 THR P 217      14.769   8.966  11.340  0.00  0.00      PROA H  
ATOM   3547 HG23 THR P 217      14.149   7.843  12.503  0.00  0.00      PROA H  
ATOM   3548  N   MET P 218      13.192   4.071   9.781  0.00  0.00      PROA N  
ATOM   3549  CA  MET P 218      12.810   3.009   8.964  0.00  0.00      PROA C  
ATOM   3550  C   MET P 218      11.335   2.549   9.178  0.00  0.00      PROA C  
ATOM   3551  O   MET P 218      10.465   2.408   8.292  0.00  0.00      PROA O  
ATOM   3552  CB  MET P 218      13.778   1.808   9.108  0.00  0.00      PROA C  
ATOM   3553  CG  MET P 218      15.181   2.019   8.532  0.00  0.00      PROA C  
ATOM   3554  SD  MET P 218      15.135   1.959   6.687  0.00  0.00      PROA S  
ATOM   3555  CE  MET P 218      16.862   2.210   6.372  0.00  0.00      PROA C  
ATOM   3556  HN  MET P 218      13.798   3.818  10.530  0.00  0.00      PROA H  
ATOM   3557  HA  MET P 218      12.882   3.237   7.911  0.00  0.00      PROA H  
ATOM   3558  HB1 MET P 218      13.313   0.931   8.609  0.00  0.00      PROA H  
ATOM   3559  HB2 MET P 218      13.853   1.513  10.176  0.00  0.00      PROA H  
ATOM   3560  HG1 MET P 218      15.868   1.221   8.887  0.00  0.00      PROA H  
ATOM   3561  HG2 MET P 218      15.685   2.961   8.837  0.00  0.00      PROA H  
ATOM   3562  HE1 MET P 218      17.445   1.344   6.754  0.00  0.00      PROA H  
ATOM   3563  HE2 MET P 218      17.168   3.180   6.818  0.00  0.00      PROA H  
ATOM   3564  HE3 MET P 218      17.111   2.257   5.290  0.00  0.00      PROA H  
ATOM   3565  N   THR P 219      11.019   2.312  10.478  0.00  0.00      PROA N  
ATOM   3566  CA  THR P 219       9.647   1.879  10.881  0.00  0.00      PROA C  
ATOM   3567  C   THR P 219       8.549   2.788  10.401  0.00  0.00      PROA C  
ATOM   3568  O   THR P 219       7.529   2.342   9.892  0.00  0.00      PROA O  
ATOM   3569  CB  THR P 219       9.589   1.665  12.396  0.00  0.00      PROA C  
ATOM   3570  CG2 THR P 219       8.166   1.319  12.850  0.00  0.00      PROA C  
ATOM   3571  OG1 THR P 219      10.490   0.606  12.793  0.00  0.00      PROA O  
ATOM   3572  HN  THR P 219      11.657   2.453  11.231  0.00  0.00      PROA H  
ATOM   3573  HA  THR P 219       9.475   0.881  10.509  0.00  0.00      PROA H  
ATOM   3574  HB  THR P 219       9.935   2.556  12.960  0.00  0.00      PROA H  
ATOM   3575  HG1 THR P 219      11.400   0.883  12.663  0.00  0.00      PROA H  
ATOM   3576 HG21 THR P 219       7.488   2.197  12.804  0.00  0.00      PROA H  
ATOM   3577 HG22 THR P 219       8.217   1.010  13.916  0.00  0.00      PROA H  
ATOM   3578 HG23 THR P 219       7.691   0.492  12.280  0.00  0.00      PROA H  
ATOM   3579  N   SER P 220       8.742   4.048  10.622  0.00  0.00      PROA N  
ATOM   3580  CA  SER P 220       7.830   5.063  10.163  0.00  0.00      PROA C  
ATOM   3581  C   SER P 220       7.702   5.173   8.675  0.00  0.00      PROA C  
ATOM   3582  O   SER P 220       6.582   5.230   8.187  0.00  0.00      PROA O  
ATOM   3583  CB  SER P 220       8.170   6.475  10.771  0.00  0.00      PROA C  
ATOM   3584  OG  SER P 220       8.300   6.395  12.165  0.00  0.00      PROA O  
ATOM   3585  HN  SER P 220       9.554   4.434  11.051  0.00  0.00      PROA H  
ATOM   3586  HA  SER P 220       6.848   4.689  10.412  0.00  0.00      PROA H  
ATOM   3587  HB1 SER P 220       7.412   7.244  10.509  0.00  0.00      PROA H  
ATOM   3588  HB2 SER P 220       9.141   6.825  10.360  0.00  0.00      PROA H  
ATOM   3589  HG1 SER P 220       9.224   6.248  12.378  0.00  0.00      PROA H  
ATOM   3590  N   LEU P 221       8.907   5.202   7.953  0.00  0.00      PROA N  
ATOM   3591  CA  LEU P 221       8.921   5.387   6.519  0.00  0.00      PROA C  
ATOM   3592  C   LEU P 221       8.485   4.162   5.757  0.00  0.00      PROA C  
ATOM   3593  O   LEU P 221       7.923   4.343   4.696  0.00  0.00      PROA O  
ATOM   3594  CB  LEU P 221      10.259   5.863   5.984  0.00  0.00      PROA C  
ATOM   3595  CG  LEU P 221      10.836   7.202   6.480  0.00  0.00      PROA C  
ATOM   3596  CD1 LEU P 221      12.397   7.289   6.203  0.00  0.00      PROA C  
ATOM   3597  CD2 LEU P 221      10.226   8.443   5.686  0.00  0.00      PROA C  
ATOM   3598  HN  LEU P 221       9.799   5.231   8.399  0.00  0.00      PROA H  
ATOM   3599  HA  LEU P 221       8.172   6.124   6.274  0.00  0.00      PROA H  
ATOM   3600  HB1 LEU P 221      10.439   5.732   4.896  0.00  0.00      PROA H  
ATOM   3601  HB2 LEU P 221      11.038   5.197   6.414  0.00  0.00      PROA H  
ATOM   3602  HG  LEU P 221      10.569   7.309   7.554  0.00  0.00      PROA H  
ATOM   3603 HD11 LEU P 221      12.981   6.479   6.690  0.00  0.00      PROA H  
ATOM   3604 HD12 LEU P 221      12.834   8.248   6.554  0.00  0.00      PROA H  
ATOM   3605 HD13 LEU P 221      12.520   7.243   5.100  0.00  0.00      PROA H  
ATOM   3606 HD21 LEU P 221       9.138   8.542   5.886  0.00  0.00      PROA H  
ATOM   3607 HD22 LEU P 221      10.507   8.453   4.611  0.00  0.00      PROA H  
ATOM   3608 HD23 LEU P 221      10.716   9.329   6.145  0.00  0.00      PROA H  
ATOM   3609  N   THR P 222       8.680   2.932   6.261  0.00  0.00      PROA N  
ATOM   3610  CA  THR P 222       8.049   1.729   5.709  0.00  0.00      PROA C  
ATOM   3611  C   THR P 222       6.585   1.641   6.109  0.00  0.00      PROA C  
ATOM   3612  O   THR P 222       5.838   0.818   5.554  0.00  0.00      PROA O  
ATOM   3613  CB  THR P 222       8.702   0.383   6.020  0.00  0.00      PROA C  
ATOM   3614  CG2 THR P 222      10.039   0.248   5.246  0.00  0.00      PROA C  
ATOM   3615  OG1 THR P 222       8.982   0.232   7.432  0.00  0.00      PROA O  
ATOM   3616  HN  THR P 222       9.240   2.800   7.076  0.00  0.00      PROA H  
ATOM   3617  HA  THR P 222       8.096   1.806   4.633  0.00  0.00      PROA H  
ATOM   3618  HB  THR P 222       8.052  -0.458   5.697  0.00  0.00      PROA H  
ATOM   3619  HG1 THR P 222       9.578   0.887   7.802  0.00  0.00      PROA H  
ATOM   3620 HG21 THR P 222      10.601  -0.626   5.638  0.00  0.00      PROA H  
ATOM   3621 HG22 THR P 222      10.642   1.133   5.540  0.00  0.00      PROA H  
ATOM   3622 HG23 THR P 222       9.894   0.165   4.149  0.00  0.00      PROA H  
ATOM   3623  N   SER P 223       6.180   2.355   7.120  0.00  0.00      PROA N  
ATOM   3624  CA  SER P 223       4.735   2.432   7.419  0.00  0.00      PROA C  
ATOM   3625  C   SER P 223       4.235   1.402   8.397  0.00  0.00      PROA C  
ATOM   3626  O   SER P 223       3.075   1.108   8.607  0.00  0.00      PROA O  
ATOM   3627  CB  SER P 223       3.739   2.717   6.269  0.00  0.00      PROA C  
ATOM   3628  OG  SER P 223       3.397   1.551   5.536  0.00  0.00      PROA O  
ATOM   3629  HN  SER P 223       6.776   3.051   7.511  0.00  0.00      PROA H  
ATOM   3630  HA  SER P 223       4.716   3.324   8.028  0.00  0.00      PROA H  
ATOM   3631  HB1 SER P 223       4.330   3.372   5.593  0.00  0.00      PROA H  
ATOM   3632  HB2 SER P 223       2.835   3.235   6.654  0.00  0.00      PROA H  
ATOM   3633  HG1 SER P 223       4.207   1.038   5.487  0.00  0.00      PROA H  
ATOM   3634  N   VAL P 224       5.176   0.722   9.003  0.00  0.00      PROA N  
ATOM   3635  CA  VAL P 224       4.823  -0.376   9.978  0.00  0.00      PROA C  
ATOM   3636  C   VAL P 224       4.271   0.100  11.236  0.00  0.00      PROA C  
ATOM   3637  O   VAL P 224       3.211  -0.365  11.666  0.00  0.00      PROA O  
ATOM   3638  CB  VAL P 224       5.992  -1.366  10.131  0.00  0.00      PROA C  
ATOM   3639  CG1 VAL P 224       5.729  -2.595  11.011  0.00  0.00      PROA C  
ATOM   3640  CG2 VAL P 224       6.495  -1.793   8.757  0.00  0.00      PROA C  
ATOM   3641  HN  VAL P 224       6.145   0.779   8.773  0.00  0.00      PROA H  
ATOM   3642  HA  VAL P 224       4.062  -0.969   9.492  0.00  0.00      PROA H  
ATOM   3643  HB  VAL P 224       6.800  -0.805  10.647  0.00  0.00      PROA H  
ATOM   3644 HG11 VAL P 224       5.533  -2.162  12.016  0.00  0.00      PROA H  
ATOM   3645 HG12 VAL P 224       6.681  -3.166  11.004  0.00  0.00      PROA H  
ATOM   3646 HG13 VAL P 224       4.950  -3.153  10.449  0.00  0.00      PROA H  
ATOM   3647 HG21 VAL P 224       5.763  -2.263   8.065  0.00  0.00      PROA H  
ATOM   3648 HG22 VAL P 224       7.387  -2.443   8.885  0.00  0.00      PROA H  
ATOM   3649 HG23 VAL P 224       6.958  -0.985   8.152  0.00  0.00      PROA H  
ATOM   3650  N   GLY P 225       4.874   1.174  11.795  0.00  0.00      PROA N  
ATOM   3651  CA  GLY P 225       4.334   1.813  12.993  0.00  0.00      PROA C  
ATOM   3652  C   GLY P 225       4.263   0.954  14.277  0.00  0.00      PROA C  
ATOM   3653  O   GLY P 225       3.196   0.608  14.847  0.00  0.00      PROA O  
ATOM   3654  HN  GLY P 225       5.726   1.446  11.354  0.00  0.00      PROA H  
ATOM   3655  HA1 GLY P 225       3.313   2.081  12.764  0.00  0.00      PROA H  
ATOM   3656  HA2 GLY P 225       4.943   2.685  13.180  0.00  0.00      PROA H  
ATOM   3657  N   PHE P 226       5.459   0.541  14.812  0.00  0.00      PROA N  
ATOM   3658  CA  PHE P 226       5.550  -0.168  16.079  0.00  0.00      PROA C  
ATOM   3659  C   PHE P 226       5.059   0.582  17.310  0.00  0.00      PROA C  
ATOM   3660  O   PHE P 226       4.187   0.029  18.016  0.00  0.00      PROA O  
ATOM   3661  CB  PHE P 226       7.046  -0.602  16.323  0.00  0.00      PROA C  
ATOM   3662  CG  PHE P 226       7.586  -1.620  15.339  0.00  0.00      PROA C  
ATOM   3663  CD1 PHE P 226       6.843  -2.536  14.649  0.00  0.00      PROA C  
ATOM   3664  CD2 PHE P 226       8.991  -1.628  15.238  0.00  0.00      PROA C  
ATOM   3665  CE1 PHE P 226       7.404  -3.402  13.713  0.00  0.00      PROA C  
ATOM   3666  CE2 PHE P 226       9.588  -2.533  14.364  0.00  0.00      PROA C  
ATOM   3667  CZ  PHE P 226       8.772  -3.404  13.568  0.00  0.00      PROA C  
ATOM   3668  HN  PHE P 226       6.306   0.711  14.314  0.00  0.00      PROA H  
ATOM   3669  HA  PHE P 226       4.879  -1.007  15.966  0.00  0.00      PROA H  
ATOM   3670  HB1 PHE P 226       7.060  -1.080  17.326  0.00  0.00      PROA H  
ATOM   3671  HB2 PHE P 226       7.639   0.333  16.228  0.00  0.00      PROA H  
ATOM   3672  HD1 PHE P 226       5.780  -2.459  14.827  0.00  0.00      PROA H  
ATOM   3673  HD2 PHE P 226       9.576  -0.867  15.733  0.00  0.00      PROA H  
ATOM   3674  HE1 PHE P 226       6.817  -4.026  13.056  0.00  0.00      PROA H  
ATOM   3675  HE2 PHE P 226      10.643  -2.501  14.134  0.00  0.00      PROA H  
ATOM   3676  HZ  PHE P 226       9.259  -4.121  12.925  0.00  0.00      PROA H  
ATOM   3677  N   GLY P 227       5.487   1.779  17.588  0.00  0.00      PROA N  
ATOM   3678  CA  GLY P 227       5.128   2.638  18.702  0.00  0.00      PROA C  
ATOM   3679  C   GLY P 227       5.869   2.369  19.890  0.00  0.00      PROA C  
ATOM   3680  O   GLY P 227       5.366   2.805  20.905  0.00  0.00      PROA O  
ATOM   3681  HN  GLY P 227       6.141   2.210  16.972  0.00  0.00      PROA H  
ATOM   3682  HA1 GLY P 227       4.087   2.530  18.966  0.00  0.00      PROA H  
ATOM   3683  HA2 GLY P 227       5.360   3.678  18.523  0.00  0.00      PROA H  
ATOM   3684  N   ASN P 228       7.070   1.727  19.829  0.00  0.00      PROA N  
ATOM   3685  CA  ASN P 228       7.868   1.417  21.029  0.00  0.00      PROA C  
ATOM   3686  C   ASN P 228       9.047   2.404  21.052  0.00  0.00      PROA C  
ATOM   3687  O   ASN P 228      10.056   2.344  21.783  0.00  0.00      PROA O  
ATOM   3688  CB  ASN P 228       8.321  -0.017  21.027  0.00  0.00      PROA C  
ATOM   3689  CG  ASN P 228       7.150  -0.951  20.762  0.00  0.00      PROA C  
ATOM   3690  ND2 ASN P 228       6.314  -1.231  21.781  0.00  0.00      PROA N  
ATOM   3691  OD1 ASN P 228       7.053  -1.537  19.696  0.00  0.00      PROA O  
ATOM   3692  HN  ASN P 228       7.444   1.358  18.981  0.00  0.00      PROA H  
ATOM   3693  HA  ASN P 228       7.266   1.552  21.916  0.00  0.00      PROA H  
ATOM   3694  HB1 ASN P 228       8.805  -0.303  21.985  0.00  0.00      PROA H  
ATOM   3695  HB2 ASN P 228       9.070  -0.091  20.211  0.00  0.00      PROA H  
ATOM   3696 HD21 ASN P 228       5.670  -1.983  21.640  0.00  0.00      PROA H  
ATOM   3697 HD22 ASN P 228       6.333  -0.677  22.613  0.00  0.00      PROA H  
ATOM   3698  N   ILE P 229       8.898   3.467  20.184  0.00  0.00      PROA N  
ATOM   3699  CA  ILE P 229       9.515   4.777  20.366  0.00  0.00      PROA C  
ATOM   3700  C   ILE P 229       8.318   5.761  20.050  0.00  0.00      PROA C  
ATOM   3701  O   ILE P 229       7.520   5.516  19.178  0.00  0.00      PROA O  
ATOM   3702  CB  ILE P 229      10.683   5.017  19.383  0.00  0.00      PROA C  
ATOM   3703  CG1 ILE P 229      11.976   4.160  19.876  0.00  0.00      PROA C  
ATOM   3704  CG2 ILE P 229      11.018   6.515  19.236  0.00  0.00      PROA C  
ATOM   3705  CD  ILE P 229      13.178   4.063  18.960  0.00  0.00      PROA C  
ATOM   3706  HN  ILE P 229       8.129   3.512  19.551  0.00  0.00      PROA H  
ATOM   3707  HA  ILE P 229       9.764   4.946  21.404  0.00  0.00      PROA H  
ATOM   3708  HB  ILE P 229      10.435   4.587  18.390  0.00  0.00      PROA H  
ATOM   3709 HG11 ILE P 229      11.701   3.109  20.110  0.00  0.00      PROA H  
ATOM   3710 HG12 ILE P 229      12.213   4.562  20.884  0.00  0.00      PROA H  
ATOM   3711 HG21 ILE P 229      11.923   6.665  18.609  0.00  0.00      PROA H  
ATOM   3712 HG22 ILE P 229      11.232   7.040  20.191  0.00  0.00      PROA H  
ATOM   3713 HG23 ILE P 229      10.252   7.031  18.618  0.00  0.00      PROA H  
ATOM   3714  HD1 ILE P 229      13.975   3.464  19.451  0.00  0.00      PROA H  
ATOM   3715  HD2 ILE P 229      13.625   5.052  18.722  0.00  0.00      PROA H  
ATOM   3716  HD3 ILE P 229      12.854   3.565  18.020  0.00  0.00      PROA H  
ATOM   3717  N   ALA P 230       8.114   6.766  20.932  0.00  0.00      PROA N  
ATOM   3718  CA  ALA P 230       6.952   7.561  20.927  0.00  0.00      PROA C  
ATOM   3719  C   ALA P 230       7.333   9.060  21.065  0.00  0.00      PROA C  
ATOM   3720  O   ALA P 230       8.057   9.373  22.006  0.00  0.00      PROA O  
ATOM   3721  CB  ALA P 230       5.884   7.120  22.035  0.00  0.00      PROA C  
ATOM   3722  HN  ALA P 230       8.695   7.002  21.707  0.00  0.00      PROA H  
ATOM   3723  HA  ALA P 230       6.338   7.432  20.047  0.00  0.00      PROA H  
ATOM   3724  HB1 ALA P 230       6.285   6.871  23.040  0.00  0.00      PROA H  
ATOM   3725  HB2 ALA P 230       5.409   6.213  21.602  0.00  0.00      PROA H  
ATOM   3726  HB3 ALA P 230       5.197   7.983  22.163  0.00  0.00      PROA H  
ATOM   3727  N   PRO P 231       6.955  10.025  20.177  0.00  0.00      PROA N  
ATOM   3728  CA  PRO P 231       6.780  11.439  20.429  0.00  0.00      PROA C  
ATOM   3729  C   PRO P 231       6.188  11.794  21.745  0.00  0.00      PROA C  
ATOM   3730  O   PRO P 231       5.250  11.117  22.129  0.00  0.00      PROA O  
ATOM   3731  CB  PRO P 231       5.932  11.920  19.214  0.00  0.00      PROA C  
ATOM   3732  CG  PRO P 231       6.415  10.927  18.132  0.00  0.00      PROA C  
ATOM   3733  CD  PRO P 231       6.445   9.645  18.883  0.00  0.00      PROA C  
ATOM   3734  HA  PRO P 231       7.791  11.819  20.382  0.00  0.00      PROA H  
ATOM   3735  HB1 PRO P 231       6.232  12.981  19.079  0.00  0.00      PROA H  
ATOM   3736  HB2 PRO P 231       4.837  11.818  19.375  0.00  0.00      PROA H  
ATOM   3737  HG1 PRO P 231       5.780  10.875  17.221  0.00  0.00      PROA H  
ATOM   3738  HG2 PRO P 231       7.436  11.139  17.750  0.00  0.00      PROA H  
ATOM   3739  HD1 PRO P 231       5.384   9.341  19.007  0.00  0.00      PROA H  
ATOM   3740  HD2 PRO P 231       7.032   8.801  18.463  0.00  0.00      PROA H  
ATOM   3741  N   SER P 232       6.782  12.689  22.642  0.00  0.00      PROA N  
ATOM   3742  CA  SER P 232       6.225  12.975  24.024  0.00  0.00      PROA C  
ATOM   3743  C   SER P 232       5.873  14.433  23.996  0.00  0.00      PROA C  
ATOM   3744  O   SER P 232       4.904  14.837  24.598  0.00  0.00      PROA O  
ATOM   3745  CB  SER P 232       7.289  12.738  25.118  0.00  0.00      PROA C  
ATOM   3746  OG  SER P 232       8.587  13.332  24.945  0.00  0.00      PROA O  
ATOM   3747  HN  SER P 232       7.662  13.143  22.526  0.00  0.00      PROA H  
ATOM   3748  HA  SER P 232       5.395  12.354  24.327  0.00  0.00      PROA H  
ATOM   3749  HB1 SER P 232       7.396  11.638  25.013  0.00  0.00      PROA H  
ATOM   3750  HB2 SER P 232       6.903  13.183  26.060  0.00  0.00      PROA H  
ATOM   3751  HG1 SER P 232       9.157  12.666  24.554  0.00  0.00      PROA H  
ATOM   3752  N   THR P 233       6.655  15.294  23.241  0.00  0.00      PROA N  
ATOM   3753  CA  THR P 233       6.493  16.710  23.106  0.00  0.00      PROA C  
ATOM   3754  C   THR P 233       5.792  17.090  21.829  0.00  0.00      PROA C  
ATOM   3755  O   THR P 233       5.837  16.341  20.868  0.00  0.00      PROA O  
ATOM   3756  CB  THR P 233       7.790  17.502  23.172  0.00  0.00      PROA C  
ATOM   3757  CG2 THR P 233       8.546  17.314  24.501  0.00  0.00      PROA C  
ATOM   3758  OG1 THR P 233       8.671  17.122  22.115  0.00  0.00      PROA O  
ATOM   3759  HN  THR P 233       7.427  14.958  22.707  0.00  0.00      PROA H  
ATOM   3760  HA  THR P 233       5.904  16.941  23.982  0.00  0.00      PROA H  
ATOM   3761  HB  THR P 233       7.652  18.604  23.187  0.00  0.00      PROA H  
ATOM   3762  HG1 THR P 233       8.824  16.181  22.226  0.00  0.00      PROA H  
ATOM   3763 HG21 THR P 233       9.518  17.848  24.437  0.00  0.00      PROA H  
ATOM   3764 HG22 THR P 233       8.756  16.256  24.767  0.00  0.00      PROA H  
ATOM   3765 HG23 THR P 233       7.985  17.832  25.309  0.00  0.00      PROA H  
ATOM   3766  N   ASP P 234       5.223  18.350  21.738  0.00  0.00      PROA N  
ATOM   3767  CA  ASP P 234       4.543  18.831  20.583  0.00  0.00      PROA C  
ATOM   3768  C   ASP P 234       5.398  18.908  19.337  0.00  0.00      PROA C  
ATOM   3769  O   ASP P 234       5.034  18.475  18.220  0.00  0.00      PROA O  
ATOM   3770  CB  ASP P 234       3.789  20.108  20.782  0.00  0.00      PROA C  
ATOM   3771  CG  ASP P 234       2.638  19.930  21.728  0.00  0.00      PROA C  
ATOM   3772  OD1 ASP P 234       1.986  20.922  22.114  0.00  0.00      PROA O  
ATOM   3773  OD2 ASP P 234       2.442  18.834  22.216  0.00  0.00      PROA O1-
ATOM   3774  HN  ASP P 234       5.210  18.921  22.556  0.00  0.00      PROA H  
ATOM   3775  HA  ASP P 234       3.713  18.148  20.487  0.00  0.00      PROA H  
ATOM   3776  HB1 ASP P 234       3.358  20.417  19.805  0.00  0.00      PROA H  
ATOM   3777  HB2 ASP P 234       4.414  20.905  21.239  0.00  0.00      PROA H  
ATOM   3778  N   ILE P 235       6.646  19.434  19.442  0.00  0.00      PROA N  
ATOM   3779  CA  ILE P 235       7.624  19.446  18.312  0.00  0.00      PROA C  
ATOM   3780  C   ILE P 235       7.877  18.034  17.772  0.00  0.00      PROA C  
ATOM   3781  O   ILE P 235       7.899  17.825  16.537  0.00  0.00      PROA O  
ATOM   3782  CB  ILE P 235       8.932  20.301  18.600  0.00  0.00      PROA C  
ATOM   3783  CG1 ILE P 235       9.843  20.468  17.334  0.00  0.00      PROA C  
ATOM   3784  CG2 ILE P 235       9.576  19.629  19.779  0.00  0.00      PROA C  
ATOM   3785  CD  ILE P 235       9.285  21.527  16.373  0.00  0.00      PROA C  
ATOM   3786  HN  ILE P 235       6.918  19.985  20.228  0.00  0.00      PROA H  
ATOM   3787  HA  ILE P 235       7.101  19.885  17.475  0.00  0.00      PROA H  
ATOM   3788  HB  ILE P 235       8.688  21.334  18.930  0.00  0.00      PROA H  
ATOM   3789 HG11 ILE P 235       9.934  19.526  16.751  0.00  0.00      PROA H  
ATOM   3790 HG12 ILE P 235      10.857  20.804  17.634  0.00  0.00      PROA H  
ATOM   3791 HG21 ILE P 235       9.759  18.575  19.477  0.00  0.00      PROA H  
ATOM   3792 HG22 ILE P 235       9.021  19.587  20.741  0.00  0.00      PROA H  
ATOM   3793 HG23 ILE P 235      10.592  20.026  19.991  0.00  0.00      PROA H  
ATOM   3794  HD1 ILE P 235       8.418  21.229  15.747  0.00  0.00      PROA H  
ATOM   3795  HD2 ILE P 235       9.991  21.856  15.581  0.00  0.00      PROA H  
ATOM   3796  HD3 ILE P 235       9.066  22.427  16.986  0.00  0.00      PROA H  
ATOM   3797  N   GLU P 236       8.042  17.002  18.690  0.00  0.00      PROA N  
ATOM   3798  CA  GLU P 236       8.084  15.643  18.190  0.00  0.00      PROA C  
ATOM   3799  C   GLU P 236       6.789  15.243  17.502  0.00  0.00      PROA C  
ATOM   3800  O   GLU P 236       6.743  14.583  16.459  0.00  0.00      PROA O  
ATOM   3801  CB  GLU P 236       8.332  14.721  19.317  0.00  0.00      PROA C  
ATOM   3802  CG  GLU P 236       9.705  14.839  19.916  0.00  0.00      PROA C  
ATOM   3803  CD  GLU P 236       9.904  14.131  21.230  0.00  0.00      PROA C  
ATOM   3804  OE1 GLU P 236       9.036  14.279  22.109  0.00  0.00      PROA O  
ATOM   3805  OE2 GLU P 236      10.860  13.303  21.319  0.00  0.00      PROA O1-
ATOM   3806  HN  GLU P 236       8.186  17.173  19.661  0.00  0.00      PROA H  
ATOM   3807  HA  GLU P 236       8.879  15.514  17.471  0.00  0.00      PROA H  
ATOM   3808  HB1 GLU P 236       8.239  13.663  18.990  0.00  0.00      PROA H  
ATOM   3809  HB2 GLU P 236       7.537  14.862  20.080  0.00  0.00      PROA H  
ATOM   3810  HG1 GLU P 236       9.832  15.934  20.051  0.00  0.00      PROA H  
ATOM   3811  HG2 GLU P 236      10.414  14.619  19.089  0.00  0.00      PROA H  
ATOM   3812  N   LYS P 237       5.660  15.538  18.081  0.00  0.00      PROA N  
ATOM   3813  CA  LYS P 237       4.358  15.153  17.525  0.00  0.00      PROA C  
ATOM   3814  C   LYS P 237       3.982  15.752  16.078  0.00  0.00      PROA C  
ATOM   3815  O   LYS P 237       3.557  14.975  15.211  0.00  0.00      PROA O  
ATOM   3816  CB  LYS P 237       3.214  15.490  18.534  0.00  0.00      PROA C  
ATOM   3817  CG  LYS P 237       3.196  14.456  19.647  0.00  0.00      PROA C  
ATOM   3818  CD  LYS P 237       2.439  15.043  20.839  0.00  0.00      PROA C  
ATOM   3819  CE  LYS P 237       2.231  14.072  22.044  0.00  0.00      PROA C  
ATOM   3820  NZ  LYS P 237       1.306  14.731  23.028  0.00  0.00      PROA N1+
ATOM   3821  HN  LYS P 237       5.588  16.102  18.899  0.00  0.00      PROA H  
ATOM   3822  HA  LYS P 237       4.206  14.090  17.406  0.00  0.00      PROA H  
ATOM   3823  HB1 LYS P 237       2.205  15.414  18.075  0.00  0.00      PROA H  
ATOM   3824  HB2 LYS P 237       3.383  16.539  18.860  0.00  0.00      PROA H  
ATOM   3825  HG1 LYS P 237       4.283  14.435  19.877  0.00  0.00      PROA H  
ATOM   3826  HG2 LYS P 237       2.894  13.436  19.325  0.00  0.00      PROA H  
ATOM   3827  HD1 LYS P 237       1.451  15.432  20.509  0.00  0.00      PROA H  
ATOM   3828  HD2 LYS P 237       3.059  15.934  21.076  0.00  0.00      PROA H  
ATOM   3829  HE1 LYS P 237       3.249  13.993  22.482  0.00  0.00      PROA H  
ATOM   3830  HE2 LYS P 237       1.910  13.028  21.843  0.00  0.00      PROA H  
ATOM   3831  HZ1 LYS P 237       0.342  14.939  22.699  0.00  0.00      PROA H  
ATOM   3832  HZ2 LYS P 237       1.767  15.623  23.302  0.00  0.00      PROA H  
ATOM   3833  HZ3 LYS P 237       1.255  14.065  23.823  0.00  0.00      PROA H  
ATOM   3834  N   ILE P 238       4.225  17.070  15.807  0.00  0.00      PROA N  
ATOM   3835  CA  ILE P 238       4.092  17.755  14.514  0.00  0.00      PROA C  
ATOM   3836  C   ILE P 238       5.151  17.271  13.520  0.00  0.00      PROA C  
ATOM   3837  O   ILE P 238       4.826  17.134  12.384  0.00  0.00      PROA O  
ATOM   3838  CB  ILE P 238       4.100  19.300  14.585  0.00  0.00      PROA C  
ATOM   3839  CG1 ILE P 238       3.611  20.023  13.367  0.00  0.00      PROA C  
ATOM   3840  CG2 ILE P 238       5.424  19.820  15.112  0.00  0.00      PROA C  
ATOM   3841  CD  ILE P 238       2.268  19.505  12.858  0.00  0.00      PROA C  
ATOM   3842  HN  ILE P 238       4.696  17.531  16.555  0.00  0.00      PROA H  
ATOM   3843  HA  ILE P 238       3.160  17.451  14.063  0.00  0.00      PROA H  
ATOM   3844  HB  ILE P 238       3.381  19.587  15.382  0.00  0.00      PROA H  
ATOM   3845 HG11 ILE P 238       4.356  19.886  12.554  0.00  0.00      PROA H  
ATOM   3846 HG12 ILE P 238       3.477  21.116  13.517  0.00  0.00      PROA H  
ATOM   3847 HG21 ILE P 238       6.218  19.887  14.338  0.00  0.00      PROA H  
ATOM   3848 HG22 ILE P 238       5.792  19.076  15.850  0.00  0.00      PROA H  
ATOM   3849 HG23 ILE P 238       5.292  20.823  15.572  0.00  0.00      PROA H  
ATOM   3850  HD1 ILE P 238       1.737  20.242  12.219  0.00  0.00      PROA H  
ATOM   3851  HD2 ILE P 238       1.552  19.211  13.655  0.00  0.00      PROA H  
ATOM   3852  HD3 ILE P 238       2.507  18.635  12.211  0.00  0.00      PROA H  
ATOM   3853  N   PHE P 239       6.364  16.958  13.998  0.00  0.00      PROA N  
ATOM   3854  CA  PHE P 239       7.318  16.355  13.185  0.00  0.00      PROA C  
ATOM   3855  C   PHE P 239       7.082  14.914  12.780  0.00  0.00      PROA C  
ATOM   3856  O   PHE P 239       7.378  14.420  11.649  0.00  0.00      PROA O  
ATOM   3857  CB  PHE P 239       8.690  16.721  13.904  0.00  0.00      PROA C  
ATOM   3858  CG  PHE P 239       9.910  16.248  13.115  0.00  0.00      PROA C  
ATOM   3859  CD1 PHE P 239      10.634  17.077  12.243  0.00  0.00      PROA C  
ATOM   3860  CD2 PHE P 239      10.321  14.906  13.184  0.00  0.00      PROA C  
ATOM   3861  CE1 PHE P 239      11.697  16.523  11.511  0.00  0.00      PROA C  
ATOM   3862  CE2 PHE P 239      11.278  14.318  12.319  0.00  0.00      PROA C  
ATOM   3863  CZ  PHE P 239      12.034  15.210  11.545  0.00  0.00      PROA C  
ATOM   3864  HN  PHE P 239       6.560  17.187  14.949  0.00  0.00      PROA H  
ATOM   3865  HA  PHE P 239       7.343  16.941  12.278  0.00  0.00      PROA H  
ATOM   3866  HB1 PHE P 239       8.512  16.160  14.846  0.00  0.00      PROA H  
ATOM   3867  HB2 PHE P 239       8.844  17.785  14.182  0.00  0.00      PROA H  
ATOM   3868  HD1 PHE P 239      10.478  18.145  12.198  0.00  0.00      PROA H  
ATOM   3869  HD2 PHE P 239       9.754  14.254  13.832  0.00  0.00      PROA H  
ATOM   3870  HE1 PHE P 239      12.201  17.064  10.724  0.00  0.00      PROA H  
ATOM   3871  HE2 PHE P 239      11.326  13.247  12.185  0.00  0.00      PROA H  
ATOM   3872  HZ  PHE P 239      12.769  14.879  10.826  0.00  0.00      PROA H  
ATOM   3873  N   ALA P 240       6.342  14.229  13.568  0.00  0.00      PROA N  
ATOM   3874  CA  ALA P 240       5.905  12.916  13.237  0.00  0.00      PROA C  
ATOM   3875  C   ALA P 240       4.764  12.998  12.250  0.00  0.00      PROA C  
ATOM   3876  O   ALA P 240       4.742  12.157  11.368  0.00  0.00      PROA O  
ATOM   3877  CB  ALA P 240       5.680  12.187  14.614  0.00  0.00      PROA C  
ATOM   3878  HN  ALA P 240       6.197  14.432  14.533  0.00  0.00      PROA H  
ATOM   3879  HA  ALA P 240       6.671  12.332  12.750  0.00  0.00      PROA H  
ATOM   3880  HB1 ALA P 240       5.259  11.165  14.496  0.00  0.00      PROA H  
ATOM   3881  HB2 ALA P 240       5.038  12.829  15.255  0.00  0.00      PROA H  
ATOM   3882  HB3 ALA P 240       6.668  12.156  15.120  0.00  0.00      PROA H  
ATOM   3883  N   VAL P 241       3.881  13.920  12.346  0.00  0.00      PROA N  
ATOM   3884  CA  VAL P 241       2.869  14.197  11.287  0.00  0.00      PROA C  
ATOM   3885  C   VAL P 241       3.486  14.626   9.969  0.00  0.00      PROA C  
ATOM   3886  O   VAL P 241       3.027  14.105   8.945  0.00  0.00      PROA O  
ATOM   3887  CB  VAL P 241       2.048  15.411  11.725  0.00  0.00      PROA C  
ATOM   3888  CG1 VAL P 241       1.305  16.148  10.573  0.00  0.00      PROA C  
ATOM   3889  CG2 VAL P 241       1.047  14.979  12.872  0.00  0.00      PROA C  
ATOM   3890  HN  VAL P 241       3.848  14.595  13.079  0.00  0.00      PROA H  
ATOM   3891  HA  VAL P 241       2.277  13.312  11.103  0.00  0.00      PROA H  
ATOM   3892  HB  VAL P 241       2.745  16.099  12.248  0.00  0.00      PROA H  
ATOM   3893 HG11 VAL P 241       0.539  16.769  11.083  0.00  0.00      PROA H  
ATOM   3894 HG12 VAL P 241       0.773  15.504   9.841  0.00  0.00      PROA H  
ATOM   3895 HG13 VAL P 241       2.119  16.647  10.006  0.00  0.00      PROA H  
ATOM   3896 HG21 VAL P 241       1.595  14.271  13.529  0.00  0.00      PROA H  
ATOM   3897 HG22 VAL P 241       0.170  14.492  12.397  0.00  0.00      PROA H  
ATOM   3898 HG23 VAL P 241       0.671  15.858  13.440  0.00  0.00      PROA H  
ATOM   3899  N   ALA P 242       4.584  15.421   9.905  0.00  0.00      PROA N  
ATOM   3900  CA  ALA P 242       5.495  15.622   8.780  0.00  0.00      PROA C  
ATOM   3901  C   ALA P 242       6.195  14.353   8.205  0.00  0.00      PROA C  
ATOM   3902  O   ALA P 242       6.073  14.214   7.019  0.00  0.00      PROA O  
ATOM   3903  CB  ALA P 242       6.464  16.691   9.205  0.00  0.00      PROA C  
ATOM   3904  HN  ALA P 242       4.763  15.738  10.833  0.00  0.00      PROA H  
ATOM   3905  HA  ALA P 242       4.802  15.833   7.979  0.00  0.00      PROA H  
ATOM   3906  HB1 ALA P 242       5.978  17.580   9.662  0.00  0.00      PROA H  
ATOM   3907  HB2 ALA P 242       6.957  17.065   8.281  0.00  0.00      PROA H  
ATOM   3908  HB3 ALA P 242       7.223  16.323   9.927  0.00  0.00      PROA H  
ATOM   3909  N   ILE P 243       6.780  13.410   9.071  0.00  0.00      PROA N  
ATOM   3910  CA  ILE P 243       7.352  12.124   8.735  0.00  0.00      PROA C  
ATOM   3911  C   ILE P 243       6.286  11.219   8.053  0.00  0.00      PROA C  
ATOM   3912  O   ILE P 243       6.568  10.525   7.079  0.00  0.00      PROA O  
ATOM   3913  CB  ILE P 243       7.921  11.543   9.961  0.00  0.00      PROA C  
ATOM   3914  CG1 ILE P 243       9.474  11.810   9.982  0.00  0.00      PROA C  
ATOM   3915  CG2 ILE P 243       7.578  10.012  10.268  0.00  0.00      PROA C  
ATOM   3916  CD  ILE P 243      10.349  10.921   9.045  0.00  0.00      PROA C  
ATOM   3917  HN  ILE P 243       6.771  13.617  10.047  0.00  0.00      PROA H  
ATOM   3918  HA  ILE P 243       8.143  12.243   8.009  0.00  0.00      PROA H  
ATOM   3919  HB  ILE P 243       7.445  12.050  10.827  0.00  0.00      PROA H  
ATOM   3920 HG11 ILE P 243       9.706  11.513  11.028  0.00  0.00      PROA H  
ATOM   3921 HG12 ILE P 243       9.698  12.892   9.872  0.00  0.00      PROA H  
ATOM   3922 HG21 ILE P 243       7.742   9.430   9.336  0.00  0.00      PROA H  
ATOM   3923 HG22 ILE P 243       6.518   9.814  10.535  0.00  0.00      PROA H  
ATOM   3924 HG23 ILE P 243       8.271   9.580  11.022  0.00  0.00      PROA H  
ATOM   3925  HD1 ILE P 243      10.384   9.869   9.403  0.00  0.00      PROA H  
ATOM   3926  HD2 ILE P 243      11.404  11.217   9.228  0.00  0.00      PROA H  
ATOM   3927  HD3 ILE P 243      10.067  10.916   7.971  0.00  0.00      PROA H  
ATOM   3928  N   MET P 244       5.027  11.277   8.623  0.00  0.00      PROA N  
ATOM   3929  CA  MET P 244       3.898  10.581   7.960  0.00  0.00      PROA C  
ATOM   3930  C   MET P 244       3.473  11.032   6.629  0.00  0.00      PROA C  
ATOM   3931  O   MET P 244       3.089  10.211   5.773  0.00  0.00      PROA O  
ATOM   3932  CB  MET P 244       2.678  10.415   8.923  0.00  0.00      PROA C  
ATOM   3933  CG  MET P 244       3.029   9.403   9.966  0.00  0.00      PROA C  
ATOM   3934  SD  MET P 244       1.549   8.934  10.902  0.00  0.00      PROA S  
ATOM   3935  CE  MET P 244       1.329  10.459  11.834  0.00  0.00      PROA C  
ATOM   3936  HN  MET P 244       4.966  11.807   9.465  0.00  0.00      PROA H  
ATOM   3937  HA  MET P 244       4.188   9.569   7.719  0.00  0.00      PROA H  
ATOM   3938  HB1 MET P 244       1.730  10.191   8.389  0.00  0.00      PROA H  
ATOM   3939  HB2 MET P 244       2.592  11.456   9.301  0.00  0.00      PROA H  
ATOM   3940  HG1 MET P 244       3.876   9.735  10.604  0.00  0.00      PROA H  
ATOM   3941  HG2 MET P 244       3.377   8.446   9.523  0.00  0.00      PROA H  
ATOM   3942  HE1 MET P 244       2.182  10.696  12.507  0.00  0.00      PROA H  
ATOM   3943  HE2 MET P 244       0.509  10.201  12.537  0.00  0.00      PROA H  
ATOM   3944  HE3 MET P 244       0.903  11.288  11.229  0.00  0.00      PROA H  
ATOM   3945  N   MET P 245       3.482  12.373   6.392  0.00  0.00      PROA N  
ATOM   3946  CA  MET P 245       3.197  12.905   5.011  0.00  0.00      PROA C  
ATOM   3947  C   MET P 245       4.227  12.599   3.945  0.00  0.00      PROA C  
ATOM   3948  O   MET P 245       3.886  12.113   2.873  0.00  0.00      PROA O  
ATOM   3949  CB  MET P 245       3.044  14.456   5.070  0.00  0.00      PROA C  
ATOM   3950  CG  MET P 245       1.847  14.931   5.984  0.00  0.00      PROA C  
ATOM   3951  SD  MET P 245       2.267  16.606   6.569  0.00  0.00      PROA S  
ATOM   3952  CE  MET P 245       2.183  17.612   5.064  0.00  0.00      PROA C  
ATOM   3953  HN  MET P 245       3.702  13.022   7.117  0.00  0.00      PROA H  
ATOM   3954  HA  MET P 245       2.248  12.526   4.663  0.00  0.00      PROA H  
ATOM   3955  HB1 MET P 245       2.918  14.904   4.061  0.00  0.00      PROA H  
ATOM   3956  HB2 MET P 245       3.956  14.838   5.576  0.00  0.00      PROA H  
ATOM   3957  HG1 MET P 245       1.798  14.275   6.880  0.00  0.00      PROA H  
ATOM   3958  HG2 MET P 245       0.879  14.869   5.441  0.00  0.00      PROA H  
ATOM   3959  HE1 MET P 245       2.168  18.691   5.327  0.00  0.00      PROA H  
ATOM   3960  HE2 MET P 245       1.281  17.466   4.431  0.00  0.00      PROA H  
ATOM   3961  HE3 MET P 245       3.057  17.405   4.410  0.00  0.00      PROA H  
ATOM   3962  N   ILE P 246       5.584  12.839   4.226  0.00  0.00      PROA N  
ATOM   3963  CA  ILE P 246       6.692  12.539   3.346  0.00  0.00      PROA C  
ATOM   3964  C   ILE P 246       6.709  11.023   3.228  0.00  0.00      PROA C  
ATOM   3965  O   ILE P 246       6.995  10.451   2.175  0.00  0.00      PROA O  
ATOM   3966  CB  ILE P 246       7.952  13.052   3.954  0.00  0.00      PROA C  
ATOM   3967  CG1 ILE P 246       7.965  14.636   4.001  0.00  0.00      PROA C  
ATOM   3968  CG2 ILE P 246       9.143  12.569   3.078  0.00  0.00      PROA C  
ATOM   3969  CD  ILE P 246       9.035  15.201   4.921  0.00  0.00      PROA C  
ATOM   3970  HN  ILE P 246       5.834  13.232   5.107  0.00  0.00      PROA H  
ATOM   3971  HA  ILE P 246       6.578  12.980   2.366  0.00  0.00      PROA H  
ATOM   3972  HB  ILE P 246       8.150  12.717   4.994  0.00  0.00      PROA H  
ATOM   3973 HG11 ILE P 246       7.076  14.859   4.630  0.00  0.00      PROA H  
ATOM   3974 HG12 ILE P 246       7.733  15.111   3.024  0.00  0.00      PROA H  
ATOM   3975 HG21 ILE P 246       9.267  11.482   3.277  0.00  0.00      PROA H  
ATOM   3976 HG22 ILE P 246      10.051  13.146   3.358  0.00  0.00      PROA H  
ATOM   3977 HG23 ILE P 246       8.876  12.789   2.023  0.00  0.00      PROA H  
ATOM   3978  HD1 ILE P 246       8.974  16.274   5.204  0.00  0.00      PROA H  
ATOM   3979  HD2 ILE P 246      10.038  15.173   4.444  0.00  0.00      PROA H  
ATOM   3980  HD3 ILE P 246       9.134  14.564   5.826  0.00  0.00      PROA H  
ATOM   3981  N   GLY P 247       6.456  10.207   4.325  0.00  0.00      PROA N  
ATOM   3982  CA  GLY P 247       6.406   8.753   4.173  0.00  0.00      PROA C  
ATOM   3983  C   GLY P 247       5.313   8.140   3.338  0.00  0.00      PROA C  
ATOM   3984  O   GLY P 247       5.563   7.210   2.628  0.00  0.00      PROA O  
ATOM   3985  HN  GLY P 247       6.276  10.620   5.215  0.00  0.00      PROA H  
ATOM   3986  HA1 GLY P 247       6.252   8.365   5.169  0.00  0.00      PROA H  
ATOM   3987  HA2 GLY P 247       7.372   8.421   3.819  0.00  0.00      PROA H  
ATOM   3988  N   SER P 248       4.083   8.652   3.406  0.00  0.00      PROA N  
ATOM   3989  CA  SER P 248       3.133   8.129   2.498  0.00  0.00      PROA C  
ATOM   3990  C   SER P 248       3.365   8.420   0.977  0.00  0.00      PROA C  
ATOM   3991  O   SER P 248       3.105   7.608   0.085  0.00  0.00      PROA O  
ATOM   3992  CB  SER P 248       1.736   8.676   2.757  0.00  0.00      PROA C  
ATOM   3993  OG  SER P 248       1.416   8.357   4.100  0.00  0.00      PROA O  
ATOM   3994  HN  SER P 248       3.810   9.395   4.012  0.00  0.00      PROA H  
ATOM   3995  HA  SER P 248       3.188   7.060   2.647  0.00  0.00      PROA H  
ATOM   3996  HB1 SER P 248       0.964   8.162   2.146  0.00  0.00      PROA H  
ATOM   3997  HB2 SER P 248       1.680   9.768   2.555  0.00  0.00      PROA H  
ATOM   3998  HG1 SER P 248       1.884   9.018   4.615  0.00  0.00      PROA H  
ATOM   3999  N   LEU P 249       3.993   9.584   0.723  0.00  0.00      PROA N  
ATOM   4000  CA  LEU P 249       4.568   9.818  -0.567  0.00  0.00      PROA C  
ATOM   4001  C   LEU P 249       5.686   8.885  -0.961  0.00  0.00      PROA C  
ATOM   4002  O   LEU P 249       5.688   8.269  -2.010  0.00  0.00      PROA O  
ATOM   4003  CB  LEU P 249       4.939  11.400  -0.817  0.00  0.00      PROA C  
ATOM   4004  CG  LEU P 249       5.382  11.849  -2.271  0.00  0.00      PROA C  
ATOM   4005  CD1 LEU P 249       4.306  11.698  -3.275  0.00  0.00      PROA C  
ATOM   4006  CD2 LEU P 249       5.804  13.368  -2.156  0.00  0.00      PROA C  
ATOM   4007  HN  LEU P 249       4.048  10.263   1.451  0.00  0.00      PROA H  
ATOM   4008  HA  LEU P 249       3.748   9.638  -1.246  0.00  0.00      PROA H  
ATOM   4009  HB1 LEU P 249       5.703  11.712  -0.074  0.00  0.00      PROA H  
ATOM   4010  HB2 LEU P 249       4.065  12.037  -0.559  0.00  0.00      PROA H  
ATOM   4011  HG  LEU P 249       6.238  11.214  -2.582  0.00  0.00      PROA H  
ATOM   4012 HD11 LEU P 249       3.754  10.734  -3.260  0.00  0.00      PROA H  
ATOM   4013 HD12 LEU P 249       4.807  11.812  -4.261  0.00  0.00      PROA H  
ATOM   4014 HD13 LEU P 249       3.559  12.519  -3.217  0.00  0.00      PROA H  
ATOM   4015 HD21 LEU P 249       5.057  14.062  -1.716  0.00  0.00      PROA H  
ATOM   4016 HD22 LEU P 249       5.955  13.720  -3.198  0.00  0.00      PROA H  
ATOM   4017 HD23 LEU P 249       6.808  13.421  -1.682  0.00  0.00      PROA H  
ATOM   4018  N   LEU P 250       6.620   8.608  -0.056  0.00  0.00      PROA N  
ATOM   4019  CA  LEU P 250       7.697   7.659  -0.240  0.00  0.00      PROA C  
ATOM   4020  C   LEU P 250       7.233   6.238  -0.494  0.00  0.00      PROA C  
ATOM   4021  O   LEU P 250       7.674   5.534  -1.378  0.00  0.00      PROA O  
ATOM   4022  CB  LEU P 250       8.727   7.844   0.871  0.00  0.00      PROA C  
ATOM   4023  CG  LEU P 250       9.992   7.000   0.642  0.00  0.00      PROA C  
ATOM   4024  CD1 LEU P 250      10.557   7.117  -0.791  0.00  0.00      PROA C  
ATOM   4025  CD2 LEU P 250      11.056   7.416   1.647  0.00  0.00      PROA C  
ATOM   4026  HN  LEU P 250       6.752   9.099   0.802  0.00  0.00      PROA H  
ATOM   4027  HA  LEU P 250       8.103   7.992  -1.184  0.00  0.00      PROA H  
ATOM   4028  HB1 LEU P 250       8.219   7.546   1.813  0.00  0.00      PROA H  
ATOM   4029  HB2 LEU P 250       8.865   8.940   0.988  0.00  0.00      PROA H  
ATOM   4030  HG  LEU P 250       9.798   5.931   0.869  0.00  0.00      PROA H  
ATOM   4031 HD11 LEU P 250      11.652   6.930  -0.821  0.00  0.00      PROA H  
ATOM   4032 HD12 LEU P 250      10.487   8.194  -1.055  0.00  0.00      PROA H  
ATOM   4033 HD13 LEU P 250      10.048   6.427  -1.498  0.00  0.00      PROA H  
ATOM   4034 HD21 LEU P 250      11.869   6.660   1.699  0.00  0.00      PROA H  
ATOM   4035 HD22 LEU P 250      10.647   7.297   2.672  0.00  0.00      PROA H  
ATOM   4036 HD23 LEU P 250      11.447   8.419   1.372  0.00  0.00      PROA H  
ATOM   4037  N   TYR P 251       6.311   5.749   0.340  0.00  0.00      PROA N  
ATOM   4038  CA  TYR P 251       5.839   4.391   0.360  0.00  0.00      PROA C  
ATOM   4039  C   TYR P 251       5.109   4.086  -0.993  0.00  0.00      PROA C  
ATOM   4040  O   TYR P 251       5.202   3.003  -1.578  0.00  0.00      PROA O  
ATOM   4041  CB  TYR P 251       4.914   4.117   1.566  0.00  0.00      PROA C  
ATOM   4042  CG  TYR P 251       4.899   2.635   1.927  0.00  0.00      PROA C  
ATOM   4043  CD1 TYR P 251       6.067   1.996   2.514  0.00  0.00      PROA C  
ATOM   4044  CD2 TYR P 251       3.756   1.873   1.743  0.00  0.00      PROA C  
ATOM   4045  CE1 TYR P 251       6.124   0.636   2.782  0.00  0.00      PROA C  
ATOM   4046  CE2 TYR P 251       3.826   0.410   2.060  0.00  0.00      PROA C  
ATOM   4047  CZ  TYR P 251       5.025  -0.167   2.503  0.00  0.00      PROA C  
ATOM   4048  OH  TYR P 251       5.025  -1.538   2.774  0.00  0.00      PROA O  
ATOM   4049  HN  TYR P 251       5.915   6.324   1.051  0.00  0.00      PROA H  
ATOM   4050  HA  TYR P 251       6.716   3.761   0.319  0.00  0.00      PROA H  
ATOM   4051  HB1 TYR P 251       3.870   4.497   1.543  0.00  0.00      PROA H  
ATOM   4052  HB2 TYR P 251       5.421   4.519   2.468  0.00  0.00      PROA H  
ATOM   4053  HD1 TYR P 251       6.938   2.633   2.578  0.00  0.00      PROA H  
ATOM   4054  HD2 TYR P 251       2.824   2.313   1.421  0.00  0.00      PROA H  
ATOM   4055  HE1 TYR P 251       7.039   0.193   3.149  0.00  0.00      PROA H  
ATOM   4056  HE2 TYR P 251       2.942  -0.195   1.924  0.00  0.00      PROA H  
ATOM   4057  HH  TYR P 251       5.794  -1.799   3.286  0.00  0.00      PROA H  
ATOM   4058  N   ALA P 252       4.241   5.053  -1.449  0.00  0.00      PROA N  
ATOM   4059  CA  ALA P 252       3.614   4.909  -2.759  0.00  0.00      PROA C  
ATOM   4060  C   ALA P 252       4.625   4.936  -3.879  0.00  0.00      PROA C  
ATOM   4061  O   ALA P 252       4.738   4.118  -4.780  0.00  0.00      PROA O  
ATOM   4062  CB  ALA P 252       2.499   5.994  -2.921  0.00  0.00      PROA C  
ATOM   4063  HN  ALA P 252       3.908   5.833  -0.924  0.00  0.00      PROA H  
ATOM   4064  HA  ALA P 252       3.070   3.975  -2.783  0.00  0.00      PROA H  
ATOM   4065  HB1 ALA P 252       3.151   6.877  -2.750  0.00  0.00      PROA H  
ATOM   4066  HB2 ALA P 252       1.664   6.009  -2.188  0.00  0.00      PROA H  
ATOM   4067  HB3 ALA P 252       1.995   6.018  -3.910  0.00  0.00      PROA H  
ATOM   4068  N   THR P 253       5.569   5.930  -3.788  0.00  0.00      PROA N  
ATOM   4069  CA  THR P 253       6.648   6.122  -4.788  0.00  0.00      PROA C  
ATOM   4070  C   THR P 253       7.493   4.931  -4.953  0.00  0.00      PROA C  
ATOM   4071  O   THR P 253       7.694   4.441  -6.054  0.00  0.00      PROA O  
ATOM   4072  CB  THR P 253       7.542   7.310  -4.423  0.00  0.00      PROA C  
ATOM   4073  CG2 THR P 253       8.570   7.507  -5.454  0.00  0.00      PROA C  
ATOM   4074  OG1 THR P 253       6.772   8.521  -4.457  0.00  0.00      PROA O  
ATOM   4075  HN  THR P 253       5.419   6.648  -3.111  0.00  0.00      PROA H  
ATOM   4076  HA  THR P 253       6.296   6.339  -5.786  0.00  0.00      PROA H  
ATOM   4077  HB  THR P 253       8.003   7.053  -3.446  0.00  0.00      PROA H  
ATOM   4078  HG1 THR P 253       6.296   8.510  -3.623  0.00  0.00      PROA H  
ATOM   4079 HG21 THR P 253       8.996   8.533  -5.442  0.00  0.00      PROA H  
ATOM   4080 HG22 THR P 253       8.087   7.318  -6.436  0.00  0.00      PROA H  
ATOM   4081 HG23 THR P 253       9.352   6.724  -5.362  0.00  0.00      PROA H  
ATOM   4082  N   ILE P 254       8.012   4.316  -3.868  0.00  0.00      PROA N  
ATOM   4083  CA  ILE P 254       8.687   2.993  -3.987  0.00  0.00      PROA C  
ATOM   4084  C   ILE P 254       7.797   1.735  -3.949  0.00  0.00      PROA C  
ATOM   4085  O   ILE P 254       7.500   1.135  -5.011  0.00  0.00      PROA O  
ATOM   4086  CB  ILE P 254       9.970   2.861  -3.211  0.00  0.00      PROA C  
ATOM   4087  CG1 ILE P 254      10.693   1.507  -3.365  0.00  0.00      PROA C  
ATOM   4088  CG2 ILE P 254       9.869   3.224  -1.664  0.00  0.00      PROA C  
ATOM   4089  CD  ILE P 254      11.207   1.270  -4.857  0.00  0.00      PROA C  
ATOM   4090  HN  ILE P 254       8.033   4.805  -2.999  0.00  0.00      PROA H  
ATOM   4091  HA  ILE P 254       9.039   2.988  -5.009  0.00  0.00      PROA H  
ATOM   4092  HB  ILE P 254      10.817   3.449  -3.623  0.00  0.00      PROA H  
ATOM   4093 HG11 ILE P 254      10.138   0.659  -2.913  0.00  0.00      PROA H  
ATOM   4094 HG12 ILE P 254      11.551   1.596  -2.666  0.00  0.00      PROA H  
ATOM   4095 HG21 ILE P 254       8.827   3.160  -1.285  0.00  0.00      PROA H  
ATOM   4096 HG22 ILE P 254      10.312   4.208  -1.399  0.00  0.00      PROA H  
ATOM   4097 HG23 ILE P 254      10.343   2.435  -1.043  0.00  0.00      PROA H  
ATOM   4098  HD1 ILE P 254      11.503   2.266  -5.246  0.00  0.00      PROA H  
ATOM   4099  HD2 ILE P 254      10.397   0.864  -5.500  0.00  0.00      PROA H  
ATOM   4100  HD3 ILE P 254      12.125   0.644  -4.850  0.00  0.00      PROA H  
ATOM   4101  N   PHE P 255       7.411   1.269  -2.788  0.00  0.00      PROA N  
ATOM   4102  CA  PHE P 255       6.744   0.003  -2.649  0.00  0.00      PROA C  
ATOM   4103  C   PHE P 255       5.348  -0.009  -3.305  0.00  0.00      PROA C  
ATOM   4104  O   PHE P 255       4.862  -1.020  -3.808  0.00  0.00      PROA O  
ATOM   4105  CB  PHE P 255       6.593  -0.380  -1.208  0.00  0.00      PROA C  
ATOM   4106  CG  PHE P 255       8.007  -0.555  -0.627  0.00  0.00      PROA C  
ATOM   4107  CD1 PHE P 255       8.632  -1.759  -1.004  0.00  0.00      PROA C  
ATOM   4108  CD2 PHE P 255       8.643   0.270   0.248  0.00  0.00      PROA C  
ATOM   4109  CE1 PHE P 255       9.948  -1.966  -0.701  0.00  0.00      PROA C  
ATOM   4110  CE2 PHE P 255      10.001   0.073   0.666  0.00  0.00      PROA C  
ATOM   4111  CZ  PHE P 255      10.696  -1.055   0.115  0.00  0.00      PROA C  
ATOM   4112  HN  PHE P 255       7.588   1.804  -1.966  0.00  0.00      PROA H  
ATOM   4113  HA  PHE P 255       7.387  -0.731  -3.112  0.00  0.00      PROA H  
ATOM   4114  HB1 PHE P 255       6.025  -1.310  -0.995  0.00  0.00      PROA H  
ATOM   4115  HB2 PHE P 255       6.188   0.452  -0.594  0.00  0.00      PROA H  
ATOM   4116  HD1 PHE P 255       8.195  -2.486  -1.674  0.00  0.00      PROA H  
ATOM   4117  HD2 PHE P 255       8.159   1.051   0.815  0.00  0.00      PROA H  
ATOM   4118  HE1 PHE P 255      10.438  -2.863  -1.049  0.00  0.00      PROA H  
ATOM   4119  HE2 PHE P 255      10.405   0.760   1.395  0.00  0.00      PROA H  
ATOM   4120  HZ  PHE P 255      11.734  -1.252   0.343  0.00  0.00      PROA H  
ATOM   4121  N   GLY P 256       4.578   1.155  -3.398  0.00  0.00      PROA N  
ATOM   4122  CA  GLY P 256       3.374   1.321  -4.245  0.00  0.00      PROA C  
ATOM   4123  C   GLY P 256       3.502   1.164  -5.691  0.00  0.00      PROA C  
ATOM   4124  O   GLY P 256       2.468   0.908  -6.318  0.00  0.00      PROA O  
ATOM   4125  HN  GLY P 256       4.776   1.876  -2.738  0.00  0.00      PROA H  
ATOM   4126  HA1 GLY P 256       2.893   2.236  -3.934  0.00  0.00      PROA H  
ATOM   4127  HA2 GLY P 256       2.705   0.554  -3.885  0.00  0.00      PROA H  
ATOM   4128  N   ASN P 257       4.700   1.408  -6.292  0.00  0.00      PROA N  
ATOM   4129  CA  ASN P 257       4.919   1.516  -7.694  0.00  0.00      PROA C  
ATOM   4130  C   ASN P 257       5.907   0.453  -8.283  0.00  0.00      PROA C  
ATOM   4131  O   ASN P 257       5.714   0.031  -9.385  0.00  0.00      PROA O  
ATOM   4132  CB  ASN P 257       5.324   2.993  -7.969  0.00  0.00      PROA C  
ATOM   4133  CG  ASN P 257       5.341   3.348  -9.423  0.00  0.00      PROA C  
ATOM   4134  ND2 ASN P 257       4.290   3.034 -10.276  0.00  0.00      PROA N  
ATOM   4135  OD1 ASN P 257       6.319   4.032  -9.763  0.00  0.00      PROA O  
ATOM   4136  HN  ASN P 257       5.399   1.661  -5.626  0.00  0.00      PROA H  
ATOM   4137  HA  ASN P 257       3.975   1.436  -8.213  0.00  0.00      PROA H  
ATOM   4138  HB1 ASN P 257       6.309   3.209  -7.502  0.00  0.00      PROA H  
ATOM   4139  HB2 ASN P 257       4.565   3.612  -7.445  0.00  0.00      PROA H  
ATOM   4140 HD21 ASN P 257       4.248   3.733 -10.990  0.00  0.00      PROA H  
ATOM   4141 HD22 ASN P 257       3.489   2.480 -10.047  0.00  0.00      PROA H  
ATOM   4142  N   VAL P 258       6.818  -0.061  -7.443  0.00  0.00      PROA N  
ATOM   4143  CA  VAL P 258       7.908  -0.986  -7.846  0.00  0.00      PROA C  
ATOM   4144  C   VAL P 258       7.428  -2.226  -8.652  0.00  0.00      PROA C  
ATOM   4145  O   VAL P 258       8.024  -2.518  -9.678  0.00  0.00      PROA O  
ATOM   4146  CB  VAL P 258       8.759  -1.554  -6.747  0.00  0.00      PROA C  
ATOM   4147  CG1 VAL P 258       7.947  -2.266  -5.709  0.00  0.00      PROA C  
ATOM   4148  CG2 VAL P 258       9.993  -2.369  -7.264  0.00  0.00      PROA C  
ATOM   4149  HN  VAL P 258       6.907   0.261  -6.504  0.00  0.00      PROA H  
ATOM   4150  HA  VAL P 258       8.640  -0.406  -8.388  0.00  0.00      PROA H  
ATOM   4151  HB  VAL P 258       9.208  -0.671  -6.243  0.00  0.00      PROA H  
ATOM   4152 HG11 VAL P 258       8.616  -2.480  -4.847  0.00  0.00      PROA H  
ATOM   4153 HG12 VAL P 258       7.681  -3.286  -6.060  0.00  0.00      PROA H  
ATOM   4154 HG13 VAL P 258       7.061  -1.680  -5.384  0.00  0.00      PROA H  
ATOM   4155 HG21 VAL P 258      10.941  -2.201  -6.709  0.00  0.00      PROA H  
ATOM   4156 HG22 VAL P 258      10.234  -1.951  -8.264  0.00  0.00      PROA H  
ATOM   4157 HG23 VAL P 258       9.735  -3.442  -7.384  0.00  0.00      PROA H  
ATOM   4158  N   THR P 259       6.390  -2.894  -8.310  0.00  0.00      PROA N  
ATOM   4159  CA  THR P 259       5.951  -4.108  -9.000  0.00  0.00      PROA C  
ATOM   4160  C   THR P 259       5.459  -3.881 -10.382  0.00  0.00      PROA C  
ATOM   4161  O   THR P 259       5.723  -4.613 -11.301  0.00  0.00      PROA O  
ATOM   4162  CB  THR P 259       4.901  -4.832  -8.178  0.00  0.00      PROA C  
ATOM   4163  CG2 THR P 259       4.560  -6.183  -8.813  0.00  0.00      PROA C  
ATOM   4164  OG1 THR P 259       5.380  -4.945  -6.804  0.00  0.00      PROA O  
ATOM   4165  HN  THR P 259       5.846  -2.375  -7.655  0.00  0.00      PROA H  
ATOM   4166  HA  THR P 259       6.799  -4.766  -9.117  0.00  0.00      PROA H  
ATOM   4167  HB  THR P 259       3.961  -4.242  -8.143  0.00  0.00      PROA H  
ATOM   4168  HG1 THR P 259       5.063  -4.190  -6.303  0.00  0.00      PROA H  
ATOM   4169 HG21 THR P 259       4.012  -5.985  -9.759  0.00  0.00      PROA H  
ATOM   4170 HG22 THR P 259       3.809  -6.663  -8.148  0.00  0.00      PROA H  
ATOM   4171 HG23 THR P 259       5.499  -6.773  -8.880  0.00  0.00      PROA H  
ATOM   4172  N   THR P 260       4.637  -2.879 -10.657  0.00  0.00      PROA N  
ATOM   4173  CA  THR P 260       4.183  -2.324 -12.000  0.00  0.00      PROA C  
ATOM   4174  C   THR P 260       5.321  -1.824 -12.750  0.00  0.00      PROA C  
ATOM   4175  O   THR P 260       5.443  -2.001 -13.975  0.00  0.00      PROA O  
ATOM   4176  CB  THR P 260       3.056  -1.244 -11.821  0.00  0.00      PROA C  
ATOM   4177  CG2 THR P 260       2.273  -1.080 -13.122  0.00  0.00      PROA C  
ATOM   4178  OG1 THR P 260       2.151  -1.627 -10.800  0.00  0.00      PROA O  
ATOM   4179  HN  THR P 260       4.365  -2.397  -9.827  0.00  0.00      PROA H  
ATOM   4180  HA  THR P 260       3.810  -3.170 -12.555  0.00  0.00      PROA H  
ATOM   4181  HB  THR P 260       3.526  -0.307 -11.456  0.00  0.00      PROA H  
ATOM   4182  HG1 THR P 260       2.300  -2.571 -10.705  0.00  0.00      PROA H  
ATOM   4183 HG21 THR P 260       1.871  -2.025 -13.545  0.00  0.00      PROA H  
ATOM   4184 HG22 THR P 260       2.818  -0.545 -13.929  0.00  0.00      PROA H  
ATOM   4185 HG23 THR P 260       1.403  -0.397 -13.027  0.00  0.00      PROA H  
ATOM   4186  N   ILE P 261       6.214  -1.093 -12.177  0.00  0.00      PROA N  
ATOM   4187  CA  ILE P 261       7.348  -0.581 -12.903  0.00  0.00      PROA C  
ATOM   4188  C   ILE P 261       8.300  -1.661 -13.498  0.00  0.00      PROA C  
ATOM   4189  O   ILE P 261       8.714  -1.704 -14.615  0.00  0.00      PROA O  
ATOM   4190  CB  ILE P 261       8.192   0.462 -12.071  0.00  0.00      PROA C  
ATOM   4191  CG1 ILE P 261       7.343   1.738 -11.697  0.00  0.00      PROA C  
ATOM   4192  CG2 ILE P 261       9.490   0.882 -12.818  0.00  0.00      PROA C  
ATOM   4193  CD  ILE P 261       6.943   2.621 -12.913  0.00  0.00      PROA C  
ATOM   4194  HN  ILE P 261       6.227  -0.791 -11.228  0.00  0.00      PROA H  
ATOM   4195  HA  ILE P 261       6.905  -0.037 -13.724  0.00  0.00      PROA H  
ATOM   4196  HB  ILE P 261       8.455  -0.076 -11.136  0.00  0.00      PROA H  
ATOM   4197 HG11 ILE P 261       7.911   2.390 -10.997  0.00  0.00      PROA H  
ATOM   4198 HG12 ILE P 261       6.386   1.377 -11.265  0.00  0.00      PROA H  
ATOM   4199 HG21 ILE P 261       9.860   1.644 -12.099  0.00  0.00      PROA H  
ATOM   4200 HG22 ILE P 261       9.316   1.322 -13.822  0.00  0.00      PROA H  
ATOM   4201 HG23 ILE P 261      10.203   0.030 -12.843  0.00  0.00      PROA H  
ATOM   4202  HD1 ILE P 261       6.322   2.056 -13.640  0.00  0.00      PROA H  
ATOM   4203  HD2 ILE P 261       7.785   3.193 -13.361  0.00  0.00      PROA H  
ATOM   4204  HD3 ILE P 261       6.229   3.342 -12.464  0.00  0.00      PROA H  
ATOM   4205  N   PHE P 262       8.732  -2.590 -12.602  0.00  0.00      PROA N  
ATOM   4206  CA  PHE P 262       9.531  -3.708 -12.872  0.00  0.00      PROA C  
ATOM   4207  C   PHE P 262       8.966  -4.657 -13.974  0.00  0.00      PROA C  
ATOM   4208  O   PHE P 262       9.730  -5.034 -14.874  0.00  0.00      PROA O  
ATOM   4209  CB  PHE P 262       9.925  -4.521 -11.590  0.00  0.00      PROA C  
ATOM   4210  CG  PHE P 262      11.105  -5.468 -11.695  0.00  0.00      PROA C  
ATOM   4211  CD1 PHE P 262      12.376  -5.182 -11.200  0.00  0.00      PROA C  
ATOM   4212  CD2 PHE P 262      10.976  -6.655 -12.484  0.00  0.00      PROA C  
ATOM   4213  CE1 PHE P 262      13.489  -5.925 -11.584  0.00  0.00      PROA C  
ATOM   4214  CE2 PHE P 262      12.003  -7.524 -12.672  0.00  0.00      PROA C  
ATOM   4215  CZ  PHE P 262      13.347  -7.134 -12.297  0.00  0.00      PROA C  
ATOM   4216  HN  PHE P 262       8.559  -2.557 -11.621  0.00  0.00      PROA H  
ATOM   4217  HA  PHE P 262      10.443  -3.316 -13.296  0.00  0.00      PROA H  
ATOM   4218  HB1 PHE P 262       8.963  -5.030 -11.368  0.00  0.00      PROA H  
ATOM   4219  HB2 PHE P 262      10.165  -3.735 -10.841  0.00  0.00      PROA H  
ATOM   4220  HD1 PHE P 262      12.570  -4.326 -10.570  0.00  0.00      PROA H  
ATOM   4221  HD2 PHE P 262       9.976  -6.827 -12.856  0.00  0.00      PROA H  
ATOM   4222  HE1 PHE P 262      14.465  -5.552 -11.312  0.00  0.00      PROA H  
ATOM   4223  HE2 PHE P 262      11.848  -8.404 -13.279  0.00  0.00      PROA H  
ATOM   4224  HZ  PHE P 262      14.210  -7.655 -12.684  0.00  0.00      PROA H  
ATOM   4225  N   GLN P 263       7.592  -4.861 -13.928  0.00  0.00      PROA N  
ATOM   4226  CA  GLN P 263       6.955  -5.562 -14.902  0.00  0.00      PROA C  
ATOM   4227  C   GLN P 263       6.277  -4.731 -15.967  0.00  0.00      PROA C  
ATOM   4228  O   GLN P 263       5.217  -5.028 -16.478  0.00  0.00      PROA O  
ATOM   4229  CB  GLN P 263       5.994  -6.511 -14.226  0.00  0.00      PROA C  
ATOM   4230  CG  GLN P 263       6.789  -7.699 -13.542  0.00  0.00      PROA C  
ATOM   4231  CD  GLN P 263       5.863  -8.655 -12.668  0.00  0.00      PROA C  
ATOM   4232  NE2 GLN P 263       6.080  -8.716 -11.366  0.00  0.00      PROA N  
ATOM   4233  OE1 GLN P 263       5.113  -9.509 -13.210  0.00  0.00      PROA O  
ATOM   4234  HN  GLN P 263       6.994  -4.621 -13.167  0.00  0.00      PROA H  
ATOM   4235  HA  GLN P 263       7.618  -6.189 -15.480  0.00  0.00      PROA H  
ATOM   4236  HB1 GLN P 263       5.151  -6.847 -14.867  0.00  0.00      PROA H  
ATOM   4237  HB2 GLN P 263       5.463  -5.886 -13.475  0.00  0.00      PROA H  
ATOM   4238  HG1 GLN P 263       7.657  -7.374 -12.929  0.00  0.00      PROA H  
ATOM   4239  HG2 GLN P 263       7.204  -8.409 -14.289  0.00  0.00      PROA H  
ATOM   4240 HE21 GLN P 263       5.640  -9.449 -10.848  0.00  0.00      PROA H  
ATOM   4241 HE22 GLN P 263       6.431  -7.900 -10.905  0.00  0.00      PROA H  
ATOM   4242  N   GLN P 264       6.974  -3.682 -16.457  0.00  0.00      PROA N  
ATOM   4243  CA  GLN P 264       6.854  -2.792 -17.586  0.00  0.00      PROA C  
ATOM   4244  C   GLN P 264       8.283  -2.602 -18.241  0.00  0.00      PROA C  
ATOM   4245  O   GLN P 264       8.451  -2.611 -19.411  0.00  0.00      PROA O  
ATOM   4246  CB  GLN P 264       6.200  -1.456 -17.269  0.00  0.00      PROA C  
ATOM   4247  CG  GLN P 264       4.675  -1.396 -17.052  0.00  0.00      PROA C  
ATOM   4248  CD  GLN P 264       3.919  -1.775 -18.340  0.00  0.00      PROA C  
ATOM   4249  NE2 GLN P 264       2.556  -1.525 -18.325  0.00  0.00      PROA N  
ATOM   4250  OE1 GLN P 264       4.427  -2.070 -19.450  0.00  0.00      PROA O  
ATOM   4251  HN  GLN P 264       7.766  -3.540 -15.868  0.00  0.00      PROA H  
ATOM   4252  HA  GLN P 264       6.199  -3.225 -18.327  0.00  0.00      PROA H  
ATOM   4253  HB1 GLN P 264       6.428  -0.774 -18.117  0.00  0.00      PROA H  
ATOM   4254  HB2 GLN P 264       6.663  -0.994 -16.370  0.00  0.00      PROA H  
ATOM   4255  HG1 GLN P 264       4.476  -0.358 -16.711  0.00  0.00      PROA H  
ATOM   4256  HG2 GLN P 264       4.365  -2.222 -16.376  0.00  0.00      PROA H  
ATOM   4257 HE21 GLN P 264       2.085  -1.660 -19.196  0.00  0.00      PROA H  
ATOM   4258 HE22 GLN P 264       2.087  -1.409 -17.450  0.00  0.00      PROA H  
ATOM   4259  N   MET P 265       9.394  -2.562 -17.369  0.00  0.00      PROA N  
ATOM   4260  CA  MET P 265      10.759  -2.972 -17.668  0.00  0.00      PROA C  
ATOM   4261  C   MET P 265      11.058  -4.393 -18.161  0.00  0.00      PROA C  
ATOM   4262  O   MET P 265      11.794  -4.665 -19.117  0.00  0.00      PROA O  
ATOM   4263  CB  MET P 265      11.705  -2.613 -16.413  0.00  0.00      PROA C  
ATOM   4264  CG  MET P 265      11.832  -1.087 -16.106  0.00  0.00      PROA C  
ATOM   4265  SD  MET P 265      12.595  -0.879 -14.485  0.00  0.00      PROA S  
ATOM   4266  CE  MET P 265      12.649   0.892 -14.696  0.00  0.00      PROA C  
ATOM   4267  HN  MET P 265       9.304  -2.381 -16.393  0.00  0.00      PROA H  
ATOM   4268  HA  MET P 265      11.019  -2.391 -18.540  0.00  0.00      PROA H  
ATOM   4269  HB1 MET P 265      12.748  -2.916 -16.648  0.00  0.00      PROA H  
ATOM   4270  HB2 MET P 265      11.259  -3.118 -15.529  0.00  0.00      PROA H  
ATOM   4271  HG1 MET P 265      10.827  -0.617 -16.163  0.00  0.00      PROA H  
ATOM   4272  HG2 MET P 265      12.363  -0.628 -16.967  0.00  0.00      PROA H  
ATOM   4273  HE1 MET P 265      11.629   1.319 -14.795  0.00  0.00      PROA H  
ATOM   4274  HE2 MET P 265      13.360   1.221 -15.483  0.00  0.00      PROA H  
ATOM   4275  HE3 MET P 265      13.029   1.327 -13.747  0.00  0.00      PROA H  
ATOM   4276  N   TYR P 266      10.390  -5.308 -17.468  0.00  0.00      PROA N  
ATOM   4277  CA  TYR P 266      10.505  -6.773 -17.593  0.00  0.00      PROA C  
ATOM   4278  C   TYR P 266       9.120  -7.377 -17.862  0.00  0.00      PROA C  
ATOM   4279  O   TYR P 266       8.515  -7.936 -16.956  0.00  0.00      PROA O  
ATOM   4280  CB  TYR P 266      11.298  -7.422 -16.357  0.00  0.00      PROA C  
ATOM   4281  CG  TYR P 266      12.703  -6.896 -16.237  0.00  0.00      PROA C  
ATOM   4282  CD1 TYR P 266      13.046  -5.737 -15.540  0.00  0.00      PROA C  
ATOM   4283  CD2 TYR P 266      13.724  -7.825 -16.606  0.00  0.00      PROA C  
ATOM   4284  CE1 TYR P 266      14.394  -5.462 -15.301  0.00  0.00      PROA C  
ATOM   4285  CE2 TYR P 266      15.028  -7.518 -16.426  0.00  0.00      PROA C  
ATOM   4286  CZ  TYR P 266      15.379  -6.292 -15.782  0.00  0.00      PROA C  
ATOM   4287  OH  TYR P 266      16.741  -5.975 -15.613  0.00  0.00      PROA O  
ATOM   4288  HN  TYR P 266       9.960  -5.001 -16.623  0.00  0.00      PROA H  
ATOM   4289  HA  TYR P 266      11.076  -6.974 -18.487  0.00  0.00      PROA H  
ATOM   4290  HB1 TYR P 266      11.205  -8.525 -16.458  0.00  0.00      PROA H  
ATOM   4291  HB2 TYR P 266      10.737  -7.117 -15.447  0.00  0.00      PROA H  
ATOM   4292  HD1 TYR P 266      12.243  -5.091 -15.218  0.00  0.00      PROA H  
ATOM   4293  HD2 TYR P 266      13.337  -8.765 -16.972  0.00  0.00      PROA H  
ATOM   4294  HE1 TYR P 266      14.562  -4.525 -14.791  0.00  0.00      PROA H  
ATOM   4295  HE2 TYR P 266      15.782  -8.237 -16.710  0.00  0.00      PROA H  
ATOM   4296  HH  TYR P 266      17.125  -6.262 -16.444  0.00  0.00      PROA H  
ATOM   4297  N   ALA P 267       8.535  -7.151 -19.048  0.00  0.00      PROA N  
ATOM   4298  CA  ALA P 267       7.083  -7.273 -19.195  0.00  0.00      PROA C  
ATOM   4299  C   ALA P 267       6.636  -8.601 -19.834  0.00  0.00      PROA C  
ATOM   4300  O   ALA P 267       5.453  -8.908 -19.936  0.00  0.00      PROA O  
ATOM   4301  CB  ALA P 267       6.558  -6.182 -20.042  0.00  0.00      PROA C  
ATOM   4302  HN  ALA P 267       9.059  -6.779 -19.811  0.00  0.00      PROA H  
ATOM   4303  HA  ALA P 267       6.609  -7.075 -18.246  0.00  0.00      PROA H  
ATOM   4304  HB1 ALA P 267       6.993  -6.143 -21.064  0.00  0.00      PROA H  
ATOM   4305  HB2 ALA P 267       6.900  -5.268 -19.511  0.00  0.00      PROA H  
ATOM   4306  HB3 ALA P 267       5.451  -6.188 -20.126  0.00  0.00      PROA H  
ATOM   4307  N   ASN P 268       7.613  -9.393 -20.364  0.00  0.00      PROA N  
ATOM   4308  CA  ASN P 268       7.385 -10.519 -21.272  0.00  0.00      PROA C  
ATOM   4309  C   ASN P 268       6.419 -11.668 -20.746  0.00  0.00      PROA C  
ATOM   4310  O   ASN P 268       5.616 -12.179 -21.504  0.00  0.00      PROA O  
ATOM   4311  CB  ASN P 268       8.747 -11.016 -21.981  0.00  0.00      PROA C  
ATOM   4312  CG  ASN P 268       9.597  -9.945 -22.701  0.00  0.00      PROA C  
ATOM   4313  ND2 ASN P 268      10.830 -10.336 -23.063  0.00  0.00      PROA N  
ATOM   4314  OD1 ASN P 268       9.148  -8.781 -22.816  0.00  0.00      PROA O  
ATOM   4315  HN  ASN P 268       8.578  -9.330 -20.120  0.00  0.00      PROA H  
ATOM   4316  HA  ASN P 268       6.817 -10.216 -22.140  0.00  0.00      PROA H  
ATOM   4317  HB1 ASN P 268       8.537 -11.856 -22.677  0.00  0.00      PROA H  
ATOM   4318  HB2 ASN P 268       9.545 -11.370 -21.293  0.00  0.00      PROA H  
ATOM   4319 HD21 ASN P 268      11.285  -9.606 -23.570  0.00  0.00      PROA H  
ATOM   4320 HD22 ASN P 268      11.019 -11.299 -23.254  0.00  0.00      PROA H  
ATOM   4321  N   THR P 269       6.514 -12.166 -19.466  0.00  0.00      PROA N  
ATOM   4322  CA  THR P 269       5.752 -13.129 -18.674  0.00  0.00      PROA C  
ATOM   4323  C   THR P 269       4.347 -12.641 -18.490  0.00  0.00      PROA C  
ATOM   4324  O   THR P 269       3.325 -13.341 -18.736  0.00  0.00      PROA O  
ATOM   4325  CB  THR P 269       6.265 -13.465 -17.272  0.00  0.00      PROA C  
ATOM   4326  CG2 THR P 269       5.689 -14.761 -16.678  0.00  0.00      PROA C  
ATOM   4327  OG1 THR P 269       7.689 -13.656 -17.219  0.00  0.00      PROA O  
ATOM   4328  HN  THR P 269       7.248 -11.699 -18.977  0.00  0.00      PROA H  
ATOM   4329  HA  THR P 269       5.824 -14.016 -19.285  0.00  0.00      PROA H  
ATOM   4330  HB  THR P 269       6.001 -12.656 -16.558  0.00  0.00      PROA H  
ATOM   4331  HG1 THR P 269       8.086 -12.850 -17.556  0.00  0.00      PROA H  
ATOM   4332 HG21 THR P 269       4.622 -14.554 -16.446  0.00  0.00      PROA H  
ATOM   4333 HG22 THR P 269       6.089 -15.113 -15.704  0.00  0.00      PROA H  
ATOM   4334 HG23 THR P 269       5.769 -15.673 -17.305  0.00  0.00      PROA H  
ATOM   4335  N   ASN P 270       4.241 -11.299 -18.182  0.00  0.00      PROA N  
ATOM   4336  CA  ASN P 270       2.929 -10.683 -18.124  0.00  0.00      PROA C  
ATOM   4337  C   ASN P 270       2.277 -10.570 -19.449  0.00  0.00      PROA C  
ATOM   4338  O   ASN P 270       1.124 -10.889 -19.605  0.00  0.00      PROA O  
ATOM   4339  CB  ASN P 270       3.120  -9.246 -17.422  0.00  0.00      PROA C  
ATOM   4340  CG  ASN P 270       1.848  -8.409 -17.206  0.00  0.00      PROA C  
ATOM   4341  ND2 ASN P 270       1.008  -8.266 -18.315  0.00  0.00      PROA N  
ATOM   4342  OD1 ASN P 270       1.569  -8.028 -16.038  0.00  0.00      PROA O  
ATOM   4343  HN  ASN P 270       5.050 -10.782 -17.913  0.00  0.00      PROA H  
ATOM   4344  HA  ASN P 270       2.343 -11.332 -17.489  0.00  0.00      PROA H  
ATOM   4345  HB1 ASN P 270       3.866  -8.692 -18.030  0.00  0.00      PROA H  
ATOM   4346  HB2 ASN P 270       3.660  -9.424 -16.468  0.00  0.00      PROA H  
ATOM   4347 HD21 ASN P 270       0.252  -7.638 -18.130  0.00  0.00      PROA H  
ATOM   4348 HD22 ASN P 270       1.409  -8.469 -19.207  0.00  0.00      PROA H  
ATOM   4349  N   ARG P 271       2.925 -10.108 -20.532  0.00  0.00      PROA N  
ATOM   4350  CA  ARG P 271       2.302  -9.998 -21.863  0.00  0.00      PROA C  
ATOM   4351  C   ARG P 271       2.007 -11.417 -22.395  0.00  0.00      PROA C  
ATOM   4352  O   ARG P 271       1.056 -11.541 -23.158  0.00  0.00      PROA O  
ATOM   4353  CB  ARG P 271       3.172  -9.262 -22.917  0.00  0.00      PROA C  
ATOM   4354  CG  ARG P 271       3.391  -7.784 -22.533  0.00  0.00      PROA C  
ATOM   4355  CD  ARG P 271       2.142  -6.962 -22.374  0.00  0.00      PROA C  
ATOM   4356  NE  ARG P 271       2.410  -5.419 -22.602  0.00  0.00      PROA N  
ATOM   4357  CZ  ARG P 271       1.583  -4.460 -22.992  0.00  0.00      PROA C  
ATOM   4358  NH1 ARG P 271       0.355  -4.745 -23.145  0.00  0.00      PROA N1+
ATOM   4359  NH2 ARG P 271       2.132  -3.335 -23.448  0.00  0.00      PROA N  
ATOM   4360  HN  ARG P 271       3.921 -10.083 -20.509  0.00  0.00      PROA H  
ATOM   4361  HA  ARG P 271       1.385  -9.433 -21.783  0.00  0.00      PROA H  
ATOM   4362  HB1 ARG P 271       2.673  -9.326 -23.908  0.00  0.00      PROA H  
ATOM   4363  HB2 ARG P 271       4.169  -9.753 -22.923  0.00  0.00      PROA H  
ATOM   4364  HG1 ARG P 271       3.890  -7.423 -23.458  0.00  0.00      PROA H  
ATOM   4365  HG2 ARG P 271       4.105  -7.640 -21.695  0.00  0.00      PROA H  
ATOM   4366  HD1 ARG P 271       1.682  -7.146 -21.379  0.00  0.00      PROA H  
ATOM   4367  HD2 ARG P 271       1.429  -7.222 -23.185  0.00  0.00      PROA H  
ATOM   4368  HE  ARG P 271       3.344  -5.188 -22.874  0.00  0.00      PROA H  
ATOM   4369 HH11 ARG P 271      -0.078  -5.609 -22.883  0.00  0.00      PROA H  
ATOM   4370 HH12 ARG P 271      -0.208  -3.979 -23.453  0.00  0.00      PROA H  
ATOM   4371 HH21 ARG P 271       3.057  -3.082 -23.167  0.00  0.00      PROA H  
ATOM   4372 HH22 ARG P 271       1.659  -2.905 -24.217  0.00  0.00      PROA H  
ATOM   4373  N   TYR P 272       2.832 -12.441 -22.057  0.00  0.00      PROA N  
ATOM   4374  CA  TYR P 272       2.527 -13.797 -22.446  0.00  0.00      PROA C  
ATOM   4375  C   TYR P 272       1.193 -14.273 -21.819  0.00  0.00      PROA C  
ATOM   4376  O   TYR P 272       0.311 -14.885 -22.508  0.00  0.00      PROA O  
ATOM   4377  CB  TYR P 272       3.707 -14.662 -21.968  0.00  0.00      PROA C  
ATOM   4378  CG  TYR P 272       3.430 -16.150 -21.953  0.00  0.00      PROA C  
ATOM   4379  CD1 TYR P 272       3.153 -16.735 -23.188  0.00  0.00      PROA C  
ATOM   4380  CD2 TYR P 272       3.613 -17.059 -20.872  0.00  0.00      PROA C  
ATOM   4381  CE1 TYR P 272       3.015 -18.093 -23.358  0.00  0.00      PROA C  
ATOM   4382  CE2 TYR P 272       3.517 -18.427 -21.017  0.00  0.00      PROA C  
ATOM   4383  CZ  TYR P 272       3.170 -18.947 -22.216  0.00  0.00      PROA C  
ATOM   4384  OH  TYR P 272       2.896 -20.326 -22.295  0.00  0.00      PROA O  
ATOM   4385  HN  TYR P 272       3.615 -12.360 -21.443  0.00  0.00      PROA H  
ATOM   4386  HA  TYR P 272       2.315 -13.845 -23.504  0.00  0.00      PROA H  
ATOM   4387  HB1 TYR P 272       3.943 -14.395 -20.916  0.00  0.00      PROA H  
ATOM   4388  HB2 TYR P 272       4.675 -14.547 -22.500  0.00  0.00      PROA H  
ATOM   4389  HD1 TYR P 272       3.069 -16.094 -24.053  0.00  0.00      PROA H  
ATOM   4390  HD2 TYR P 272       3.772 -16.660 -19.881  0.00  0.00      PROA H  
ATOM   4391  HE1 TYR P 272       2.588 -18.479 -24.273  0.00  0.00      PROA H  
ATOM   4392  HE2 TYR P 272       3.509 -19.091 -20.165  0.00  0.00      PROA H  
ATOM   4393  HH  TYR P 272       3.109 -20.788 -21.481  0.00  0.00      PROA H  
ATOM   4394  N   HSD P 273       0.942 -13.921 -20.531  0.00  0.00      PROA N  
ATOM   4395  CA  HSD P 273      -0.278 -14.280 -19.798  0.00  0.00      PROA C  
ATOM   4396  C   HSD P 273      -1.422 -13.514 -20.366  0.00  0.00      PROA C  
ATOM   4397  O   HSD P 273      -2.491 -14.138 -20.594  0.00  0.00      PROA O  
ATOM   4398  CB  HSD P 273      -0.241 -13.894 -18.241  0.00  0.00      PROA C  
ATOM   4399  CG  HSD P 273      -1.425 -14.240 -17.368  0.00  0.00      PROA C  
ATOM   4400  CD2 HSD P 273      -2.195 -15.359 -17.299  0.00  0.00      PROA C  
ATOM   4401  ND1 HSD P 273      -1.929 -13.364 -16.435  0.00  0.00      PROA N  
ATOM   4402  CE1 HSD P 273      -2.946 -13.974 -15.791  0.00  0.00      PROA C  
ATOM   4403  NE2 HSD P 273      -3.158 -15.171 -16.303  0.00  0.00      PROA N  
ATOM   4404  HN  HSD P 273       1.673 -13.434 -20.061  0.00  0.00      PROA H  
ATOM   4405  HA  HSD P 273      -0.495 -15.320 -19.988  0.00  0.00      PROA H  
ATOM   4406  HB1 HSD P 273       0.112 -12.862 -18.027  0.00  0.00      PROA H  
ATOM   4407  HB2 HSD P 273       0.561 -14.621 -17.990  0.00  0.00      PROA H  
ATOM   4408  HD1 HSD P 273      -1.680 -12.398 -16.356  0.00  0.00      PROA H  
ATOM   4409  HD2 HSD P 273      -2.137 -16.231 -17.938  0.00  0.00      PROA H  
ATOM   4410  HE1 HSD P 273      -3.583 -13.382 -15.134  0.00  0.00      PROA H  
ATOM   4411  N   GLU P 274      -1.220 -12.180 -20.812  0.00  0.00      PROA N  
ATOM   4412  CA  GLU P 274      -2.180 -11.473 -21.591  0.00  0.00      PROA C  
ATOM   4413  C   GLU P 274      -2.559 -12.156 -22.959  0.00  0.00      PROA C  
ATOM   4414  O   GLU P 274      -3.673 -12.430 -23.316  0.00  0.00      PROA O  
ATOM   4415  CB  GLU P 274      -1.831  -9.969 -21.731  0.00  0.00      PROA C  
ATOM   4416  CG  GLU P 274      -2.624  -9.099 -22.729  0.00  0.00      PROA C  
ATOM   4417  CD  GLU P 274      -2.138  -7.668 -23.046  0.00  0.00      PROA C  
ATOM   4418  OE1 GLU P 274      -2.919  -7.013 -23.809  0.00  0.00      PROA O  
ATOM   4419  OE2 GLU P 274      -1.006  -7.309 -22.612  0.00  0.00      PROA O1-
ATOM   4420  HN  GLU P 274      -0.296 -11.822 -20.707  0.00  0.00      PROA H  
ATOM   4421  HA  GLU P 274      -3.041 -11.496 -20.939  0.00  0.00      PROA H  
ATOM   4422  HB1 GLU P 274      -0.789  -9.944 -22.117  0.00  0.00      PROA H  
ATOM   4423  HB2 GLU P 274      -1.610  -9.387 -20.812  0.00  0.00      PROA H  
ATOM   4424  HG1 GLU P 274      -3.692  -8.974 -22.448  0.00  0.00      PROA H  
ATOM   4425  HG2 GLU P 274      -2.505  -9.571 -23.727  0.00  0.00      PROA H  
ATOM   4426  N   MET P 275      -1.527 -12.457 -23.759  0.00  0.00      PROA N  
ATOM   4427  CA  MET P 275      -1.641 -13.242 -24.995  0.00  0.00      PROA C  
ATOM   4428  C   MET P 275      -2.333 -14.624 -24.925  0.00  0.00      PROA C  
ATOM   4429  O   MET P 275      -3.222 -14.952 -25.724  0.00  0.00      PROA O  
ATOM   4430  CB  MET P 275      -0.159 -13.429 -25.377  0.00  0.00      PROA C  
ATOM   4431  CG  MET P 275       0.123 -14.013 -26.799  0.00  0.00      PROA C  
ATOM   4432  SD  MET P 275      -0.209 -15.711 -27.153  0.00  0.00      PROA S  
ATOM   4433  CE  MET P 275       1.051 -16.372 -26.021  0.00  0.00      PROA C  
ATOM   4434  HN  MET P 275      -0.609 -12.146 -23.527  0.00  0.00      PROA H  
ATOM   4435  HA  MET P 275      -2.155 -12.612 -25.705  0.00  0.00      PROA H  
ATOM   4436  HB1 MET P 275       0.387 -13.999 -24.595  0.00  0.00      PROA H  
ATOM   4437  HB2 MET P 275       0.341 -12.439 -25.316  0.00  0.00      PROA H  
ATOM   4438  HG1 MET P 275       1.226 -13.942 -26.905  0.00  0.00      PROA H  
ATOM   4439  HG2 MET P 275      -0.292 -13.425 -27.646  0.00  0.00      PROA H  
ATOM   4440  HE1 MET P 275       0.811 -16.459 -24.940  0.00  0.00      PROA H  
ATOM   4441  HE2 MET P 275       2.043 -15.879 -26.103  0.00  0.00      PROA H  
ATOM   4442  HE3 MET P 275       1.164 -17.385 -26.461  0.00  0.00      PROA H  
ATOM   4443  N   LEU P 276      -1.981 -15.488 -23.941  0.00  0.00      PROA N  
ATOM   4444  CA  LEU P 276      -2.728 -16.745 -23.687  0.00  0.00      PROA C  
ATOM   4445  C   LEU P 276      -4.180 -16.576 -23.517  0.00  0.00      PROA C  
ATOM   4446  O   LEU P 276      -5.021 -17.298 -24.021  0.00  0.00      PROA O  
ATOM   4447  CB  LEU P 276      -2.168 -17.489 -22.375  0.00  0.00      PROA C  
ATOM   4448  CG  LEU P 276      -0.819 -18.152 -22.614  0.00  0.00      PROA C  
ATOM   4449  CD1 LEU P 276      -0.242 -18.433 -21.198  0.00  0.00      PROA C  
ATOM   4450  CD2 LEU P 276      -0.958 -19.364 -23.447  0.00  0.00      PROA C  
ATOM   4451  HN  LEU P 276      -1.283 -15.162 -23.307  0.00  0.00      PROA H  
ATOM   4452  HA  LEU P 276      -2.619 -17.428 -24.516  0.00  0.00      PROA H  
ATOM   4453  HB1 LEU P 276      -2.893 -18.286 -22.103  0.00  0.00      PROA H  
ATOM   4454  HB2 LEU P 276      -2.126 -16.658 -21.640  0.00  0.00      PROA H  
ATOM   4455  HG  LEU P 276      -0.181 -17.371 -23.080  0.00  0.00      PROA H  
ATOM   4456 HD11 LEU P 276       0.795 -18.810 -21.321  0.00  0.00      PROA H  
ATOM   4457 HD12 LEU P 276      -0.843 -19.073 -20.517  0.00  0.00      PROA H  
ATOM   4458 HD13 LEU P 276      -0.182 -17.475 -20.639  0.00  0.00      PROA H  
ATOM   4459 HD21 LEU P 276       0.015 -19.764 -23.806  0.00  0.00      PROA H  
ATOM   4460 HD22 LEU P 276      -1.541 -19.112 -24.358  0.00  0.00      PROA H  
ATOM   4461 HD23 LEU P 276      -1.497 -20.159 -22.888  0.00  0.00      PROA H  
ATOM   4462  N   ASN P 277      -4.542 -15.520 -22.762  0.00  0.00      PROA N  
ATOM   4463  CA  ASN P 277      -5.933 -15.062 -22.613  0.00  0.00      PROA C  
ATOM   4464  C   ASN P 277      -6.614 -14.611 -23.939  0.00  0.00      PROA C  
ATOM   4465  O   ASN P 277      -7.759 -15.011 -24.226  0.00  0.00      PROA O  
ATOM   4466  CB  ASN P 277      -5.913 -13.855 -21.561  0.00  0.00      PROA C  
ATOM   4467  CG  ASN P 277      -5.939 -14.361 -20.157  0.00  0.00      PROA C  
ATOM   4468  ND2 ASN P 277      -5.567 -13.341 -19.277  0.00  0.00      PROA N  
ATOM   4469  OD1 ASN P 277      -6.080 -15.507 -19.772  0.00  0.00      PROA O  
ATOM   4470  HN  ASN P 277      -3.747 -14.983 -22.491  0.00  0.00      PROA H  
ATOM   4471  HA  ASN P 277      -6.516 -15.923 -22.320  0.00  0.00      PROA H  
ATOM   4472  HB1 ASN P 277      -6.739 -13.120 -21.670  0.00  0.00      PROA H  
ATOM   4473  HB2 ASN P 277      -4.989 -13.261 -21.724  0.00  0.00      PROA H  
ATOM   4474 HD21 ASN P 277      -5.301 -13.655 -18.365  0.00  0.00      PROA H  
ATOM   4475 HD22 ASN P 277      -5.330 -12.415 -19.571  0.00  0.00      PROA H  
ATOM   4476  N   SER P 278      -5.846 -13.824 -24.734  0.00  0.00      PROA N  
ATOM   4477  CA  SER P 278      -6.234 -13.338 -26.077  0.00  0.00      PROA C  
ATOM   4478  C   SER P 278      -6.458 -14.546 -26.990  0.00  0.00      PROA C  
ATOM   4479  O   SER P 278      -7.446 -14.558 -27.781  0.00  0.00      PROA O  
ATOM   4480  CB  SER P 278      -5.078 -12.492 -26.711  0.00  0.00      PROA C  
ATOM   4481  OG  SER P 278      -5.513 -11.815 -27.910  0.00  0.00      PROA O  
ATOM   4482  HN  SER P 278      -4.924 -13.569 -24.450  0.00  0.00      PROA H  
ATOM   4483  HA  SER P 278      -7.165 -12.819 -25.907  0.00  0.00      PROA H  
ATOM   4484  HB1 SER P 278      -4.206 -13.167 -26.848  0.00  0.00      PROA H  
ATOM   4485  HB2 SER P 278      -4.845 -11.758 -25.912  0.00  0.00      PROA H  
ATOM   4486  HG1 SER P 278      -6.373 -11.436 -27.716  0.00  0.00      PROA H  
ATOM   4487  N   VAL P 279      -5.751 -15.681 -26.917  0.00  0.00      PROA N  
ATOM   4488  CA  VAL P 279      -5.953 -16.949 -27.677  0.00  0.00      PROA C  
ATOM   4489  C   VAL P 279      -7.227 -17.620 -27.303  0.00  0.00      PROA C  
ATOM   4490  O   VAL P 279      -8.035 -18.060 -28.167  0.00  0.00      PROA O  
ATOM   4491  CB  VAL P 279      -4.735 -17.842 -27.804  0.00  0.00      PROA C  
ATOM   4492  CG1 VAL P 279      -5.053 -18.989 -28.674  0.00  0.00      PROA C  
ATOM   4493  CG2 VAL P 279      -3.546 -17.111 -28.427  0.00  0.00      PROA C  
ATOM   4494  HN  VAL P 279      -4.917 -15.700 -26.370  0.00  0.00      PROA H  
ATOM   4495  HA  VAL P 279      -6.015 -16.606 -28.700  0.00  0.00      PROA H  
ATOM   4496  HB  VAL P 279      -4.407 -18.226 -26.814  0.00  0.00      PROA H  
ATOM   4497 HG11 VAL P 279      -5.488 -18.720 -29.661  0.00  0.00      PROA H  
ATOM   4498 HG12 VAL P 279      -5.821 -19.723 -28.347  0.00  0.00      PROA H  
ATOM   4499 HG13 VAL P 279      -4.112 -19.545 -28.876  0.00  0.00      PROA H  
ATOM   4500 HG21 VAL P 279      -3.340 -16.146 -27.917  0.00  0.00      PROA H  
ATOM   4501 HG22 VAL P 279      -3.822 -16.870 -29.476  0.00  0.00      PROA H  
ATOM   4502 HG23 VAL P 279      -2.620 -17.714 -28.320  0.00  0.00      PROA H  
ATOM   4503  N   ARG P 280      -7.656 -17.666 -26.028  0.00  0.00      PROA N  
ATOM   4504  CA  ARG P 280      -9.011 -18.106 -25.762  0.00  0.00      PROA C  
ATOM   4505  C   ARG P 280     -10.124 -17.209 -26.323  0.00  0.00      PROA C  
ATOM   4506  O   ARG P 280     -11.080 -17.764 -26.887  0.00  0.00      PROA O  
ATOM   4507  CB  ARG P 280      -9.175 -18.359 -24.216  0.00  0.00      PROA C  
ATOM   4508  CG  ARG P 280      -8.426 -19.529 -23.766  0.00  0.00      PROA C  
ATOM   4509  CD  ARG P 280      -8.812 -20.823 -24.522  0.00  0.00      PROA C  
ATOM   4510  NE  ARG P 280      -8.201 -22.055 -23.803  0.00  0.00      PROA N  
ATOM   4511  CZ  ARG P 280      -8.294 -23.315 -24.222  0.00  0.00      PROA C  
ATOM   4512  NH1 ARG P 280      -8.945 -23.803 -25.247  0.00  0.00      PROA N1+
ATOM   4513  NH2 ARG P 280      -7.518 -24.176 -23.573  0.00  0.00      PROA N  
ATOM   4514  HN  ARG P 280      -7.079 -17.316 -25.294  0.00  0.00      PROA H  
ATOM   4515  HA  ARG P 280      -9.242 -19.029 -26.274  0.00  0.00      PROA H  
ATOM   4516  HB1 ARG P 280     -10.238 -18.441 -23.901  0.00  0.00      PROA H  
ATOM   4517  HB2 ARG P 280      -8.904 -17.419 -23.689  0.00  0.00      PROA H  
ATOM   4518  HG1 ARG P 280      -8.605 -19.670 -22.679  0.00  0.00      PROA H  
ATOM   4519  HG2 ARG P 280      -7.322 -19.409 -23.753  0.00  0.00      PROA H  
ATOM   4520  HD1 ARG P 280      -8.472 -20.885 -25.578  0.00  0.00      PROA H  
ATOM   4521  HD2 ARG P 280      -9.918 -20.920 -24.474  0.00  0.00      PROA H  
ATOM   4522  HE  ARG P 280      -7.571 -22.019 -23.027  0.00  0.00      PROA H  
ATOM   4523 HH11 ARG P 280      -9.715 -23.220 -25.508  0.00  0.00      PROA H  
ATOM   4524 HH12 ARG P 280      -8.998 -24.796 -25.345  0.00  0.00      PROA H  
ATOM   4525 HH21 ARG P 280      -6.840 -23.798 -22.943  0.00  0.00      PROA H  
ATOM   4526 HH22 ARG P 280      -7.533 -25.135 -23.856  0.00  0.00      PROA H  
ATOM   4527  N   ASP P 281     -10.011 -15.853 -26.279  0.00  0.00      PROA N  
ATOM   4528  CA  ASP P 281     -10.997 -14.967 -26.810  0.00  0.00      PROA C  
ATOM   4529  C   ASP P 281     -11.101 -15.172 -28.291  0.00  0.00      PROA C  
ATOM   4530  O   ASP P 281     -12.229 -15.111 -28.848  0.00  0.00      PROA O  
ATOM   4531  CB  ASP P 281     -10.683 -13.559 -26.480  0.00  0.00      PROA C  
ATOM   4532  CG  ASP P 281     -10.777 -13.327 -24.961  0.00  0.00      PROA C  
ATOM   4533  OD1 ASP P 281     -11.758 -13.895 -24.329  0.00  0.00      PROA O  
ATOM   4534  OD2 ASP P 281     -10.119 -12.457 -24.399  0.00  0.00      PROA O1-
ATOM   4535  HN  ASP P 281      -9.133 -15.487 -25.981  0.00  0.00      PROA H  
ATOM   4536  HA  ASP P 281     -11.956 -15.332 -26.469  0.00  0.00      PROA H  
ATOM   4537  HB1 ASP P 281     -11.338 -12.808 -26.970  0.00  0.00      PROA H  
ATOM   4538  HB2 ASP P 281      -9.697 -13.304 -26.923  0.00  0.00      PROA H  
ATOM   4539  N   PHE P 282      -9.969 -15.414 -28.977  0.00  0.00      PROA N  
ATOM   4540  CA  PHE P 282      -9.882 -15.778 -30.392  0.00  0.00      PROA C  
ATOM   4541  C   PHE P 282     -10.539 -17.076 -30.791  0.00  0.00      PROA C  
ATOM   4542  O   PHE P 282     -11.327 -17.214 -31.740  0.00  0.00      PROA O  
ATOM   4543  CB  PHE P 282      -8.347 -15.645 -30.736  0.00  0.00      PROA C  
ATOM   4544  CG  PHE P 282      -7.990 -16.292 -32.105  0.00  0.00      PROA C  
ATOM   4545  CD1 PHE P 282      -8.122 -15.605 -33.326  0.00  0.00      PROA C  
ATOM   4546  CD2 PHE P 282      -7.565 -17.584 -32.094  0.00  0.00      PROA C  
ATOM   4547  CE1 PHE P 282      -7.822 -16.282 -34.544  0.00  0.00      PROA C  
ATOM   4548  CE2 PHE P 282      -7.373 -18.274 -33.236  0.00  0.00      PROA C  
ATOM   4549  CZ  PHE P 282      -7.518 -17.646 -34.497  0.00  0.00      PROA C  
ATOM   4550  HN  PHE P 282      -9.077 -15.332 -28.537  0.00  0.00      PROA H  
ATOM   4551  HA  PHE P 282     -10.290 -14.977 -30.989  0.00  0.00      PROA H  
ATOM   4552  HB1 PHE P 282      -7.853 -16.243 -29.941  0.00  0.00      PROA H  
ATOM   4553  HB2 PHE P 282      -7.989 -14.601 -30.608  0.00  0.00      PROA H  
ATOM   4554  HD1 PHE P 282      -8.353 -14.550 -33.354  0.00  0.00      PROA H  
ATOM   4555  HD2 PHE P 282      -7.437 -18.086 -31.146  0.00  0.00      PROA H  
ATOM   4556  HE1 PHE P 282      -7.839 -15.857 -35.537  0.00  0.00      PROA H  
ATOM   4557  HE2 PHE P 282      -6.961 -19.273 -33.251  0.00  0.00      PROA H  
ATOM   4558  HZ  PHE P 282      -7.136 -18.187 -35.351  0.00  0.00      PROA H  
ATOM   4559  N   LEU P 283     -10.087 -18.102 -30.024  0.00  0.00      PROA N  
ATOM   4560  CA  LEU P 283     -10.623 -19.454 -30.338  0.00  0.00      PROA C  
ATOM   4561  C   LEU P 283     -12.114 -19.593 -30.200  0.00  0.00      PROA C  
ATOM   4562  O   LEU P 283     -12.782 -20.333 -30.879  0.00  0.00      PROA O  
ATOM   4563  CB  LEU P 283     -10.093 -20.424 -29.294  0.00  0.00      PROA C  
ATOM   4564  CG  LEU P 283      -8.690 -20.892 -29.695  0.00  0.00      PROA C  
ATOM   4565  CD1 LEU P 283      -8.011 -21.482 -28.468  0.00  0.00      PROA C  
ATOM   4566  CD2 LEU P 283      -8.748 -21.961 -30.848  0.00  0.00      PROA C  
ATOM   4567  HN  LEU P 283      -9.352 -17.990 -29.359  0.00  0.00      PROA H  
ATOM   4568  HA  LEU P 283     -10.452 -19.823 -31.339  0.00  0.00      PROA H  
ATOM   4569  HB1 LEU P 283     -10.666 -21.372 -29.216  0.00  0.00      PROA H  
ATOM   4570  HB2 LEU P 283     -10.063 -19.896 -28.316  0.00  0.00      PROA H  
ATOM   4571  HG  LEU P 283      -8.086 -19.976 -29.872  0.00  0.00      PROA H  
ATOM   4572 HD11 LEU P 283      -7.063 -21.999 -28.730  0.00  0.00      PROA H  
ATOM   4573 HD12 LEU P 283      -8.675 -22.202 -27.944  0.00  0.00      PROA H  
ATOM   4574 HD13 LEU P 283      -7.862 -20.750 -27.645  0.00  0.00      PROA H  
ATOM   4575 HD21 LEU P 283      -9.271 -21.629 -31.770  0.00  0.00      PROA H  
ATOM   4576 HD22 LEU P 283      -9.306 -22.836 -30.453  0.00  0.00      PROA H  
ATOM   4577 HD23 LEU P 283      -7.690 -22.224 -31.059  0.00  0.00      PROA H  
ATOM   4578  N   LYS P 284     -12.676 -18.943 -29.212  0.00  0.00      PROA N  
ATOM   4579  CA  LYS P 284     -14.092 -18.716 -28.973  0.00  0.00      PROA C  
ATOM   4580  C   LYS P 284     -14.789 -17.761 -29.949  0.00  0.00      PROA C  
ATOM   4581  O   LYS P 284     -15.934 -17.945 -30.328  0.00  0.00      PROA O  
ATOM   4582  CB  LYS P 284     -14.334 -18.285 -27.519  0.00  0.00      PROA C  
ATOM   4583  CG  LYS P 284     -14.160 -19.386 -26.515  0.00  0.00      PROA C  
ATOM   4584  CD  LYS P 284     -14.643 -18.924 -25.108  0.00  0.00      PROA C  
ATOM   4585  CE  LYS P 284     -13.956 -17.700 -24.534  0.00  0.00      PROA C  
ATOM   4586  NZ  LYS P 284     -14.377 -17.386 -23.176  0.00  0.00      PROA N1+
ATOM   4587  HN  LYS P 284     -12.129 -18.529 -28.489  0.00  0.00      PROA H  
ATOM   4588  HA  LYS P 284     -14.649 -19.634 -29.088  0.00  0.00      PROA H  
ATOM   4589  HB1 LYS P 284     -15.269 -17.713 -27.337  0.00  0.00      PROA H  
ATOM   4590  HB2 LYS P 284     -13.497 -17.577 -27.338  0.00  0.00      PROA H  
ATOM   4591  HG1 LYS P 284     -13.093 -19.682 -26.603  0.00  0.00      PROA H  
ATOM   4592  HG2 LYS P 284     -14.814 -20.226 -26.834  0.00  0.00      PROA H  
ATOM   4593  HD1 LYS P 284     -14.428 -19.779 -24.432  0.00  0.00      PROA H  
ATOM   4594  HD2 LYS P 284     -15.742 -18.786 -25.194  0.00  0.00      PROA H  
ATOM   4595  HE1 LYS P 284     -14.179 -16.812 -25.162  0.00  0.00      PROA H  
ATOM   4596  HE2 LYS P 284     -12.861 -17.886 -24.488  0.00  0.00      PROA H  
ATOM   4597  HZ1 LYS P 284     -14.018 -16.445 -22.916  0.00  0.00      PROA H  
ATOM   4598  HZ2 LYS P 284     -14.052 -18.034 -22.430  0.00  0.00      PROA H  
ATOM   4599  HZ3 LYS P 284     -15.408 -17.360 -23.046  0.00  0.00      PROA H  
ATOM   4600  N   LEU P 285     -14.050 -16.674 -30.394  0.00  0.00      PROA N  
ATOM   4601  CA  LEU P 285     -14.538 -15.787 -31.459  0.00  0.00      PROA C  
ATOM   4602  C   LEU P 285     -14.870 -16.502 -32.825  0.00  0.00      PROA C  
ATOM   4603  O   LEU P 285     -15.889 -16.286 -33.430  0.00  0.00      PROA O  
ATOM   4604  CB  LEU P 285     -13.482 -14.626 -31.633  0.00  0.00      PROA C  
ATOM   4605  CG  LEU P 285     -13.890 -13.507 -32.547  0.00  0.00      PROA C  
ATOM   4606  CD1 LEU P 285     -15.089 -12.662 -32.080  0.00  0.00      PROA C  
ATOM   4607  CD2 LEU P 285     -12.809 -12.495 -32.639  0.00  0.00      PROA C  
ATOM   4608  HN  LEU P 285     -13.182 -16.417 -29.976  0.00  0.00      PROA H  
ATOM   4609  HA  LEU P 285     -15.495 -15.369 -31.184  0.00  0.00      PROA H  
ATOM   4610  HB1 LEU P 285     -12.505 -15.051 -31.944  0.00  0.00      PROA H  
ATOM   4611  HB2 LEU P 285     -13.270 -14.045 -30.709  0.00  0.00      PROA H  
ATOM   4612  HG  LEU P 285     -14.130 -13.910 -33.554  0.00  0.00      PROA H  
ATOM   4613 HD11 LEU P 285     -15.711 -12.341 -32.943  0.00  0.00      PROA H  
ATOM   4614 HD12 LEU P 285     -14.685 -11.689 -31.729  0.00  0.00      PROA H  
ATOM   4615 HD13 LEU P 285     -15.785 -13.174 -31.382  0.00  0.00      PROA H  
ATOM   4616 HD21 LEU P 285     -13.000 -11.841 -33.515  0.00  0.00      PROA H  
ATOM   4617 HD22 LEU P 285     -11.876 -13.062 -32.850  0.00  0.00      PROA H  
ATOM   4618 HD23 LEU P 285     -12.776 -11.898 -31.704  0.00  0.00      PROA H  
ATOM   4619  N   TYR P 286     -13.976 -17.490 -33.174  0.00  0.00      PROA N  
ATOM   4620  CA  TYR P 286     -14.127 -18.506 -34.249  0.00  0.00      PROA C  
ATOM   4621  C   TYR P 286     -14.782 -19.881 -33.880  0.00  0.00      PROA C  
ATOM   4622  O   TYR P 286     -14.818 -20.840 -34.675  0.00  0.00      PROA O  
ATOM   4623  CB  TYR P 286     -12.677 -18.700 -34.807  0.00  0.00      PROA C  
ATOM   4624  CG  TYR P 286     -12.237 -17.414 -35.514  0.00  0.00      PROA C  
ATOM   4625  CD1 TYR P 286     -12.596 -17.306 -36.886  0.00  0.00      PROA C  
ATOM   4626  CD2 TYR P 286     -11.449 -16.435 -34.898  0.00  0.00      PROA C  
ATOM   4627  CE1 TYR P 286     -12.135 -16.165 -37.618  0.00  0.00      PROA C  
ATOM   4628  CE2 TYR P 286     -11.052 -15.281 -35.638  0.00  0.00      PROA C  
ATOM   4629  CZ  TYR P 286     -11.468 -15.126 -36.953  0.00  0.00      PROA C  
ATOM   4630  OH  TYR P 286     -11.088 -13.993 -37.649  0.00  0.00      PROA O  
ATOM   4631  HN  TYR P 286     -13.166 -17.547 -32.595  0.00  0.00      PROA H  
ATOM   4632  HA  TYR P 286     -14.727 -18.125 -35.062  0.00  0.00      PROA H  
ATOM   4633  HB1 TYR P 286     -12.645 -19.567 -35.501  0.00  0.00      PROA H  
ATOM   4634  HB2 TYR P 286     -11.961 -18.914 -33.984  0.00  0.00      PROA H  
ATOM   4635  HD1 TYR P 286     -13.030 -18.169 -37.368  0.00  0.00      PROA H  
ATOM   4636  HD2 TYR P 286     -11.115 -16.602 -33.885  0.00  0.00      PROA H  
ATOM   4637  HE1 TYR P 286     -12.502 -16.153 -38.633  0.00  0.00      PROA H  
ATOM   4638  HE2 TYR P 286     -10.495 -14.468 -35.195  0.00  0.00      PROA H  
ATOM   4639  HH  TYR P 286     -11.295 -14.070 -38.583  0.00  0.00      PROA H  
ATOM   4640  N   GLN P 287     -15.372 -19.955 -32.652  0.00  0.00      PROA N  
ATOM   4641  CA  GLN P 287     -15.969 -21.191 -31.947  0.00  0.00      PROA C  
ATOM   4642  C   GLN P 287     -15.307 -22.537 -32.248  0.00  0.00      PROA C  
ATOM   4643  O   GLN P 287     -15.916 -23.562 -32.513  0.00  0.00      PROA O  
ATOM   4644  CB  GLN P 287     -17.553 -21.217 -31.930  0.00  0.00      PROA C  
ATOM   4645  CG  GLN P 287     -18.312 -20.153 -31.155  0.00  0.00      PROA C  
ATOM   4646  CD  GLN P 287     -17.997 -20.172 -29.713  0.00  0.00      PROA C  
ATOM   4647  NE2 GLN P 287     -18.462 -19.134 -28.976  0.00  0.00      PROA N  
ATOM   4648  OE1 GLN P 287     -17.352 -21.037 -29.094  0.00  0.00      PROA O  
ATOM   4649  HN  GLN P 287     -15.281 -19.148 -32.072  0.00  0.00      PROA H  
ATOM   4650  HA  GLN P 287     -15.729 -20.984 -30.914  0.00  0.00      PROA H  
ATOM   4651  HB1 GLN P 287     -17.964 -22.211 -31.651  0.00  0.00      PROA H  
ATOM   4652  HB2 GLN P 287     -17.903 -21.081 -32.975  0.00  0.00      PROA H  
ATOM   4653  HG1 GLN P 287     -19.408 -20.233 -31.317  0.00  0.00      PROA H  
ATOM   4654  HG2 GLN P 287     -17.940 -19.148 -31.450  0.00  0.00      PROA H  
ATOM   4655 HE21 GLN P 287     -17.994 -19.009 -28.101  0.00  0.00      PROA H  
ATOM   4656 HE22 GLN P 287     -18.906 -18.394 -29.481  0.00  0.00      PROA H  
ATOM   4657  N   VAL P 288     -13.969 -22.594 -32.096  0.00  0.00      PROA N  
ATOM   4658  CA  VAL P 288     -13.009 -23.664 -32.502  0.00  0.00      PROA C  
ATOM   4659  C   VAL P 288     -13.296 -24.957 -31.771  0.00  0.00      PROA C  
ATOM   4660  O   VAL P 288     -13.424 -24.921 -30.537  0.00  0.00      PROA O  
ATOM   4661  CB  VAL P 288     -11.586 -23.258 -32.530  0.00  0.00      PROA C  
ATOM   4662  CG1 VAL P 288     -10.650 -24.387 -32.884  0.00  0.00      PROA C  
ATOM   4663  CG2 VAL P 288     -11.530 -22.133 -33.623  0.00  0.00      PROA C  
ATOM   4664  HN  VAL P 288     -13.472 -21.749 -31.916  0.00  0.00      PROA H  
ATOM   4665  HA  VAL P 288     -13.106 -23.883 -33.554  0.00  0.00      PROA H  
ATOM   4666  HB  VAL P 288     -11.312 -22.911 -31.511  0.00  0.00      PROA H  
ATOM   4667 HG11 VAL P 288      -9.632 -23.977 -33.057  0.00  0.00      PROA H  
ATOM   4668 HG12 VAL P 288     -11.022 -24.825 -33.834  0.00  0.00      PROA H  
ATOM   4669 HG13 VAL P 288     -10.643 -25.136 -32.063  0.00  0.00      PROA H  
ATOM   4670 HG21 VAL P 288     -11.902 -22.446 -34.623  0.00  0.00      PROA H  
ATOM   4671 HG22 VAL P 288     -10.515 -21.749 -33.861  0.00  0.00      PROA H  
ATOM   4672 HG23 VAL P 288     -12.214 -21.278 -33.432  0.00  0.00      PROA H  
ATOM   4673  N   PRO P 289     -13.490 -26.083 -32.355  0.00  0.00      PROA N  
ATOM   4674  CA  PRO P 289     -13.703 -27.387 -31.799  0.00  0.00      PROA C  
ATOM   4675  C   PRO P 289     -12.868 -27.878 -30.601  0.00  0.00      PROA C  
ATOM   4676  O   PRO P 289     -11.735 -27.524 -30.400  0.00  0.00      PROA O  
ATOM   4677  CB  PRO P 289     -13.581 -28.412 -32.954  0.00  0.00      PROA C  
ATOM   4678  CG  PRO P 289     -14.149 -27.592 -34.158  0.00  0.00      PROA C  
ATOM   4679  CD  PRO P 289     -13.783 -26.094 -33.786  0.00  0.00      PROA C  
ATOM   4680  HA  PRO P 289     -14.730 -27.262 -31.484  0.00  0.00      PROA H  
ATOM   4681  HB1 PRO P 289     -14.295 -29.221 -32.691  0.00  0.00      PROA H  
ATOM   4682  HB2 PRO P 289     -12.523 -28.737 -33.048  0.00  0.00      PROA H  
ATOM   4683  HG1 PRO P 289     -13.834 -28.033 -35.128  0.00  0.00      PROA H  
ATOM   4684  HG2 PRO P 289     -15.259 -27.635 -34.118  0.00  0.00      PROA H  
ATOM   4685  HD1 PRO P 289     -12.858 -25.807 -34.329  0.00  0.00      PROA H  
ATOM   4686  HD2 PRO P 289     -14.616 -25.473 -34.179  0.00  0.00      PROA H  
ATOM   4687  N   LYS P 290     -13.437 -28.764 -29.727  0.00  0.00      PROA N  
ATOM   4688  CA  LYS P 290     -12.695 -29.172 -28.546  0.00  0.00      PROA C  
ATOM   4689  C   LYS P 290     -11.602 -30.293 -28.769  0.00  0.00      PROA C  
ATOM   4690  O   LYS P 290     -11.724 -31.151 -29.681  0.00  0.00      PROA O  
ATOM   4691  CB  LYS P 290     -13.741 -29.582 -27.517  0.00  0.00      PROA C  
ATOM   4692  CG  LYS P 290     -14.001 -28.563 -26.401  0.00  0.00      PROA C  
ATOM   4693  CD  LYS P 290     -14.359 -27.151 -26.831  0.00  0.00      PROA C  
ATOM   4694  CE  LYS P 290     -14.912 -26.286 -25.648  0.00  0.00      PROA C  
ATOM   4695  NZ  LYS P 290     -16.403 -26.550 -25.316  0.00  0.00      PROA N1+
ATOM   4696  HN  LYS P 290     -14.289 -29.218 -29.977  0.00  0.00      PROA H  
ATOM   4697  HA  LYS P 290     -12.279 -28.257 -28.151  0.00  0.00      PROA H  
ATOM   4698  HB1 LYS P 290     -13.329 -30.363 -26.841  0.00  0.00      PROA H  
ATOM   4699  HB2 LYS P 290     -14.682 -30.040 -27.886  0.00  0.00      PROA H  
ATOM   4700  HG1 LYS P 290     -13.045 -28.414 -25.855  0.00  0.00      PROA H  
ATOM   4701  HG2 LYS P 290     -14.792 -28.999 -25.752  0.00  0.00      PROA H  
ATOM   4702  HD1 LYS P 290     -15.143 -27.315 -27.600  0.00  0.00      PROA H  
ATOM   4703  HD2 LYS P 290     -13.535 -26.598 -27.330  0.00  0.00      PROA H  
ATOM   4704  HE1 LYS P 290     -14.845 -25.293 -26.140  0.00  0.00      PROA H  
ATOM   4705  HE2 LYS P 290     -14.274 -26.349 -24.740  0.00  0.00      PROA H  
ATOM   4706  HZ1 LYS P 290     -17.005 -26.559 -26.163  0.00  0.00      PROA H  
ATOM   4707  HZ2 LYS P 290     -16.750 -25.915 -24.568  0.00  0.00      PROA H  
ATOM   4708  HZ3 LYS P 290     -16.441 -27.482 -24.856  0.00  0.00      PROA H  
ATOM   4709  N   GLY P 291     -10.497 -30.327 -27.979  0.00  0.00      PROA N  
ATOM   4710  CA  GLY P 291      -9.259 -31.042 -28.114  0.00  0.00      PROA C  
ATOM   4711  C   GLY P 291      -8.406 -30.324 -29.206  0.00  0.00      PROA C  
ATOM   4712  O   GLY P 291      -7.275 -29.938 -28.984  0.00  0.00      PROA O  
ATOM   4713  HN  GLY P 291     -10.610 -29.915 -27.078  0.00  0.00      PROA H  
ATOM   4714  HA1 GLY P 291      -9.511 -32.032 -28.464  0.00  0.00      PROA H  
ATOM   4715  HA2 GLY P 291      -8.674 -31.204 -27.221  0.00  0.00      PROA H  
ATOM   4716  N   LEU P 292      -9.006 -30.126 -30.419  0.00  0.00      PROA N  
ATOM   4717  CA  LEU P 292      -8.411 -29.354 -31.483  0.00  0.00      PROA C  
ATOM   4718  C   LEU P 292      -8.091 -27.869 -31.088  0.00  0.00      PROA C  
ATOM   4719  O   LEU P 292      -7.130 -27.375 -31.545  0.00  0.00      PROA O  
ATOM   4720  CB  LEU P 292      -9.459 -29.316 -32.688  0.00  0.00      PROA C  
ATOM   4721  CG  LEU P 292      -9.613 -30.584 -33.498  0.00  0.00      PROA C  
ATOM   4722  CD1 LEU P 292      -8.314 -31.327 -33.824  0.00  0.00      PROA C  
ATOM   4723  CD2 LEU P 292     -10.633 -31.609 -32.863  0.00  0.00      PROA C  
ATOM   4724  HN  LEU P 292      -9.958 -30.397 -30.538  0.00  0.00      PROA H  
ATOM   4725  HA  LEU P 292      -7.484 -29.729 -31.893  0.00  0.00      PROA H  
ATOM   4726  HB1 LEU P 292      -9.209 -28.494 -33.394  0.00  0.00      PROA H  
ATOM   4727  HB2 LEU P 292     -10.450 -29.041 -32.266  0.00  0.00      PROA H  
ATOM   4728  HG  LEU P 292     -10.195 -30.338 -34.412  0.00  0.00      PROA H  
ATOM   4729 HD11 LEU P 292      -7.616 -30.619 -34.320  0.00  0.00      PROA H  
ATOM   4730 HD12 LEU P 292      -8.515 -32.140 -34.554  0.00  0.00      PROA H  
ATOM   4731 HD13 LEU P 292      -7.876 -31.643 -32.853  0.00  0.00      PROA H  
ATOM   4732 HD21 LEU P 292     -10.218 -32.045 -31.929  0.00  0.00      PROA H  
ATOM   4733 HD22 LEU P 292     -10.736 -32.451 -33.581  0.00  0.00      PROA H  
ATOM   4734 HD23 LEU P 292     -11.564 -31.046 -32.638  0.00  0.00      PROA H  
ATOM   4735  N   SER P 293      -8.875 -27.115 -30.318  0.00  0.00      PROA N  
ATOM   4736  CA  SER P 293      -8.449 -25.864 -29.647  0.00  0.00      PROA C  
ATOM   4737  C   SER P 293      -7.383 -26.046 -28.579  0.00  0.00      PROA C  
ATOM   4738  O   SER P 293      -6.625 -25.160 -28.321  0.00  0.00      PROA O  
ATOM   4739  CB  SER P 293      -9.712 -25.292 -28.823  0.00  0.00      PROA C  
ATOM   4740  OG  SER P 293     -10.525 -26.353 -28.283  0.00  0.00      PROA O  
ATOM   4741  HN  SER P 293      -9.766 -27.465 -30.037  0.00  0.00      PROA H  
ATOM   4742  HA  SER P 293      -8.055 -25.163 -30.369  0.00  0.00      PROA H  
ATOM   4743  HB1 SER P 293     -10.349 -24.751 -29.554  0.00  0.00      PROA H  
ATOM   4744  HB2 SER P 293      -9.436 -24.659 -27.953  0.00  0.00      PROA H  
ATOM   4745  HG1 SER P 293     -11.063 -26.624 -29.030  0.00  0.00      PROA H  
ATOM   4746  N   GLU P 294      -7.246 -27.195 -27.912  0.00  0.00      PROA N  
ATOM   4747  CA  GLU P 294      -6.050 -27.501 -27.043  0.00  0.00      PROA C  
ATOM   4748  C   GLU P 294      -4.738 -27.621 -27.856  0.00  0.00      PROA C  
ATOM   4749  O   GLU P 294      -3.646 -27.204 -27.443  0.00  0.00      PROA O  
ATOM   4750  CB  GLU P 294      -6.257 -28.723 -26.074  0.00  0.00      PROA C  
ATOM   4751  CG  GLU P 294      -7.624 -28.627 -25.271  0.00  0.00      PROA C  
ATOM   4752  CD  GLU P 294      -7.787 -27.347 -24.487  0.00  0.00      PROA C  
ATOM   4753  OE1 GLU P 294      -7.348 -27.294 -23.314  0.00  0.00      PROA O  
ATOM   4754  OE2 GLU P 294      -8.521 -26.457 -24.998  0.00  0.00      PROA O1-
ATOM   4755  HN  GLU P 294      -7.870 -27.970 -27.964  0.00  0.00      PROA H  
ATOM   4756  HA  GLU P 294      -5.796 -26.853 -26.218  0.00  0.00      PROA H  
ATOM   4757  HB1 GLU P 294      -5.540 -28.678 -25.226  0.00  0.00      PROA H  
ATOM   4758  HB2 GLU P 294      -6.139 -29.708 -26.573  0.00  0.00      PROA H  
ATOM   4759  HG1 GLU P 294      -7.692 -29.528 -24.626  0.00  0.00      PROA H  
ATOM   4760  HG2 GLU P 294      -8.443 -28.710 -26.018  0.00  0.00      PROA H  
ATOM   4761  N   ARG P 295      -4.821 -28.173 -29.083  0.00  0.00      PROA N  
ATOM   4762  CA  ARG P 295      -3.671 -28.269 -29.976  0.00  0.00      PROA C  
ATOM   4763  C   ARG P 295      -3.298 -26.883 -30.488  0.00  0.00      PROA C  
ATOM   4764  O   ARG P 295      -2.098 -26.593 -30.438  0.00  0.00      PROA O  
ATOM   4765  CB  ARG P 295      -3.798 -29.320 -31.162  0.00  0.00      PROA C  
ATOM   4766  CG  ARG P 295      -4.067 -30.763 -30.755  0.00  0.00      PROA C  
ATOM   4767  CD  ARG P 295      -2.934 -31.566 -30.079  0.00  0.00      PROA C  
ATOM   4768  NE  ARG P 295      -2.659 -31.033 -28.704  0.00  0.00      PROA N  
ATOM   4769  CZ  ARG P 295      -3.281 -31.402 -27.583  0.00  0.00      PROA C  
ATOM   4770  NH1 ARG P 295      -4.428 -32.052 -27.546  0.00  0.00      PROA N1+
ATOM   4771  NH2 ARG P 295      -2.746 -31.242 -26.405  0.00  0.00      PROA N  
ATOM   4772  HN  ARG P 295      -5.675 -28.554 -29.432  0.00  0.00      PROA H  
ATOM   4773  HA  ARG P 295      -2.763 -28.601 -29.494  0.00  0.00      PROA H  
ATOM   4774  HB1 ARG P 295      -2.774 -29.191 -31.572  0.00  0.00      PROA H  
ATOM   4775  HB2 ARG P 295      -4.612 -28.918 -31.803  0.00  0.00      PROA H  
ATOM   4776  HG1 ARG P 295      -4.464 -31.352 -31.609  0.00  0.00      PROA H  
ATOM   4777  HG2 ARG P 295      -5.011 -30.560 -30.207  0.00  0.00      PROA H  
ATOM   4778  HD1 ARG P 295      -2.035 -31.364 -30.700  0.00  0.00      PROA H  
ATOM   4779  HD2 ARG P 295      -3.013 -32.674 -30.075  0.00  0.00      PROA H  
ATOM   4780  HE  ARG P 295      -1.777 -30.599 -28.529  0.00  0.00      PROA H  
ATOM   4781 HH11 ARG P 295      -4.857 -32.285 -28.419  0.00  0.00      PROA H  
ATOM   4782 HH12 ARG P 295      -4.502 -32.624 -26.729  0.00  0.00      PROA H  
ATOM   4783 HH21 ARG P 295      -1.886 -30.738 -26.480  0.00  0.00      PROA H  
ATOM   4784 HH22 ARG P 295      -3.360 -31.126 -25.624  0.00  0.00      PROA H  
ATOM   4785  N   VAL P 296      -4.200 -25.897 -30.857  0.00  0.00      PROA N  
ATOM   4786  CA  VAL P 296      -3.747 -24.527 -31.102  0.00  0.00      PROA C  
ATOM   4787  C   VAL P 296      -3.028 -23.943 -29.854  0.00  0.00      PROA C  
ATOM   4788  O   VAL P 296      -2.044 -23.320 -29.922  0.00  0.00      PROA O  
ATOM   4789  CB  VAL P 296      -4.887 -23.583 -31.554  0.00  0.00      PROA C  
ATOM   4790  CG1 VAL P 296      -4.282 -22.117 -31.857  0.00  0.00      PROA C  
ATOM   4791  CG2 VAL P 296      -5.402 -24.100 -32.853  0.00  0.00      PROA C  
ATOM   4792  HN  VAL P 296      -5.189 -25.956 -30.964  0.00  0.00      PROA H  
ATOM   4793  HA  VAL P 296      -3.108 -24.412 -31.966  0.00  0.00      PROA H  
ATOM   4794  HB  VAL P 296      -5.687 -23.478 -30.790  0.00  0.00      PROA H  
ATOM   4795 HG11 VAL P 296      -3.826 -21.627 -30.970  0.00  0.00      PROA H  
ATOM   4796 HG12 VAL P 296      -5.131 -21.505 -32.229  0.00  0.00      PROA H  
ATOM   4797 HG13 VAL P 296      -3.538 -22.209 -32.677  0.00  0.00      PROA H  
ATOM   4798 HG21 VAL P 296      -5.889 -25.097 -32.799  0.00  0.00      PROA H  
ATOM   4799 HG22 VAL P 296      -4.622 -24.100 -33.644  0.00  0.00      PROA H  
ATOM   4800 HG23 VAL P 296      -6.086 -23.388 -33.363  0.00  0.00      PROA H  
ATOM   4801  N   MET P 297      -3.537 -24.265 -28.613  0.00  0.00      PROA N  
ATOM   4802  CA  MET P 297      -2.798 -23.885 -27.416  0.00  0.00      PROA C  
ATOM   4803  C   MET P 297      -1.356 -24.432 -27.264  0.00  0.00      PROA C  
ATOM   4804  O   MET P 297      -0.433 -23.659 -26.974  0.00  0.00      PROA O  
ATOM   4805  CB  MET P 297      -3.627 -24.132 -26.177  0.00  0.00      PROA C  
ATOM   4806  CG  MET P 297      -5.026 -23.301 -26.112  0.00  0.00      PROA C  
ATOM   4807  SD  MET P 297      -4.801 -21.517 -25.977  0.00  0.00      PROA S  
ATOM   4808  CE  MET P 297      -4.013 -21.657 -24.328  0.00  0.00      PROA C  
ATOM   4809  HN  MET P 297      -4.462 -24.631 -28.538  0.00  0.00      PROA H  
ATOM   4810  HA  MET P 297      -2.751 -22.807 -27.462  0.00  0.00      PROA H  
ATOM   4811  HB1 MET P 297      -3.126 -23.976 -25.197  0.00  0.00      PROA H  
ATOM   4812  HB2 MET P 297      -3.883 -25.208 -26.282  0.00  0.00      PROA H  
ATOM   4813  HG1 MET P 297      -5.548 -23.646 -25.195  0.00  0.00      PROA H  
ATOM   4814  HG2 MET P 297      -5.563 -23.574 -27.046  0.00  0.00      PROA H  
ATOM   4815  HE1 MET P 297      -4.280 -22.551 -23.723  0.00  0.00      PROA H  
ATOM   4816  HE2 MET P 297      -4.102 -20.721 -23.735  0.00  0.00      PROA H  
ATOM   4817  HE3 MET P 297      -2.909 -21.698 -24.439  0.00  0.00      PROA H  
ATOM   4818  N   ASP P 298      -1.135 -25.767 -27.469  0.00  0.00      PROA N  
ATOM   4819  CA  ASP P 298       0.233 -26.247 -27.579  0.00  0.00      PROA C  
ATOM   4820  C   ASP P 298       1.077 -25.551 -28.708  0.00  0.00      PROA C  
ATOM   4821  O   ASP P 298       2.258 -25.222 -28.570  0.00  0.00      PROA O  
ATOM   4822  CB  ASP P 298       0.292 -27.775 -28.149  0.00  0.00      PROA C  
ATOM   4823  CG  ASP P 298      -0.240 -28.850 -27.157  0.00  0.00      PROA C  
ATOM   4824  OD1 ASP P 298      -0.427 -30.037 -27.523  0.00  0.00      PROA O  
ATOM   4825  OD2 ASP P 298      -0.410 -28.591 -25.973  0.00  0.00      PROA O1-
ATOM   4826  HN  ASP P 298      -1.836 -26.356 -27.864  0.00  0.00      PROA H  
ATOM   4827  HA  ASP P 298       0.627 -26.088 -26.586  0.00  0.00      PROA H  
ATOM   4828  HB1 ASP P 298       1.311 -28.206 -28.234  0.00  0.00      PROA H  
ATOM   4829  HB2 ASP P 298      -0.224 -27.831 -29.132  0.00  0.00      PROA H  
ATOM   4830  N   TYR P 299       0.403 -25.292 -29.815  0.00  0.00      PROA N  
ATOM   4831  CA  TYR P 299       0.966 -24.759 -30.970  0.00  0.00      PROA C  
ATOM   4832  C   TYR P 299       1.482 -23.268 -30.764  0.00  0.00      PROA C  
ATOM   4833  O   TYR P 299       2.652 -22.927 -30.988  0.00  0.00      PROA O  
ATOM   4834  CB  TYR P 299       0.042 -24.880 -32.218  0.00  0.00      PROA C  
ATOM   4835  CG  TYR P 299       0.728 -24.545 -33.502  0.00  0.00      PROA C  
ATOM   4836  CD1 TYR P 299       2.116 -24.525 -33.699  0.00  0.00      PROA C  
ATOM   4837  CD2 TYR P 299      -0.082 -24.055 -34.536  0.00  0.00      PROA C  
ATOM   4838  CE1 TYR P 299       2.703 -24.032 -34.858  0.00  0.00      PROA C  
ATOM   4839  CE2 TYR P 299       0.528 -23.419 -35.724  0.00  0.00      PROA C  
ATOM   4840  CZ  TYR P 299       1.932 -23.411 -35.885  0.00  0.00      PROA C  
ATOM   4841  OH  TYR P 299       2.529 -22.452 -36.840  0.00  0.00      PROA O  
ATOM   4842  HN  TYR P 299      -0.579 -25.465 -29.793  0.00  0.00      PROA H  
ATOM   4843  HA  TYR P 299       1.767 -25.441 -31.219  0.00  0.00      PROA H  
ATOM   4844  HB1 TYR P 299      -0.813 -24.204 -31.997  0.00  0.00      PROA H  
ATOM   4845  HB2 TYR P 299      -0.211 -25.962 -32.236  0.00  0.00      PROA H  
ATOM   4846  HD1 TYR P 299       2.764 -24.956 -32.950  0.00  0.00      PROA H  
ATOM   4847  HD2 TYR P 299      -1.161 -23.996 -34.534  0.00  0.00      PROA H  
ATOM   4848  HE1 TYR P 299       3.783 -24.029 -34.898  0.00  0.00      PROA H  
ATOM   4849  HE2 TYR P 299      -0.071 -22.917 -36.469  0.00  0.00      PROA H  
ATOM   4850  HH  TYR P 299       3.410 -22.259 -36.509  0.00  0.00      PROA H  
ATOM   4851  N   ILE P 300       0.648 -22.365 -30.096  0.00  0.00      PROA N  
ATOM   4852  CA  ILE P 300       1.000 -20.977 -29.757  0.00  0.00      PROA C  
ATOM   4853  C   ILE P 300       2.167 -20.930 -28.732  0.00  0.00      PROA C  
ATOM   4854  O   ILE P 300       3.041 -20.043 -28.745  0.00  0.00      PROA O  
ATOM   4855  CB  ILE P 300      -0.148 -20.059 -29.340  0.00  0.00      PROA C  
ATOM   4856  CG1 ILE P 300      -1.095 -20.571 -28.186  0.00  0.00      PROA C  
ATOM   4857  CG2 ILE P 300      -1.124 -19.919 -30.548  0.00  0.00      PROA C  
ATOM   4858  CD  ILE P 300      -0.680 -20.280 -26.719  0.00  0.00      PROA C  
ATOM   4859  HN  ILE P 300      -0.292 -22.689 -30.034  0.00  0.00      PROA H  
ATOM   4860  HA  ILE P 300       1.519 -20.565 -30.609  0.00  0.00      PROA H  
ATOM   4861  HB  ILE P 300       0.203 -19.034 -29.090  0.00  0.00      PROA H  
ATOM   4862 HG11 ILE P 300      -1.175 -21.676 -28.098  0.00  0.00      PROA H  
ATOM   4863 HG12 ILE P 300      -2.132 -20.174 -28.232  0.00  0.00      PROA H  
ATOM   4864 HG21 ILE P 300      -0.624 -19.288 -31.314  0.00  0.00      PROA H  
ATOM   4865 HG22 ILE P 300      -2.047 -19.376 -30.255  0.00  0.00      PROA H  
ATOM   4866 HG23 ILE P 300      -1.616 -20.776 -31.057  0.00  0.00      PROA H  
ATOM   4867  HD1 ILE P 300       0.214 -20.902 -26.497  0.00  0.00      PROA H  
ATOM   4868  HD2 ILE P 300      -1.575 -20.633 -26.164  0.00  0.00      PROA H  
ATOM   4869  HD3 ILE P 300      -0.465 -19.211 -26.508  0.00  0.00      PROA H  
ATOM   4870  N   VAL P 301       2.257 -21.875 -27.820  0.00  0.00      PROA N  
ATOM   4871  CA  VAL P 301       3.237 -21.953 -26.714  0.00  0.00      PROA C  
ATOM   4872  C   VAL P 301       4.547 -22.245 -27.382  0.00  0.00      PROA C  
ATOM   4873  O   VAL P 301       5.544 -21.577 -27.074  0.00  0.00      PROA O  
ATOM   4874  CB  VAL P 301       2.975 -22.991 -25.662  0.00  0.00      PROA C  
ATOM   4875  CG1 VAL P 301       4.169 -23.337 -24.777  0.00  0.00      PROA C  
ATOM   4876  CG2 VAL P 301       1.907 -22.394 -24.727  0.00  0.00      PROA C  
ATOM   4877  HN  VAL P 301       1.558 -22.584 -27.861  0.00  0.00      PROA H  
ATOM   4878  HA  VAL P 301       3.400 -21.034 -26.170  0.00  0.00      PROA H  
ATOM   4879  HB  VAL P 301       2.537 -23.940 -26.035  0.00  0.00      PROA H  
ATOM   4880 HG11 VAL P 301       4.747 -24.113 -25.322  0.00  0.00      PROA H  
ATOM   4881 HG12 VAL P 301       3.960 -23.663 -23.735  0.00  0.00      PROA H  
ATOM   4882 HG13 VAL P 301       4.831 -22.450 -24.678  0.00  0.00      PROA H  
ATOM   4883 HG21 VAL P 301       2.261 -21.411 -24.353  0.00  0.00      PROA H  
ATOM   4884 HG22 VAL P 301       1.871 -23.040 -23.824  0.00  0.00      PROA H  
ATOM   4885 HG23 VAL P 301       0.903 -22.409 -25.203  0.00  0.00      PROA H  
ATOM   4886  N   SER P 302       4.584 -23.200 -28.276  0.00  0.00      PROA N  
ATOM   4887  CA  SER P 302       5.785 -23.650 -29.063  0.00  0.00      PROA C  
ATOM   4888  C   SER P 302       6.379 -22.519 -29.818  0.00  0.00      PROA C  
ATOM   4889  O   SER P 302       7.568 -22.222 -29.737  0.00  0.00      PROA O  
ATOM   4890  CB  SER P 302       5.366 -24.736 -30.114  0.00  0.00      PROA C  
ATOM   4891  OG  SER P 302       6.452 -25.266 -30.898  0.00  0.00      PROA O  
ATOM   4892  HN  SER P 302       3.736 -23.605 -28.607  0.00  0.00      PROA H  
ATOM   4893  HA  SER P 302       6.558 -24.011 -28.402  0.00  0.00      PROA H  
ATOM   4894  HB1 SER P 302       4.662 -24.300 -30.855  0.00  0.00      PROA H  
ATOM   4895  HB2 SER P 302       4.927 -25.558 -29.510  0.00  0.00      PROA H  
ATOM   4896  HG1 SER P 302       7.114 -25.677 -30.336  0.00  0.00      PROA H  
ATOM   4897  N   THR P 303       5.449 -21.803 -30.453  0.00  0.00      PROA N  
ATOM   4898  CA  THR P 303       5.746 -20.619 -31.248  0.00  0.00      PROA C  
ATOM   4899  C   THR P 303       6.461 -19.541 -30.384  0.00  0.00      PROA C  
ATOM   4900  O   THR P 303       7.558 -19.015 -30.626  0.00  0.00      PROA O  
ATOM   4901  CB  THR P 303       4.467 -20.012 -31.817  0.00  0.00      PROA C  
ATOM   4902  CG2 THR P 303       4.674 -18.867 -32.742  0.00  0.00      PROA C  
ATOM   4903  OG1 THR P 303       3.785 -21.015 -32.538  0.00  0.00      PROA O  
ATOM   4904  HN  THR P 303       4.524 -22.176 -30.422  0.00  0.00      PROA H  
ATOM   4905  HA  THR P 303       6.411 -20.933 -32.038  0.00  0.00      PROA H  
ATOM   4906  HB  THR P 303       3.730 -19.690 -31.051  0.00  0.00      PROA H  
ATOM   4907  HG1 THR P 303       3.457 -21.593 -31.846  0.00  0.00      PROA H  
ATOM   4908 HG21 THR P 303       3.724 -18.373 -33.037  0.00  0.00      PROA H  
ATOM   4909 HG22 THR P 303       5.220 -19.205 -33.650  0.00  0.00      PROA H  
ATOM   4910 HG23 THR P 303       5.320 -18.105 -32.258  0.00  0.00      PROA H  
ATOM   4911  N   TRP P 304       5.815 -19.243 -29.245  0.00  0.00      PROA N  
ATOM   4912  CA  TRP P 304       6.329 -18.265 -28.270  0.00  0.00      PROA C  
ATOM   4913  C   TRP P 304       7.703 -18.664 -27.670  0.00  0.00      PROA C  
ATOM   4914  O   TRP P 304       8.598 -17.872 -27.540  0.00  0.00      PROA O  
ATOM   4915  CB  TRP P 304       5.224 -18.053 -27.197  0.00  0.00      PROA C  
ATOM   4916  CG  TRP P 304       5.517 -16.976 -26.193  0.00  0.00      PROA C  
ATOM   4917  CD1 TRP P 304       5.324 -15.643 -26.305  0.00  0.00      PROA C  
ATOM   4918  CD2 TRP P 304       6.203 -17.215 -24.944  0.00  0.00      PROA C  
ATOM   4919  CE2 TRP P 304       6.326 -15.924 -24.351  0.00  0.00      PROA C  
ATOM   4920  CE3 TRP P 304       6.695 -18.332 -24.286  0.00  0.00      PROA C  
ATOM   4921  NE1 TRP P 304       5.864 -15.018 -25.169  0.00  0.00      PROA N  
ATOM   4922  CZ2 TRP P 304       6.899 -15.718 -23.152  0.00  0.00      PROA C  
ATOM   4923  CZ3 TRP P 304       7.409 -18.078 -23.198  0.00  0.00      PROA C  
ATOM   4924  CH2 TRP P 304       7.423 -16.844 -22.550  0.00  0.00      PROA C  
ATOM   4925  HN  TRP P 304       5.043 -19.793 -28.936  0.00  0.00      PROA H  
ATOM   4926  HA  TRP P 304       6.534 -17.310 -28.730  0.00  0.00      PROA H  
ATOM   4927  HB1 TRP P 304       4.966 -18.993 -26.663  0.00  0.00      PROA H  
ATOM   4928  HB2 TRP P 304       4.297 -17.806 -27.756  0.00  0.00      PROA H  
ATOM   4929  HD1 TRP P 304       4.779 -15.069 -27.041  0.00  0.00      PROA H  
ATOM   4930  HE1 TRP P 304       5.950 -14.084 -24.899  0.00  0.00      PROA H  
ATOM   4931  HE3 TRP P 304       6.567 -19.354 -24.612  0.00  0.00      PROA H  
ATOM   4932  HZ2 TRP P 304       7.145 -14.788 -22.662  0.00  0.00      PROA H  
ATOM   4933  HZ3 TRP P 304       8.072 -18.872 -22.886  0.00  0.00      PROA H  
ATOM   4934  HH2 TRP P 304       8.004 -16.851 -21.640  0.00  0.00      PROA H  
ATOM   4935  N   SER P 305       7.973 -19.946 -27.359  0.00  0.00      PROA N  
ATOM   4936  CA  SER P 305       9.211 -20.459 -26.835  0.00  0.00      PROA C  
ATOM   4937  C   SER P 305      10.320 -20.410 -27.844  0.00  0.00      PROA C  
ATOM   4938  O   SER P 305      11.463 -20.069 -27.549  0.00  0.00      PROA O
[truncated: 1,253,163 more chars]
