# Supplementary material for: Molecular Dynamics-Derived Pharmacophore Model Explaining the Nonselective Aspect of KV10.1 Pore Blockers
Source: Int J Mol Sci. 2021 Aug 20;22(16):8999. doi: 10.3390/ijms22168999 (PMC8396485; doi:10.3390/ijms22168999)
Supplement: Supplementary file 1 [file ijms-22-08999-s001.zip › SUPP_INFO_files/Figure8-Stable_pose_MK.pdb]

ATOM      1  POT POT C   1       2.971 -56.278  53.416  0.00  0.00      CPOT P  
ATOM      2  POT POT C   2      -0.270   0.106   9.676  0.00  0.00      CPOT P  
ATOM      3  POT POT C   3      28.558  27.791 -53.808  0.00  0.00      CPOT P  
ATOM      4  C1  MK0 M   1      -4.160  -7.286   5.662  0.00  0.00      MK0  C  
ATOM      5  N1  MK0 M   1      -4.730  -7.871   6.552  0.00  0.00      MK0  N  
ATOM      6  O1  MK0 M   1      -0.264   4.691  -4.544  0.00  0.00      MK0  O  
ATOM      7  S1  MK0 M   1      -1.033   3.781  -5.342  0.00  0.00      MK0  S  
ATOM      8  C2  MK0 M   1      -4.333  -5.364   4.142  0.00  0.00      MK0  C  
ATOM      9  N2  MK0 M   1      -0.451   2.266  -5.006  0.00  0.00      MK0  N  
ATOM     10  O2  MK0 M   1      -1.080   3.893  -6.796  0.00  0.00      MK0  O  
ATOM     11  C3  MK0 M   1      -3.678  -4.317   3.397  0.00  0.00      MK0  C  
ATOM     12  N3  MK0 M   1       0.504  -1.855   2.486  0.00  0.00      MK0  N  
ATOM     13  O3  MK0 M   1      -0.375   1.003   0.489  0.00  0.00      MK0  O  
ATOM     14  C4  MK0 M   1      -1.387   1.103  -3.048  0.00  0.00      MK0  C  
ATOM     15  O4  MK0 M   1       3.262   1.869  -1.155  0.00  0.00      MK0  O  
ATOM     16  C5  MK0 M   1      -1.358   0.819  -1.741  0.00  0.00      MK0  C  
ATOM     17  C6  MK0 M   1      -2.213  -6.539   4.469  0.00  0.00      MK0  C  
ATOM     18  C7  MK0 M   1       0.790   2.137  -2.929  0.00  0.00      MK0  C  
ATOM     19  C8  MK0 M   1      -3.610  -6.481   4.657  0.00  0.00      MK0  C  
ATOM     20  C9  MK0 M   1      -2.295  -4.393   3.180  0.00  0.00      MK0  C  
ATOM     21  C10 MK0 M   1      -1.516  -5.506   3.727  0.00  0.00      MK0  C  
ATOM     22  C11 MK0 M   1       0.834   1.876  -1.534  0.00  0.00      MK0  C  
ATOM     23  C12 MK0 M   1      -0.341   1.837  -3.674  0.00  0.00      MK0  C  
ATOM     24  C13 MK0 M   1      -0.262   1.213  -0.895  0.00  0.00      MK0  C  
ATOM     25  C14 MK0 M   1      -1.699  -3.199   2.628  0.00  0.00      MK0  C  
ATOM     26  C15 MK0 M   1      -0.049  -5.624   3.399  0.00  0.00      MK0  C  
ATOM     27  C16 MK0 M   1       0.540  -4.410   2.675  0.00  0.00      MK0  C  
ATOM     28  C17 MK0 M   1       1.531  -0.661   0.406  0.00  0.00      MK0  C  
ATOM     29  C18 MK0 M   1       0.746   0.655   2.528  0.00  0.00      MK0  C  
ATOM     30  C19 MK0 M   1       1.905   1.940   0.763  0.00  0.00      MK0  C  
ATOM     31  C20 MK0 M   1       0.594  -1.792   0.875  0.00  0.00      MK0  C  
ATOM     32  C21 MK0 M   1      -0.136  -0.560   2.865  0.00  0.00      MK0  C  
ATOM     33  C22 MK0 M   1       2.037   2.377  -0.738  0.00  0.00      MK0  C  
ATOM     34  C23 MK0 M   1      -0.193  -3.130   3.073  0.00  0.00      MK0  C  
ATOM     35  C24 MK0 M   1       0.966   0.719   0.961  0.00  0.00      MK0  C  
ATOM     36  C25 MK0 M   1      -2.674   3.699  -4.711  0.00  0.00      MK0  C  
ATOM     37  H1  MK0 M   1      -5.411  -5.333   4.189  0.00  0.00      MK0  H  
ATOM     38  H2  MK0 M   1      -4.161  -3.439   2.993  0.00  0.00      MK0  H  
ATOM     39  H3  MK0 M   1      -2.198   0.797  -3.693  0.00  0.00      MK0  H  
ATOM     40  H4  MK0 M   1      -2.179   0.323  -1.244  0.00  0.00      MK0  H  
ATOM     41  H5  MK0 M   1      -1.561  -7.188   5.035  0.00  0.00      MK0  H  
ATOM     42  H6  MK0 M   1       1.682   2.586  -3.338  0.00  0.00      MK0  H  
ATOM     43  H7  MK0 M   1      -1.692  -3.321   1.524  0.00  0.00      MK0  H  
ATOM     44  H8  MK0 M   1      -2.272  -2.304   2.952  0.00  0.00      MK0  H  
ATOM     45  H9  MK0 M   1       0.455  -5.917   4.345  0.00  0.00      MK0  H  
ATOM     46  H10 MK0 M   1       0.082  -6.493   2.720  0.00  0.00      MK0  H  
ATOM     47  H11 MK0 M   1       1.633  -4.287   2.831  0.00  0.00      MK0  H  
ATOM     48  H12 MK0 M   1       0.395  -4.624   1.594  0.00  0.00      MK0  H  
ATOM     49  H13 MK0 M   1       2.483  -0.798   0.962  0.00  0.00      MK0  H  
ATOM     50  H14 MK0 M   1       1.809  -0.687  -0.669  0.00  0.00      MK0  H  
ATOM     51  H15 MK0 M   1       0.325   1.636   2.836  0.00  0.00      MK0  H  
ATOM     52  H16 MK0 M   1       1.672   0.599   3.138  0.00  0.00      MK0  H  
ATOM     53  H17 MK0 M   1       2.922   1.622   1.077  0.00  0.00      MK0  H  
ATOM     54  H18 MK0 M   1       1.403   2.797   1.260  0.00  0.00      MK0  H  
ATOM     55  H19 MK0 M   1      -0.438  -1.713   0.505  0.00  0.00      MK0  H  
ATOM     56  H20 MK0 M   1       0.981  -2.781   0.588  0.00  0.00      MK0  H  
ATOM     57  H21 MK0 M   1      -0.341  -0.592   3.945  0.00  0.00      MK0  H  
ATOM     58  H22 MK0 M   1      -1.105  -0.490   2.349  0.00  0.00      MK0  H  
ATOM     59  H23 MK0 M   1       2.131   3.484  -0.728  0.00  0.00      MK0  H  
ATOM     60  H24 MK0 M   1      -0.236  -2.995   4.175  0.00  0.00      MK0  H  
ATOM     61  H25 MK0 M   1      -3.210   4.664  -4.841  0.00  0.00      MK0  H  
ATOM     62  H26 MK0 M   1      -2.633   3.352  -3.656  0.00  0.00      MK0  H  
ATOM     63  H27 MK0 M   1      -3.283   2.847  -5.080  0.00  0.00      MK0  H  
ATOM     64  H28 MK0 M   1      -0.998   1.573  -5.518  0.00  0.00      MK0  H  
ATOM     65  H29 MK0 M   1       1.488  -1.794   2.815  0.00  0.00      MK0  H  
ATOM     66  H30 MK0 M   1       3.916   2.243  -0.561  0.00  0.00      MK0  H  
ATOM     67  N   CYS P   1      33.721   3.339 -22.444  0.00  0.00      PROA N  
ATOM     68  CA  CYS P   1      34.969   3.361 -21.624  0.00  0.00      PROA C  
ATOM     69  C   CYS P   1      34.576   2.595 -20.320  0.00  0.00      PROA C  
ATOM     70  O   CYS P   1      33.450   2.276 -20.143  0.00  0.00      PROA O  
ATOM     71  CB  CYS P   1      35.480   4.814 -21.452  0.00  0.00      PROA C  
ATOM     72  SG  CYS P   1      34.953   5.777 -19.970  0.00  0.00      PROA S  
ATOM     73  HA  CYS P   1      35.703   2.706 -22.069  0.00  0.00      PROA H  
ATOM     74  HB1 CYS P   1      35.486   5.462 -22.354  0.00  0.00      PROA H  
ATOM     75  HB2 CYS P   1      36.563   4.662 -21.257  0.00  0.00      PROA H  
ATOM     76  HG1 CYS P   1      33.662   5.821 -20.261  0.00  0.00      PROA H  
ATOM     77  HT1 CYS P   1      32.918   3.899 -22.092  0.00  0.00      PROA H  
ATOM     78  HT2 CYS P   1      33.403   2.354 -22.550  0.00  0.00      PROA H  
ATOM     79  HT3 CYS P   1      33.945   3.646 -23.412  0.00  0.00      PROA H  
ATOM     80  N   VAL P   2      35.570   2.330 -19.478  0.00  0.00      PROA N  
ATOM     81  CA  VAL P   2      35.326   1.508 -18.344  0.00  0.00      PROA C  
ATOM     82  C   VAL P   2      35.965   2.106 -17.107  0.00  0.00      PROA C  
ATOM     83  O   VAL P   2      35.437   2.059 -16.043  0.00  0.00      PROA O  
ATOM     84  CB  VAL P   2      35.770   0.098 -18.522  0.00  0.00      PROA C  
ATOM     85  CG1 VAL P   2      37.284   0.070 -18.988  0.00  0.00      PROA C  
ATOM     86  CG2 VAL P   2      35.456  -0.820 -17.427  0.00  0.00      PROA C  
ATOM     87  HN  VAL P   2      36.497   2.690 -19.549  0.00  0.00      PROA H  
ATOM     88  HA  VAL P   2      34.269   1.379 -18.166  0.00  0.00      PROA H  
ATOM     89  HB  VAL P   2      35.246  -0.320 -19.408  0.00  0.00      PROA H  
ATOM     90 HG11 VAL P   2      38.003   0.449 -18.231  0.00  0.00      PROA H  
ATOM     91 HG12 VAL P   2      37.412   0.615 -19.948  0.00  0.00      PROA H  
ATOM     92 HG13 VAL P   2      37.455  -1.001 -19.228  0.00  0.00      PROA H  
ATOM     93 HG21 VAL P   2      34.357  -0.951 -17.332  0.00  0.00      PROA H  
ATOM     94 HG22 VAL P   2      36.004  -0.637 -16.478  0.00  0.00      PROA H  
ATOM     95 HG23 VAL P   2      35.806  -1.834 -17.716  0.00  0.00      PROA H  
ATOM     96  N   PHE P   3      37.229   2.662 -17.204  0.00  0.00      PROA N  
ATOM     97  CA  PHE P   3      37.999   3.258 -16.136  0.00  0.00      PROA C  
ATOM     98  C   PHE P   3      37.303   4.514 -15.603  0.00  0.00      PROA C  
ATOM     99  O   PHE P   3      36.976   4.609 -14.426  0.00  0.00      PROA O  
ATOM    100  CB  PHE P   3      39.512   3.267 -16.554  0.00  0.00      PROA C  
ATOM    101  CG  PHE P   3      40.374   4.049 -15.568  0.00  0.00      PROA C  
ATOM    102  CD1 PHE P   3      40.580   5.432 -15.698  0.00  0.00      PROA C  
ATOM    103  CD2 PHE P   3      41.099   3.431 -14.515  0.00  0.00      PROA C  
ATOM    104  CE1 PHE P   3      41.404   6.144 -14.874  0.00  0.00      PROA C  
ATOM    105  CE2 PHE P   3      41.911   4.084 -13.668  0.00  0.00      PROA C  
ATOM    106  CZ  PHE P   3      42.137   5.473 -13.865  0.00  0.00      PROA C  
ATOM    107  HN  PHE P   3      37.697   2.711 -18.083  0.00  0.00      PROA H  
ATOM    108  HA  PHE P   3      37.996   2.532 -15.336  0.00  0.00      PROA H  
ATOM    109  HB1 PHE P   3      39.719   3.774 -17.521  0.00  0.00      PROA H  
ATOM    110  HB2 PHE P   3      39.892   2.233 -16.701  0.00  0.00      PROA H  
ATOM    111  HD1 PHE P   3      40.210   5.949 -16.571  0.00  0.00      PROA H  
ATOM    112  HD2 PHE P   3      40.946   2.366 -14.424  0.00  0.00      PROA H  
ATOM    113  HE1 PHE P   3      41.515   7.211 -14.999  0.00  0.00      PROA H  
ATOM    114  HE2 PHE P   3      42.499   3.614 -12.893  0.00  0.00      PROA H  
ATOM    115  HZ  PHE P   3      42.804   5.974 -13.179  0.00  0.00      PROA H  
ATOM    116  N   LYS P   4      37.016   5.511 -16.374  0.00  0.00      PROA N  
ATOM    117  CA  LYS P   4      36.252   6.770 -15.983  0.00  0.00      PROA C  
ATOM    118  C   LYS P   4      34.766   6.512 -15.598  0.00  0.00      PROA C  
ATOM    119  O   LYS P   4      34.273   7.011 -14.513  0.00  0.00      PROA O  
ATOM    120  CB  LYS P   4      36.493   7.815 -17.126  0.00  0.00      PROA C  
ATOM    121  CG  LYS P   4      35.543   9.033 -17.147  0.00  0.00      PROA C  
ATOM    122  CD  LYS P   4      35.439   9.982 -15.879  0.00  0.00      PROA C  
ATOM    123  CE  LYS P   4      34.726  11.340 -16.000  0.00  0.00      PROA C  
ATOM    124  NZ  LYS P   4      33.269  11.203 -16.147  0.00  0.00      PROA N1+
ATOM    125  HN  LYS P   4      37.376   5.505 -17.304  0.00  0.00      PROA H  
ATOM    126  HA  LYS P   4      36.735   7.100 -15.075  0.00  0.00      PROA H  
ATOM    127  HB1 LYS P   4      36.277   7.258 -18.063  0.00  0.00      PROA H  
ATOM    128  HB2 LYS P   4      37.555   8.132 -17.198  0.00  0.00      PROA H  
ATOM    129  HG1 LYS P   4      34.496   8.784 -17.425  0.00  0.00      PROA H  
ATOM    130  HG2 LYS P   4      35.742   9.679 -18.028  0.00  0.00      PROA H  
ATOM    131  HD1 LYS P   4      36.483  10.205 -15.574  0.00  0.00      PROA H  
ATOM    132  HD2 LYS P   4      35.004   9.401 -15.038  0.00  0.00      PROA H  
ATOM    133  HE1 LYS P   4      35.140  11.899 -16.867  0.00  0.00      PROA H  
ATOM    134  HE2 LYS P   4      34.863  11.942 -15.076  0.00  0.00      PROA H  
ATOM    135  HZ1 LYS P   4      33.064  10.759 -17.065  0.00  0.00      PROA H  
ATOM    136  HZ2 LYS P   4      32.861  12.160 -16.149  0.00  0.00      PROA H  
ATOM    137  HZ3 LYS P   4      32.824  10.628 -15.404  0.00  0.00      PROA H  
ATOM    138  N   THR P   5      34.056   5.653 -16.374  0.00  0.00      PROA N  
ATOM    139  CA  THR P   5      32.774   5.171 -15.995  0.00  0.00      PROA C  
ATOM    140  C   THR P   5      32.768   4.472 -14.646  0.00  0.00      PROA C  
ATOM    141  O   THR P   5      31.810   4.769 -13.944  0.00  0.00      PROA O  
ATOM    142  CB  THR P   5      32.348   4.295 -17.185  0.00  0.00      PROA C  
ATOM    143  CG2 THR P   5      31.151   3.400 -16.837  0.00  0.00      PROA C  
ATOM    144  OG1 THR P   5      32.009   5.110 -18.250  0.00  0.00      PROA O  
ATOM    145  HN  THR P   5      34.446   5.269 -17.207  0.00  0.00      PROA H  
ATOM    146  HA  THR P   5      32.112   6.025 -15.975  0.00  0.00      PROA H  
ATOM    147  HB  THR P   5      33.147   3.592 -17.505  0.00  0.00      PROA H  
ATOM    148  HG1 THR P   5      31.660   5.905 -17.840  0.00  0.00      PROA H  
ATOM    149 HG21 THR P   5      31.349   2.604 -16.088  0.00  0.00      PROA H  
ATOM    150 HG22 THR P   5      30.714   2.876 -17.714  0.00  0.00      PROA H  
ATOM    151 HG23 THR P   5      30.314   4.072 -16.551  0.00  0.00      PROA H  
ATOM    152  N   THR P   6      33.710   3.619 -14.231  0.00  0.00      PROA N  
ATOM    153  CA  THR P   6      33.888   3.123 -12.859  0.00  0.00      PROA C  
ATOM    154  C   THR P   6      34.025   4.227 -11.796  0.00  0.00      PROA C  
ATOM    155  O   THR P   6      33.394   4.353 -10.748  0.00  0.00      PROA O  
ATOM    156  CB  THR P   6      34.974   2.083 -12.620  0.00  0.00      PROA C  
ATOM    157  CG2 THR P   6      35.042   1.597 -11.250  0.00  0.00      PROA C  
ATOM    158  OG1 THR P   6      34.661   0.902 -13.424  0.00  0.00      PROA O  
ATOM    159  HN  THR P   6      34.381   3.307 -14.899  0.00  0.00      PROA H  
ATOM    160  HA  THR P   6      32.952   2.639 -12.622  0.00  0.00      PROA H  
ATOM    161  HB  THR P   6      35.962   2.509 -12.894  0.00  0.00      PROA H  
ATOM    162  HG1 THR P   6      34.889   1.107 -14.333  0.00  0.00      PROA H  
ATOM    163 HG21 THR P   6      35.851   0.844 -11.131  0.00  0.00      PROA H  
ATOM    164 HG22 THR P   6      34.139   1.026 -10.947  0.00  0.00      PROA H  
ATOM    165 HG23 THR P   6      35.220   2.401 -10.504  0.00  0.00      PROA H  
ATOM    166  N   TRP P   7      34.838   5.258 -12.096  0.00  0.00      PROA N  
ATOM    167  CA  TRP P   7      35.078   6.454 -11.258  0.00  0.00      PROA C  
ATOM    168  C   TRP P   7      33.858   7.348 -11.030  0.00  0.00      PROA C  
ATOM    169  O   TRP P   7      33.668   7.774  -9.887  0.00  0.00      PROA O  
ATOM    170  CB  TRP P   7      36.263   7.359 -11.805  0.00  0.00      PROA C  
ATOM    171  CG  TRP P   7      37.599   6.812 -11.385  0.00  0.00      PROA C  
ATOM    172  CD1 TRP P   7      38.627   6.581 -12.214  0.00  0.00      PROA C  
ATOM    173  CD2 TRP P   7      38.103   6.709  -9.984  0.00  0.00      PROA C  
ATOM    174  CE2 TRP P   7      39.453   6.326 -10.120  0.00  0.00      PROA C  
ATOM    175  CE3 TRP P   7      37.559   6.883  -8.691  0.00  0.00      PROA C  
ATOM    176  NE1 TRP P   7      39.826   6.342 -11.424  0.00  0.00      PROA N  
ATOM    177  CZ2 TRP P   7      40.171   6.046  -8.942  0.00  0.00      PROA C  
ATOM    178  CZ3 TRP P   7      38.355   6.611  -7.567  0.00  0.00      PROA C  
ATOM    179  CH2 TRP P   7      39.656   6.167  -7.642  0.00  0.00      PROA C  
ATOM    180  HN  TRP P   7      35.263   5.331 -12.995  0.00  0.00      PROA H  
ATOM    181  HA  TRP P   7      35.371   6.154 -10.263  0.00  0.00      PROA H  
ATOM    182  HB1 TRP P   7      36.185   8.449 -11.604  0.00  0.00      PROA H  
ATOM    183  HB2 TRP P   7      36.220   7.349 -12.915  0.00  0.00      PROA H  
ATOM    184  HD1 TRP P   7      38.462   6.493 -13.278  0.00  0.00      PROA H  
ATOM    185  HE1 TRP P   7      40.682   6.231 -11.881  0.00  0.00      PROA H  
ATOM    186  HE3 TRP P   7      36.552   7.271  -8.667  0.00  0.00      PROA H  
ATOM    187  HZ2 TRP P   7      41.153   5.607  -9.040  0.00  0.00      PROA H  
ATOM    188  HZ3 TRP P   7      37.864   6.670  -6.607  0.00  0.00      PROA H  
ATOM    189  HH2 TRP P   7      40.167   5.774  -6.775  0.00  0.00      PROA H  
ATOM    190  N   ASP P   8      33.034   7.705 -12.044  0.00  0.00      PROA N  
ATOM    191  CA  ASP P   8      31.765   8.321 -11.920  0.00  0.00      PROA C  
ATOM    192  C   ASP P   8      30.795   7.629 -10.962  0.00  0.00      PROA C  
ATOM    193  O   ASP P   8      30.198   8.252 -10.082  0.00  0.00      PROA O  
ATOM    194  CB  ASP P   8      31.035   8.455 -13.259  0.00  0.00      PROA C  
ATOM    195  CG  ASP P   8      31.490   9.670 -14.093  0.00  0.00      PROA C  
ATOM    196  OD1 ASP P   8      32.140  10.653 -13.538  0.00  0.00      PROA O  
ATOM    197  OD2 ASP P   8      31.238   9.586 -15.346  0.00  0.00      PROA O1-
ATOM    198  HN  ASP P   8      33.440   7.573 -12.945  0.00  0.00      PROA H  
ATOM    199  HA  ASP P   8      31.890   9.299 -11.479  0.00  0.00      PROA H  
ATOM    200  HB1 ASP P   8      29.927   8.506 -13.198  0.00  0.00      PROA H  
ATOM    201  HB2 ASP P   8      31.073   7.558 -13.914  0.00  0.00      PROA H  
ATOM    202  N   TRP P   9      30.590   6.269 -11.052  0.00  0.00      PROA N  
ATOM    203  CA  TRP P   9      30.008   5.526  -9.927  0.00  0.00      PROA C  
ATOM    204  C   TRP P   9      30.657   5.724  -8.598  0.00  0.00      PROA C  
ATOM    205  O   TRP P   9      30.007   6.055  -7.602  0.00  0.00      PROA O  
ATOM    206  CB  TRP P   9      29.810   4.067 -10.204  0.00  0.00      PROA C  
ATOM    207  CG  TRP P   9      28.837   3.793 -11.244  0.00  0.00      PROA C  
ATOM    208  CD1 TRP P   9      29.105   3.386 -12.493  0.00  0.00      PROA C  
ATOM    209  CD2 TRP P   9      27.401   4.128 -11.210  0.00  0.00      PROA C  
ATOM    210  CE2 TRP P   9      26.812   3.631 -12.385  0.00  0.00      PROA C  
ATOM    211  CE3 TRP P   9      26.530   4.708 -10.253  0.00  0.00      PROA C  
ATOM    212  NE1 TRP P   9      27.878   3.226 -13.164  0.00  0.00      PROA N  
ATOM    213  CZ2 TRP P   9      25.494   3.754 -12.628  0.00  0.00      PROA C  
ATOM    214  CZ3 TRP P   9      25.137   4.656 -10.432  0.00  0.00      PROA C  
ATOM    215  CH2 TRP P   9      24.698   4.180 -11.633  0.00  0.00      PROA C  
ATOM    216  HN  TRP P   9      31.076   5.766 -11.763  0.00  0.00      PROA H  
ATOM    217  HA  TRP P   9      28.994   5.890  -9.856  0.00  0.00      PROA H  
ATOM    218  HB1 TRP P   9      29.570   3.563  -9.244  0.00  0.00      PROA H  
ATOM    219  HB2 TRP P   9      30.772   3.629 -10.546  0.00  0.00      PROA H  
ATOM    220  HD1 TRP P   9      30.017   3.171 -13.031  0.00  0.00      PROA H  
ATOM    221  HE1 TRP P   9      27.693   3.182 -14.121  0.00  0.00      PROA H  
ATOM    222  HE3 TRP P   9      26.855   5.079  -9.292  0.00  0.00      PROA H  
ATOM    223  HZ2 TRP P   9      25.059   3.386 -13.545  0.00  0.00      PROA H  
ATOM    224  HZ3 TRP P   9      24.502   5.038  -9.646  0.00  0.00      PROA H  
ATOM    225  HH2 TRP P   9      23.662   4.310 -11.908  0.00  0.00      PROA H  
ATOM    226  N   ILE P  10      32.033   5.605  -8.472  0.00  0.00      PROA N  
ATOM    227  CA  ILE P  10      32.654   5.629  -7.140  0.00  0.00      PROA C  
ATOM    228  C   ILE P  10      32.412   6.978  -6.474  0.00  0.00      PROA C  
ATOM    229  O   ILE P  10      32.153   6.970  -5.245  0.00  0.00      PROA O  
ATOM    230  CB  ILE P  10      34.070   5.101  -7.089  0.00  0.00      PROA C  
ATOM    231  CG1 ILE P  10      34.159   3.622  -7.581  0.00  0.00      PROA C  
ATOM    232  CG2 ILE P  10      34.543   5.101  -5.632  0.00  0.00      PROA C  
ATOM    233  CD  ILE P  10      35.601   3.176  -7.825  0.00  0.00      PROA C  
ATOM    234  HN  ILE P  10      32.557   5.329  -9.274  0.00  0.00      PROA H  
ATOM    235  HA  ILE P  10      32.073   4.895  -6.602  0.00  0.00      PROA H  
ATOM    236  HB  ILE P  10      34.741   5.736  -7.706  0.00  0.00      PROA H  
ATOM    237 HG11 ILE P  10      33.595   3.544  -8.534  0.00  0.00      PROA H  
ATOM    238 HG12 ILE P  10      33.644   2.919  -6.891  0.00  0.00      PROA H  
ATOM    239 HG21 ILE P  10      34.615   6.082  -5.114  0.00  0.00      PROA H  
ATOM    240 HG22 ILE P  10      35.537   4.622  -5.505  0.00  0.00      PROA H  
ATOM    241 HG23 ILE P  10      33.863   4.440  -5.053  0.00  0.00      PROA H  
ATOM    242  HD1 ILE P  10      36.162   3.035  -6.876  0.00  0.00      PROA H  
ATOM    243  HD2 ILE P  10      36.165   3.959  -8.376  0.00  0.00      PROA H  
ATOM    244  HD3 ILE P  10      35.656   2.305  -8.512  0.00  0.00      PROA H  
ATOM    245  N   ILE P  11      32.430   8.058  -7.249  0.00  0.00      PROA N  
ATOM    246  CA  ILE P  11      32.100   9.343  -6.768  0.00  0.00      PROA C  
ATOM    247  C   ILE P  11      30.701   9.375  -6.183  0.00  0.00      PROA C  
ATOM    248  O   ILE P  11      30.571   9.860  -5.072  0.00  0.00      PROA O  
ATOM    249  CB  ILE P  11      32.184  10.406  -7.840  0.00  0.00      PROA C  
ATOM    250  CG1 ILE P  11      33.642  10.715  -8.230  0.00  0.00      PROA C  
ATOM    251  CG2 ILE P  11      31.401  11.696  -7.601  0.00  0.00      PROA C  
ATOM    252  CD  ILE P  11      34.450  11.605  -7.209  0.00  0.00      PROA C  
ATOM    253  HN  ILE P  11      32.715   7.950  -8.198  0.00  0.00      PROA H  
ATOM    254  HA  ILE P  11      32.796   9.564  -5.973  0.00  0.00      PROA H  
ATOM    255  HB  ILE P  11      31.651  10.020  -8.735  0.00  0.00      PROA H  
ATOM    256 HG11 ILE P  11      33.558  11.204  -9.224  0.00  0.00      PROA H  
ATOM    257 HG12 ILE P  11      34.331   9.870  -8.442  0.00  0.00      PROA H  
ATOM    258 HG21 ILE P  11      31.735  12.430  -8.365  0.00  0.00      PROA H  
ATOM    259 HG22 ILE P  11      31.464  12.075  -6.559  0.00  0.00      PROA H  
ATOM    260 HG23 ILE P  11      30.333  11.505  -7.837  0.00  0.00      PROA H  
ATOM    261  HD1 ILE P  11      34.167  12.678  -7.265  0.00  0.00      PROA H  
ATOM    262  HD2 ILE P  11      35.525  11.602  -7.490  0.00  0.00      PROA H  
ATOM    263  HD3 ILE P  11      34.378  11.172  -6.188  0.00  0.00      PROA H  
ATOM    264  N   LEU P  12      29.680   8.728  -6.792  0.00  0.00      PROA N  
ATOM    265  CA  LEU P  12      28.325   8.654  -6.254  0.00  0.00      PROA C  
ATOM    266  C   LEU P  12      28.295   8.005  -4.965  0.00  0.00      PROA C  
ATOM    267  O   LEU P  12      27.769   8.643  -4.040  0.00  0.00      PROA O  
ATOM    268  CB  LEU P  12      27.390   7.839  -7.193  0.00  0.00      PROA C  
ATOM    269  CG  LEU P  12      25.871   8.072  -6.960  0.00  0.00      PROA C  
ATOM    270  CD1 LEU P  12      25.456   9.539  -6.994  0.00  0.00      PROA C  
ATOM    271  CD2 LEU P  12      25.027   7.252  -7.994  0.00  0.00      PROA C  
ATOM    272  HN  LEU P  12      29.837   8.302  -7.679  0.00  0.00      PROA H  
ATOM    273  HA  LEU P  12      28.026   9.663  -6.008  0.00  0.00      PROA H  
ATOM    274  HB1 LEU P  12      27.680   6.766  -7.191  0.00  0.00      PROA H  
ATOM    275  HB2 LEU P  12      27.563   8.290  -8.193  0.00  0.00      PROA H  
ATOM    276  HG  LEU P  12      25.600   7.685  -5.955  0.00  0.00      PROA H  
ATOM    277 HD11 LEU P  12      24.345   9.533  -6.987  0.00  0.00      PROA H  
ATOM    278 HD12 LEU P  12      25.784  10.071  -7.913  0.00  0.00      PROA H  
ATOM    279 HD13 LEU P  12      25.790  10.089  -6.089  0.00  0.00      PROA H  
ATOM    280 HD21 LEU P  12      25.484   7.296  -9.006  0.00  0.00      PROA H  
ATOM    281 HD22 LEU P  12      24.012   7.693  -8.085  0.00  0.00      PROA H  
ATOM    282 HD23 LEU P  12      25.136   6.198  -7.659  0.00  0.00      PROA H  
ATOM    283  N   ILE P  13      28.938   6.827  -4.750  0.00  0.00      PROA N  
ATOM    284  CA  ILE P  13      28.968   6.134  -3.481  0.00  0.00      PROA C  
ATOM    285  C   ILE P  13      29.645   6.834  -2.349  0.00  0.00      PROA C  
ATOM    286  O   ILE P  13      29.062   6.870  -1.288  0.00  0.00      PROA O  
ATOM    287  CB  ILE P  13      29.632   4.709  -3.669  0.00  0.00      PROA C  
ATOM    288  CG1 ILE P  13      29.023   3.854  -4.797  0.00  0.00      PROA C  
ATOM    289  CG2 ILE P  13      29.600   3.890  -2.401  0.00  0.00      PROA C  
ATOM    290  CD  ILE P  13      27.481   3.550  -4.703  0.00  0.00      PROA C  
ATOM    291  HN  ILE P  13      29.455   6.360  -5.463  0.00  0.00      PROA H  
ATOM    292  HA  ILE P  13      27.946   5.889  -3.233  0.00  0.00      PROA H  
ATOM    293  HB  ILE P  13      30.700   4.878  -3.925  0.00  0.00      PROA H  
ATOM    294 HG11 ILE P  13      29.481   2.846  -4.699  0.00  0.00      PROA H  
ATOM    295 HG12 ILE P  13      29.241   4.317  -5.783  0.00  0.00      PROA H  
ATOM    296 HG21 ILE P  13      28.572   3.791  -1.992  0.00  0.00      PROA H  
ATOM    297 HG22 ILE P  13      30.308   4.244  -1.621  0.00  0.00      PROA H  
ATOM    298 HG23 ILE P  13      29.977   2.872  -2.639  0.00  0.00      PROA H  
ATOM    299  HD1 ILE P  13      27.302   2.559  -5.174  0.00  0.00      PROA H  
ATOM    300  HD2 ILE P  13      26.953   4.422  -5.143  0.00  0.00      PROA H  
ATOM    301  HD3 ILE P  13      27.282   3.448  -3.614  0.00  0.00      PROA H  
ATOM    302  N   LEU P  14      30.783   7.559  -2.660  0.00  0.00      PROA N  
ATOM    303  CA  LEU P  14      31.568   8.380  -1.736  0.00  0.00      PROA C  
ATOM    304  C   LEU P  14      30.729   9.627  -1.329  0.00  0.00      PROA C  
ATOM    305  O   LEU P  14      30.850  10.124  -0.215  0.00  0.00      PROA O  
ATOM    306  CB  LEU P  14      32.894   8.912  -2.313  0.00  0.00      PROA C  
ATOM    307  CG  LEU P  14      33.985   7.790  -2.724  0.00  0.00      PROA C  
ATOM    308  CD1 LEU P  14      35.297   8.317  -3.184  0.00  0.00      PROA C  
ATOM    309  CD2 LEU P  14      34.146   6.722  -1.624  0.00  0.00      PROA C  
ATOM    310  HN  LEU P  14      31.150   7.421  -3.577  0.00  0.00      PROA H  
ATOM    311  HA  LEU P  14      31.789   7.831  -0.833  0.00  0.00      PROA H  
ATOM    312  HB1 LEU P  14      33.460   9.539  -1.592  0.00  0.00      PROA H  
ATOM    313  HB2 LEU P  14      32.640   9.533  -3.199  0.00  0.00      PROA H  
ATOM    314  HG  LEU P  14      33.508   7.221  -3.550  0.00  0.00      PROA H  
ATOM    315 HD11 LEU P  14      35.847   8.754  -2.323  0.00  0.00      PROA H  
ATOM    316 HD12 LEU P  14      35.369   9.088  -3.982  0.00  0.00      PROA H  
ATOM    317 HD13 LEU P  14      35.892   7.443  -3.525  0.00  0.00      PROA H  
ATOM    318 HD21 LEU P  14      33.127   6.441  -1.281  0.00  0.00      PROA H  
ATOM    319 HD22 LEU P  14      34.599   7.126  -0.693  0.00  0.00      PROA H  
ATOM    320 HD23 LEU P  14      34.803   5.851  -1.837  0.00  0.00      PROA H  
ATOM    321  N   THR P  15      30.048  10.190  -2.298  0.00  0.00      PROA N  
ATOM    322  CA  THR P  15      29.234  11.335  -2.023  0.00  0.00      PROA C  
ATOM    323  C   THR P  15      28.039  10.984  -1.145  0.00  0.00      PROA C  
ATOM    324  O   THR P  15      27.705  11.691  -0.151  0.00  0.00      PROA O  
ATOM    325  CB  THR P  15      28.802  12.092  -3.247  0.00  0.00      PROA C  
ATOM    326  CG2 THR P  15      28.250  13.457  -2.804  0.00  0.00      PROA C  
ATOM    327  OG1 THR P  15      29.875  12.355  -4.112  0.00  0.00      PROA O  
ATOM    328  HN  THR P  15      30.125   9.845  -3.230  0.00  0.00      PROA H  
ATOM    329  HA  THR P  15      29.892  11.971  -1.449  0.00  0.00      PROA H  
ATOM    330  HB  THR P  15      28.006  11.573  -3.823  0.00  0.00      PROA H  
ATOM    331  HG1 THR P  15      30.167  11.521  -4.488  0.00  0.00      PROA H  
ATOM    332 HG21 THR P  15      27.919  14.082  -3.661  0.00  0.00      PROA H  
ATOM    333 HG22 THR P  15      28.991  13.984  -2.166  0.00  0.00      PROA H  
ATOM    334 HG23 THR P  15      27.233  13.335  -2.373  0.00  0.00      PROA H  
ATOM    335  N   PHE P  16      27.430   9.794  -1.348  0.00  0.00      PROA N  
ATOM    336  CA  PHE P  16      26.400   9.189  -0.430  0.00  0.00      PROA C  
ATOM    337  C   PHE P  16      26.886   8.917   1.015  0.00  0.00      PROA C  
ATOM    338  O   PHE P  16      26.220   9.254   1.986  0.00  0.00      PROA O  
ATOM    339  CB  PHE P  16      25.716   7.909  -0.924  0.00  0.00      PROA C  
ATOM    340  CG  PHE P  16      24.332   8.093  -1.425  0.00  0.00      PROA C  
ATOM    341  CD1 PHE P  16      24.221   8.137  -2.807  0.00  0.00      PROA C  
ATOM    342  CD2 PHE P  16      23.131   8.127  -0.676  0.00  0.00      PROA C  
ATOM    343  CE1 PHE P  16      23.012   8.384  -3.510  0.00  0.00      PROA C  
ATOM    344  CE2 PHE P  16      21.867   8.214  -1.407  0.00  0.00      PROA C  
ATOM    345  CZ  PHE P  16      21.806   8.392  -2.766  0.00  0.00      PROA C  
ATOM    346  HN  PHE P  16      27.721   9.220  -2.110  0.00  0.00      PROA H  
ATOM    347  HA  PHE P  16      25.709  10.015  -0.347  0.00  0.00      PROA H  
ATOM    348  HB1 PHE P  16      25.569   7.108  -0.168  0.00  0.00      PROA H  
ATOM    349  HB2 PHE P  16      26.293   7.335  -1.680  0.00  0.00      PROA H  
ATOM    350  HD1 PHE P  16      25.135   8.027  -3.371  0.00  0.00      PROA H  
ATOM    351  HD2 PHE P  16      23.227   8.049   0.397  0.00  0.00      PROA H  
ATOM    352  HE1 PHE P  16      23.029   8.342  -4.589  0.00  0.00      PROA H  
ATOM    353  HE2 PHE P  16      20.994   8.305  -0.777  0.00  0.00      PROA H  
ATOM    354  HZ  PHE P  16      20.834   8.463  -3.231  0.00  0.00      PROA H  
ATOM    355  N   TYR P  17      28.112   8.297   1.174  0.00  0.00      PROA N  
ATOM    356  CA  TYR P  17      28.776   8.156   2.417  0.00  0.00      PROA C  
ATOM    357  C   TYR P  17      29.053   9.545   3.147  0.00  0.00      PROA C  
ATOM    358  O   TYR P  17      28.906   9.670   4.338  0.00  0.00      PROA O  
ATOM    359  CB  TYR P  17      30.117   7.407   2.094  0.00  0.00      PROA C  
ATOM    360  CG  TYR P  17      31.291   7.602   3.066  0.00  0.00      PROA C  
ATOM    361  CD1 TYR P  17      31.191   6.974   4.334  0.00  0.00      PROA C  
ATOM    362  CD2 TYR P  17      32.413   8.361   2.741  0.00  0.00      PROA C  
ATOM    363  CE1 TYR P  17      32.288   7.134   5.269  0.00  0.00      PROA C  
ATOM    364  CE2 TYR P  17      33.504   8.533   3.651  0.00  0.00      PROA C  
ATOM    365  CZ  TYR P  17      33.463   7.839   4.845  0.00  0.00      PROA C  
ATOM    366  OH  TYR P  17      34.543   7.956   5.718  0.00  0.00      PROA O  
ATOM    367  HN  TYR P  17      28.654   8.000   0.392  0.00  0.00      PROA H  
ATOM    368  HA  TYR P  17      28.170   7.484   3.007  0.00  0.00      PROA H  
ATOM    369  HB1 TYR P  17      30.469   7.679   1.076  0.00  0.00      PROA H  
ATOM    370  HB2 TYR P  17      29.881   6.334   1.927  0.00  0.00      PROA H  
ATOM    371  HD1 TYR P  17      30.317   6.403   4.609  0.00  0.00      PROA H  
ATOM    372  HD2 TYR P  17      32.531   8.895   1.810  0.00  0.00      PROA H  
ATOM    373  HE1 TYR P  17      32.172   6.792   6.287  0.00  0.00      PROA H  
ATOM    374  HE2 TYR P  17      34.206   9.284   3.320  0.00  0.00      PROA H  
ATOM    375  HH  TYR P  17      34.941   8.754   5.363  0.00  0.00      PROA H  
ATOM    376  N   THR P  18      29.488  10.571   2.411  0.00  0.00      PROA N  
ATOM    377  CA  THR P  18      29.688  11.918   2.881  0.00  0.00      PROA C  
ATOM    378  C   THR P  18      28.394  12.509   3.376  0.00  0.00      PROA C  
ATOM    379  O   THR P  18      28.337  12.989   4.562  0.00  0.00      PROA O  
ATOM    380  CB  THR P  18      30.444  12.848   1.961  0.00  0.00      PROA C  
ATOM    381  CG2 THR P  18      30.850  14.048   2.843  0.00  0.00      PROA C  
ATOM    382  OG1 THR P  18      31.564  12.227   1.351  0.00  0.00      PROA O  
ATOM    383  HN  THR P  18      29.670  10.370   1.452  0.00  0.00      PROA H  
ATOM    384  HA  THR P  18      30.302  11.828   3.765  0.00  0.00      PROA H  
ATOM    385  HB  THR P  18      29.809  13.075   1.078  0.00  0.00      PROA H  
ATOM    386  HG1 THR P  18      31.216  11.522   0.801  0.00  0.00      PROA H  
ATOM    387 HG21 THR P  18      31.250  14.804   2.134  0.00  0.00      PROA H  
ATOM    388 HG22 THR P  18      31.625  13.848   3.614  0.00  0.00      PROA H  
ATOM    389 HG23 THR P  18      29.999  14.510   3.386  0.00  0.00      PROA H  
ATOM    390  N   ALA P  19      27.325  12.388   2.529  0.00  0.00      PROA N  
ATOM    391  CA  ALA P  19      26.038  12.990   2.715  0.00  0.00      PROA C  
ATOM    392  C   ALA P  19      25.207  12.474   3.921  0.00  0.00      PROA C  
ATOM    393  O   ALA P  19      24.277  13.073   4.461  0.00  0.00      PROA O  
ATOM    394  CB  ALA P  19      25.263  12.884   1.406  0.00  0.00      PROA C  
ATOM    395  HN  ALA P  19      27.547  11.995   1.641  0.00  0.00      PROA H  
ATOM    396  HA  ALA P  19      26.218  14.029   2.950  0.00  0.00      PROA H  
ATOM    397  HB1 ALA P  19      25.350  11.825   1.083  0.00  0.00      PROA H  
ATOM    398  HB2 ALA P  19      25.780  13.476   0.621  0.00  0.00      PROA H  
ATOM    399  HB3 ALA P  19      24.184  13.122   1.520  0.00  0.00      PROA H  
ATOM    400  N   ILE P  20      25.598  11.292   4.433  0.00  0.00      PROA N  
ATOM    401  CA  ILE P  20      24.957  10.725   5.538  0.00  0.00      PROA C  
ATOM    402  C   ILE P  20      25.601  11.122   6.850  0.00  0.00      PROA C  
ATOM    403  O   ILE P  20      24.914  11.405   7.838  0.00  0.00      PROA O  
ATOM    404  CB  ILE P  20      24.950   9.204   5.440  0.00  0.00      PROA C  
ATOM    405  CG1 ILE P  20      23.753   8.711   4.528  0.00  0.00      PROA C  
ATOM    406  CG2 ILE P  20      24.933   8.482   6.795  0.00  0.00      PROA C  
ATOM    407  CD  ILE P  20      22.214   8.908   5.052  0.00  0.00      PROA C  
ATOM    408  HN  ILE P  20      26.227  10.752   3.878  0.00  0.00      PROA H  
ATOM    409  HA  ILE P  20      23.954  11.114   5.637  0.00  0.00      PROA H  
ATOM    410  HB  ILE P  20      25.874   8.852   4.934  0.00  0.00      PROA H  
ATOM    411 HG11 ILE P  20      23.931   7.644   4.278  0.00  0.00      PROA H  
ATOM    412 HG12 ILE P  20      23.770   9.263   3.564  0.00  0.00      PROA H  
ATOM    413 HG21 ILE P  20      24.873   7.405   6.531  0.00  0.00      PROA H  
ATOM    414 HG22 ILE P  20      23.990   8.814   7.280  0.00  0.00      PROA H  
ATOM    415 HG23 ILE P  20      25.819   8.692   7.433  0.00  0.00      PROA H  
ATOM    416  HD1 ILE P  20      22.030   8.430   6.037  0.00  0.00      PROA H  
ATOM    417  HD2 ILE P  20      21.488   8.610   4.265  0.00  0.00      PROA H  
ATOM    418  HD3 ILE P  20      21.996   9.983   5.228  0.00  0.00      PROA H  
ATOM    419  N   LEU P  21      26.969  11.174   6.920  0.00  0.00      PROA N  
ATOM    420  CA  LEU P  21      27.749  11.553   8.073  0.00  0.00      PROA C  
ATOM    421  C   LEU P  21      27.542  13.050   8.453  0.00  0.00      PROA C  
ATOM    422  O   LEU P  21      27.260  13.305   9.644  0.00  0.00      PROA O  
ATOM    423  CB  LEU P  21      29.281  11.215   7.857  0.00  0.00      PROA C  
ATOM    424  CG  LEU P  21      29.676   9.755   8.072  0.00  0.00      PROA C  
ATOM    425  CD1 LEU P  21      31.107   9.544   7.671  0.00  0.00      PROA C  
ATOM    426  CD2 LEU P  21      29.381   9.313   9.503  0.00  0.00      PROA C  
ATOM    427  HN  LEU P  21      27.545  11.059   6.115  0.00  0.00      PROA H  
ATOM    428  HA  LEU P  21      27.341  10.946   8.867  0.00  0.00      PROA H  
ATOM    429  HB1 LEU P  21      29.929  11.676   8.634  0.00  0.00      PROA H  
ATOM    430  HB2 LEU P  21      29.611  11.624   6.879  0.00  0.00      PROA H  
ATOM    431  HG  LEU P  21      29.042   9.121   7.416  0.00  0.00      PROA H  
ATOM    432 HD11 LEU P  21      31.076   9.549   6.560  0.00  0.00      PROA H  
ATOM    433 HD12 LEU P  21      31.447   8.508   7.884  0.00  0.00      PROA H  
ATOM    434 HD13 LEU P  21      31.735  10.341   8.124  0.00  0.00      PROA H  
ATOM    435 HD21 LEU P  21      29.868   8.330   9.679  0.00  0.00      PROA H  
ATOM    436 HD22 LEU P  21      28.343   9.315   9.898  0.00  0.00      PROA H  
ATOM    437 HD23 LEU P  21      30.059  10.021  10.026  0.00  0.00      PROA H  
ATOM    438  N   VAL P  22      27.624  14.043   7.580  0.00  0.00      PROA N  
ATOM    439  CA  VAL P  22      27.436  15.425   7.942  0.00  0.00      PROA C  
ATOM    440  C   VAL P  22      26.230  15.766   8.763  0.00  0.00      PROA C  
ATOM    441  O   VAL P  22      26.461  16.332   9.835  0.00  0.00      PROA O  
ATOM    442  CB  VAL P  22      27.746  16.426   6.798  0.00  0.00      PROA C  
ATOM    443  CG1 VAL P  22      27.514  17.871   7.301  0.00  0.00      PROA C  
ATOM    444  CG2 VAL P  22      29.263  16.132   6.390  0.00  0.00      PROA C  
ATOM    445  HN  VAL P  22      27.731  13.863   6.605  0.00  0.00      PROA H  
ATOM    446  HA  VAL P  22      28.308  15.577   8.561  0.00  0.00      PROA H  
ATOM    447  HB  VAL P  22      27.107  16.178   5.923  0.00  0.00      PROA H  
ATOM    448 HG11 VAL P  22      27.967  17.941   8.313  0.00  0.00      PROA H  
ATOM    449 HG12 VAL P  22      26.434  18.134   7.295  0.00  0.00      PROA H  
ATOM    450 HG13 VAL P  22      28.054  18.614   6.676  0.00  0.00      PROA H  
ATOM    451 HG21 VAL P  22      29.578  17.105   5.957  0.00  0.00      PROA H  
ATOM    452 HG22 VAL P  22      29.367  15.466   5.507  0.00  0.00      PROA H  
ATOM    453 HG23 VAL P  22      29.882  15.909   7.285  0.00  0.00      PROA H  
ATOM    454  N   PRO P  23      24.993  15.330   8.296  0.00  0.00      PROA N  
ATOM    455  CA  PRO P  23      23.742  15.704   9.009  0.00  0.00      PROA C  
ATOM    456  C   PRO P  23      23.483  14.944  10.269  0.00  0.00      PROA C  
ATOM    457  O   PRO P  23      22.745  15.440  11.167  0.00  0.00      PROA O  
ATOM    458  CB  PRO P  23      22.587  15.342   8.066  0.00  0.00      PROA C  
ATOM    459  CG  PRO P  23      23.236  14.545   7.020  0.00  0.00      PROA C  
ATOM    460  CD  PRO P  23      24.676  15.056   6.867  0.00  0.00      PROA C  
ATOM    461  HA  PRO P  23      23.811  16.752   9.264  0.00  0.00      PROA H  
ATOM    462  HB1 PRO P  23      22.347  16.312   7.581  0.00  0.00      PROA H  
ATOM    463  HB2 PRO P  23      21.678  14.781   8.373  0.00  0.00      PROA H  
ATOM    464  HG1 PRO P  23      23.415  13.539   7.456  0.00  0.00      PROA H  
ATOM    465  HG2 PRO P  23      22.807  14.436   6.000  0.00  0.00      PROA H  
ATOM    466  HD1 PRO P  23      25.254  14.218   6.423  0.00  0.00      PROA H  
ATOM    467  HD2 PRO P  23      24.764  15.981   6.257  0.00  0.00      PROA H  
ATOM    468  N   TYR P  24      24.070  13.809  10.408  0.00  0.00      PROA N  
ATOM    469  CA  TYR P  24      24.266  13.108  11.626  0.00  0.00      PROA C  
ATOM    470  C   TYR P  24      25.180  13.832  12.582  0.00  0.00      PROA C  
ATOM    471  O   TYR P  24      24.822  14.128  13.704  0.00  0.00      PROA O  
ATOM    472  CB  TYR P  24      24.765  11.597  11.379  0.00  0.00      PROA C  
ATOM    473  CG  TYR P  24      25.420  10.861  12.543  0.00  0.00      PROA C  
ATOM    474  CD1 TYR P  24      24.666  10.460  13.580  0.00  0.00      PROA C  
ATOM    475  CD2 TYR P  24      26.788  10.449  12.481  0.00  0.00      PROA C  
ATOM    476  CE1 TYR P  24      25.080   9.624  14.594  0.00  0.00      PROA C  
ATOM    477  CE2 TYR P  24      27.298   9.617  13.471  0.00  0.00      PROA C  
ATOM    478  CZ  TYR P  24      26.438   9.266  14.552  0.00  0.00      PROA C  
ATOM    479  OH  TYR P  24      26.844   8.292  15.518  0.00  0.00      PROA O  
ATOM    480  HN  TYR P  24      24.463  13.298   9.647  0.00  0.00      PROA H  
ATOM    481  HA  TYR P  24      23.275  13.057  12.052  0.00  0.00      PROA H  
ATOM    482  HB1 TYR P  24      25.505  11.599  10.550  0.00  0.00      PROA H  
ATOM    483  HB2 TYR P  24      23.955  10.978  10.937  0.00  0.00      PROA H  
ATOM    484  HD1 TYR P  24      23.643  10.767  13.743  0.00  0.00      PROA H  
ATOM    485  HD2 TYR P  24      27.326  10.764  11.599  0.00  0.00      PROA H  
ATOM    486  HE1 TYR P  24      24.409   9.262  15.359  0.00  0.00      PROA H  
ATOM    487  HE2 TYR P  24      28.318   9.261  13.477  0.00  0.00      PROA H  
ATOM    488  HH  TYR P  24      27.803   8.316  15.507  0.00  0.00      PROA H  
ATOM    489  N   ASN P  25      26.371  14.282  12.107  0.00  0.00      PROA N  
ATOM    490  CA  ASN P  25      27.444  14.806  12.982  0.00  0.00      PROA C  
ATOM    491  C   ASN P  25      26.967  16.189  13.473  0.00  0.00      PROA C  
ATOM    492  O   ASN P  25      27.169  16.525  14.672  0.00  0.00      PROA O  
ATOM    493  CB  ASN P  25      28.762  14.808  12.170  0.00  0.00      PROA C  
ATOM    494  CG  ASN P  25      29.395  13.455  12.027  0.00  0.00      PROA C  
ATOM    495  ND2 ASN P  25      29.309  12.517  12.922  0.00  0.00      PROA N  
ATOM    496  OD1 ASN P  25      29.891  13.310  10.880  0.00  0.00      PROA O  
ATOM    497  HN  ASN P  25      26.696  14.211  11.167  0.00  0.00      PROA H  
ATOM    498  HA  ASN P  25      27.553  14.225  13.886  0.00  0.00      PROA H  
ATOM    499  HB1 ASN P  25      29.584  15.420  12.598  0.00  0.00      PROA H  
ATOM    500  HB2 ASN P  25      28.511  15.158  11.146  0.00  0.00      PROA H  
ATOM    501 HD21 ASN P  25      29.758  11.634  12.784  0.00  0.00      PROA H  
ATOM    502 HD22 ASN P  25      28.898  12.603  13.830  0.00  0.00      PROA H  
ATOM    503  N   VAL P  26      26.368  16.943  12.561  0.00  0.00      PROA N  
ATOM    504  CA  VAL P  26      25.754  18.257  12.885  0.00  0.00      PROA C  
ATOM    505  C   VAL P  26      24.503  18.091  13.806  0.00  0.00      PROA C  
ATOM    506  O   VAL P  26      24.415  18.686  14.870  0.00  0.00      PROA O  
ATOM    507  CB  VAL P  26      25.480  19.045  11.665  0.00  0.00      PROA C  
ATOM    508  CG1 VAL P  26      24.539  20.287  11.846  0.00  0.00      PROA C  
ATOM    509  CG2 VAL P  26      26.833  19.542  11.234  0.00  0.00      PROA C  
ATOM    510  HN  VAL P  26      26.266  16.565  11.644  0.00  0.00      PROA H  
ATOM    511  HA  VAL P  26      26.511  18.743  13.483  0.00  0.00      PROA H  
ATOM    512  HB  VAL P  26      25.090  18.452  10.810  0.00  0.00      PROA H  
ATOM    513 HG11 VAL P  26      24.537  20.889  10.912  0.00  0.00      PROA H  
ATOM    514 HG12 VAL P  26      24.904  20.966  12.646  0.00  0.00      PROA H  
ATOM    515 HG13 VAL P  26      23.470  20.066  12.050  0.00  0.00      PROA H  
ATOM    516 HG21 VAL P  26      27.633  18.780  11.113  0.00  0.00      PROA H  
ATOM    517 HG22 VAL P  26      27.340  20.269  11.904  0.00  0.00      PROA H  
ATOM    518 HG23 VAL P  26      26.758  19.998  10.224  0.00  0.00      PROA H  
ATOM    519  N   SER P  27      23.476  17.268  13.452  0.00  0.00      PROA N  
ATOM    520  CA  SER P  27      22.271  17.242  14.218  0.00  0.00      PROA C  
ATOM    521  C   SER P  27      22.288  16.530  15.576  0.00  0.00      PROA C  
ATOM    522  O   SER P  27      21.698  17.044  16.526  0.00  0.00      PROA O  
ATOM    523  CB  SER P  27      21.061  16.771  13.493  0.00  0.00      PROA C  
ATOM    524  OG  SER P  27      20.871  17.478  12.274  0.00  0.00      PROA O  
ATOM    525  HN  SER P  27      23.634  16.766  12.605  0.00  0.00      PROA H  
ATOM    526  HA  SER P  27      21.987  18.244  14.503  0.00  0.00      PROA H  
ATOM    527  HB1 SER P  27      20.198  16.951  14.169  0.00  0.00      PROA H  
ATOM    528  HB2 SER P  27      21.187  15.692  13.259  0.00  0.00      PROA H  
ATOM    529  HG1 SER P  27      21.487  17.213  11.586  0.00  0.00      PROA H  
ATOM    530  N   PHE P  28      23.041  15.410  15.682  0.00  0.00      PROA N  
ATOM    531  CA  PHE P  28      22.954  14.587  16.895  0.00  0.00      PROA C  
ATOM    532  C   PHE P  28      24.121  14.995  17.818  0.00  0.00      PROA C  
ATOM    533  O   PHE P  28      24.204  14.546  18.977  0.00  0.00      PROA O  
ATOM    534  CB  PHE P  28      23.158  13.047  16.617  0.00  0.00      PROA C  
ATOM    535  CG  PHE P  28      21.916  12.589  15.945  0.00  0.00      PROA C  
ATOM    536  CD1 PHE P  28      21.799  12.464  14.523  0.00  0.00      PROA C  
ATOM    537  CD2 PHE P  28      20.792  12.270  16.695  0.00  0.00      PROA C  
ATOM    538  CE1 PHE P  28      20.653  11.944  13.897  0.00  0.00      PROA C  
ATOM    539  CE2 PHE P  28      19.643  11.827  16.094  0.00  0.00      PROA C  
ATOM    540  CZ  PHE P  28      19.564  11.606  14.727  0.00  0.00      PROA C  
ATOM    541  HN  PHE P  28      23.462  15.086  14.839  0.00  0.00      PROA H  
ATOM    542  HA  PHE P  28      21.992  14.660  17.382  0.00  0.00      PROA H  
ATOM    543  HB1 PHE P  28      23.369  12.392  17.489  0.00  0.00      PROA H  
ATOM    544  HB2 PHE P  28      24.015  12.916  15.921  0.00  0.00      PROA H  
ATOM    545  HD1 PHE P  28      22.699  12.721  13.985  0.00  0.00      PROA H  
ATOM    546  HD2 PHE P  28      20.918  12.240  17.768  0.00  0.00      PROA H  
ATOM    547  HE1 PHE P  28      20.653  11.702  12.844  0.00  0.00      PROA H  
ATOM    548  HE2 PHE P  28      18.920  11.378  16.758  0.00  0.00      PROA H  
ATOM    549  HZ  PHE P  28      18.746  11.088  14.249  0.00  0.00      PROA H  
ATOM    550  N   LYS P  29      25.029  15.955  17.348  0.00  0.00      PROA N  
ATOM    551  CA  LYS P  29      26.075  16.582  17.943  0.00  0.00      PROA C  
ATOM    552  C   LYS P  29      27.142  15.528  18.182  0.00  0.00      PROA C  
ATOM    553  O   LYS P  29      27.298  15.007  19.283  0.00  0.00      PROA O  
ATOM    554  CB  LYS P  29      25.806  17.376  19.228  0.00  0.00      PROA C  
ATOM    555  CG  LYS P  29      25.362  18.824  19.036  0.00  0.00      PROA C  
ATOM    556  CD  LYS P  29      23.986  19.008  18.363  0.00  0.00      PROA C  
ATOM    557  CE  LYS P  29      22.817  18.354  19.022  0.00  0.00      PROA C  
ATOM    558  NZ  LYS P  29      21.573  18.814  18.451  0.00  0.00      PROA N1+
ATOM    559  HN  LYS P  29      24.668  16.398  16.531  0.00  0.00      PROA H  
ATOM    560  HA  LYS P  29      26.480  17.269  17.215  0.00  0.00      PROA H  
ATOM    561  HB1 LYS P  29      26.735  17.421  19.835  0.00  0.00      PROA H  
ATOM    562  HB2 LYS P  29      25.079  16.836  19.871  0.00  0.00      PROA H  
ATOM    563  HG1 LYS P  29      26.116  19.359  18.421  0.00  0.00      PROA H  
ATOM    564  HG2 LYS P  29      25.351  19.301  20.039  0.00  0.00      PROA H  
ATOM    565  HD1 LYS P  29      24.075  18.591  17.337  0.00  0.00      PROA H  
ATOM    566  HD2 LYS P  29      23.718  20.075  18.208  0.00  0.00      PROA H  
ATOM    567  HE1 LYS P  29      22.905  18.778  20.046  0.00  0.00      PROA H  
ATOM    568  HE2 LYS P  29      22.827  17.244  19.056  0.00  0.00      PROA H  
ATOM    569  HZ1 LYS P  29      20.787  18.710  19.124  0.00  0.00      PROA H  
ATOM    570  HZ2 LYS P  29      21.462  18.305  17.551  0.00  0.00      PROA H  
ATOM    571  HZ3 LYS P  29      21.577  19.829  18.226  0.00  0.00      PROA H  
ATOM    572  N   THR P  30      27.857  15.060  17.100  0.00  0.00      PROA N  
ATOM    573  CA  THR P  30      28.826  13.906  17.244  0.00  0.00      PROA C  
ATOM    574  C   THR P  30      29.938  13.980  16.186  0.00  0.00      PROA C  
ATOM    575  O   THR P  30      29.875  14.717  15.181  0.00  0.00      PROA O  
ATOM    576  CB  THR P  30      27.951  12.592  17.348  0.00  0.00      PROA C  
ATOM    577  CG2 THR P  30      27.299  12.311  15.958  0.00  0.00      PROA C  
ATOM    578  OG1 THR P  30      28.695  11.451  17.709  0.00  0.00      PROA O  
ATOM    579  HN  THR P  30      27.569  15.384  16.202  0.00  0.00      PROA H  
ATOM    580  HA  THR P  30      29.335  14.059  18.184  0.00  0.00      PROA H  
ATOM    581  HB  THR P  30      27.194  12.777  18.140  0.00  0.00      PROA H  
ATOM    582  HG1 THR P  30      28.995  11.564  18.614  0.00  0.00      PROA H  
ATOM    583 HG21 THR P  30      28.152  12.173  15.260  0.00  0.00      PROA H  
ATOM    584 HG22 THR P  30      26.641  13.141  15.624  0.00  0.00      PROA H  
ATOM    585 HG23 THR P  30      26.609  11.440  15.939  0.00  0.00      PROA H  
ATOM    586  N   ARG P  31      31.045  13.158  16.358  0.00  0.00      PROA N  
ATOM    587  CA  ARG P  31      32.196  13.134  15.514  0.00  0.00      PROA C  
ATOM    588  C   ARG P  31      32.667  11.713  15.349  0.00  0.00      PROA C  
ATOM    589  O   ARG P  31      32.448  10.895  16.221  0.00  0.00      PROA O  
ATOM    590  CB  ARG P  31      33.256  13.905  16.261  0.00  0.00      PROA C  
ATOM    591  CG  ARG P  31      33.877  13.198  17.474  0.00  0.00      PROA C  
ATOM    592  CD  ARG P  31      34.945  13.987  18.239  0.00  0.00      PROA C  
ATOM    593  NE  ARG P  31      35.219  13.343  19.500  0.00  0.00      PROA N  
ATOM    594  CZ  ARG P  31      36.176  13.541  20.364  0.00  0.00      PROA C  
ATOM    595  NH1 ARG P  31      37.125  14.433  20.217  0.00  0.00      PROA N1+
ATOM    596  NH2 ARG P  31      36.219  12.783  21.429  0.00  0.00      PROA N  
ATOM    597  HN  ARG P  31      30.982  12.504  17.108  0.00  0.00      PROA H  
ATOM    598  HA  ARG P  31      31.899  13.543  14.559  0.00  0.00      PROA H  
ATOM    599  HB1 ARG P  31      32.889  14.916  16.537  0.00  0.00      PROA H  
ATOM    600  HB2 ARG P  31      34.034  14.121  15.497  0.00  0.00      PROA H  
ATOM    601  HG1 ARG P  31      34.320  12.208  17.234  0.00  0.00      PROA H  
ATOM    602  HG2 ARG P  31      33.153  13.054  18.304  0.00  0.00      PROA H  
ATOM    603  HD1 ARG P  31      34.538  15.002  18.438  0.00  0.00      PROA H  
ATOM    604  HD2 ARG P  31      35.898  13.863  17.683  0.00  0.00      PROA H  
ATOM    605  HE  ARG P  31      34.561  12.644  19.781  0.00  0.00      PROA H  
ATOM    606 HH11 ARG P  31      36.910  15.121  19.524  0.00  0.00      PROA H  
ATOM    607 HH12 ARG P  31      37.700  14.679  20.997  0.00  0.00      PROA H  
ATOM    608 HH21 ARG P  31      35.633  11.976  21.501  0.00  0.00      PROA H  
ATOM    609 HH22 ARG P  31      37.150  12.772  21.794  0.00  0.00      PROA H  
ATOM    610  N   GLN P  32      33.407  11.408  14.291  0.00  0.00      PROA N  
ATOM    611  CA  GLN P  32      33.985  10.104  14.010  0.00  0.00      PROA C  
ATOM    612  C   GLN P  32      35.276   9.927  14.704  0.00  0.00      PROA C  
ATOM    613  O   GLN P  32      35.993  10.925  14.941  0.00  0.00      PROA O  
ATOM    614  CB  GLN P  32      34.240   9.934  12.462  0.00  0.00      PROA C  
ATOM    615  CG  GLN P  32      32.910  10.115  11.605  0.00  0.00      PROA C  
ATOM    616  CD  GLN P  32      31.637   9.527  12.163  0.00  0.00      PROA C  
ATOM    617  NE2 GLN P  32      31.523   8.155  12.159  0.00  0.00      PROA N  
ATOM    618  OE1 GLN P  32      30.775  10.227  12.647  0.00  0.00      PROA O  
ATOM    619  HN  GLN P  32      33.782  12.101  13.681  0.00  0.00      PROA H  
ATOM    620  HA  GLN P  32      33.292   9.342  14.333  0.00  0.00      PROA H  
ATOM    621  HB1 GLN P  32      34.574   8.911  12.186  0.00  0.00      PROA H  
ATOM    622  HB2 GLN P  32      35.058  10.604  12.120  0.00  0.00      PROA H  
ATOM    623  HG1 GLN P  32      33.060   9.758  10.564  0.00  0.00      PROA H  
ATOM    624  HG2 GLN P  32      32.810  11.221  11.566  0.00  0.00      PROA H  
ATOM    625 HE21 GLN P  32      30.648   7.822  12.511  0.00  0.00      PROA H  
ATOM    626 HE22 GLN P  32      32.251   7.687  11.658  0.00  0.00      PROA H  
ATOM    627  N   ASN P  33      35.678   8.640  14.865  0.00  0.00      PROA N  
ATOM    628  CA  ASN P  33      36.799   8.301  15.659  0.00  0.00      PROA C  
ATOM    629  C   ASN P  33      37.498   7.129  15.024  0.00  0.00      PROA C  
ATOM    630  O   ASN P  33      36.995   6.266  14.350  0.00  0.00      PROA O  
ATOM    631  CB  ASN P  33      36.523   7.866  17.156  0.00  0.00      PROA C  
ATOM    632  CG  ASN P  33      35.795   9.060  17.904  0.00  0.00      PROA C  
ATOM    633  ND2 ASN P  33      34.458   9.018  18.076  0.00  0.00      PROA N  
ATOM    634  OD1 ASN P  33      36.489   9.846  18.529  0.00  0.00      PROA O  
ATOM    635  HN  ASN P  33      35.218   7.835  14.499  0.00  0.00      PROA H  
ATOM    636  HA  ASN P  33      37.478   9.140  15.642  0.00  0.00      PROA H  
ATOM    637  HB1 ASN P  33      37.440   7.666  17.751  0.00  0.00      PROA H  
ATOM    638  HB2 ASN P  33      35.914   6.937  17.126  0.00  0.00      PROA H  
ATOM    639 HD21 ASN P  33      34.060   9.628  18.761  0.00  0.00      PROA H  
ATOM    640 HD22 ASN P  33      33.998   8.171  17.813  0.00  0.00      PROA H  
ATOM    641  N   ASN P  34      38.802   6.956  15.398  0.00  0.00      PROA N  
ATOM    642  CA  ASN P  34      39.487   5.689  15.086  0.00  0.00      PROA C  
ATOM    643  C   ASN P  34      40.260   5.789  13.773  0.00  0.00      PROA C  
ATOM    644  O   ASN P  34      39.624   5.900  12.758  0.00  0.00      PROA O  
ATOM    645  CB  ASN P  34      38.743   4.353  15.466  0.00  0.00      PROA C  
ATOM    646  CG  ASN P  34      38.114   4.337  16.838  0.00  0.00      PROA C  
ATOM    647  ND2 ASN P  34      36.955   3.614  16.959  0.00  0.00      PROA N  
ATOM    648  OD1 ASN P  34      38.454   4.982  17.817  0.00  0.00      PROA O  
ATOM    649  HN  ASN P  34      39.236   7.661  15.953  0.00  0.00      PROA H  
ATOM    650  HA  ASN P  34      40.198   5.828  15.887  0.00  0.00      PROA H  
ATOM    651  HB1 ASN P  34      39.511   3.553  15.391  0.00  0.00      PROA H  
ATOM    652  HB2 ASN P  34      37.953   4.166  14.709  0.00  0.00      PROA H  
ATOM    653 HD21 ASN P  34      36.417   3.780  17.785  0.00  0.00      PROA H  
ATOM    654 HD22 ASN P  34      36.821   2.851  16.327  0.00  0.00      PROA H  
ATOM    655  N   VAL P  35      41.601   5.815  13.769  0.00  0.00      PROA N  
ATOM    656  CA  VAL P  35      42.524   6.416  12.770  0.00  0.00      PROA C  
ATOM    657  C   VAL P  35      42.360   5.785  11.391  0.00  0.00      PROA C  
ATOM    658  O   VAL P  35      42.402   6.563  10.477  0.00  0.00      PROA O  
ATOM    659  CB  VAL P  35      44.002   6.415  13.278  0.00  0.00      PROA C  
ATOM    660  CG1 VAL P  35      44.957   7.059  12.248  0.00  0.00      PROA C  
ATOM    661  CG2 VAL P  35      44.056   7.181  14.622  0.00  0.00      PROA C  
ATOM    662  HN  VAL P  35      41.969   5.397  14.597  0.00  0.00      PROA H  
ATOM    663  HA  VAL P  35      42.137   7.423  12.722  0.00  0.00      PROA H  
ATOM    664  HB  VAL P  35      44.293   5.378  13.552  0.00  0.00      PROA H  
ATOM    665 HG11 VAL P  35      45.915   7.326  12.745  0.00  0.00      PROA H  
ATOM    666 HG12 VAL P  35      44.517   7.970  11.788  0.00  0.00      PROA H  
ATOM    667 HG13 VAL P  35      45.210   6.420  11.376  0.00  0.00      PROA H  
ATOM    668 HG21 VAL P  35      45.113   7.236  14.959  0.00  0.00      PROA H  
ATOM    669 HG22 VAL P  35      43.559   6.589  15.419  0.00  0.00      PROA H  
ATOM    670 HG23 VAL P  35      43.591   8.189  14.571  0.00  0.00      PROA H  
ATOM    671  N   ALA P  36      42.155   4.385  11.278  0.00  0.00      PROA N  
ATOM    672  CA  ALA P  36      41.786   3.894  10.017  0.00  0.00      PROA C  
ATOM    673  C   ALA P  36      40.642   4.598   9.261  0.00  0.00      PROA C  
ATOM    674  O   ALA P  36      40.859   4.832   8.129  0.00  0.00      PROA O  
ATOM    675  CB  ALA P  36      41.588   2.416  10.196  0.00  0.00      PROA C  
ATOM    676  HN  ALA P  36      42.155   3.786  12.075  0.00  0.00      PROA H  
ATOM    677  HA  ALA P  36      42.631   4.077   9.370  0.00  0.00      PROA H  
ATOM    678  HB1 ALA P  36      42.333   2.026  10.922  0.00  0.00      PROA H  
ATOM    679  HB2 ALA P  36      41.555   1.833   9.250  0.00  0.00      PROA H  
ATOM    680  HB3 ALA P  36      40.648   2.255  10.766  0.00  0.00      PROA H  
ATOM    681  N   TRP P  37      39.518   5.008   9.872  0.00  0.00      PROA N  
ATOM    682  CA  TRP P  37      38.465   5.777   9.245  0.00  0.00      PROA C  
ATOM    683  C   TRP P  37      38.827   7.119   8.712  0.00  0.00      PROA C  
ATOM    684  O   TRP P  37      38.281   7.562   7.726  0.00  0.00      PROA O  
ATOM    685  CB  TRP P  37      37.294   5.989  10.197  0.00  0.00      PROA C  
ATOM    686  CG  TRP P  37      36.430   4.812  10.416  0.00  0.00      PROA C  
ATOM    687  CD1 TRP P  37      36.244   4.126  11.596  0.00  0.00      PROA C  
ATOM    688  CD2 TRP P  37      35.614   4.112   9.431  0.00  0.00      PROA C  
ATOM    689  CE2 TRP P  37      34.843   3.147  10.096  0.00  0.00      PROA C  
ATOM    690  CE3 TRP P  37      35.494   4.292   7.987  0.00  0.00      PROA C  
ATOM    691  NE1 TRP P  37      35.237   3.196  11.399  0.00  0.00      PROA N  
ATOM    692  CZ2 TRP P  37      33.986   2.321   9.467  0.00  0.00      PROA C  
ATOM    693  CZ3 TRP P  37      34.521   3.544   7.396  0.00  0.00      PROA C  
ATOM    694  CH2 TRP P  37      33.715   2.607   8.076  0.00  0.00      PROA C  
ATOM    695  HN  TRP P  37      39.466   4.937  10.865  0.00  0.00      PROA H  
ATOM    696  HA  TRP P  37      38.194   5.232   8.353  0.00  0.00      PROA H  
ATOM    697  HB1 TRP P  37      36.606   6.796   9.866  0.00  0.00      PROA H  
ATOM    698  HB2 TRP P  37      37.698   6.284  11.189  0.00  0.00      PROA H  
ATOM    699  HD1 TRP P  37      36.685   4.463  12.523  0.00  0.00      PROA H  
ATOM    700  HE1 TRP P  37      35.074   2.529  12.092  0.00  0.00      PROA H  
ATOM    701  HE3 TRP P  37      36.129   4.960   7.424  0.00  0.00      PROA H  
ATOM    702  HZ2 TRP P  37      33.429   1.534   9.953  0.00  0.00      PROA H  
ATOM    703  HZ3 TRP P  37      34.297   3.646   6.344  0.00  0.00      PROA H  
ATOM    704  HH2 TRP P  37      32.964   1.998   7.595  0.00  0.00      PROA H  
ATOM    705  N   LEU P  38      39.753   7.828   9.421  0.00  0.00      PROA N  
ATOM    706  CA  LEU P  38      40.258   9.158   9.072  0.00  0.00      PROA C  
ATOM    707  C   LEU P  38      41.406   9.013   8.100  0.00  0.00      PROA C  
ATOM    708  O   LEU P  38      41.717   9.892   7.336  0.00  0.00      PROA O  
ATOM    709  CB  LEU P  38      40.681   9.855  10.351  0.00  0.00      PROA C  
ATOM    710  CG  LEU P  38      39.705   9.588  11.537  0.00  0.00      PROA C  
ATOM    711  CD1 LEU P  38      40.183  10.369  12.784  0.00  0.00      PROA C  
ATOM    712  CD2 LEU P  38      38.226   9.872  11.309  0.00  0.00      PROA C  
ATOM    713  HN  LEU P  38      40.187   7.321  10.162  0.00  0.00      PROA H  
ATOM    714  HA  LEU P  38      39.408   9.601   8.575  0.00  0.00      PROA H  
ATOM    715  HB1 LEU P  38      40.812  10.954  10.257  0.00  0.00      PROA H  
ATOM    716  HB2 LEU P  38      41.706   9.605  10.698  0.00  0.00      PROA H  
ATOM    717  HG  LEU P  38      39.723   8.532  11.880  0.00  0.00      PROA H  
ATOM    718 HD11 LEU P  38      41.197  10.050  13.106  0.00  0.00      PROA H  
ATOM    719 HD12 LEU P  38      39.512  10.165  13.646  0.00  0.00      PROA H  
ATOM    720 HD13 LEU P  38      40.168  11.449  12.523  0.00  0.00      PROA H  
ATOM    721 HD21 LEU P  38      37.796   9.280  10.473  0.00  0.00      PROA H  
ATOM    722 HD22 LEU P  38      38.147  10.969  11.155  0.00  0.00      PROA H  
ATOM    723 HD23 LEU P  38      37.717   9.582  12.253  0.00  0.00      PROA H  
ATOM    724  N   VAL P  39      42.066   7.791   7.971  0.00  0.00      PROA N  
ATOM    725  CA  VAL P  39      42.803   7.459   6.729  0.00  0.00      PROA C  
ATOM    726  C   VAL P  39      41.877   7.257   5.574  0.00  0.00      PROA C  
ATOM    727  O   VAL P  39      42.128   7.769   4.485  0.00  0.00      PROA O  
ATOM    728  CB  VAL P  39      43.731   6.252   6.825  0.00  0.00      PROA C  
ATOM    729  CG1 VAL P  39      44.410   5.957   5.503  0.00  0.00      PROA C  
ATOM    730  CG2 VAL P  39      44.840   6.550   7.833  0.00  0.00      PROA C  
ATOM    731  HN  VAL P  39      41.925   7.018   8.585  0.00  0.00      PROA H  
ATOM    732  HA  VAL P  39      43.528   8.217   6.470  0.00  0.00      PROA H  
ATOM    733  HB  VAL P  39      43.148   5.391   7.216  0.00  0.00      PROA H  
ATOM    734 HG11 VAL P  39      43.768   5.369   4.812  0.00  0.00      PROA H  
ATOM    735 HG12 VAL P  39      45.336   5.358   5.636  0.00  0.00      PROA H  
ATOM    736 HG13 VAL P  39      44.789   6.892   5.038  0.00  0.00      PROA H  
ATOM    737 HG21 VAL P  39      45.495   5.653   7.872  0.00  0.00      PROA H  
ATOM    738 HG22 VAL P  39      44.413   6.729   8.843  0.00  0.00      PROA H  
ATOM    739 HG23 VAL P  39      45.483   7.372   7.452  0.00  0.00      PROA H  
ATOM    740  N   VAL P  40      40.772   6.521   5.851  0.00  0.00      PROA N  
ATOM    741  CA  VAL P  40      39.821   6.206   4.801  0.00  0.00      PROA C  
ATOM    742  C   VAL P  40      39.203   7.523   4.238  0.00  0.00      PROA C  
ATOM    743  O   VAL P  40      39.046   7.702   3.025  0.00  0.00      PROA O  
ATOM    744  CB  VAL P  40      38.674   5.221   5.367  0.00  0.00      PROA C  
ATOM    745  CG1 VAL P  40      37.361   5.354   4.519  0.00  0.00      PROA C  
ATOM    746  CG2 VAL P  40      39.118   3.751   5.295  0.00  0.00      PROA C  
ATOM    747  HN  VAL P  40      40.507   6.136   6.732  0.00  0.00      PROA H  
ATOM    748  HA  VAL P  40      40.296   5.670   3.993  0.00  0.00      PROA H  
ATOM    749  HB  VAL P  40      38.411   5.531   6.401  0.00  0.00      PROA H  
ATOM    750 HG11 VAL P  40      36.918   6.370   4.452  0.00  0.00      PROA H  
ATOM    751 HG12 VAL P  40      36.672   4.672   5.062  0.00  0.00      PROA H  
ATOM    752 HG13 VAL P  40      37.483   4.976   3.482  0.00  0.00      PROA H  
ATOM    753 HG21 VAL P  40      39.250   3.412   4.245  0.00  0.00      PROA H  
ATOM    754 HG22 VAL P  40      38.291   3.258   5.849  0.00  0.00      PROA H  
ATOM    755 HG23 VAL P  40      40.078   3.514   5.801  0.00  0.00      PROA H  
ATOM    756  N   ASP P  41      38.940   8.570   5.202  0.00  0.00      PROA N  
ATOM    757  CA  ASP P  41      38.460   9.923   4.744  0.00  0.00      PROA C  
ATOM    758  C   ASP P  41      39.513  10.718   3.975  0.00  0.00      PROA C  
ATOM    759  O   ASP P  41      39.218  11.553   3.072  0.00  0.00      PROA O  
ATOM    760  CB  ASP P  41      37.976  10.823   5.945  0.00  0.00      PROA C  
ATOM    761  CG  ASP P  41      36.448  10.687   6.186  0.00  0.00      PROA C  
ATOM    762  OD1 ASP P  41      35.935  11.101   7.208  0.00  0.00      PROA O  
ATOM    763  OD2 ASP P  41      35.790  10.292   5.191  0.00  0.00      PROA O1-
ATOM    764  HN  ASP P  41      39.119   8.394   6.167  0.00  0.00      PROA H  
ATOM    765  HA  ASP P  41      37.718   9.713   3.988  0.00  0.00      PROA H  
ATOM    766  HB1 ASP P  41      38.233  11.900   5.850  0.00  0.00      PROA H  
ATOM    767  HB2 ASP P  41      38.379  10.437   6.905  0.00  0.00      PROA H  
ATOM    768  N   SER P  42      40.818  10.570   4.369  0.00  0.00      PROA N  
ATOM    769  CA  SER P  42      41.824  11.341   3.662  0.00  0.00      PROA C  
ATOM    770  C   SER P  42      41.957  10.842   2.218  0.00  0.00      PROA C  
ATOM    771  O   SER P  42      42.058  11.586   1.230  0.00  0.00      PROA O  
ATOM    772  CB  SER P  42      43.191  11.163   4.330  0.00  0.00      PROA C  
ATOM    773  OG  SER P  42      43.060  11.919   5.569  0.00  0.00      PROA O  
ATOM    774  HN  SER P  42      41.112   9.958   5.099  0.00  0.00      PROA H  
ATOM    775  HA  SER P  42      41.558  12.385   3.596  0.00  0.00      PROA H  
ATOM    776  HB1 SER P  42      44.056  11.477   3.707  0.00  0.00      PROA H  
ATOM    777  HB2 SER P  42      43.393  10.082   4.489  0.00  0.00      PROA H  
ATOM    778  HG1 SER P  42      43.057  12.867   5.417  0.00  0.00      PROA H  
ATOM    779  N   ILE P  43      41.885   9.477   2.069  0.00  0.00      PROA N  
ATOM    780  CA  ILE P  43      41.781   8.909   0.685  0.00  0.00      PROA C  
ATOM    781  C   ILE P  43      40.476   9.394  -0.054  0.00  0.00      PROA C  
ATOM    782  O   ILE P  43      40.562   9.695  -1.279  0.00  0.00      PROA O  
ATOM    783  CB  ILE P  43      41.827   7.368   0.801  0.00  0.00      PROA C  
ATOM    784  CG1 ILE P  43      43.080   6.767   1.468  0.00  0.00      PROA C  
ATOM    785  CG2 ILE P  43      41.546   6.727  -0.572  0.00  0.00      PROA C  
ATOM    786  CD  ILE P  43      42.892   5.359   1.907  0.00  0.00      PROA C  
ATOM    787  HN  ILE P  43      41.883   8.898   2.881  0.00  0.00      PROA H  
ATOM    788  HA  ILE P  43      42.582   9.288   0.069  0.00  0.00      PROA H  
ATOM    789  HB  ILE P  43      40.983   7.035   1.442  0.00  0.00      PROA H  
ATOM    790 HG11 ILE P  43      43.409   7.398   2.322  0.00  0.00      PROA H  
ATOM    791 HG12 ILE P  43      43.917   6.835   0.741  0.00  0.00      PROA H  
ATOM    792 HG21 ILE P  43      40.629   7.114  -1.065  0.00  0.00      PROA H  
ATOM    793 HG22 ILE P  43      41.537   5.617  -0.514  0.00  0.00      PROA H  
ATOM    794 HG23 ILE P  43      42.457   6.839  -1.198  0.00  0.00      PROA H  
ATOM    795  HD1 ILE P  43      42.984   4.644   1.061  0.00  0.00      PROA H  
ATOM    796  HD2 ILE P  43      41.921   5.179   2.416  0.00  0.00      PROA H  
ATOM    797  HD3 ILE P  43      43.684   5.115   2.646  0.00  0.00      PROA H  
ATOM    798  N   VAL P  44      39.298   9.453   0.596  0.00  0.00      PROA N  
ATOM    799  CA  VAL P  44      38.050  10.081   0.012  0.00  0.00      PROA C  
ATOM    800  C   VAL P  44      38.291  11.485  -0.550  0.00  0.00      PROA C  
ATOM    801  O   VAL P  44      37.854  11.827  -1.648  0.00  0.00      PROA O  
ATOM    802  CB  VAL P  44      36.842  10.070   0.909  0.00  0.00      PROA C  
ATOM    803  CG1 VAL P  44      35.607  10.923   0.305  0.00  0.00      PROA C  
ATOM    804  CG2 VAL P  44      36.380   8.564   1.090  0.00  0.00      PROA C  
ATOM    805  HN  VAL P  44      39.185   9.081   1.515  0.00  0.00      PROA H  
ATOM    806  HA  VAL P  44      37.873   9.553  -0.914  0.00  0.00      PROA H  
ATOM    807  HB  VAL P  44      37.088  10.404   1.940  0.00  0.00      PROA H  
ATOM    808 HG11 VAL P  44      35.849  12.005   0.242  0.00  0.00      PROA H  
ATOM    809 HG12 VAL P  44      34.726  10.776   0.966  0.00  0.00      PROA H  
ATOM    810 HG13 VAL P  44      35.307  10.505  -0.680  0.00  0.00      PROA H  
ATOM    811 HG21 VAL P  44      35.327   8.460   1.428  0.00  0.00      PROA H  
ATOM    812 HG22 VAL P  44      37.003   7.964   1.787  0.00  0.00      PROA H  
ATOM    813 HG23 VAL P  44      36.337   8.105   0.079  0.00  0.00      PROA H  
ATOM    814  N   ASP P  45      39.063  12.374   0.161  0.00  0.00      PROA N  
ATOM    815  CA  ASP P  45      39.273  13.754  -0.298  0.00  0.00      PROA C  
ATOM    816  C   ASP P  45      40.213  13.688  -1.498  0.00  0.00      PROA C  
ATOM    817  O   ASP P  45      40.115  14.481  -2.399  0.00  0.00      PROA O  
ATOM    818  CB  ASP P  45      39.973  14.690   0.825  0.00  0.00      PROA C  
ATOM    819  CG  ASP P  45      38.837  15.429   1.616  0.00  0.00      PROA C  
ATOM    820  OD1 ASP P  45      39.229  16.240   2.519  0.00  0.00      PROA O  
ATOM    821  OD2 ASP P  45      37.592  15.134   1.500  0.00  0.00      PROA O1-
ATOM    822  HN  ASP P  45      39.526  12.033   0.975  0.00  0.00      PROA H  
ATOM    823  HA  ASP P  45      38.373  14.220  -0.670  0.00  0.00      PROA H  
ATOM    824  HB1 ASP P  45      40.741  15.331   0.342  0.00  0.00      PROA H  
ATOM    825  HB2 ASP P  45      40.519  13.976   1.480  0.00  0.00      PROA H  
ATOM    826  N   VAL P  46      41.070  12.675  -1.568  0.00  0.00      PROA N  
ATOM    827  CA  VAL P  46      41.962  12.435  -2.671  0.00  0.00      PROA C  
ATOM    828  C   VAL P  46      41.198  12.211  -3.939  0.00  0.00      PROA C  
ATOM    829  O   VAL P  46      41.473  12.856  -4.954  0.00  0.00      PROA O  
ATOM    830  CB  VAL P  46      43.140  11.416  -2.414  0.00  0.00      PROA C  
ATOM    831  CG1 VAL P  46      43.859  10.894  -3.659  0.00  0.00      PROA C  
ATOM    832  CG2 VAL P  46      44.200  12.227  -1.552  0.00  0.00      PROA C  
ATOM    833  HN  VAL P  46      41.108  12.090  -0.761  0.00  0.00      PROA H  
ATOM    834  HA  VAL P  46      42.465  13.382  -2.798  0.00  0.00      PROA H  
ATOM    835  HB  VAL P  46      42.805  10.573  -1.772  0.00  0.00      PROA H  
ATOM    836 HG11 VAL P  46      43.151  10.625  -4.473  0.00  0.00      PROA H  
ATOM    837 HG12 VAL P  46      44.452  10.020  -3.314  0.00  0.00      PROA H  
ATOM    838 HG13 VAL P  46      44.581  11.687  -3.946  0.00  0.00      PROA H  
ATOM    839 HG21 VAL P  46      45.032  11.565  -1.229  0.00  0.00      PROA H  
ATOM    840 HG22 VAL P  46      43.772  12.582  -0.591  0.00  0.00      PROA H  
ATOM    841 HG23 VAL P  46      44.592  13.080  -2.148  0.00  0.00      PROA H  
ATOM    842  N   ILE P  47      40.220  11.383  -3.969  0.00  0.00      PROA N  
ATOM    843  CA  ILE P  47      39.385  11.032  -5.053  0.00  0.00      PROA C  
ATOM    844  C   ILE P  47      38.573  12.112  -5.719  0.00  0.00      PROA C  
ATOM    845  O   ILE P  47      38.539  12.310  -6.926  0.00  0.00      PROA O  
ATOM    846  CB  ILE P  47      38.560   9.756  -4.689  0.00  0.00      PROA C  
ATOM    847  CG1 ILE P  47      39.452   8.472  -4.492  0.00  0.00      PROA C  
ATOM    848  CG2 ILE P  47      37.514   9.441  -5.854  0.00  0.00      PROA C  
ATOM    849  CD  ILE P  47      38.972   7.366  -3.504  0.00  0.00      PROA C  
ATOM    850  HN  ILE P  47      40.056  10.807  -3.173  0.00  0.00      PROA H  
ATOM    851  HA  ILE P  47      40.130  10.687  -5.755  0.00  0.00      PROA H  
ATOM    852  HB  ILE P  47      38.004   9.958  -3.749  0.00  0.00      PROA H  
ATOM    853 HG11 ILE P  47      40.442   8.773  -4.087  0.00  0.00      PROA H  
ATOM    854 HG12 ILE P  47      39.723   8.007  -5.464  0.00  0.00      PROA H  
ATOM    855 HG21 ILE P  47      36.826   8.596  -5.639  0.00  0.00      PROA H  
ATOM    856 HG22 ILE P  47      38.126   9.219  -6.755  0.00  0.00      PROA H  
ATOM    857 HG23 ILE P  47      36.921  10.350  -6.089  0.00  0.00      PROA H  
ATOM    858  HD1 ILE P  47      38.816   7.838  -2.510  0.00  0.00      PROA H  
ATOM    859  HD2 ILE P  47      39.678   6.508  -3.490  0.00  0.00      PROA H  
ATOM    860  HD3 ILE P  47      37.938   7.075  -3.788  0.00  0.00      PROA H  
ATOM    861  N   PHE P  48      38.004  13.026  -4.896  0.00  0.00      PROA N  
ATOM    862  CA  PHE P  48      37.370  14.219  -5.481  0.00  0.00      PROA C  
ATOM    863  C   PHE P  48      38.267  15.184  -6.201  0.00  0.00      PROA C  
ATOM    864  O   PHE P  48      37.882  15.969  -7.027  0.00  0.00      PROA O  
ATOM    865  CB  PHE P  48      36.504  14.979  -4.424  0.00  0.00      PROA C  
ATOM    866  CG  PHE P  48      35.331  14.198  -4.001  0.00  0.00      PROA C  
ATOM    867  CD1 PHE P  48      34.104  14.210  -4.799  0.00  0.00      PROA C  
ATOM    868  CD2 PHE P  48      35.232  13.427  -2.789  0.00  0.00      PROA C  
ATOM    869  CE1 PHE P  48      32.985  13.542  -4.405  0.00  0.00      PROA C  
ATOM    870  CE2 PHE P  48      34.097  12.719  -2.404  0.00  0.00      PROA C  
ATOM    871  CZ  PHE P  48      32.957  12.661  -3.235  0.00  0.00      PROA C  
ATOM    872  HN  PHE P  48      37.973  12.935  -3.903  0.00  0.00      PROA H  
ATOM    873  HA  PHE P  48      36.732  13.889  -6.288  0.00  0.00      PROA H  
ATOM    874  HB1 PHE P  48      36.044  15.923  -4.788  0.00  0.00      PROA H  
ATOM    875  HB2 PHE P  48      37.003  15.337  -3.497  0.00  0.00      PROA H  
ATOM    876  HD1 PHE P  48      34.139  14.614  -5.799  0.00  0.00      PROA H  
ATOM    877  HD2 PHE P  48      36.059  13.456  -2.095  0.00  0.00      PROA H  
ATOM    878  HE1 PHE P  48      32.090  13.591  -5.008  0.00  0.00      PROA H  
ATOM    879  HE2 PHE P  48      34.048  12.165  -1.478  0.00  0.00      PROA H  
ATOM    880  HZ  PHE P  48      32.041  12.298  -2.792  0.00  0.00      PROA H  
ATOM    881  N   LEU P  49      39.672  15.180  -6.046  0.00  0.00      PROA N  
ATOM    882  CA  LEU P  49      40.624  16.074  -6.740  0.00  0.00      PROA C  
ATOM    883  C   LEU P  49      41.023  15.384  -8.054  0.00  0.00      PROA C  
ATOM    884  O   LEU P  49      41.300  15.966  -9.094  0.00  0.00      PROA O  
ATOM    885  CB  LEU P  49      41.853  16.222  -5.867  0.00  0.00      PROA C  
ATOM    886  CG  LEU P  49      41.683  17.160  -4.635  0.00  0.00      PROA C  
ATOM    887  CD1 LEU P  49      43.002  17.265  -3.985  0.00  0.00      PROA C  
ATOM    888  CD2 LEU P  49      41.197  18.607  -4.890  0.00  0.00      PROA C  
ATOM    889  HN  LEU P  49      40.028  14.520  -5.389  0.00  0.00      PROA H  
ATOM    890  HA  LEU P  49      40.127  17.010  -6.945  0.00  0.00      PROA H  
ATOM    891  HB1 LEU P  49      42.674  16.686  -6.456  0.00  0.00      PROA H  
ATOM    892  HB2 LEU P  49      42.214  15.212  -5.577  0.00  0.00      PROA H  
ATOM    893  HG  LEU P  49      40.912  16.630  -4.036  0.00  0.00      PROA H  
ATOM    894 HD11 LEU P  49      43.756  17.776  -4.622  0.00  0.00      PROA H  
ATOM    895 HD12 LEU P  49      43.361  16.257  -3.685  0.00  0.00      PROA H  
ATOM    896 HD13 LEU P  49      42.925  17.851  -3.044  0.00  0.00      PROA H  
ATOM    897 HD21 LEU P  49      40.201  18.679  -5.379  0.00  0.00      PROA H  
ATOM    898 HD22 LEU P  49      41.942  19.169  -5.492  0.00  0.00      PROA H  
ATOM    899 HD23 LEU P  49      41.148  19.074  -3.884  0.00  0.00      PROA H  
ATOM    900  N   VAL P  50      41.043  14.043  -8.019  0.00  0.00      PROA N  
ATOM    901  CA  VAL P  50      41.178  13.121  -9.153  0.00  0.00      PROA C  
ATOM    902  C   VAL P  50      39.996  13.253 -10.086  0.00  0.00      PROA C  
ATOM    903  O   VAL P  50      40.148  13.295 -11.287  0.00  0.00      PROA O  
ATOM    904  CB  VAL P  50      41.324  11.611  -8.826  0.00  0.00      PROA C  
ATOM    905  CG1 VAL P  50      41.567  10.698 -10.018  0.00  0.00      PROA C  
ATOM    906  CG2 VAL P  50      42.574  11.457  -7.855  0.00  0.00      PROA C  
ATOM    907  HN  VAL P  50      40.811  13.659  -7.129  0.00  0.00      PROA H  
ATOM    908  HA  VAL P  50      42.026  13.478  -9.719  0.00  0.00      PROA H  
ATOM    909  HB  VAL P  50      40.413  11.199  -8.341  0.00  0.00      PROA H  
ATOM    910 HG11 VAL P  50      41.834   9.712  -9.582  0.00  0.00      PROA H  
ATOM    911 HG12 VAL P  50      42.491  11.088 -10.497  0.00  0.00      PROA H  
ATOM    912 HG13 VAL P  50      40.735  10.482 -10.723  0.00  0.00      PROA H  
ATOM    913 HG21 VAL P  50      42.568  12.126  -6.968  0.00  0.00      PROA H  
ATOM    914 HG22 VAL P  50      43.439  11.663  -8.520  0.00  0.00      PROA H  
ATOM    915 HG23 VAL P  50      42.622  10.386  -7.562  0.00  0.00      PROA H  
ATOM    916  N   ASP P  51      38.757  13.444  -9.611  0.00  0.00      PROA N  
ATOM    917  CA  ASP P  51      37.568  13.716 -10.422  0.00  0.00      PROA C  
ATOM    918  C   ASP P  51      37.691  15.000 -11.247  0.00  0.00      PROA C  
ATOM    919  O   ASP P  51      37.264  15.035 -12.365  0.00  0.00      PROA O  
ATOM    920  CB  ASP P  51      36.238  13.566  -9.633  0.00  0.00      PROA C  
ATOM    921  CG  ASP P  51      35.065  13.668 -10.571  0.00  0.00      PROA C  
ATOM    922  OD1 ASP P  51      34.986  13.140 -11.696  0.00  0.00      PROA O  
ATOM    923  OD2 ASP P  51      33.969  14.108 -10.001  0.00  0.00      PROA O1-
ATOM    924  HN  ASP P  51      38.608  13.144  -8.672  0.00  0.00      PROA H  
ATOM    925  HA  ASP P  51      37.593  12.908 -11.138  0.00  0.00      PROA H  
ATOM    926  HB1 ASP P  51      36.149  14.371  -8.873  0.00  0.00      PROA H  
ATOM    927  HB2 ASP P  51      36.354  12.524  -9.264  0.00  0.00      PROA H  
ATOM    928  N   ILE P  52      38.322  15.999 -10.747  0.00  0.00      PROA N  
ATOM    929  CA  ILE P  52      38.682  17.231 -11.474  0.00  0.00      PROA C  
ATOM    930  C   ILE P  52      39.787  17.026 -12.542  0.00  0.00      PROA C  
ATOM    931  O   ILE P  52      39.655  17.335 -13.738  0.00  0.00      PROA O  
ATOM    932  CB  ILE P  52      39.158  18.260 -10.514  0.00  0.00      PROA C  
ATOM    933  CG1 ILE P  52      38.222  18.533  -9.320  0.00  0.00      PROA C  
ATOM    934  CG2 ILE P  52      39.458  19.598 -11.235  0.00  0.00      PROA C  
ATOM    935  CD  ILE P  52      36.921  19.258  -9.784  0.00  0.00      PROA C  
ATOM    936  HN  ILE P  52      38.528  16.108  -9.778  0.00  0.00      PROA H  
ATOM    937  HA  ILE P  52      37.860  17.601 -12.068  0.00  0.00      PROA H  
ATOM    938  HB  ILE P  52      40.059  17.851 -10.010  0.00  0.00      PROA H  
ATOM    939 HG11 ILE P  52      38.735  19.078  -8.499  0.00  0.00      PROA H  
ATOM    940 HG12 ILE P  52      37.973  17.581  -8.804  0.00  0.00      PROA H  
ATOM    941 HG21 ILE P  52      38.680  19.914 -11.963  0.00  0.00      PROA H  
ATOM    942 HG22 ILE P  52      40.363  19.448 -11.862  0.00  0.00      PROA H  
ATOM    943 HG23 ILE P  52      39.602  20.434 -10.517  0.00  0.00      PROA H  
ATOM    944  HD1 ILE P  52      36.286  19.300  -8.873  0.00  0.00      PROA H  
ATOM    945  HD2 ILE P  52      36.378  18.743 -10.605  0.00  0.00      PROA H  
ATOM    946  HD3 ILE P  52      37.090  20.334 -10.005  0.00  0.00      PROA H  
ATOM    947  N   VAL P  53      40.837  16.206 -12.271  0.00  0.00      PROA N  
ATOM    948  CA  VAL P  53      41.762  15.675 -13.318  0.00  0.00      PROA C  
ATOM    949  C   VAL P  53      41.077  14.902 -14.428  0.00  0.00      PROA C  
ATOM    950  O   VAL P  53      41.160  15.174 -15.627  0.00  0.00      PROA O  
ATOM    951  CB  VAL P  53      42.997  15.031 -12.722  0.00  0.00      PROA C  
ATOM    952  CG1 VAL P  53      43.830  14.269 -13.771  0.00  0.00      PROA C  
ATOM    953  CG2 VAL P  53      43.889  16.052 -11.953  0.00  0.00      PROA C  
ATOM    954  HN  VAL P  53      40.868  15.710 -11.407  0.00  0.00      PROA H  
ATOM    955  HA  VAL P  53      42.188  16.535 -13.811  0.00  0.00      PROA H  
ATOM    956  HB  VAL P  53      42.759  14.152 -12.085  0.00  0.00      PROA H  
ATOM    957 HG11 VAL P  53      44.079  14.942 -14.620  0.00  0.00      PROA H  
ATOM    958 HG12 VAL P  53      43.310  13.371 -14.168  0.00  0.00      PROA H  
ATOM    959 HG13 VAL P  53      44.770  13.877 -13.326  0.00  0.00      PROA H  
ATOM    960 HG21 VAL P  53      44.014  16.936 -12.615  0.00  0.00      PROA H  
ATOM    961 HG22 VAL P  53      44.801  15.463 -11.720  0.00  0.00      PROA H  
ATOM    962 HG23 VAL P  53      43.334  16.278 -11.017  0.00  0.00      PROA H  
ATOM    963  N   LEU P  54      40.204  13.946 -14.043  0.00  0.00      PROA N  
ATOM    964  CA  LEU P  54      39.538  13.142 -15.036  0.00  0.00      PROA C  
ATOM    965  C   LEU P  54      38.281  13.850 -15.626  0.00  0.00      PROA C  
ATOM    966  O   LEU P  54      37.551  13.258 -16.406  0.00  0.00      PROA O  
ATOM    967  CB  LEU P  54      39.101  11.797 -14.461  0.00  0.00      PROA C  
ATOM    968  CG  LEU P  54      40.225  10.854 -14.028  0.00  0.00      PROA C  
ATOM    969  CD1 LEU P  54      39.669   9.448 -13.711  0.00  0.00      PROA C  
ATOM    970  CD2 LEU P  54      41.391  10.642 -15.035  0.00  0.00      PROA C  
ATOM    971  HN  LEU P  54      40.035  13.675 -13.098  0.00  0.00      PROA H  
ATOM    972  HA  LEU P  54      40.190  13.015 -15.887  0.00  0.00      PROA H  
ATOM    973  HB1 LEU P  54      38.632  11.224 -15.290  0.00  0.00      PROA H  
ATOM    974  HB2 LEU P  54      38.328  11.902 -13.671  0.00  0.00      PROA H  
ATOM    975  HG  LEU P  54      40.730  11.309 -13.149  0.00  0.00      PROA H  
ATOM    976 HD11 LEU P  54      38.985   9.480 -12.836  0.00  0.00      PROA H  
ATOM    977 HD12 LEU P  54      40.424   8.641 -13.596  0.00  0.00      PROA H  
ATOM    978 HD13 LEU P  54      39.110   9.169 -14.630  0.00  0.00      PROA H  
ATOM    979 HD21 LEU P  54      42.211  10.031 -14.600  0.00  0.00      PROA H  
ATOM    980 HD22 LEU P  54      41.787  11.632 -15.347  0.00  0.00      PROA H  
ATOM    981 HD23 LEU P  54      40.933  10.184 -15.938  0.00  0.00      PROA H  
ATOM    982  N   ASN P  55      38.093  15.159 -15.377  0.00  0.00      PROA N  
ATOM    983  CA  ASN P  55      37.027  15.869 -16.083  0.00  0.00      PROA C  
ATOM    984  C   ASN P  55      37.534  16.266 -17.435  0.00  0.00      PROA C  
ATOM    985  O   ASN P  55      36.741  16.538 -18.360  0.00  0.00      PROA O  
ATOM    986  CB  ASN P  55      36.627  17.092 -15.161  0.00  0.00      PROA C  
ATOM    987  CG  ASN P  55      35.580  18.025 -15.835  0.00  0.00      PROA C  
ATOM    988  ND2 ASN P  55      34.553  17.413 -16.436  0.00  0.00      PROA N  
ATOM    989  OD1 ASN P  55      35.683  19.263 -15.673  0.00  0.00      PROA O  
ATOM    990  HN  ASN P  55      38.525  15.708 -14.666  0.00  0.00      PROA H  
ATOM    991  HA  ASN P  55      36.153  15.267 -16.283  0.00  0.00      PROA H  
ATOM    992  HB1 ASN P  55      37.466  17.740 -14.828  0.00  0.00      PROA H  
ATOM    993  HB2 ASN P  55      36.129  16.703 -14.247  0.00  0.00      PROA H  
ATOM    994 HD21 ASN P  55      33.940  18.075 -16.867  0.00  0.00      PROA H  
ATOM    995 HD22 ASN P  55      34.428  16.425 -16.523  0.00  0.00      PROA H  
ATOM    996  N   PHE P  56      38.904  16.206 -17.650  0.00  0.00      PROA N  
ATOM    997  CA  PHE P  56      39.564  16.479 -18.899  0.00  0.00      PROA C  
ATOM    998  C   PHE P  56      40.040  15.288 -19.734  0.00  0.00      PROA C  
ATOM    999  O   PHE P  56      40.797  15.406 -20.634  0.00  0.00      PROA O  
ATOM   1000  CB  PHE P  56      40.923  17.294 -18.616  0.00  0.00      PROA C  
ATOM   1001  CG  PHE P  56      40.741  18.528 -17.909  0.00  0.00      PROA C  
ATOM   1002  CD1 PHE P  56      39.980  19.516 -18.491  0.00  0.00      PROA C  
ATOM   1003  CD2 PHE P  56      41.282  18.782 -16.660  0.00  0.00      PROA C  
ATOM   1004  CE1 PHE P  56      39.716  20.732 -17.823  0.00  0.00      PROA C  
ATOM   1005  CE2 PHE P  56      40.991  19.967 -15.965  0.00  0.00      PROA C  
ATOM   1006  CZ  PHE P  56      40.142  20.979 -16.553  0.00  0.00      PROA C  
ATOM   1007  HN  PHE P  56      39.453  16.125 -16.822  0.00  0.00      PROA H  
ATOM   1008  HA  PHE P  56      38.969  17.117 -19.536  0.00  0.00      PROA H  
ATOM   1009  HB1 PHE P  56      41.462  17.501 -19.565  0.00  0.00      PROA H  
ATOM   1010  HB2 PHE P  56      41.526  16.590 -18.004  0.00  0.00      PROA H  
ATOM   1011  HD1 PHE P  56      39.503  19.457 -19.458  0.00  0.00      PROA H  
ATOM   1012  HD2 PHE P  56      41.931  18.041 -16.218  0.00  0.00      PROA H  
ATOM   1013  HE1 PHE P  56      39.053  21.434 -18.305  0.00  0.00      PROA H  
ATOM   1014  HE2 PHE P  56      41.482  20.107 -15.013  0.00  0.00      PROA H  
ATOM   1015  HZ  PHE P  56      40.094  21.960 -16.105  0.00  0.00      PROA H  
ATOM   1016  N   HSD P  57      39.468  14.120 -19.422  0.00  0.00      PROA N  
ATOM   1017  CA  HSD P  57      39.871  12.799 -19.933  0.00  0.00      PROA C  
ATOM   1018  C   HSD P  57      38.681  11.966 -20.543  0.00  0.00      PROA C  
ATOM   1019  O   HSD P  57      37.657  11.927 -19.922  0.00  0.00      PROA O  
ATOM   1020  CB  HSD P  57      40.422  11.993 -18.769  0.00  0.00      PROA C  
ATOM   1021  CG  HSD P  57      40.475  10.504 -18.738  0.00  0.00      PROA C  
ATOM   1022  CD2 HSD P  57      39.640   9.580 -18.209  0.00  0.00      PROA C  
ATOM   1023  ND1 HSD P  57      41.560   9.842 -19.112  0.00  0.00      PROA N  
ATOM   1024  CE1 HSD P  57      41.333   8.536 -18.925  0.00  0.00      PROA C  
ATOM   1025  NE2 HSD P  57      40.184   8.350 -18.328  0.00  0.00      PROA N  
ATOM   1026  HN  HSD P  57      38.631  14.147 -18.881  0.00  0.00      PROA H  
ATOM   1027  HA  HSD P  57      40.523  12.932 -20.784  0.00  0.00      PROA H  
ATOM   1028  HB1 HSD P  57      39.667  12.235 -17.992  0.00  0.00      PROA H  
ATOM   1029  HB2 HSD P  57      41.489  12.265 -18.619  0.00  0.00      PROA H  
ATOM   1030  HD1 HSD P  57      42.369  10.263 -19.522  0.00  0.00      PROA H  
ATOM   1031  HD2 HSD P  57      38.673   9.748 -17.750  0.00  0.00      PROA H  
ATOM   1032  HE1 HSD P  57      41.880   7.613 -19.115  0.00  0.00      PROA H  
ATOM   1033  N   THR P  58      38.852  11.318 -21.759  0.00  0.00      PROA N  
ATOM   1034  CA  THR P  58      37.875  10.426 -22.410  0.00  0.00      PROA C  
ATOM   1035  C   THR P  58      36.497  10.975 -22.525  0.00  0.00      PROA C  
ATOM   1036  O   THR P  58      36.162  12.138 -22.470  0.00  0.00      PROA O  
ATOM   1037  CB  THR P  58      37.899   9.000 -21.853  0.00  0.00      PROA C  
ATOM   1038  CG2 THR P  58      37.206   8.701 -20.526  0.00  0.00      PROA C  
ATOM   1039  OG1 THR P  58      37.535   7.971 -22.755  0.00  0.00      PROA O  
ATOM   1040  HN  THR P  58      39.717  11.435 -22.241  0.00  0.00      PROA H  
ATOM   1041  HA  THR P  58      38.257  10.321 -23.415  0.00  0.00      PROA H  
ATOM   1042  HB  THR P  58      38.991   8.840 -21.725  0.00  0.00      PROA H  
ATOM   1043  HG1 THR P  58      38.161   7.288 -22.506  0.00  0.00      PROA H  
ATOM   1044 HG21 THR P  58      37.724   9.178 -19.667  0.00  0.00      PROA H  
ATOM   1045 HG22 THR P  58      37.104   7.616 -20.309  0.00  0.00      PROA H  
ATOM   1046 HG23 THR P  58      36.152   9.040 -20.617  0.00  0.00      PROA H  
ATOM   1047  N   THR P  59      35.526  10.059 -22.821  0.00  0.00      PROA N  
ATOM   1048  CA  THR P  59      34.186  10.185 -23.288  0.00  0.00      PROA C  
ATOM   1049  C   THR P  59      33.224  10.670 -22.190  0.00  0.00      PROA C  
ATOM   1050  O   THR P  59      33.387  10.397 -21.036  0.00  0.00      PROA O  
ATOM   1051  CB  THR P  59      33.687   8.934 -24.054  0.00  0.00      PROA C  
ATOM   1052  CG2 THR P  59      33.660   7.767 -23.041  0.00  0.00      PROA C  
ATOM   1053  OG1 THR P  59      32.360   9.057 -24.547  0.00  0.00      PROA O  
ATOM   1054  HN  THR P  59      35.887   9.132 -22.755  0.00  0.00      PROA H  
ATOM   1055  HA  THR P  59      34.254  10.852 -24.135  0.00  0.00      PROA H  
ATOM   1056  HB  THR P  59      34.365   8.803 -24.924  0.00  0.00      PROA H  
ATOM   1057  HG1 THR P  59      32.180   8.303 -25.113  0.00  0.00      PROA H  
ATOM   1058 HG21 THR P  59      34.680   7.620 -22.625  0.00  0.00      PROA H  
ATOM   1059 HG22 THR P  59      33.507   6.883 -23.697  0.00  0.00      PROA H  
ATOM   1060 HG23 THR P  59      32.887   7.915 -22.258  0.00  0.00      PROA H  
ATOM   1061  N   PHE P  60      32.128  11.336 -22.556  0.00  0.00      PROA N  
ATOM   1062  CA  PHE P  60      31.056  11.565 -21.681  0.00  0.00      PROA C  
ATOM   1063  C   PHE P  60      29.824  11.633 -22.455  0.00  0.00      PROA C  
ATOM   1064  O   PHE P  60      29.976  11.894 -23.624  0.00  0.00      PROA O  
ATOM   1065  CB  PHE P  60      31.309  12.777 -20.679  0.00  0.00      PROA C  
ATOM   1066  CG  PHE P  60      31.216  14.127 -21.347  0.00  0.00      PROA C  
ATOM   1067  CD1 PHE P  60      32.275  14.674 -22.119  0.00  0.00      PROA C  
ATOM   1068  CD2 PHE P  60      30.069  14.910 -21.170  0.00  0.00      PROA C  
ATOM   1069  CE1 PHE P  60      32.217  15.983 -22.574  0.00  0.00      PROA C  
ATOM   1070  CE2 PHE P  60      29.936  16.221 -21.743  0.00  0.00      PROA C  
ATOM   1071  CZ  PHE P  60      31.043  16.763 -22.457  0.00  0.00      PROA C  
ATOM   1072  HN  PHE P  60      32.101  11.728 -23.472  0.00  0.00      PROA H  
ATOM   1073  HA  PHE P  60      30.947  10.728 -21.007  0.00  0.00      PROA H  
ATOM   1074  HB1 PHE P  60      32.342  12.805 -20.272  0.00  0.00      PROA H  
ATOM   1075  HB2 PHE P  60      30.608  12.734 -19.818  0.00  0.00      PROA H  
ATOM   1076  HD1 PHE P  60      33.174  14.081 -22.206  0.00  0.00      PROA H  
ATOM   1077  HD2 PHE P  60      29.230  14.606 -20.561  0.00  0.00      PROA H  
ATOM   1078  HE1 PHE P  60      33.077  16.462 -23.020  0.00  0.00      PROA H  
ATOM   1079  HE2 PHE P  60      29.054  16.830 -21.617  0.00  0.00      PROA H  
ATOM   1080  HZ  PHE P  60      31.032  17.689 -23.012  0.00  0.00      PROA H  
ATOM   1081  N   VAL P  61      28.538  11.385 -21.915  0.00  0.00      PROA N  
ATOM   1082  CA  VAL P  61      27.343  11.497 -22.644  0.00  0.00      PROA C  
ATOM   1083  C   VAL P  61      26.986  12.979 -22.737  0.00  0.00      PROA C  
ATOM   1084  O   VAL P  61      26.941  13.662 -21.683  0.00  0.00      PROA O  
ATOM   1085  CB  VAL P  61      26.289  10.621 -22.047  0.00  0.00      PROA C  
ATOM   1086  CG1 VAL P  61      25.134  10.611 -23.003  0.00  0.00      PROA C  
ATOM   1087  CG2 VAL P  61      26.981   9.245 -21.930  0.00  0.00      PROA C  
ATOM   1088  HN  VAL P  61      28.466  11.050 -20.978  0.00  0.00      PROA H  
ATOM   1089  HA  VAL P  61      27.537  11.184 -23.659  0.00  0.00      PROA H  
ATOM   1090  HB  VAL P  61      26.024  11.051 -21.058  0.00  0.00      PROA H  
ATOM   1091 HG11 VAL P  61      24.807  11.640 -23.262  0.00  0.00      PROA H  
ATOM   1092 HG12 VAL P  61      24.220  10.172 -22.549  0.00  0.00      PROA H  
ATOM   1093 HG13 VAL P  61      25.361  10.074 -23.949  0.00  0.00      PROA H  
ATOM   1094 HG21 VAL P  61      26.161   8.524 -21.727  0.00  0.00      PROA H  
ATOM   1095 HG22 VAL P  61      27.756   9.066 -21.154  0.00  0.00      PROA H  
ATOM   1096 HG23 VAL P  61      27.407   8.857 -22.880  0.00  0.00      PROA H  
ATOM   1097  N   GLY P  62      26.957  13.572 -23.963  0.00  0.00      PROA N  
ATOM   1098  CA  GLY P  62      26.614  14.938 -24.207  0.00  0.00      PROA C  
ATOM   1099  C   GLY P  62      25.159  14.871 -24.771  0.00  0.00      PROA C  
ATOM   1100  O   GLY P  62      24.507  13.841 -24.645  0.00  0.00      PROA O  
ATOM   1101  HN  GLY P  62      27.102  13.089 -24.823  0.00  0.00      PROA H  
ATOM   1102  HA1 GLY P  62      27.292  15.293 -24.969  0.00  0.00      PROA H  
ATOM   1103  HA2 GLY P  62      26.676  15.542 -23.314  0.00  0.00      PROA H  
ATOM   1104  N   PRO P  63      24.613  15.870 -25.532  0.00  0.00      PROA N  
ATOM   1105  CA  PRO P  63      23.148  15.901 -25.939  0.00  0.00      PROA C  
ATOM   1106  C   PRO P  63      22.815  15.038 -27.107  0.00  0.00      PROA C  
ATOM   1107  O   PRO P  63      21.655  14.678 -27.370  0.00  0.00      PROA O  
ATOM   1108  CB  PRO P  63      22.988  17.464 -26.218  0.00  0.00      PROA C  
ATOM   1109  CG  PRO P  63      24.362  17.999 -26.614  0.00  0.00      PROA C  
ATOM   1110  CD  PRO P  63      25.325  17.162 -25.797  0.00  0.00      PROA C  
ATOM   1111  HA  PRO P  63      22.521  15.623 -25.104  0.00  0.00      PROA H  
ATOM   1112  HB1 PRO P  63      22.862  17.843 -25.181  0.00  0.00      PROA H  
ATOM   1113  HB2 PRO P  63      22.104  17.805 -26.798  0.00  0.00      PROA H  
ATOM   1114  HG1 PRO P  63      24.336  17.900 -27.720  0.00  0.00      PROA H  
ATOM   1115  HG2 PRO P  63      24.314  19.062 -26.293  0.00  0.00      PROA H  
ATOM   1116  HD1 PRO P  63      26.242  16.935 -26.382  0.00  0.00      PROA H  
ATOM   1117  HD2 PRO P  63      25.600  17.611 -24.819  0.00  0.00      PROA H  
ATOM   1118  N   ALA P  64      23.867  14.632 -27.785  0.00  0.00      PROA N  
ATOM   1119  CA  ALA P  64      23.814  13.689 -28.865  0.00  0.00      PROA C  
ATOM   1120  C   ALA P  64      24.401  12.375 -28.618  0.00  0.00      PROA C  
ATOM   1121  O   ALA P  64      24.892  11.651 -29.523  0.00  0.00      PROA O  
ATOM   1122  CB  ALA P  64      24.447  14.238 -30.174  0.00  0.00      PROA C  
ATOM   1123  HN  ALA P  64      24.743  15.027 -27.522  0.00  0.00      PROA H  
ATOM   1124  HA  ALA P  64      22.787  13.451 -29.100  0.00  0.00      PROA H  
ATOM   1125  HB1 ALA P  64      24.139  13.659 -31.071  0.00  0.00      PROA H  
ATOM   1126  HB2 ALA P  64      25.554  14.149 -30.196  0.00  0.00      PROA H  
ATOM   1127  HB3 ALA P  64      24.247  15.329 -30.236  0.00  0.00      PROA H  
ATOM   1128  N   GLY P  65      24.537  12.034 -27.340  0.00  0.00      PROA N  
ATOM   1129  CA  GLY P  65      25.360  10.860 -26.983  0.00  0.00      PROA C  
ATOM   1130  C   GLY P  65      26.808  11.240 -26.777  0.00  0.00      PROA C  
ATOM   1131  O   GLY P  65      27.128  12.333 -26.323  0.00  0.00      PROA O  
ATOM   1132  HN  GLY P  65      24.156  12.602 -26.615  0.00  0.00      PROA H  
ATOM   1133  HA1 GLY P  65      25.314  10.078 -27.727  0.00  0.00      PROA H  
ATOM   1134  HA2 GLY P  65      24.985  10.568 -26.013  0.00  0.00      PROA H  
ATOM   1135  N   GLU P  66      27.795  10.380 -27.112  0.00  0.00      PROA N  
ATOM   1136  CA  GLU P  66      29.274  10.609 -26.954  0.00  0.00      PROA C  
ATOM   1137  C   GLU P  66      29.850  11.849 -27.621  0.00  0.00      PROA C  
ATOM   1138  O   GLU P  66      29.402  12.355 -28.625  0.00  0.00      PROA O  
ATOM   1139  CB  GLU P  66      30.048   9.253 -27.262  0.00  0.00      PROA C  
ATOM   1140  CG  GLU P  66      31.526   9.412 -27.624  0.00  0.00      PROA C  
ATOM   1141  CD  GLU P  66      32.171   8.017 -27.606  0.00  0.00      PROA C  
ATOM   1142  OE1 GLU P  66      32.627   7.634 -28.741  0.00  0.00      PROA O  
ATOM   1143  OE2 GLU P  66      32.127   7.306 -26.583  0.00  0.00      PROA O1-
ATOM   1144  HN  GLU P  66      27.505   9.456 -27.347  0.00  0.00      PROA H  
ATOM   1145  HA  GLU P  66      29.355  10.802 -25.894  0.00  0.00      PROA H  
ATOM   1146  HB1 GLU P  66      29.547   8.758 -28.122  0.00  0.00      PROA H  
ATOM   1147  HB2 GLU P  66      29.782   8.624 -26.386  0.00  0.00      PROA H  
ATOM   1148  HG1 GLU P  66      31.937   9.948 -26.742  0.00  0.00      PROA H  
ATOM   1149  HG2 GLU P  66      31.741   9.856 -28.620  0.00  0.00      PROA H  
ATOM   1150  N   VAL P  67      30.823  12.409 -26.909  0.00  0.00      PROA N  
ATOM   1151  CA  VAL P  67      31.613  13.581 -27.110  0.00  0.00      PROA C  
ATOM   1152  C   VAL P  67      32.893  13.167 -26.293  0.00  0.00      PROA C  
ATOM   1153  O   VAL P  67      32.836  12.309 -25.386  0.00  0.00      PROA O  
ATOM   1154  CB  VAL P  67      30.896  14.866 -26.707  0.00  0.00      PROA C  
ATOM   1155  CG1 VAL P  67      30.062  14.803 -25.431  0.00  0.00      PROA C  
ATOM   1156  CG2 VAL P  67      31.935  15.993 -26.581  0.00  0.00      PROA C  
ATOM   1157  HN  VAL P  67      31.336  11.796 -26.313  0.00  0.00      PROA H  
ATOM   1158  HA  VAL P  67      31.953  13.696 -28.129  0.00  0.00      PROA H  
ATOM   1159  HB  VAL P  67      30.199  14.944 -27.569  0.00  0.00      PROA H  
ATOM   1160 HG11 VAL P  67      29.456  13.878 -25.323  0.00  0.00      PROA H  
ATOM   1161 HG12 VAL P  67      29.442  15.724 -25.384  0.00  0.00      PROA H  
ATOM   1162 HG13 VAL P  67      30.677  14.841 -24.506  0.00  0.00      PROA H  
ATOM   1163 HG21 VAL P  67      32.630  15.828 -25.731  0.00  0.00      PROA H  
ATOM   1164 HG22 VAL P  67      31.391  16.927 -26.325  0.00  0.00      PROA H  
ATOM   1165 HG23 VAL P  67      32.435  16.064 -27.571  0.00  0.00      PROA H  
ATOM   1166  N   ILE P  68      34.106  13.653 -26.714  0.00  0.00      PROA N  
ATOM   1167  CA  ILE P  68      35.339  13.423 -26.047  0.00  0.00      PROA C  
ATOM   1168  C   ILE P  68      35.786  14.642 -25.297  0.00  0.00      PROA C  
ATOM   1169  O   ILE P  68      35.671  15.764 -25.772  0.00  0.00      PROA O  
ATOM   1170  CB  ILE P  68      36.421  12.937 -27.084  0.00  0.00      PROA C  
ATOM   1171  CG1 ILE P  68      36.067  11.635 -27.932  0.00  0.00      PROA C  
ATOM   1172  CG2 ILE P  68      37.895  12.768 -26.415  0.00  0.00      PROA C  
ATOM   1173  CD  ILE P  68      35.656  10.349 -27.121  0.00  0.00      PROA C  
ATOM   1174  HN  ILE P  68      34.114  14.261 -27.504  0.00  0.00      PROA H  
ATOM   1175  HA  ILE P  68      35.229  12.598 -25.359  0.00  0.00      PROA H  
ATOM   1176  HB  ILE P  68      36.573  13.759 -27.815  0.00  0.00      PROA H  
ATOM   1177 HG11 ILE P  68      36.918  11.442 -28.620  0.00  0.00      PROA H  
ATOM   1178 HG12 ILE P  68      35.188  11.882 -28.565  0.00  0.00      PROA H  
ATOM   1179 HG21 ILE P  68      37.670  12.283 -25.441  0.00  0.00      PROA H  
ATOM   1180 HG22 ILE P  68      38.271  13.761 -26.088  0.00  0.00      PROA H  
ATOM   1181 HG23 ILE P  68      38.574  12.146 -27.035  0.00  0.00      PROA H  
ATOM   1182  HD1 ILE P  68      36.502  10.006 -26.488  0.00  0.00      PROA H  
ATOM   1183  HD2 ILE P  68      35.431   9.597 -27.906  0.00  0.00      PROA H  
ATOM   1184  HD3 ILE P  68      34.722  10.559 -26.558  0.00  0.00      PROA H  
ATOM   1185  N   SER P  69      36.225  14.582 -24.003  0.00  0.00      PROA N  
ATOM   1186  CA  SER P  69      36.649  15.780 -23.276  0.00  0.00      PROA C  
ATOM   1187  C   SER P  69      37.857  16.507 -23.792  0.00  0.00      PROA C  
ATOM   1188  O   SER P  69      38.963  16.005 -23.579  0.00  0.00      PROA O  
ATOM   1189  CB  SER P  69      36.964  15.375 -21.822  0.00  0.00      PROA C  
ATOM   1190  OG  SER P  69      35.815  14.892 -21.092  0.00  0.00      PROA O  
ATOM   1191  HN  SER P  69      36.262  13.687 -23.566  0.00  0.00      PROA H  
ATOM   1192  HA  SER P  69      35.799  16.447 -23.275  0.00  0.00      PROA H  
ATOM   1193  HB1 SER P  69      37.376  16.219 -21.228  0.00  0.00      PROA H  
ATOM   1194  HB2 SER P  69      37.745  14.586 -21.844  0.00  0.00      PROA H  
ATOM   1195  HG1 SER P  69      35.574  14.030 -21.437  0.00  0.00      PROA H  
ATOM   1196  N   ASP P  70      37.692  17.509 -24.650  0.00  0.00      PROA N  
ATOM   1197  CA  ASP P  70      38.788  18.352 -25.161  0.00  0.00      PROA C  
ATOM   1198  C   ASP P  70      39.011  19.520 -24.214  0.00  0.00      PROA C  
ATOM   1199  O   ASP P  70      38.034  20.266 -23.923  0.00  0.00      PROA O  
ATOM   1200  CB  ASP P  70      38.413  18.814 -26.560  0.00  0.00      PROA C  
ATOM   1201  CG  ASP P  70      39.465  19.567 -27.292  0.00  0.00      PROA C  
ATOM   1202  OD1 ASP P  70      39.392  19.828 -28.501  0.00  0.00      PROA O  
ATOM   1203  OD2 ASP P  70      40.473  19.935 -26.664  0.00  0.00      PROA O1-
ATOM   1204  HN  ASP P  70      36.774  17.756 -24.949  0.00  0.00      PROA H  
ATOM   1205  HA  ASP P  70      39.671  17.737 -25.256  0.00  0.00      PROA H  
ATOM   1206  HB1 ASP P  70      37.512  19.452 -26.433  0.00  0.00      PROA H  
ATOM   1207  HB2 ASP P  70      38.100  17.965 -27.204  0.00  0.00      PROA H  
ATOM   1208  N   PRO P  71      40.204  19.747 -23.603  0.00  0.00      PROA N  
ATOM   1209  CA  PRO P  71      40.463  20.934 -22.834  0.00  0.00      PROA C  
ATOM   1210  C   PRO P  71      40.125  22.187 -23.499  0.00  0.00      PROA C  
ATOM   1211  O   PRO P  71      39.876  23.143 -22.768  0.00  0.00      PROA O  
ATOM   1212  CB  PRO P  71      41.879  20.728 -22.348  0.00  0.00      PROA C  
ATOM   1213  CG  PRO P  71      42.017  19.271 -22.057  0.00  0.00      PROA C  
ATOM   1214  CD  PRO P  71      41.226  18.721 -23.236  0.00  0.00      PROA C  
ATOM   1215  HA  PRO P  71      39.774  20.883 -22.004  0.00  0.00      PROA H  
ATOM   1216  HB1 PRO P  71      42.031  21.298 -21.406  0.00  0.00      PROA H  
ATOM   1217  HB2 PRO P  71      42.646  21.093 -23.065  0.00  0.00      PROA H  
ATOM   1218  HG1 PRO P  71      43.037  18.873 -21.865  0.00  0.00      PROA H  
ATOM   1219  HG2 PRO P  71      41.334  19.033 -21.213  0.00  0.00      PROA H  
ATOM   1220  HD1 PRO P  71      41.993  18.723 -24.039  0.00  0.00      PROA H  
ATOM   1221  HD2 PRO P  71      40.746  17.743 -23.018  0.00  0.00      PROA H  
ATOM   1222  N   LYS P  72      40.348  22.285 -24.882  0.00  0.00      PROA N  
ATOM   1223  CA  LYS P  72      40.175  23.529 -25.691  0.00  0.00      PROA C  
ATOM   1224  C   LYS P  72      38.799  24.105 -25.703  0.00  0.00      PROA C  
ATOM   1225  O   LYS P  72      38.682  25.325 -25.741  0.00  0.00      PROA O  
ATOM   1226  CB  LYS P  72      40.633  23.271 -27.226  0.00  0.00      PROA C  
ATOM   1227  CG  LYS P  72      42.141  23.253 -27.426  0.00  0.00      PROA C  
ATOM   1228  CD  LYS P  72      42.710  23.057 -28.910  0.00  0.00      PROA C  
ATOM   1229  CE  LYS P  72      42.056  22.005 -29.752  0.00  0.00      PROA C  
ATOM   1230  NZ  LYS P  72      41.941  20.755 -28.920  0.00  0.00      PROA N1+
ATOM   1231  HN  LYS P  72      40.644  21.494 -25.411  0.00  0.00      PROA H  
ATOM   1232  HA  LYS P  72      40.734  24.301 -25.183  0.00  0.00      PROA H  
ATOM   1233  HB1 LYS P  72      40.347  24.160 -27.828  0.00  0.00      PROA H  
ATOM   1234  HB2 LYS P  72      40.021  22.407 -27.560  0.00  0.00      PROA H  
ATOM   1235  HG1 LYS P  72      42.632  22.450 -26.836  0.00  0.00      PROA H  
ATOM   1236  HG2 LYS P  72      42.623  24.168 -27.020  0.00  0.00      PROA H  
ATOM   1237  HD1 LYS P  72      43.815  22.951 -28.852  0.00  0.00      PROA H  
ATOM   1238  HD2 LYS P  72      42.493  24.044 -29.372  0.00  0.00      PROA H  
ATOM   1239  HE1 LYS P  72      42.805  21.855 -30.558  0.00  0.00      PROA H  
ATOM   1240  HE2 LYS P  72      41.011  22.253 -30.037  0.00  0.00      PROA H  
ATOM   1241  HZ1 LYS P  72      41.024  20.621 -28.448  0.00  0.00      PROA H  
ATOM   1242  HZ2 LYS P  72      42.616  20.682 -28.132  0.00  0.00      PROA H  
ATOM   1243  HZ3 LYS P  72      42.106  19.985 -29.599  0.00  0.00      PROA H  
ATOM   1244  N   LEU P  73      37.832  23.251 -25.738  0.00  0.00      PROA N  
ATOM   1245  CA  LEU P  73      36.407  23.596 -25.706  0.00  0.00      PROA C  
ATOM   1246  C   LEU P  73      35.901  23.772 -24.227  0.00  0.00      PROA C  
ATOM   1247  O   LEU P  73      34.856  24.349 -23.948  0.00  0.00      PROA O  
ATOM   1248  CB  LEU P  73      35.550  22.476 -26.436  0.00  0.00      PROA C  
ATOM   1249  CG  LEU P  73      36.025  22.181 -27.879  0.00  0.00      PROA C  
ATOM   1250  CD1 LEU P  73      35.267  21.053 -28.613  0.00  0.00      PROA C  
ATOM   1251  CD2 LEU P  73      35.799  23.453 -28.698  0.00  0.00      PROA C  
ATOM   1252  HN  LEU P  73      38.090  22.290 -25.793  0.00  0.00      PROA H  
ATOM   1253  HA  LEU P  73      36.201  24.509 -26.246  0.00  0.00      PROA H  
ATOM   1254  HB1 LEU P  73      34.505  22.854 -26.464  0.00  0.00      PROA H  
ATOM   1255  HB2 LEU P  73      35.690  21.510 -25.906  0.00  0.00      PROA H  
ATOM   1256  HG  LEU P  73      37.087  21.862 -27.807  0.00  0.00      PROA H  
ATOM   1257 HD11 LEU P  73      35.649  20.967 -29.653  0.00  0.00      PROA H  
ATOM   1258 HD12 LEU P  73      34.174  21.254 -28.605  0.00  0.00      PROA H  
ATOM   1259 HD13 LEU P  73      35.486  20.088 -28.109  0.00  0.00      PROA H  
ATOM   1260 HD21 LEU P  73      34.737  23.777 -28.638  0.00  0.00      PROA H  
ATOM   1261 HD22 LEU P  73      35.981  23.216 -29.768  0.00  0.00      PROA H  
ATOM   1262 HD23 LEU P  73      36.507  24.273 -28.452  0.00  0.00      PROA H  
ATOM   1263  N   ILE P  74      36.640  23.220 -23.219  0.00  0.00      PROA N  
ATOM   1264  CA  ILE P  74      36.351  23.384 -21.745  0.00  0.00      PROA C  
ATOM   1265  C   ILE P  74      36.940  24.571 -21.064  0.00  0.00      PROA C  
ATOM   1266  O   ILE P  74      36.246  25.202 -20.267  0.00  0.00      PROA O  
ATOM   1267  CB  ILE P  74      36.747  22.037 -21.002  0.00  0.00      PROA C  
ATOM   1268  CG1 ILE P  74      35.956  20.804 -21.374  0.00  0.00      PROA C  
ATOM   1269  CG2 ILE P  74      36.821  22.225 -19.492  0.00  0.00      PROA C  
ATOM   1270  CD  ILE P  74      36.601  19.432 -20.975  0.00  0.00      PROA C  
ATOM   1271  HN  ILE P  74      37.415  22.648 -23.476  0.00  0.00      PROA H  
ATOM   1272  HA  ILE P  74      35.280  23.518 -21.711  0.00  0.00      PROA H  
ATOM   1273  HB  ILE P  74      37.799  21.813 -21.279  0.00  0.00      PROA H  
ATOM   1274 HG11 ILE P  74      35.847  20.800 -22.479  0.00  0.00      PROA H  
ATOM   1275 HG12 ILE P  74      34.926  20.848 -20.960  0.00  0.00      PROA H  
ATOM   1276 HG21 ILE P  74      36.910  21.275 -18.924  0.00  0.00      PROA H  
ATOM   1277 HG22 ILE P  74      35.859  22.618 -19.100  0.00  0.00      PROA H  
ATOM   1278 HG23 ILE P  74      37.676  22.868 -19.192  0.00  0.00      PROA H  
ATOM   1279  HD1 ILE P  74      36.799  19.303 -19.889  0.00  0.00      PROA H  
ATOM   1280  HD2 ILE P  74      37.560  19.376 -21.533  0.00  0.00      PROA H  
ATOM   1281  HD3 ILE P  74      36.093  18.531 -21.379  0.00  0.00      PROA H  
ATOM   1282  N   ARG P  75      38.232  24.906 -21.289  0.00  0.00      PROA N  
ATOM   1283  CA  ARG P  75      38.897  25.858 -20.519  0.00  0.00      PROA C  
ATOM   1284  C   ARG P  75      38.207  27.237 -20.305  0.00  0.00      PROA C  
ATOM   1285  O   ARG P  75      38.185  27.652 -19.161  0.00  0.00      PROA O  
ATOM   1286  CB  ARG P  75      40.279  26.049 -21.189  0.00  0.00      PROA C  
ATOM   1287  CG  ARG P  75      40.315  26.519 -22.644  0.00  0.00      PROA C  
ATOM   1288  CD  ARG P  75      41.658  26.126 -23.374  0.00  0.00      PROA C  
ATOM   1289  NE  ARG P  75      41.617  26.761 -24.776  0.00  0.00      PROA N  
ATOM   1290  CZ  ARG P  75      42.479  26.666 -25.776  0.00  0.00      PROA C  
ATOM   1291  NH1 ARG P  75      43.638  26.058 -25.468  0.00  0.00      PROA N1+
ATOM   1292  NH2 ARG P  75      42.157  27.059 -26.987  0.00  0.00      PROA N  
ATOM   1293  HN  ARG P  75      38.811  24.361 -21.890  0.00  0.00      PROA H  
ATOM   1294  HA  ARG P  75      39.152  25.360 -19.596  0.00  0.00      PROA H  
ATOM   1295  HB1 ARG P  75      40.796  25.067 -21.140  0.00  0.00      PROA H  
ATOM   1296  HB2 ARG P  75      40.919  26.735 -20.593  0.00  0.00      PROA H  
ATOM   1297  HG1 ARG P  75      40.282  27.626 -22.734  0.00  0.00      PROA H  
ATOM   1298  HG2 ARG P  75      39.440  26.178 -23.238  0.00  0.00      PROA H  
ATOM   1299  HD1 ARG P  75      41.847  25.037 -23.485  0.00  0.00      PROA H  
ATOM   1300  HD2 ARG P  75      42.450  26.578 -22.739  0.00  0.00      PROA H  
ATOM   1301  HE  ARG P  75      40.846  27.296 -25.121  0.00  0.00      PROA H  
ATOM   1302 HH11 ARG P  75      43.817  25.673 -24.562  0.00  0.00      PROA H  
ATOM   1303 HH12 ARG P  75      44.288  25.880 -26.206  0.00  0.00      PROA H  
ATOM   1304 HH21 ARG P  75      41.343  27.611 -27.167  0.00  0.00      PROA H  
ATOM   1305 HH22 ARG P  75      42.887  27.143 -27.666  0.00  0.00      PROA H  
ATOM   1306  N   MET P  76      37.568  27.857 -21.305  0.00  0.00      PROA N  
ATOM   1307  CA  MET P  76      36.967  29.195 -21.123  0.00  0.00      PROA C  
ATOM   1308  C   MET P  76      35.480  29.083 -20.567  0.00  0.00      PROA C  
ATOM   1309  O   MET P  76      34.841  30.064 -20.166  0.00  0.00      PROA O  
ATOM   1310  CB  MET P  76      36.804  29.790 -22.569  0.00  0.00      PROA C  
ATOM   1311  CG  MET P  76      36.361  31.226 -22.551  0.00  0.00      PROA C  
ATOM   1312  SD  MET P  76      37.288  32.261 -21.332  0.00  0.00      PROA S  
ATOM   1313  CE  MET P  76      36.180  33.654 -21.305  0.00  0.00      PROA C  
ATOM   1314  HN  MET P  76      37.536  27.477 -22.226  0.00  0.00      PROA H  
ATOM   1315  HA  MET P  76      37.523  29.785 -20.410  0.00  0.00      PROA H  
ATOM   1316  HB1 MET P  76      36.039  29.217 -23.134  0.00  0.00      PROA H  
ATOM   1317  HB2 MET P  76      37.772  29.783 -23.115  0.00  0.00      PROA H  
ATOM   1318  HG1 MET P  76      35.265  31.318 -22.391  0.00  0.00      PROA H  
ATOM   1319  HG2 MET P  76      36.472  31.698 -23.550  0.00  0.00      PROA H  
ATOM   1320  HE1 MET P  76      35.390  33.563 -20.529  0.00  0.00      PROA H  
ATOM   1321  HE2 MET P  76      35.804  33.747 -22.347  0.00  0.00      PROA H  
ATOM   1322  HE3 MET P  76      36.755  34.594 -21.167  0.00  0.00      PROA H  
ATOM   1323  N   ASN P  77      34.953  27.848 -20.657  0.00  0.00      PROA N  
ATOM   1324  CA  ASN P  77      33.515  27.485 -20.483  0.00  0.00      PROA C  
ATOM   1325  C   ASN P  77      33.206  26.976 -19.141  0.00  0.00      PROA C  
ATOM   1326  O   ASN P  77      32.079  27.138 -18.685  0.00  0.00      PROA O  
ATOM   1327  CB  ASN P  77      32.980  26.408 -21.466  0.00  0.00      PROA C  
ATOM   1328  CG  ASN P  77      32.960  27.036 -22.879  0.00  0.00      PROA C  
ATOM   1329  ND2 ASN P  77      34.039  27.393 -23.617  0.00  0.00      PROA N  
ATOM   1330  OD1 ASN P  77      31.817  27.228 -23.336  0.00  0.00      PROA O  
ATOM   1331  HN  ASN P  77      35.579  27.078 -20.753  0.00  0.00      PROA H  
ATOM   1332  HA  ASN P  77      32.960  28.400 -20.627  0.00  0.00      PROA H  
ATOM   1333  HB1 ASN P  77      31.963  26.143 -21.106  0.00  0.00      PROA H  
ATOM   1334  HB2 ASN P  77      33.668  25.537 -21.419  0.00  0.00      PROA H  
ATOM   1335 HD21 ASN P  77      33.867  27.749 -24.535  0.00  0.00      PROA H  
ATOM   1336 HD22 ASN P  77      34.876  26.861 -23.491  0.00  0.00      PROA H  
ATOM   1337  N   TYR P  78      34.151  26.357 -18.352  0.00  0.00      PROA N  
ATOM   1338  CA  TYR P  78      34.035  25.895 -16.959  0.00  0.00      PROA C  
ATOM   1339  C   TYR P  78      33.889  27.100 -15.954  0.00  0.00      PROA C  
ATOM   1340  O   TYR P  78      33.073  27.092 -15.030  0.00  0.00      PROA O  
ATOM   1341  CB  TYR P  78      35.241  24.978 -16.656  0.00  0.00      PROA C  
ATOM   1342  CG  TYR P  78      35.209  24.394 -15.279  0.00  0.00      PROA C  
ATOM   1343  CD1 TYR P  78      36.490  24.088 -14.759  0.00  0.00      PROA C  
ATOM   1344  CD2 TYR P  78      34.043  24.151 -14.526  0.00  0.00      PROA C  
ATOM   1345  CE1 TYR P  78      36.477  23.353 -13.536  0.00  0.00      PROA C  
ATOM   1346  CE2 TYR P  78      34.106  23.456 -13.306  0.00  0.00      PROA C  
ATOM   1347  CZ  TYR P  78      35.322  23.037 -12.828  0.00  0.00      PROA C  
ATOM   1348  OH  TYR P  78      35.518  22.285 -11.641  0.00  0.00      PROA O  
ATOM   1349  HN  TYR P  78      35.061  26.212 -18.732  0.00  0.00      PROA H  
ATOM   1350  HA  TYR P  78      33.161  25.271 -17.074  0.00  0.00      PROA H  
ATOM   1351  HB1 TYR P  78      36.188  25.547 -16.777  0.00  0.00      PROA H  
ATOM   1352  HB2 TYR P  78      35.444  24.113 -17.322  0.00  0.00      PROA H  
ATOM   1353  HD1 TYR P  78      37.401  24.336 -15.283  0.00  0.00      PROA H  
ATOM   1354  HD2 TYR P  78      33.063  24.251 -14.968  0.00  0.00      PROA H  
ATOM   1355  HE1 TYR P  78      37.449  23.087 -13.147  0.00  0.00      PROA H  
ATOM   1356  HE2 TYR P  78      33.232  23.278 -12.697  0.00  0.00      PROA H  
ATOM   1357  HH  TYR P  78      34.679  22.084 -11.219  0.00  0.00      PROA H  
ATOM   1358  N   LEU P  79      34.548  28.193 -16.174  0.00  0.00      PROA N  
ATOM   1359  CA  LEU P  79      34.529  29.443 -15.521  0.00  0.00      PROA C  
ATOM   1360  C   LEU P  79      33.167  29.988 -15.042  0.00  0.00      PROA C  
ATOM   1361  O   LEU P  79      32.054  29.654 -15.484  0.00  0.00      PROA O  
ATOM   1362  CB  LEU P  79      35.406  30.384 -16.421  0.00  0.00      PROA C  
ATOM   1363  CG  LEU P  79      36.815  29.934 -16.766  0.00  0.00      PROA C  
ATOM   1364  CD1 LEU P  79      37.524  31.018 -17.603  0.00  0.00      PROA C  
ATOM   1365  CD2 LEU P  79      37.652  29.596 -15.550  0.00  0.00      PROA C  
ATOM   1366  HN  LEU P  79      35.195  28.139 -16.931  0.00  0.00      PROA H  
ATOM   1367  HA  LEU P  79      35.090  29.238 -14.621  0.00  0.00      PROA H  
ATOM   1368  HB1 LEU P  79      35.349  31.429 -16.048  0.00  0.00      PROA H  
ATOM   1369  HB2 LEU P  79      34.798  30.431 -17.349  0.00  0.00      PROA H  
ATOM   1370  HG  LEU P  79      36.892  29.022 -17.396  0.00  0.00      PROA H  
ATOM   1371 HD11 LEU P  79      37.484  31.990 -17.067  0.00  0.00      PROA H  
ATOM   1372 HD12 LEU P  79      37.027  31.085 -18.595  0.00  0.00      PROA H  
ATOM   1373 HD13 LEU P  79      38.597  30.760 -17.738  0.00  0.00      PROA H  
ATOM   1374 HD21 LEU P  79      38.592  29.078 -15.836  0.00  0.00      PROA H  
ATOM   1375 HD22 LEU P  79      37.094  28.901 -14.887  0.00  0.00      PROA H  
ATOM   1376 HD23 LEU P  79      38.023  30.523 -15.063  0.00  0.00      PROA H  
ATOM   1377  N   LYS P  80      33.262  30.910 -14.088  0.00  0.00      PROA N  
ATOM   1378  CA  LYS P  80      32.093  31.397 -13.339  0.00  0.00      PROA C  
ATOM   1379  C   LYS P  80      31.609  30.396 -12.252  0.00  0.00      PROA C  
ATOM   1380  O   LYS P  80      32.353  29.936 -11.385  0.00  0.00      PROA O  
ATOM   1381  CB  LYS P  80      31.181  32.385 -14.086  0.00  0.00      PROA C  
ATOM   1382  CG  LYS P  80      31.922  33.732 -14.284  0.00  0.00      PROA C  
ATOM   1383  CD  LYS P  80      30.913  34.806 -14.696  0.00  0.00      PROA C  
ATOM   1384  CE  LYS P  80      30.373  34.570 -16.078  0.00  0.00      PROA C  
ATOM   1385  NZ  LYS P  80      29.451  35.666 -16.428  0.00  0.00      PROA N1+
ATOM   1386  HN  LYS P  80      34.161  31.278 -13.863  0.00  0.00      PROA H  
ATOM   1387  HA  LYS P  80      32.652  31.928 -12.584  0.00  0.00      PROA H  
ATOM   1388  HB1 LYS P  80      30.291  32.735 -13.521  0.00  0.00      PROA H  
ATOM   1389  HB2 LYS P  80      30.940  31.956 -15.082  0.00  0.00      PROA H  
ATOM   1390  HG1 LYS P  80      32.760  33.658 -15.009  0.00  0.00      PROA H  
ATOM   1391  HG2 LYS P  80      32.356  34.068 -13.318  0.00  0.00      PROA H  
ATOM   1392  HD1 LYS P  80      31.375  35.815 -14.629  0.00  0.00      PROA H  
ATOM   1393  HD2 LYS P  80      30.078  34.670 -13.976  0.00  0.00      PROA H  
ATOM   1394  HE1 LYS P  80      29.866  33.581 -16.086  0.00  0.00      PROA H  
ATOM   1395  HE2 LYS P  80      31.159  34.613 -16.861  0.00  0.00      PROA H  
ATOM   1396  HZ1 LYS P  80      28.949  36.055 -15.605  0.00  0.00      PROA H  
ATOM   1397  HZ2 LYS P  80      28.764  35.358 -17.145  0.00  0.00      PROA H  
ATOM   1398  HZ3 LYS P  80      30.062  36.428 -16.786  0.00  0.00      PROA H  
ATOM   1399  N   THR P  81      30.308  30.177 -12.209  0.00  0.00      PROA N  
ATOM   1400  CA  THR P  81      29.660  29.452 -11.171  0.00  0.00      PROA C  
ATOM   1401  C   THR P  81      30.078  27.973 -10.890  0.00  0.00      PROA C  
ATOM   1402  O   THR P  81      30.334  27.624  -9.739  0.00  0.00      PROA O  
ATOM   1403  CB  THR P  81      28.077  29.476 -11.502  0.00  0.00      PROA C  
ATOM   1404  CG2 THR P  81      27.140  28.958 -10.431  0.00  0.00      PROA C  
ATOM   1405  OG1 THR P  81      27.648  30.745 -11.980  0.00  0.00      PROA O  
ATOM   1406  HN  THR P  81      29.717  30.603 -12.890  0.00  0.00      PROA H  
ATOM   1407  HA  THR P  81      29.666  30.036 -10.262  0.00  0.00      PROA H  
ATOM   1408  HB  THR P  81      27.973  28.871 -12.428  0.00  0.00      PROA H  
ATOM   1409  HG1 THR P  81      26.722  30.662 -12.219  0.00  0.00      PROA H  
ATOM   1410 HG21 THR P  81      27.346  29.448  -9.456  0.00  0.00      PROA H  
ATOM   1411 HG22 THR P  81      27.204  27.862 -10.260  0.00  0.00      PROA H  
ATOM   1412 HG23 THR P  81      26.095  29.134 -10.763  0.00  0.00      PROA H  
ATOM   1413  N   TRP P  82      30.222  27.077 -11.873  0.00  0.00      PROA N  
ATOM   1414  CA  TRP P  82      30.716  25.737 -11.635  0.00  0.00      PROA C  
ATOM   1415  C   TRP P  82      32.186  25.661 -11.200  0.00  0.00      PROA C  
ATOM   1416  O   TRP P  82      32.556  24.823 -10.360  0.00  0.00      PROA O  
ATOM   1417  CB  TRP P  82      30.529  24.823 -12.855  0.00  0.00      PROA C  
ATOM   1418  CG  TRP P  82      29.075  24.491 -13.051  0.00  0.00      PROA C  
ATOM   1419  CD1 TRP P  82      28.141  24.952 -14.004  0.00  0.00      PROA C  
ATOM   1420  CD2 TRP P  82      28.279  23.632 -12.179  0.00  0.00      PROA C  
ATOM   1421  CE2 TRP P  82      27.021  23.574 -12.725  0.00  0.00      PROA C  
ATOM   1422  CE3 TRP P  82      28.467  23.093 -10.873  0.00  0.00      PROA C  
ATOM   1423  NE1 TRP P  82      27.033  24.197 -13.905  0.00  0.00      PROA N  
ATOM   1424  CZ2 TRP P  82      26.028  22.703 -12.206  0.00  0.00      PROA C  
ATOM   1425  CZ3 TRP P  82      27.446  22.228 -10.371  0.00  0.00      PROA C  
ATOM   1426  CH2 TRP P  82      26.259  22.028 -11.020  0.00  0.00      PROA C  
ATOM   1427  HN  TRP P  82      30.010  27.341 -12.811  0.00  0.00      PROA H  
ATOM   1428  HA  TRP P  82      30.192  25.348 -10.775  0.00  0.00      PROA H  
ATOM   1429  HB1 TRP P  82      31.035  23.855 -12.653  0.00  0.00      PROA H  
ATOM   1430  HB2 TRP P  82      30.914  25.401 -13.722  0.00  0.00      PROA H  
ATOM   1431  HD1 TRP P  82      28.537  25.504 -14.843  0.00  0.00      PROA H  
ATOM   1432  HE1 TRP P  82      26.382  24.059 -14.619  0.00  0.00      PROA H  
ATOM   1433  HE3 TRP P  82      29.371  23.223 -10.295  0.00  0.00      PROA H  
ATOM   1434  HZ2 TRP P  82      25.070  22.621 -12.699  0.00  0.00      PROA H  
ATOM   1435  HZ3 TRP P  82      27.553  21.652  -9.464  0.00  0.00      PROA H  
ATOM   1436  HH2 TRP P  82      25.446  21.409 -10.669  0.00  0.00      PROA H  
ATOM   1437  N   PHE P  83      33.047  26.593 -11.672  0.00  0.00      PROA N  
ATOM   1438  CA  PHE P  83      34.414  26.778 -11.238  0.00  0.00      PROA C  
ATOM   1439  C   PHE P  83      34.356  27.001  -9.693  0.00  0.00      PROA C  
ATOM   1440  O   PHE P  83      34.909  26.201  -8.870  0.00  0.00      PROA O  
ATOM   1441  CB  PHE P  83      35.123  27.989 -11.906  0.00  0.00      PROA C  
ATOM   1442  CG  PHE P  83      36.644  28.040 -11.637  0.00  0.00      PROA C  
ATOM   1443  CD1 PHE P  83      37.465  27.533 -12.596  0.00  0.00      PROA C  
ATOM   1444  CD2 PHE P  83      37.180  28.570 -10.456  0.00  0.00      PROA C  
ATOM   1445  CE1 PHE P  83      38.810  27.456 -12.428  0.00  0.00      PROA C  
ATOM   1446  CE2 PHE P  83      38.554  28.401 -10.171  0.00  0.00      PROA C  
ATOM   1447  CZ  PHE P  83      39.367  27.845 -11.224  0.00  0.00      PROA C  
ATOM   1448  HN  PHE P  83      32.623  27.216 -12.325  0.00  0.00      PROA H  
ATOM   1449  HA  PHE P  83      34.930  25.851 -11.440  0.00  0.00      PROA H  
ATOM   1450  HB1 PHE P  83      34.552  28.884 -11.578  0.00  0.00      PROA H  
ATOM   1451  HB2 PHE P  83      35.026  27.774 -12.991  0.00  0.00      PROA H  
ATOM   1452  HD1 PHE P  83      37.060  27.165 -13.527  0.00  0.00      PROA H  
ATOM   1453  HD2 PHE P  83      36.491  29.033  -9.765  0.00  0.00      PROA H  
ATOM   1454  HE1 PHE P  83      39.482  27.097 -13.193  0.00  0.00      PROA H  
ATOM   1455  HE2 PHE P  83      38.960  28.820  -9.262  0.00  0.00      PROA H  
ATOM   1456  HZ  PHE P  83      40.414  27.706 -10.999  0.00  0.00      PROA H  
ATOM   1457  N   VAL P  84      33.626  28.041  -9.340  0.00  0.00      PROA N  
ATOM   1458  CA  VAL P  84      33.286  28.352  -7.953  0.00  0.00      PROA C  
ATOM   1459  C   VAL P  84      32.764  27.292  -7.014  0.00  0.00      PROA C  
ATOM   1460  O   VAL P  84      33.203  27.082  -5.913  0.00  0.00      PROA O  
ATOM   1461  CB  VAL P  84      32.549  29.613  -7.976  0.00  0.00      PROA C  
ATOM   1462  CG1 VAL P  84      32.274  30.089  -6.583  0.00  0.00      PROA C  
ATOM   1463  CG2 VAL P  84      33.487  30.652  -8.545  0.00  0.00      PROA C  
ATOM   1464  HN  VAL P  84      33.205  28.744  -9.908  0.00  0.00      PROA H  
ATOM   1465  HA  VAL P  84      34.252  28.606  -7.541  0.00  0.00      PROA H  
ATOM   1466  HB  VAL P  84      31.554  29.526  -8.463  0.00  0.00      PROA H  
ATOM   1467 HG11 VAL P  84      31.639  29.372  -6.021  0.00  0.00      PROA H  
ATOM   1468 HG12 VAL P  84      31.798  31.089  -6.677  0.00  0.00      PROA H  
ATOM   1469 HG13 VAL P  84      33.157  30.266  -5.932  0.00  0.00      PROA H  
ATOM   1470 HG21 VAL P  84      32.973  31.585  -8.861  0.00  0.00      PROA H  
ATOM   1471 HG22 VAL P  84      34.038  30.275  -9.432  0.00  0.00      PROA H  
ATOM   1472 HG23 VAL P  84      34.296  30.825  -7.804  0.00  0.00      PROA H  
ATOM   1473  N   ILE P  85      31.745  26.569  -7.567  0.00  0.00      PROA N  
ATOM   1474  CA  ILE P  85      31.181  25.365  -6.873  0.00  0.00      PROA C  
ATOM   1475  C   ILE P  85      32.151  24.286  -6.519  0.00  0.00      PROA C  
ATOM   1476  O   ILE P  85      32.050  23.661  -5.481  0.00  0.00      PROA O  
ATOM   1477  CB  ILE P  85      29.947  24.799  -7.609  0.00  0.00      PROA C  
ATOM   1478  CG1 ILE P  85      28.733  25.790  -7.613  0.00  0.00      PROA C  
ATOM   1479  CG2 ILE P  85      29.408  23.384  -7.278  0.00  0.00      PROA C  
ATOM   1480  CD  ILE P  85      28.193  26.148  -6.235  0.00  0.00      PROA C  
ATOM   1481  HN  ILE P  85      31.247  26.834  -8.389  0.00  0.00      PROA H  
ATOM   1482  HA  ILE P  85      30.957  25.763  -5.894  0.00  0.00      PROA H  
ATOM   1483  HB  ILE P  85      30.235  24.786  -8.682  0.00  0.00      PROA H  
ATOM   1484 HG11 ILE P  85      27.887  25.229  -8.065  0.00  0.00      PROA H  
ATOM   1485 HG12 ILE P  85      29.002  26.694  -8.200  0.00  0.00      PROA H  
ATOM   1486 HG21 ILE P  85      29.460  23.228  -6.180  0.00  0.00      PROA H  
ATOM   1487 HG22 ILE P  85      30.092  22.647  -7.750  0.00  0.00      PROA H  
ATOM   1488 HG23 ILE P  85      28.393  23.234  -7.706  0.00  0.00      PROA H  
ATOM   1489  HD1 ILE P  85      27.917  25.235  -5.667  0.00  0.00      PROA H  
ATOM   1490  HD2 ILE P  85      27.234  26.703  -6.317  0.00  0.00      PROA H  
ATOM   1491  HD3 ILE P  85      28.922  26.728  -5.630  0.00  0.00      PROA H  
ATOM   1492  N   ASP P  86      33.104  23.972  -7.492  0.00  0.00      PROA N  
ATOM   1493  CA  ASP P  86      34.013  22.915  -7.350  0.00  0.00      PROA C  
ATOM   1494  C   ASP P  86      35.223  23.250  -6.495  0.00  0.00      PROA C  
ATOM   1495  O   ASP P  86      35.674  22.369  -5.765  0.00  0.00      PROA O  
ATOM   1496  CB  ASP P  86      34.381  22.293  -8.707  0.00  0.00      PROA C  
ATOM   1497  CG  ASP P  86      33.263  21.583  -9.421  0.00  0.00      PROA C  
ATOM   1498  OD1 ASP P  86      32.670  20.663  -8.847  0.00  0.00      PROA O  
ATOM   1499  OD2 ASP P  86      33.210  21.695 -10.633  0.00  0.00      PROA O1-
ATOM   1500  HN  ASP P  86      33.114  24.443  -8.371  0.00  0.00      PROA H  
ATOM   1501  HA  ASP P  86      33.429  22.116  -6.916  0.00  0.00      PROA H  
ATOM   1502  HB1 ASP P  86      35.148  21.495  -8.613  0.00  0.00      PROA H  
ATOM   1503  HB2 ASP P  86      34.814  23.041  -9.405  0.00  0.00      PROA H  
ATOM   1504  N   LEU P  87      35.714  24.511  -6.577  0.00  0.00      PROA N  
ATOM   1505  CA  LEU P  87      36.766  25.004  -5.726  0.00  0.00      PROA C  
ATOM   1506  C   LEU P  87      36.423  24.998  -4.255  0.00  0.00      PROA C  
ATOM   1507  O   LEU P  87      37.216  24.617  -3.393  0.00  0.00      PROA O  
ATOM   1508  CB  LEU P  87      37.335  26.426  -6.173  0.00  0.00      PROA C  
ATOM   1509  CG  LEU P  87      38.414  27.061  -5.233  0.00  0.00      PROA C  
ATOM   1510  CD1 LEU P  87      39.649  26.192  -5.418  0.00  0.00      PROA C  
ATOM   1511  CD2 LEU P  87      38.456  28.532  -5.658  0.00  0.00      PROA C  
ATOM   1512  HN  LEU P  87      35.242  25.155  -7.175  0.00  0.00      PROA H  
ATOM   1513  HA  LEU P  87      37.579  24.309  -5.871  0.00  0.00      PROA H  
ATOM   1514  HB1 LEU P  87      36.444  27.088  -6.230  0.00  0.00      PROA H  
ATOM   1515  HB2 LEU P  87      37.846  26.431  -7.160  0.00  0.00      PROA H  
ATOM   1516  HG  LEU P  87      38.200  27.037  -4.143  0.00  0.00      PROA H  
ATOM   1517 HD11 LEU P  87      39.675  25.205  -4.909  0.00  0.00      PROA H  
ATOM   1518 HD12 LEU P  87      40.540  26.711  -5.004  0.00  0.00      PROA H  
ATOM   1519 HD13 LEU P  87      39.835  26.087  -6.508  0.00  0.00      PROA H  
ATOM   1520 HD21 LEU P  87      39.126  29.196  -5.072  0.00  0.00      PROA H  
ATOM   1521 HD22 LEU P  87      37.420  28.869  -5.443  0.00  0.00      PROA H  
ATOM   1522 HD23 LEU P  87      38.566  28.646  -6.758  0.00  0.00      PROA H  
ATOM   1523  N   LEU P  88      35.232  25.537  -3.966  0.00  0.00      PROA N  
ATOM   1524  CA  LEU P  88      34.669  25.594  -2.581  0.00  0.00      PROA C  
ATOM   1525  C   LEU P  88      34.397  24.129  -1.991  0.00  0.00      PROA C  
ATOM   1526  O   LEU P  88      34.761  23.764  -0.912  0.00  0.00      PROA O  
ATOM   1527  CB  LEU P  88      33.320  26.374  -2.588  0.00  0.00      PROA C  
ATOM   1528  CG  LEU P  88      33.480  27.865  -2.912  0.00  0.00      PROA C  
ATOM   1529  CD1 LEU P  88      32.059  28.546  -2.928  0.00  0.00      PROA C  
ATOM   1530  CD2 LEU P  88      34.394  28.544  -1.916  0.00  0.00      PROA C  
ATOM   1531  HN  LEU P  88      34.527  25.711  -4.649  0.00  0.00      PROA H  
ATOM   1532  HA  LEU P  88      35.479  26.035  -2.019  0.00  0.00      PROA H  
ATOM   1533  HB1 LEU P  88      32.877  26.408  -1.570  0.00  0.00      PROA H  
ATOM   1534  HB2 LEU P  88      32.723  25.837  -3.356  0.00  0.00      PROA H  
ATOM   1535  HG  LEU P  88      33.925  28.038  -3.916  0.00  0.00      PROA H  
ATOM   1536 HD11 LEU P  88      31.228  28.063  -3.484  0.00  0.00      PROA H  
ATOM   1537 HD12 LEU P  88      32.167  29.521  -3.449  0.00  0.00      PROA H  
ATOM   1538 HD13 LEU P  88      31.742  28.858  -1.910  0.00  0.00      PROA H  
ATOM   1539 HD21 LEU P  88      35.417  28.113  -1.872  0.00  0.00      PROA H  
ATOM   1540 HD22 LEU P  88      34.000  28.605  -0.879  0.00  0.00      PROA H  
ATOM   1541 HD23 LEU P  88      34.398  29.619  -2.200  0.00  0.00      PROA H  
ATOM   1542  N   SER P  89      33.709  23.288  -2.726  0.00  0.00      PROA N  
ATOM   1543  CA  SER P  89      33.438  21.833  -2.388  0.00  0.00      PROA C  
ATOM   1544  C   SER P  89      34.626  20.782  -2.387  0.00  0.00      PROA C  
ATOM   1545  O   SER P  89      34.590  19.874  -1.591  0.00  0.00      PROA O  
ATOM   1546  CB  SER P  89      32.301  21.179  -3.225  0.00  0.00      PROA C  
ATOM   1547  OG  SER P  89      32.587  21.167  -4.610  0.00  0.00      PROA O  
ATOM   1548  HN  SER P  89      33.336  23.582  -3.603  0.00  0.00      PROA H  
ATOM   1549  HA  SER P  89      33.195  21.759  -1.338  0.00  0.00      PROA H  
ATOM   1550  HB1 SER P  89      31.452  21.867  -3.024  0.00  0.00      PROA H  
ATOM   1551  HB2 SER P  89      32.064  20.181  -2.799  0.00  0.00      PROA H  
ATOM   1552  HG1 SER P  89      32.357  22.013  -5.000  0.00  0.00      PROA H  
ATOM   1553  N   CYS P  90      35.760  21.000  -3.088  0.00  0.00      PROA N  
ATOM   1554  CA  CYS P  90      36.804  20.011  -3.176  0.00  0.00      PROA C  
ATOM   1555  C   CYS P  90      38.007  20.414  -2.417  0.00  0.00      PROA C  
ATOM   1556  O   CYS P  90      39.034  19.799  -2.621  0.00  0.00      PROA O  
ATOM   1557  CB  CYS P  90      37.237  19.853  -4.682  0.00  0.00      PROA C  
ATOM   1558  SG  CYS P  90      35.938  19.258  -5.822  0.00  0.00      PROA S  
ATOM   1559  HN  CYS P  90      35.811  21.834  -3.632  0.00  0.00      PROA H  
ATOM   1560  HA  CYS P  90      36.449  19.068  -2.787  0.00  0.00      PROA H  
ATOM   1561  HB1 CYS P  90      38.077  19.128  -4.742  0.00  0.00      PROA H  
ATOM   1562  HB2 CYS P  90      37.679  20.790  -5.083  0.00  0.00      PROA H  
ATOM   1563  HG1 CYS P  90      35.730  20.437  -6.390  0.00  0.00      PROA H  
ATOM   1564  N   LEU P  91      37.993  21.532  -1.611  0.00  0.00      PROA N  
ATOM   1565  CA  LEU P  91      39.123  21.950  -0.793  0.00  0.00      PROA C  
ATOM   1566  C   LEU P  91      39.404  20.797   0.266  0.00  0.00      PROA C  
ATOM   1567  O   LEU P  91      38.405  20.287   0.744  0.00  0.00      PROA O  
ATOM   1568  CB  LEU P  91      38.720  23.272  -0.189  0.00  0.00      PROA C  
ATOM   1569  CG  LEU P  91      39.926  23.980   0.455  0.00  0.00      PROA C  
ATOM   1570  CD1 LEU P  91      40.887  24.572  -0.521  0.00  0.00      PROA C  
ATOM   1571  CD2 LEU P  91      39.350  25.038   1.460  0.00  0.00      PROA C  
ATOM   1572  HN  LEU P  91      37.102  21.973  -1.542  0.00  0.00      PROA H  
ATOM   1573  HA  LEU P  91      40.005  22.011  -1.413  0.00  0.00      PROA H  
ATOM   1574  HB1 LEU P  91      37.929  23.175   0.585  0.00  0.00      PROA H  
ATOM   1575  HB2 LEU P  91      38.460  24.016  -0.972  0.00  0.00      PROA H  
ATOM   1576  HG  LEU P  91      40.458  23.293   1.147  0.00  0.00      PROA H  
ATOM   1577 HD11 LEU P  91      41.754  25.016   0.013  0.00  0.00      PROA H  
ATOM   1578 HD12 LEU P  91      40.338  25.324  -1.128  0.00  0.00      PROA H  
ATOM   1579 HD13 LEU P  91      41.291  23.763  -1.165  0.00  0.00      PROA H  
ATOM   1580 HD21 LEU P  91      40.218  25.408   2.046  0.00  0.00      PROA H  
ATOM   1581 HD22 LEU P  91      38.637  24.528   2.143  0.00  0.00      PROA H  
ATOM   1582 HD23 LEU P  91      38.862  25.888   0.936  0.00  0.00      PROA H  
ATOM   1583  N   PRO P  92      40.631  20.306   0.557  0.00  0.00      PROA N  
ATOM   1584  CA  PRO P  92      40.793  19.124   1.458  0.00  0.00      PROA C  
ATOM   1585  C   PRO P  92      41.029  19.486   2.872  0.00  0.00      PROA C  
ATOM   1586  O   PRO P  92      42.019  20.141   3.181  0.00  0.00      PROA O  
ATOM   1587  CB  PRO P  92      42.075  18.465   0.793  0.00  0.00      PROA C  
ATOM   1588  CG  PRO P  92      42.892  19.675   0.347  0.00  0.00      PROA C  
ATOM   1589  CD  PRO P  92      41.816  20.560  -0.258  0.00  0.00      PROA C  
ATOM   1590  HA  PRO P  92      39.939  18.474   1.338  0.00  0.00      PROA H  
ATOM   1591  HB1 PRO P  92      41.847  17.792  -0.061  0.00  0.00      PROA H  
ATOM   1592  HB2 PRO P  92      42.599  17.755   1.469  0.00  0.00      PROA H  
ATOM   1593  HG1 PRO P  92      43.455  20.167   1.169  0.00  0.00      PROA H  
ATOM   1594  HG2 PRO P  92      43.719  19.406  -0.344  0.00  0.00      PROA H  
ATOM   1595  HD1 PRO P  92      42.098  21.611  -0.480  0.00  0.00      PROA H  
ATOM   1596  HD2 PRO P  92      41.488  20.143  -1.234  0.00  0.00      PROA H  
ATOM   1597  N   TYR P  93      40.114  19.022   3.677  0.00  0.00      PROA N  
ATOM   1598  CA  TYR P  93      40.051  19.313   5.083  0.00  0.00      PROA C  
ATOM   1599  C   TYR P  93      41.350  19.197   5.904  0.00  0.00      PROA C  
ATOM   1600  O   TYR P  93      41.729  20.112   6.633  0.00  0.00      PROA O  
ATOM   1601  CB  TYR P  93      38.909  18.483   5.720  0.00  0.00      PROA C  
ATOM   1602  CG  TYR P  93      38.872  18.461   7.270  0.00  0.00      PROA C  
ATOM   1603  CD1 TYR P  93      38.859  19.684   7.917  0.00  0.00      PROA C  
ATOM   1604  CD2 TYR P  93      39.085  17.306   8.033  0.00  0.00      PROA C  
ATOM   1605  CE1 TYR P  93      38.909  19.743   9.266  0.00  0.00      PROA C  
ATOM   1606  CE2 TYR P  93      39.194  17.358   9.384  0.00  0.00      PROA C  
ATOM   1607  CZ  TYR P  93      39.059  18.585  10.032  0.00  0.00      PROA C  
ATOM   1608  OH  TYR P  93      39.328  18.712  11.425  0.00  0.00      PROA O  
ATOM   1609  HN  TYR P  93      39.505  18.379   3.219  0.00  0.00      PROA H  
ATOM   1610  HA  TYR P  93      39.883  20.378   5.151  0.00  0.00      PROA H  
ATOM   1611  HB1 TYR P  93      39.297  17.482   5.432  0.00  0.00      PROA H  
ATOM   1612  HB2 TYR P  93      37.875  18.548   5.319  0.00  0.00      PROA H  
ATOM   1613  HD1 TYR P  93      38.874  20.563   7.289  0.00  0.00      PROA H  
ATOM   1614  HD2 TYR P  93      39.225  16.442   7.401  0.00  0.00      PROA H  
ATOM   1615  HE1 TYR P  93      39.058  20.644   9.842  0.00  0.00      PROA H  
ATOM   1616  HE2 TYR P  93      39.476  16.580  10.077  0.00  0.00      PROA H  
ATOM   1617  HH  TYR P  93      39.634  17.851  11.721  0.00  0.00      PROA H  
ATOM   1618  N   ASP P  94      42.047  18.086   5.828  0.00  0.00      PROA N  
ATOM   1619  CA  ASP P  94      43.226  17.747   6.541  0.00  0.00      PROA C  
ATOM   1620  C   ASP P  94      44.332  18.845   6.403  0.00  0.00      PROA C  
ATOM   1621  O   ASP P  94      44.884  19.270   7.382  0.00  0.00      PROA O  
ATOM   1622  CB  ASP P  94      43.778  16.509   5.909  0.00  0.00      PROA C  
ATOM   1623  CG  ASP P  94      42.884  15.339   6.266  0.00  0.00      PROA C  
ATOM   1624  OD1 ASP P  94      42.576  14.475   5.394  0.00  0.00      PROA O  
ATOM   1625  OD2 ASP P  94      42.632  15.156   7.451  0.00  0.00      PROA O1-
ATOM   1626  HN  ASP P  94      41.794  17.383   5.168  0.00  0.00      PROA H  
ATOM   1627  HA  ASP P  94      42.863  17.588   7.546  0.00  0.00      PROA H  
ATOM   1628  HB1 ASP P  94      44.735  16.170   6.360  0.00  0.00      PROA H  
ATOM   1629  HB2 ASP P  94      44.008  16.522   4.822  0.00  0.00      PROA H  
ATOM   1630  N   VAL P  95      44.583  19.327   5.124  0.00  0.00      PROA N  
ATOM   1631  CA  VAL P  95      45.615  20.289   4.804  0.00  0.00      PROA C  
ATOM   1632  C   VAL P  95      45.340  21.501   5.591  0.00  0.00      PROA C  
ATOM   1633  O   VAL P  95      46.220  22.197   6.066  0.00  0.00      PROA O  
ATOM   1634  CB  VAL P  95      45.567  20.508   3.246  0.00  0.00      PROA C  
ATOM   1635  CG1 VAL P  95      46.645  21.486   2.803  0.00  0.00      PROA C  
ATOM   1636  CG2 VAL P  95      45.690  19.091   2.602  0.00  0.00      PROA C  
ATOM   1637  HN  VAL P  95      43.928  19.066   4.419  0.00  0.00      PROA H  
ATOM   1638  HA  VAL P  95      46.578  19.973   5.175  0.00  0.00      PROA H  
ATOM   1639  HB  VAL P  95      44.630  20.906   2.803  0.00  0.00      PROA H  
ATOM   1640 HG11 VAL P  95      47.676  21.194   3.095  0.00  0.00      PROA H  
ATOM   1641 HG12 VAL P  95      46.411  22.477   3.250  0.00  0.00      PROA H  
ATOM   1642 HG13 VAL P  95      46.476  21.558   1.707  0.00  0.00      PROA H  
ATOM   1643 HG21 VAL P  95      45.923  19.149   1.517  0.00  0.00      PROA H  
ATOM   1644 HG22 VAL P  95      44.679  18.631   2.621  0.00  0.00      PROA H  
ATOM   1645 HG23 VAL P  95      46.455  18.457   3.100  0.00  0.00      PROA H  
ATOM   1646  N   ILE P  96      44.006  21.889   5.688  0.00  0.00      PROA N  
ATOM   1647  CA  ILE P  96      43.537  23.147   6.361  0.00  0.00      PROA C  
ATOM   1648  C   ILE P  96      43.649  22.976   7.903  0.00  0.00      PROA C  
ATOM   1649  O   ILE P  96      44.016  23.879   8.624  0.00  0.00      PROA O  
ATOM   1650  CB  ILE P  96      42.223  23.739   5.954  0.00  0.00      PROA C  
ATOM   1651  CG1 ILE P  96      41.889  23.300   4.517  0.00  0.00      PROA C  
ATOM   1652  CG2 ILE P  96      42.121  25.263   6.238  0.00  0.00      PROA C  
ATOM   1653  CD  ILE P  96      42.807  23.832   3.483  0.00  0.00      PROA C  
ATOM   1654  HN  ILE P  96      43.268  21.359   5.279  0.00  0.00      PROA H  
ATOM   1655  HA  ILE P  96      44.260  23.897   6.073  0.00  0.00      PROA H  
ATOM   1656  HB  ILE P  96      41.380  23.297   6.528  0.00  0.00      PROA H  
ATOM   1657 HG11 ILE P  96      40.886  23.718   4.285  0.00  0.00      PROA H  
ATOM   1658 HG12 ILE P  96      41.688  22.215   4.389  0.00  0.00      PROA H  
ATOM   1659 HG21 ILE P  96      41.950  25.474   7.315  0.00  0.00      PROA H  
ATOM   1660 HG22 ILE P  96      41.193  25.609   5.735  0.00  0.00      PROA H  
ATOM   1661 HG23 ILE P  96      43.061  25.814   6.019  0.00  0.00      PROA H  
ATOM   1662  HD1 ILE P  96      43.734  23.223   3.423  0.00  0.00      PROA H  
ATOM   1663  HD2 ILE P  96      43.215  24.821   3.782  0.00  0.00      PROA H  
ATOM   1664  HD3 ILE P  96      42.255  23.980   2.530  0.00  0.00      PROA H  
ATOM   1665  N   ASN P  97      43.271  21.751   8.520  0.00  0.00      PROA N  
ATOM   1666  CA  ASN P  97      43.498  21.280   9.862  0.00  0.00      PROA C  
ATOM   1667  C   ASN P  97      44.960  21.140  10.317  0.00  0.00      PROA C  
ATOM   1668  O   ASN P  97      45.318  21.234  11.498  0.00  0.00      PROA O  
ATOM   1669  CB  ASN P  97      42.724  20.010  10.048  0.00  0.00      PROA C  
ATOM   1670  CG  ASN P  97      42.833  19.224  11.336  0.00  0.00      PROA C  
ATOM   1671  ND2 ASN P  97      42.095  19.668  12.336  0.00  0.00      PROA N  
ATOM   1672  OD1 ASN P  97      43.778  18.380  11.415  0.00  0.00      PROA O  
ATOM   1673  HN  ASN P  97      42.797  20.993   8.077  0.00  0.00      PROA H  
ATOM   1674  HA  ASN P  97      43.050  22.043  10.481  0.00  0.00      PROA H  
ATOM   1675  HB1 ASN P  97      42.949  19.228   9.292  0.00  0.00      PROA H  
ATOM   1676  HB2 ASN P  97      41.650  20.265   9.925  0.00  0.00      PROA H  
ATOM   1677 HD21 ASN P  97      41.508  20.451  12.127  0.00  0.00      PROA H  
ATOM   1678 HD22 ASN P  97      41.988  19.184  13.204  0.00  0.00      PROA H  
ATOM   1679  N   ALA P  98      45.822  20.791   9.393  0.00  0.00      PROA N  
ATOM   1680  CA  ALA P  98      47.196  20.578   9.680  0.00  0.00      PROA C  
ATOM   1681  C   ALA P  98      47.927  21.788  10.376  0.00  0.00      PROA C  
ATOM   1682  O   ALA P  98      48.590  21.622  11.390  0.00  0.00      PROA O  
ATOM   1683  CB  ALA P  98      47.965  20.261   8.379  0.00  0.00      PROA C  
ATOM   1684  HN  ALA P  98      45.583  20.597   8.445  0.00  0.00      PROA H  
ATOM   1685  HA  ALA P  98      47.255  19.686  10.285  0.00  0.00      PROA H  
ATOM   1686  HB1 ALA P  98      49.001  19.899   8.551  0.00  0.00      PROA H  
ATOM   1687  HB2 ALA P  98      48.215  21.140   7.747  0.00  0.00      PROA H  
ATOM   1688  HB3 ALA P  98      47.466  19.553   7.684  0.00  0.00      PROA H  
ATOM   1689  N   PHE P  99      47.885  23.007   9.819  0.00  0.00      PROA N  
ATOM   1690  CA  PHE P  99      48.226  24.220  10.521  0.00  0.00      PROA C  
ATOM   1691  C   PHE P  99      47.518  24.455  11.889  0.00  0.00      PROA C  
ATOM   1692  O   PHE P  99      46.272  24.270  12.044  0.00  0.00      PROA O  
ATOM   1693  CB  PHE P  99      48.012  25.499   9.721  0.00  0.00      PROA C  
ATOM   1694  CG  PHE P  99      48.502  25.384   8.310  0.00  0.00      PROA C  
ATOM   1695  CD1 PHE P  99      47.703  24.772   7.357  0.00  0.00      PROA C  
ATOM   1696  CD2 PHE P  99      49.700  25.998   7.908  0.00  0.00      PROA C  
ATOM   1697  CE1 PHE P  99      48.022  24.804   6.002  0.00  0.00      PROA C  
ATOM   1698  CE2 PHE P  99      50.024  25.985   6.500  0.00  0.00      PROA C  
ATOM   1699  CZ  PHE P  99      49.208  25.326   5.552  0.00  0.00      PROA C  
ATOM   1700  HN  PHE P  99      47.333  23.136   8.999  0.00  0.00      PROA H  
ATOM   1701  HA  PHE P  99      49.290  24.130  10.679  0.00  0.00      PROA H  
ATOM   1702  HB1 PHE P  99      48.442  26.404  10.200  0.00  0.00      PROA H  
ATOM   1703  HB2 PHE P  99      46.932  25.749   9.635  0.00  0.00      PROA H  
ATOM   1704  HD1 PHE P  99      46.732  24.400   7.647  0.00  0.00      PROA H  
ATOM   1705  HD2 PHE P  99      50.341  26.609   8.526  0.00  0.00      PROA H  
ATOM   1706  HE1 PHE P  99      47.363  24.284   5.322  0.00  0.00      PROA H  
ATOM   1707  HE2 PHE P  99      50.974  26.366   6.155  0.00  0.00      PROA H  
ATOM   1708  HZ  PHE P  99      49.484  25.196   4.516  0.00  0.00      PROA H  
ATOM   1709  N   GLU P 100      48.417  24.851  12.848  0.00  0.00      PROA N  
ATOM   1710  CA  GLU P 100      48.001  25.102  14.223  0.00  0.00      PROA C  
ATOM   1711  C   GLU P 100      46.938  26.196  14.414  0.00  0.00      PROA C  
ATOM   1712  O   GLU P 100      46.960  27.297  13.868  0.00  0.00      PROA O  
ATOM   1713  CB  GLU P 100      49.170  25.307  15.215  0.00  0.00      PROA C  
ATOM   1714  CG  GLU P 100      50.121  24.076  15.120  0.00  0.00      PROA C  
ATOM   1715  CD  GLU P 100      51.277  24.215  16.085  0.00  0.00      PROA C  
ATOM   1716  OE1 GLU P 100      52.356  24.669  15.584  0.00  0.00      PROA O  
ATOM   1717  OE2 GLU P 100      51.139  23.888  17.279  0.00  0.00      PROA O1-
ATOM   1718  HN  GLU P 100      49.392  24.794  12.647  0.00  0.00      PROA H  
ATOM   1719  HA  GLU P 100      47.551  24.176  14.550  0.00  0.00      PROA H  
ATOM   1720  HB1 GLU P 100      48.761  25.343  16.247  0.00  0.00      PROA H  
ATOM   1721  HB2 GLU P 100      49.615  26.286  14.934  0.00  0.00      PROA H  
ATOM   1722  HG1 GLU P 100      50.601  24.059  14.118  0.00  0.00      PROA H  
ATOM   1723  HG2 GLU P 100      49.663  23.074  15.266  0.00  0.00      PROA H  
ATOM   1724  N   ASN P 101      45.880  25.849  15.293  0.00  0.00      PROA N  
ATOM   1725  CA  ASN P 101      44.795  26.799  15.593  0.00  0.00      PROA C  
ATOM   1726  C   ASN P 101      44.207  26.266  16.902  0.00  0.00      PROA C  
ATOM   1727  O   ASN P 101      44.305  25.084  17.240  0.00  0.00      PROA O  
ATOM   1728  CB  ASN P 101      43.727  27.025  14.406  0.00  0.00      PROA C  
ATOM   1729  CG  ASN P 101      42.637  28.103  14.740  0.00  0.00      PROA C  
ATOM   1730  ND2 ASN P 101      41.532  28.159  13.957  0.00  0.00      PROA N  
ATOM   1731  OD1 ASN P 101      42.826  28.968  15.628  0.00  0.00      PROA O  
ATOM   1732  HN  ASN P 101      45.840  25.048  15.885  0.00  0.00      PROA H  
ATOM   1733  HA  ASN P 101      45.330  27.709  15.825  0.00  0.00      PROA H  
ATOM   1734  HB1 ASN P 101      43.217  26.059  14.201  0.00  0.00      PROA H  
ATOM   1735  HB2 ASN P 101      44.112  27.230  13.385  0.00  0.00      PROA H  
ATOM   1736 HD21 ASN P 101      41.078  29.048  14.014  0.00  0.00      PROA H  
ATOM   1737 HD22 ASN P 101      41.572  27.494  13.211  0.00  0.00      PROA H  
ATOM   1738  N   VAL P 102      43.452  27.086  17.663  0.00  0.00      PROA N  
ATOM   1739  CA  VAL P 102      42.773  26.627  18.869  0.00  0.00      PROA C  
ATOM   1740  C   VAL P 102      41.642  25.541  18.576  0.00  0.00      PROA C  
ATOM   1741  O   VAL P 102      41.079  25.488  17.450  0.00  0.00      PROA O  
ATOM   1742  CB  VAL P 102      42.349  27.686  19.747  0.00  0.00      PROA C  
ATOM   1743  CG1 VAL P 102      43.567  28.601  20.093  0.00  0.00      PROA C  
ATOM   1744  CG2 VAL P 102      41.230  28.526  19.070  0.00  0.00      PROA C  
ATOM   1745  HN  VAL P 102      43.112  27.967  17.345  0.00  0.00      PROA H  
ATOM   1746  HA  VAL P 102      43.507  26.082  19.445  0.00  0.00      PROA H  
ATOM   1747  HB  VAL P 102      41.940  27.222  20.669  0.00  0.00      PROA H  
ATOM   1748 HG11 VAL P 102      44.216  28.204  20.903  0.00  0.00      PROA H  
ATOM   1749 HG12 VAL P 102      43.286  29.603  20.481  0.00  0.00      PROA H  
ATOM   1750 HG13 VAL P 102      44.280  28.784  19.260  0.00  0.00      PROA H  
ATOM   1751 HG21 VAL P 102      40.273  27.969  19.163  0.00  0.00      PROA H  
ATOM   1752 HG22 VAL P 102      41.384  28.837  18.014  0.00  0.00      PROA H  
ATOM   1753 HG23 VAL P 102      41.071  29.398  19.740  0.00  0.00      PROA H  
ATOM   1754  N   ASP P 103      41.379  24.716  19.550  0.00  0.00      PROA N  
ATOM   1755  CA  ASP P 103      40.337  23.638  19.505  0.00  0.00      PROA C  
ATOM   1756  C   ASP P 103      38.914  24.077  19.063  0.00  0.00      PROA C  
ATOM   1757  O   ASP P 103      38.351  23.510  18.107  0.00  0.00      PROA O  
ATOM   1758  CB  ASP P 103      40.318  22.854  20.830  0.00  0.00      PROA C  
ATOM   1759  CG  ASP P 103      39.923  23.666  22.103  0.00  0.00      PROA C  
ATOM   1760  OD1 ASP P 103      40.042  24.929  22.076  0.00  0.00      PROA O  
ATOM   1761  OD2 ASP P 103      39.633  23.083  23.206  0.00  0.00      PROA O1-
ATOM   1762  HN  ASP P 103      41.793  24.800  20.453  0.00  0.00      PROA H  
ATOM   1763  HA  ASP P 103      40.630  22.945  18.730  0.00  0.00      PROA H  
ATOM   1764  HB1 ASP P 103      41.296  22.376  21.054  0.00  0.00      PROA H  
ATOM   1765  HB2 ASP P 103      39.580  22.026  20.771  0.00  0.00      PROA H  
ATOM   1766  N   GLU P 104      38.448  25.202  19.650  0.00  0.00      PROA N  
ATOM   1767  CA  GLU P 104      37.242  25.844  19.216  0.00  0.00      PROA C  
ATOM   1768  C   GLU P 104      37.248  26.308  17.743  0.00  0.00      PROA C  
ATOM   1769  O   GLU P 104      36.267  26.373  17.080  0.00  0.00      PROA O  
ATOM   1770  CB  GLU P 104      36.849  27.017  20.127  0.00  0.00      PROA C  
ATOM   1771  CG  GLU P 104      36.317  26.748  21.580  0.00  0.00      PROA C  
ATOM   1772  CD  GLU P 104      34.850  26.473  21.682  0.00  0.00      PROA C  
ATOM   1773  OE1 GLU P 104      34.063  27.246  21.152  0.00  0.00      PROA O  
ATOM   1774  OE2 GLU P 104      34.489  25.396  22.248  0.00  0.00      PROA O1-
ATOM   1775  HN  GLU P 104      38.923  25.555  20.453  0.00  0.00      PROA H  
ATOM   1776  HA  GLU P 104      36.455  25.114  19.343  0.00  0.00      PROA H  
ATOM   1777  HB1 GLU P 104      36.094  27.646  19.609  0.00  0.00      PROA H  
ATOM   1778  HB2 GLU P 104      37.651  27.768  19.963  0.00  0.00      PROA H  
ATOM   1779  HG1 GLU P 104      36.425  27.717  22.112  0.00  0.00      PROA H  
ATOM   1780  HG2 GLU P 104      36.963  25.997  22.084  0.00  0.00      PROA H  
ATOM   1781  N   GLY P 105      38.500  26.621  17.212  0.00  0.00      PROA N  
ATOM   1782  CA  GLY P 105      38.596  27.231  15.885  0.00  0.00      PROA C  
ATOM   1783  C   GLY P 105      38.781  26.144  14.864  0.00  0.00      PROA C  
ATOM   1784  O   GLY P 105      38.177  26.142  13.766  0.00  0.00      PROA O  
ATOM   1785  HN  GLY P 105      39.379  26.290  17.547  0.00  0.00      PROA H  
ATOM   1786  HA1 GLY P 105      39.405  27.946  15.876  0.00  0.00      PROA H  
ATOM   1787  HA2 GLY P 105      37.718  27.833  15.701  0.00  0.00      PROA H  
ATOM   1788  N   ILE P 106      39.544  25.064  15.213  0.00  0.00      PROA N  
ATOM   1789  CA  ILE P 106      39.620  23.837  14.459  0.00  0.00      PROA C  
ATOM   1790  C   ILE P 106      38.253  23.094  14.328  0.00  0.00      PROA C  
ATOM   1791  O   ILE P 106      37.939  22.494  13.258  0.00  0.00      PROA O  
ATOM   1792  CB  ILE P 106      40.633  23.008  15.211  0.00  0.00      PROA C  
ATOM   1793  CG1 ILE P 106      42.117  23.469  14.765  0.00  0.00      PROA C  
ATOM   1794  CG2 ILE P 106      40.408  21.537  14.999  0.00  0.00      PROA C  
ATOM   1795  CD  ILE P 106      42.425  23.513  13.285  0.00  0.00      PROA C  
ATOM   1796  HN  ILE P 106      40.087  25.197  16.038  0.00  0.00      PROA H  
ATOM   1797  HA  ILE P 106      39.817  24.107  13.432  0.00  0.00      PROA H  
ATOM   1798  HB  ILE P 106      40.623  23.280  16.288  0.00  0.00      PROA H  
ATOM   1799 HG11 ILE P 106      42.880  22.836  15.266  0.00  0.00      PROA H  
ATOM   1800 HG12 ILE P 106      42.294  24.430  15.294  0.00  0.00      PROA H  
ATOM   1801 HG21 ILE P 106      40.451  21.165  13.953  0.00  0.00      PROA H  
ATOM   1802 HG22 ILE P 106      39.429  21.204  15.404  0.00  0.00      PROA H  
ATOM   1803 HG23 ILE P 106      41.170  20.952  15.557  0.00  0.00      PROA H  
ATOM   1804  HD1 ILE P 106      42.013  24.406  12.768  0.00  0.00      PROA H  
ATOM   1805  HD2 ILE P 106      41.873  22.774  12.666  0.00  0.00      PROA H  
ATOM   1806  HD3 ILE P 106      43.510  23.426  13.064  0.00  0.00      PROA H  
ATOM   1807  N   SER P 107      37.473  23.077  15.436  0.00  0.00      PROA N  
ATOM   1808  CA  SER P 107      36.076  22.669  15.349  0.00  0.00      PROA C  
ATOM   1809  C   SER P 107      35.173  23.591  14.478  0.00  0.00      PROA C  
ATOM   1810  O   SER P 107      34.348  23.042  13.719  0.00  0.00      PROA O  
ATOM   1811  CB  SER P 107      35.470  22.606  16.758  0.00  0.00      PROA C  
ATOM   1812  OG  SER P 107      34.278  21.885  16.722  0.00  0.00      PROA O  
ATOM   1813  HN  SER P 107      37.931  23.404  16.260  0.00  0.00      PROA H  
ATOM   1814  HA  SER P 107      36.043  21.641  15.021  0.00  0.00      PROA H  
ATOM   1815  HB1 SER P 107      35.362  23.644  17.139  0.00  0.00      PROA H  
ATOM   1816  HB2 SER P 107      36.093  21.974  17.426  0.00  0.00      PROA H  
ATOM   1817  HG1 SER P 107      34.462  20.943  16.748  0.00  0.00      PROA H  
ATOM   1818  N   SER P 108      35.341  24.893  14.508  0.00  0.00      PROA N  
ATOM   1819  CA  SER P 108      34.626  25.803  13.647  0.00  0.00      PROA C  
ATOM   1820  C   SER P 108      34.977  25.648  12.218  0.00  0.00      PROA C  
ATOM   1821  O   SER P 108      34.144  25.717  11.325  0.00  0.00      PROA O  
ATOM   1822  CB  SER P 108      34.818  27.327  14.095  0.00  0.00      PROA C  
ATOM   1823  OG  SER P 108      34.000  28.269  13.344  0.00  0.00      PROA O  
ATOM   1824  HN  SER P 108      35.964  25.329  15.154  0.00  0.00      PROA H  
ATOM   1825  HA  SER P 108      33.562  25.679  13.782  0.00  0.00      PROA H  
ATOM   1826  HB1 SER P 108      35.897  27.589  14.072  0.00  0.00      PROA H  
ATOM   1827  HB2 SER P 108      34.577  27.358  15.179  0.00  0.00      PROA H  
ATOM   1828  HG1 SER P 108      33.068  28.060  13.446  0.00  0.00      PROA H  
ATOM   1829  N   LEU P 109      36.272  25.450  11.925  0.00  0.00      PROA N  
ATOM   1830  CA  LEU P 109      36.730  25.028  10.589  0.00  0.00      PROA C  
ATOM   1831  C   LEU P 109      36.081  23.753  10.051  0.00  0.00      PROA C  
ATOM   1832  O   LEU P 109      35.742  23.627   8.863  0.00  0.00      PROA O  
ATOM   1833  CB  LEU P 109      38.267  24.793  10.648  0.00  0.00      PROA C  
ATOM   1834  CG  LEU P 109      38.927  24.137   9.352  0.00  0.00      PROA C  
ATOM   1835  CD1 LEU P 109      39.026  25.262   8.281  0.00  0.00      PROA C  
ATOM   1836  CD2 LEU P 109      40.299  23.421   9.687  0.00  0.00      PROA C  
ATOM   1837  HN  LEU P 109      36.947  25.600  12.643  0.00  0.00      PROA H  
ATOM   1838  HA  LEU P 109      36.603  25.868   9.922  0.00  0.00      PROA H  
ATOM   1839  HB1 LEU P 109      38.366  24.073  11.487  0.00  0.00      PROA H  
ATOM   1840  HB2 LEU P 109      38.794  25.708  10.993  0.00  0.00      PROA H  
ATOM   1841  HG  LEU P 109      38.275  23.364   8.892  0.00  0.00      PROA H  
ATOM   1842 HD11 LEU P 109      39.587  26.121   8.707  0.00  0.00      PROA H  
ATOM   1843 HD12 LEU P 109      38.033  25.660   7.983  0.00  0.00      PROA H  
ATOM   1844 HD13 LEU P 109      39.533  24.926   7.351  0.00  0.00      PROA H  
ATOM   1845 HD21 LEU P 109      40.944  24.205  10.138  0.00  0.00      PROA H  
ATOM   1846 HD22 LEU P 109      40.821  22.886   8.864  0.00  0.00      PROA H  
ATOM   1847 HD23 LEU P 109      40.061  22.697  10.495  0.00  0.00      PROA H  
ATOM   1848  N   PHE P 110      35.964  22.723  10.933  0.00  0.00      PROA N  
ATOM   1849  CA  PHE P 110      35.460  21.406  10.552  0.00  0.00      PROA C  
ATOM   1850  C   PHE P 110      33.995  21.577  10.121  0.00  0.00      PROA C  
ATOM   1851  O   PHE P 110      33.557  20.958   9.136  0.00  0.00      PROA O  
ATOM   1852  CB  PHE P 110      35.711  20.409  11.704  0.00  0.00      PROA C  
ATOM   1853  CG  PHE P 110      35.654  18.893  11.327  0.00  0.00      PROA C  
ATOM   1854  CD1 PHE P 110      35.438  18.000  12.380  0.00  0.00      PROA C  
ATOM   1855  CD2 PHE P 110      35.653  18.417  10.001  0.00  0.00      PROA C  
ATOM   1856  CE1 PHE P 110      35.444  16.560  12.115  0.00  0.00      PROA C  
ATOM   1857  CE2 PHE P 110      35.670  17.033   9.775  0.00  0.00      PROA C  
ATOM   1858  CZ  PHE P 110      35.607  16.094  10.837  0.00  0.00      PROA C  
ATOM   1859  HN  PHE P 110      36.119  22.813  11.914  0.00  0.00      PROA H  
ATOM   1860  HA  PHE P 110      35.922  21.023   9.654  0.00  0.00      PROA H  
ATOM   1861  HB1 PHE P 110      34.984  20.479  12.541  0.00  0.00      PROA H  
ATOM   1862  HB2 PHE P 110      36.641  20.706  12.235  0.00  0.00      PROA H  
ATOM   1863  HD1 PHE P 110      35.329  18.291  13.415  0.00  0.00      PROA H  
ATOM   1864  HD2 PHE P 110      35.749  19.160   9.222  0.00  0.00      PROA H  
ATOM   1865  HE1 PHE P 110      35.516  15.728  12.800  0.00  0.00      PROA H  
ATOM   1866  HE2 PHE P 110      35.789  16.590   8.797  0.00  0.00      PROA H  
ATOM   1867  HZ  PHE P 110      35.468  15.027  10.738  0.00  0.00      PROA H  
ATOM   1868  N   SER P 111      33.281  22.424  10.890  0.00  0.00      PROA N  
ATOM   1869  CA  SER P 111      31.838  22.667  10.625  0.00  0.00      PROA C  
ATOM   1870  C   SER P 111      31.758  23.279   9.185  0.00  0.00      PROA C  
ATOM   1871  O   SER P 111      30.937  22.951   8.297  0.00  0.00      PROA O  
ATOM   1872  CB  SER P 111      31.266  23.611  11.675  0.00  0.00      PROA C  
ATOM   1873  OG  SER P 111      29.833  23.563  11.769  0.00  0.00      PROA O  
ATOM   1874  HN  SER P 111      33.762  22.811  11.673  0.00  0.00      PROA H  
ATOM   1875  HA  SER P 111      31.284  21.745  10.722  0.00  0.00      PROA H  
ATOM   1876  HB1 SER P 111      31.603  24.652  11.480  0.00  0.00      PROA H  
ATOM   1877  HB2 SER P 111      31.588  23.421  12.722  0.00  0.00      PROA H  
ATOM   1878  HG1 SER P 111      29.539  24.090  12.515  0.00  0.00      PROA H  
ATOM   1879  N   SER P 112      32.641  24.276   8.886  0.00  0.00      PROA N  
ATOM   1880  CA  SER P 112      32.805  24.965   7.618  0.00  0.00      PROA C  
ATOM   1881  C   SER P 112      33.157  24.137   6.451  0.00  0.00      PROA C  
ATOM   1882  O   SER P 112      32.651  24.388   5.361  0.00  0.00      PROA O  
ATOM   1883  CB  SER P 112      33.799  26.087   7.728  0.00  0.00      PROA C  
ATOM   1884  OG  SER P 112      33.660  26.933   8.802  0.00  0.00      PROA O  
ATOM   1885  HN  SER P 112      33.376  24.515   9.515  0.00  0.00      PROA H  
ATOM   1886  HA  SER P 112      31.849  25.436   7.439  0.00  0.00      PROA H  
ATOM   1887  HB1 SER P 112      33.746  26.698   6.801  0.00  0.00      PROA H  
ATOM   1888  HB2 SER P 112      34.842  25.733   7.875  0.00  0.00      PROA H  
ATOM   1889  HG1 SER P 112      33.883  26.423   9.584  0.00  0.00      PROA H  
ATOM   1890  N   LEU P 113      34.103  23.127   6.602  0.00  0.00      PROA N  
ATOM   1891  CA  LEU P 113      34.385  22.114   5.579  0.00  0.00      PROA C  
ATOM   1892  C   LEU P 113      33.215  21.111   5.561  0.00  0.00      PROA C  
ATOM   1893  O   LEU P 113      33.004  20.533   4.543  0.00  0.00      PROA O  
ATOM   1894  CB  LEU P 113      35.792  21.339   5.865  0.00  0.00      PROA C  
ATOM   1895  CG  LEU P 113      36.979  22.023   5.138  0.00  0.00      PROA C  
ATOM   1896  CD1 LEU P 113      37.064  21.797   3.584  0.00  0.00      PROA C  
ATOM   1897  CD2 LEU P 113      36.996  23.528   5.398  0.00  0.00      PROA C  
ATOM   1898  HN  LEU P 113      34.697  23.030   7.396  0.00  0.00      PROA H  
ATOM   1899  HA  LEU P 113      34.378  22.557   4.594  0.00  0.00      PROA H  
ATOM   1900  HB1 LEU P 113      35.826  20.357   5.346  0.00  0.00      PROA H  
ATOM   1901  HB2 LEU P 113      35.895  21.158   6.957  0.00  0.00      PROA H  
ATOM   1902  HG  LEU P 113      37.951  21.573   5.435  0.00  0.00      PROA H  
ATOM   1903 HD11 LEU P 113      37.405  20.773   3.321  0.00  0.00      PROA H  
ATOM   1904 HD12 LEU P 113      37.742  22.529   3.095  0.00  0.00      PROA H  
ATOM   1905 HD13 LEU P 113      36.055  22.038   3.186  0.00  0.00      PROA H  
ATOM   1906 HD21 LEU P 113      37.992  23.892   5.066  0.00  0.00      PROA H  
ATOM   1907 HD22 LEU P 113      37.018  23.808   6.473  0.00  0.00      PROA H  
ATOM   1908 HD23 LEU P 113      36.219  24.110   4.859  0.00  0.00      PROA H  
ATOM   1909  N   LYS P 114      32.426  20.841   6.710  0.00  0.00      PROA N  
ATOM   1910  CA  LYS P 114      31.331  19.938   6.577  0.00  0.00      PROA C  
ATOM   1911  C   LYS P 114      30.188  20.406   5.791  0.00  0.00      PROA C  
ATOM   1912  O   LYS P 114      29.509  19.639   5.125  0.00  0.00      PROA O  
ATOM   1913  CB  LYS P 114      31.002  19.261   7.990  0.00  0.00      PROA C  
ATOM   1914  CG  LYS P 114      31.957  18.079   8.409  0.00  0.00      PROA C  
ATOM   1915  CD  LYS P 114      31.713  17.433   9.763  0.00  0.00      PROA C  
ATOM   1916  CE  LYS P 114      31.932  18.406  10.887  0.00  0.00      PROA C  
ATOM   1917  NZ  LYS P 114      31.749  17.821  12.204  0.00  0.00      PROA N1+
ATOM   1918  HN  LYS P 114      32.612  21.241   7.603  0.00  0.00      PROA H  
ATOM   1919  HA  LYS P 114      31.692  19.185   5.893  0.00  0.00      PROA H  
ATOM   1920  HB1 LYS P 114      29.955  18.890   8.014  0.00  0.00      PROA H  
ATOM   1921  HB2 LYS P 114      31.044  20.115   8.700  0.00  0.00      PROA H  
ATOM   1922  HG1 LYS P 114      33.006  18.410   8.252  0.00  0.00      PROA H  
ATOM   1923  HG2 LYS P 114      31.684  17.301   7.665  0.00  0.00      PROA H  
ATOM   1924  HD1 LYS P 114      32.362  16.533   9.815  0.00  0.00      PROA H  
ATOM   1925  HD2 LYS P 114      30.661  17.096   9.886  0.00  0.00      PROA H  
ATOM   1926  HE1 LYS P 114      31.198  19.234  10.789  0.00  0.00      PROA H  
ATOM   1927  HE2 LYS P 114      32.985  18.751  10.822  0.00  0.00      PROA H  
ATOM   1928  HZ1 LYS P 114      31.995  16.811  12.226  0.00  0.00      PROA H  
ATOM   1929  HZ2 LYS P 114      30.751  17.946  12.470  0.00  0.00      PROA H  
ATOM   1930  HZ3 LYS P 114      32.344  18.248  12.942  0.00  0.00      PROA H  
ATOM   1931  N   VAL P 115      29.856  21.753   5.796  0.00  0.00      PROA N  
ATOM   1932  CA  VAL P 115      28.917  22.349   4.912  0.00  0.00      PROA C  
ATOM   1933  C   VAL P 115      29.333  22.235   3.413  0.00  0.00      PROA C  
ATOM   1934  O   VAL P 115      28.529  21.907   2.549  0.00  0.00      PROA O  
ATOM   1935  CB  VAL P 115      28.614  23.858   5.204  0.00  0.00      PROA C  
ATOM   1936  CG1 VAL P 115      27.495  24.372   4.282  0.00  0.00      PROA C  
ATOM   1937  CG2 VAL P 115      28.139  24.017   6.625  0.00  0.00      PROA C  
ATOM   1938  HN  VAL P 115      30.401  22.324   6.405  0.00  0.00      PROA H  
ATOM   1939  HA  VAL P 115      28.014  21.756   4.898  0.00  0.00      PROA H  
ATOM   1940  HB  VAL P 115      29.558  24.440   5.141  0.00  0.00      PROA H  
ATOM   1941 HG11 VAL P 115      26.759  23.544   4.196  0.00  0.00      PROA H  
ATOM   1942 HG12 VAL P 115      27.907  24.600   3.276  0.00  0.00      PROA H  
ATOM   1943 HG13 VAL P 115      26.962  25.254   4.697  0.00  0.00      PROA H  
ATOM   1944 HG21 VAL P 115      28.894  23.606   7.328  0.00  0.00      PROA H  
ATOM   1945 HG22 VAL P 115      27.119  23.622   6.823  0.00  0.00      PROA H  
ATOM   1946 HG23 VAL P 115      28.107  25.106   6.841  0.00  0.00      PROA H  
ATOM   1947  N   VAL P 116      30.619  22.452   3.043  0.00  0.00      PROA N  
ATOM   1948  CA  VAL P 116      30.989  22.351   1.649  0.00  0.00      PROA C  
ATOM   1949  C   VAL P 116      31.306  20.930   1.268  0.00  0.00      PROA C  
ATOM   1950  O   VAL P 116      31.359  20.561   0.112  0.00  0.00      PROA O  
ATOM   1951  CB  VAL P 116      32.085  23.264   1.162  0.00  0.00      PROA C  
ATOM   1952  CG1 VAL P 116      31.619  24.696   1.315  0.00  0.00      PROA C  
ATOM   1953  CG2 VAL P 116      33.555  23.074   1.831  0.00  0.00      PROA C  
ATOM   1954  HN  VAL P 116      31.331  22.756   3.672  0.00  0.00      PROA H  
ATOM   1955  HA  VAL P 116      30.168  22.626   1.003  0.00  0.00      PROA H  
ATOM   1956  HB  VAL P 116      32.316  22.980   0.113  0.00  0.00      PROA H  
ATOM   1957 HG11 VAL P 116      32.383  25.503   1.308  0.00  0.00      PROA H  
ATOM   1958 HG12 VAL P 116      31.414  24.611   2.403  0.00  0.00      PROA H  
ATOM   1959 HG13 VAL P 116      30.688  24.914   0.750  0.00  0.00      PROA H  
ATOM   1960 HG21 VAL P 116      34.072  22.209   1.363  0.00  0.00      PROA H  
ATOM   1961 HG22 VAL P 116      33.324  22.842   2.893  0.00  0.00      PROA H  
ATOM   1962 HG23 VAL P 116      34.111  24.019   1.653  0.00  0.00      PROA H  
ATOM   1963  N   ARG P 117      31.491  20.007   2.244  0.00  0.00      PROA N  
ATOM   1964  CA  ARG P 117      31.439  18.593   1.835  0.00  0.00      PROA C  
ATOM   1965  C   ARG P 117      30.043  18.079   1.478  0.00  0.00      PROA C  
ATOM   1966  O   ARG P 117      29.923  17.122   0.740  0.00  0.00      PROA O  
ATOM   1967  CB  ARG P 117      31.950  17.713   2.946  0.00  0.00      PROA C  
ATOM   1968  CG  ARG P 117      33.500  17.725   2.985  0.00  0.00      PROA C  
ATOM   1969  CD  ARG P 117      34.068  16.730   4.060  0.00  0.00      PROA C  
ATOM   1970  NE  ARG P 117      35.576  16.542   3.972  0.00  0.00      PROA N  
ATOM   1971  CZ  ARG P 117      36.245  15.842   4.902  0.00  0.00      PROA C  
ATOM   1972  NH1 ARG P 117      35.561  15.125   5.819  0.00  0.00      PROA N1+
ATOM   1973  NH2 ARG P 117      37.526  15.599   4.768  0.00  0.00      PROA N  
ATOM   1974  HN  ARG P 117      31.625  20.096   3.228  0.00  0.00      PROA H  
ATOM   1975  HA  ARG P 117      32.136  18.443   1.024  0.00  0.00      PROA H  
ATOM   1976  HB1 ARG P 117      31.757  16.715   2.497  0.00  0.00      PROA H  
ATOM   1977  HB2 ARG P 117      31.420  17.846   3.914  0.00  0.00      PROA H  
ATOM   1978  HG1 ARG P 117      33.931  18.689   3.332  0.00  0.00      PROA H  
ATOM   1979  HG2 ARG P 117      33.910  17.463   1.987  0.00  0.00      PROA H  
ATOM   1980  HD1 ARG P 117      33.644  15.730   3.827  0.00  0.00      PROA H  
ATOM   1981  HD2 ARG P 117      33.751  17.002   5.090  0.00  0.00      PROA H  
ATOM   1982  HE  ARG P 117      36.088  17.103   3.321  0.00  0.00      PROA H  
ATOM   1983 HH11 ARG P 117      34.569  15.075   5.701  0.00  0.00      PROA H  
ATOM   1984 HH12 ARG P 117      36.158  14.520   6.346  0.00  0.00      PROA H  
ATOM   1985 HH21 ARG P 117      37.956  14.983   5.428  0.00  0.00      PROA H  
ATOM   1986 HH22 ARG P 117      38.016  15.758   3.911  0.00  0.00      PROA H  
ATOM   1987  N   LEU P 118      28.942  18.630   1.898  0.00  0.00      PROA N  
ATOM   1988  CA  LEU P 118      27.579  18.375   1.378  0.00  0.00      PROA C  
ATOM   1989  C   LEU P 118      27.357  18.982  -0.023  0.00  0.00      PROA C  
ATOM   1990  O   LEU P 118      26.696  18.441  -0.925  0.00  0.00      PROA O  
ATOM   1991  CB  LEU P 118      26.429  18.947   2.286  0.00  0.00      PROA C  
ATOM   1992  CG  LEU P 118      26.189  18.093   3.529  0.00  0.00      PROA C  
ATOM   1993  CD1 LEU P 118      25.191  18.702   4.456  0.00  0.00      PROA C  
ATOM   1994  CD2 LEU P 118      25.686  16.652   3.219  0.00  0.00      PROA C  
ATOM   1995  HN  LEU P 118      28.960  19.169   2.736  0.00  0.00      PROA H  
ATOM   1996  HA  LEU P 118      27.394  17.312   1.330  0.00  0.00      PROA H  
ATOM   1997  HB1 LEU P 118      25.435  18.879   1.794  0.00  0.00      PROA H  
ATOM   1998  HB2 LEU P 118      26.692  20.007   2.490  0.00  0.00      PROA H  
ATOM   1999  HG  LEU P 118      27.210  18.018   3.960  0.00  0.00      PROA H  
ATOM   2000 HD11 LEU P 118      25.719  19.559   4.926  0.00  0.00      PROA H  
ATOM   2001 HD12 LEU P 118      24.758  17.998   5.199  0.00  0.00      PROA H  
ATOM   2002 HD13 LEU P 118      24.345  19.050   3.825  0.00  0.00      PROA H  
ATOM   2003 HD21 LEU P 118      24.703  16.699   2.703  0.00  0.00      PROA H  
ATOM   2004 HD22 LEU P 118      25.560  16.066   4.154  0.00  0.00      PROA H  
ATOM   2005 HD23 LEU P 118      26.290  16.048   2.508  0.00  0.00      PROA H  
ATOM   2006  N   LEU P 119      27.980  20.052  -0.314  0.00  0.00      PROA N  
ATOM   2007  CA  LEU P 119      28.099  20.621  -1.617  0.00  0.00      PROA C  
ATOM   2008  C   LEU P 119      28.745  19.872  -2.758  0.00  0.00      PROA C  
ATOM   2009  O   LEU P 119      28.545  20.216  -3.937  0.00  0.00      PROA O  
ATOM   2010  CB  LEU P 119      28.621  22.095  -1.355  0.00  0.00      PROA C  
ATOM   2011  CG  LEU P 119      28.352  23.100  -2.461  0.00  0.00      PROA C  
ATOM   2012  CD1 LEU P 119      26.856  23.525  -2.452  0.00  0.00      PROA C  
ATOM   2013  CD2 LEU P 119      29.245  24.270  -2.309  0.00  0.00      PROA C  
ATOM   2014  HN  LEU P 119      28.399  20.583   0.418  0.00  0.00      PROA H  
ATOM   2015  HA  LEU P 119      27.085  20.709  -1.980  0.00  0.00      PROA H  
ATOM   2016  HB1 LEU P 119      29.701  22.043  -1.099  0.00  0.00      PROA H  
ATOM   2017  HB2 LEU P 119      28.144  22.616  -0.498  0.00  0.00      PROA H  
ATOM   2018  HG  LEU P 119      28.538  22.574  -3.422  0.00  0.00      PROA H  
ATOM   2019 HD11 LEU P 119      26.190  22.668  -2.691  0.00  0.00      PROA H  
ATOM   2020 HD12 LEU P 119      26.512  24.219  -3.248  0.00  0.00      PROA H  
ATOM   2021 HD13 LEU P 119      26.544  23.993  -1.494  0.00  0.00      PROA H  
ATOM   2022 HD21 LEU P 119      30.263  23.843  -2.185  0.00  0.00      PROA H  
ATOM   2023 HD22 LEU P 119      29.012  24.940  -1.454  0.00  0.00      PROA H  
ATOM   2024 HD23 LEU P 119      29.097  24.905  -3.209  0.00  0.00      PROA H  
ATOM   2025  N   ARG P 120      29.449  18.821  -2.469  0.00  0.00      PROA N  
ATOM   2026  CA  ARG P 120      29.945  17.771  -3.444  0.00  0.00      PROA C  
ATOM   2027  C   ARG P 120      28.728  17.116  -4.201  0.00  0.00      PROA C  
ATOM   2028  O   ARG P 120      28.935  16.403  -5.192  0.00  0.00      PROA O  
ATOM   2029  CB  ARG P 120      30.730  16.701  -2.716  0.00  0.00      PROA C  
ATOM   2030  CG  ARG P 120      32.010  17.363  -2.052  0.00  0.00      PROA C  
ATOM   2031  CD  ARG P 120      32.993  16.322  -1.522  0.00  0.00      PROA C  
ATOM   2032  NE  ARG P 120      34.062  17.145  -0.985  0.00  0.00      PROA N  
ATOM   2033  CZ  ARG P 120      35.186  16.665  -0.536  0.00  0.00      PROA C  
ATOM   2034  NH1 ARG P 120      35.424  15.458  -0.187  0.00  0.00      PROA N1+
ATOM   2035  NH2 ARG P 120      36.209  17.425  -0.488  0.00  0.00      PROA N  
ATOM   2036  HN  ARG P 120      29.676  18.598  -1.524  0.00  0.00      PROA H  
ATOM   2037  HA  ARG P 120      30.626  18.215  -4.155  0.00  0.00      PROA H  
ATOM   2038  HB1 ARG P 120      31.127  15.853  -3.314  0.00  0.00      PROA H  
ATOM   2039  HB2 ARG P 120      30.062  16.210  -1.977  0.00  0.00      PROA H  
ATOM   2040  HG1 ARG P 120      31.760  18.061  -1.224  0.00  0.00      PROA H  
ATOM   2041  HG2 ARG P 120      32.474  17.936  -2.883  0.00  0.00      PROA H  
ATOM   2042  HD1 ARG P 120      33.407  15.516  -2.164  0.00  0.00      PROA H  
ATOM   2043  HD2 ARG P 120      32.492  15.873  -0.638  0.00  0.00      PROA H  
ATOM   2044  HE  ARG P 120      34.056  18.121  -1.203  0.00  0.00      PROA H  
ATOM   2045 HH11 ARG P 120      34.676  14.911   0.188  0.00  0.00      PROA H  
ATOM   2046 HH12 ARG P 120      36.291  15.249   0.266  0.00  0.00      PROA H  
ATOM   2047 HH21 ARG P 120      37.078  16.941  -0.382  0.00  0.00      PROA H  
ATOM   2048 HH22 ARG P 120      36.083  18.410  -0.371  0.00  0.00      PROA H  
ATOM   2049  N   LEU P 121      27.458  17.373  -3.725  0.00  0.00      PROA N  
ATOM   2050  CA  LEU P 121      26.350  17.156  -4.698  0.00  0.00      PROA C  
ATOM   2051  C   LEU P 121      26.470  17.972  -6.025  0.00  0.00      PROA C  
ATOM   2052  O   LEU P 121      25.990  17.614  -7.101  0.00  0.00      PROA O  
ATOM   2053  CB  LEU P 121      24.981  17.463  -4.003  0.00  0.00      PROA C  
ATOM   2054  CG  LEU P 121      23.723  17.190  -4.836  0.00  0.00      PROA C  
ATOM   2055  CD1 LEU P 121      23.799  15.807  -5.491  0.00  0.00      PROA C  
ATOM   2056  CD2 LEU P 121      22.449  17.203  -3.954  0.00  0.00      PROA C  
ATOM   2057  HN  LEU P 121      27.352  17.882  -2.874  0.00  0.00      PROA H  
ATOM   2058  HA  LEU P 121      26.266  16.101  -4.914  0.00  0.00      PROA H  
ATOM   2059  HB1 LEU P 121      24.957  18.490  -3.582  0.00  0.00      PROA H  
ATOM   2060  HB2 LEU P 121      24.921  16.808  -3.108  0.00  0.00      PROA H  
ATOM   2061  HG  LEU P 121      23.691  17.952  -5.644  0.00  0.00      PROA H  
ATOM   2062 HD11 LEU P 121      24.448  15.810  -6.392  0.00  0.00      PROA H  
ATOM   2063 HD12 LEU P 121      22.735  15.559  -5.691  0.00  0.00      PROA H  
ATOM   2064 HD13 LEU P 121      24.271  15.106  -4.770  0.00  0.00      PROA H  
ATOM   2065 HD21 LEU P 121      21.521  16.975  -4.520  0.00  0.00      PROA H  
ATOM   2066 HD22 LEU P 121      22.344  18.196  -3.466  0.00  0.00      PROA H  
ATOM   2067 HD23 LEU P 121      22.421  16.383  -3.206  0.00  0.00      PROA H  
ATOM   2068  N   GLY P 122      27.257  19.039  -6.026  0.00  0.00      PROA N  
ATOM   2069  CA  GLY P 122      27.685  19.680  -7.286  0.00  0.00      PROA C  
ATOM   2070  C   GLY P 122      28.537  18.831  -8.300  0.00  0.00      PROA C  
ATOM   2071  O   GLY P 122      28.457  18.783  -9.519  0.00  0.00      PROA O  
ATOM   2072  HN  GLY P 122      27.783  19.328  -5.230  0.00  0.00      PROA H  
ATOM   2073  HA1 GLY P 122      28.287  20.534  -7.011  0.00  0.00      PROA H  
ATOM   2074  HA2 GLY P 122      26.723  19.920  -7.714  0.00  0.00      PROA H  
ATOM   2075  N   ARG P 123      29.467  17.996  -7.874  0.00  0.00      PROA N  
ATOM   2076  CA  ARG P 123      30.142  17.026  -8.700  0.00  0.00      PROA C  
ATOM   2077  C   ARG P 123      29.173  15.998  -9.406  0.00  0.00      PROA C  
ATOM   2078  O   ARG P 123      29.165  15.805 -10.596  0.00  0.00      PROA O  
ATOM   2079  CB  ARG P 123      31.157  16.185  -7.943  0.00  0.00      PROA C  
ATOM   2080  CG  ARG P 123      32.354  16.845  -7.183  0.00  0.00      PROA C  
ATOM   2081  CD  ARG P 123      33.718  16.928  -7.995  0.00  0.00      PROA C  
ATOM   2082  NE  ARG P 123      33.409  17.979  -9.080  0.00  0.00      PROA N  
ATOM   2083  CZ  ARG P 123      33.849  17.912 -10.300  0.00  0.00      PROA C  
ATOM   2084  NH1 ARG P 123      34.278  16.797 -10.825  0.00  0.00      PROA N1+
ATOM   2085  NH2 ARG P 123      33.513  18.901 -11.020  0.00  0.00      PROA N  
ATOM   2086  HN  ARG P 123      29.642  18.037  -6.893  0.00  0.00      PROA H  
ATOM   2087  HA  ARG P 123      30.544  17.662  -9.475  0.00  0.00      PROA H  
ATOM   2088  HB1 ARG P 123      31.729  15.595  -8.691  0.00  0.00      PROA H  
ATOM   2089  HB2 ARG P 123      30.606  15.470  -7.295  0.00  0.00      PROA H  
ATOM   2090  HG1 ARG P 123      32.505  16.172  -6.312  0.00  0.00      PROA H  
ATOM   2091  HG2 ARG P 123      31.962  17.802  -6.776  0.00  0.00      PROA H  
ATOM   2092  HD1 ARG P 123      34.076  15.941  -8.357  0.00  0.00      PROA H  
ATOM   2093  HD2 ARG P 123      34.494  17.400  -7.356  0.00  0.00      PROA H  
ATOM   2094  HE  ARG P 123      33.126  18.931  -8.963  0.00  0.00      PROA H  
ATOM   2095 HH11 ARG P 123      34.381  16.814 -11.819  0.00  0.00      PROA H  
ATOM   2096 HH12 ARG P 123      34.360  15.928 -10.336  0.00  0.00      PROA H  
ATOM   2097 HH21 ARG P 123      34.113  18.906 -11.819  0.00  0.00      PROA H  
ATOM   2098 HH22 ARG P 123      33.182  19.715 -10.541  0.00  0.00      PROA H  
ATOM   2099  N   VAL P 124      28.300  15.444  -8.501  0.00  0.00      PROA N  
ATOM   2100  CA  VAL P 124      27.318  14.427  -8.842  0.00  0.00      PROA C  
ATOM   2101  C   VAL P 124      26.290  14.851  -9.907  0.00  0.00      PROA C  
ATOM   2102  O   VAL P 124      25.975  14.154 -10.850  0.00  0.00      PROA O  
ATOM   2103  CB  VAL P 124      26.624  13.966  -7.568  0.00  0.00      PROA C  
ATOM   2104  CG1 VAL P 124      25.413  13.074  -7.884  0.00  0.00      PROA C  
ATOM   2105  CG2 VAL P 124      27.636  13.111  -6.723  0.00  0.00      PROA C  
ATOM   2106  HN  VAL P 124      28.349  15.726  -7.546  0.00  0.00      PROA H  
ATOM   2107  HA  VAL P 124      27.873  13.626  -9.309  0.00  0.00      PROA H  
ATOM   2108  HB  VAL P 124      26.232  14.839  -7.002  0.00  0.00      PROA H  
ATOM   2109 HG11 VAL P 124      24.620  13.596  -8.461  0.00  0.00      PROA H  
ATOM   2110 HG12 VAL P 124      24.864  12.783  -6.964  0.00  0.00      PROA H  
ATOM   2111 HG13 VAL P 124      25.778  12.157  -8.393  0.00  0.00      PROA H  
ATOM   2112 HG21 VAL P 124      28.550  13.694  -6.482  0.00  0.00      PROA H  
ATOM   2113 HG22 VAL P 124      27.902  12.103  -7.108  0.00  0.00      PROA H  
ATOM   2114 HG23 VAL P 124      27.139  12.867  -5.760  0.00  0.00      PROA H  
ATOM   2115  N   ALA P 125      25.884  16.127  -9.828  0.00  0.00      PROA N  
ATOM   2116  CA  ALA P 125      24.890  16.744 -10.762  0.00  0.00      PROA C  
ATOM   2117  C   ALA P 125      25.208  16.674 -12.204  0.00  0.00      PROA C  
ATOM   2118  O   ALA P 125      24.337  16.518 -13.038  0.00  0.00      PROA O  
ATOM   2119  CB  ALA P 125      24.752  18.290 -10.357  0.00  0.00      PROA C  
ATOM   2120  HN  ALA P 125      26.368  16.646  -9.127  0.00  0.00      PROA H  
ATOM   2121  HA  ALA P 125      24.029  16.121 -10.571  0.00  0.00      PROA H  
ATOM   2122  HB1 ALA P 125      24.606  18.297  -9.256  0.00  0.00      PROA H  
ATOM   2123  HB2 ALA P 125      23.860  18.819 -10.756  0.00  0.00      PROA H  
ATOM   2124  HB3 ALA P 125      25.681  18.868 -10.552  0.00  0.00      PROA H  
ATOM   2125  N   ARG P 126      26.491  16.882 -12.550  0.00  0.00      PROA N  
ATOM   2126  CA  ARG P 126      26.975  16.745 -13.946  0.00  0.00      PROA C  
ATOM   2127  C   ARG P 126      27.490  15.436 -14.433  0.00  0.00      PROA C  
ATOM   2128  O   ARG P 126      28.390  15.430 -15.227  0.00  0.00      PROA O  
ATOM   2129  CB  ARG P 126      28.025  17.828 -14.169  0.00  0.00      PROA C  
ATOM   2130  CG  ARG P 126      27.540  19.281 -13.896  0.00  0.00      PROA C  
ATOM   2131  CD  ARG P 126      28.650  20.290 -13.624  0.00  0.00      PROA C  
ATOM   2132  NE  ARG P 126      29.168  19.952 -12.310  0.00  0.00      PROA N  
ATOM   2133  CZ  ARG P 126      30.313  20.424 -11.741  0.00  0.00      PROA C  
ATOM   2134  NH1 ARG P 126      31.204  21.099 -12.418  0.00  0.00      PROA N1+
ATOM   2135  NH2 ARG P 126      30.550  20.093 -10.470  0.00  0.00      PROA N  
ATOM   2136  HN  ARG P 126      27.260  16.998 -11.926  0.00  0.00      PROA H  
ATOM   2137  HA  ARG P 126      26.204  16.955 -14.672  0.00  0.00      PROA H  
ATOM   2138  HB1 ARG P 126      28.413  17.797 -15.210  0.00  0.00      PROA H  
ATOM   2139  HB2 ARG P 126      28.799  17.517 -13.435  0.00  0.00      PROA H  
ATOM   2140  HG1 ARG P 126      26.742  19.342 -13.125  0.00  0.00      PROA H  
ATOM   2141  HG2 ARG P 126      27.064  19.614 -14.843  0.00  0.00      PROA H  
ATOM   2142  HD1 ARG P 126      28.238  21.317 -13.526  0.00  0.00      PROA H  
ATOM   2143  HD2 ARG P 126      29.521  20.062 -14.276  0.00  0.00      PROA H  
ATOM   2144  HE  ARG P 126      28.567  19.517 -11.639  0.00  0.00      PROA H  
ATOM   2145 HH11 ARG P 126      31.097  21.191 -13.408  0.00  0.00      PROA H  
ATOM   2146 HH12 ARG P 126      32.040  21.204 -11.878  0.00  0.00      PROA H  
ATOM   2147 HH21 ARG P 126      29.804  19.624  -9.998  0.00  0.00      PROA H  
ATOM   2148 HH22 ARG P 126      31.241  20.558  -9.917  0.00  0.00      PROA H  
ATOM   2149  N   LYS P 127      26.984  14.351 -13.870  0.00  0.00      PROA N  
ATOM   2150  CA  LYS P 127      27.210  12.968 -14.265  0.00  0.00      PROA C  
ATOM   2151  C   LYS P 127      25.902  12.098 -14.378  0.00  0.00      PROA C  
ATOM   2152  O   LYS P 127      25.979  10.913 -14.555  0.00  0.00      PROA O  
ATOM   2153  CB  LYS P 127      28.004  12.225 -13.187  0.00  0.00      PROA C  
ATOM   2154  CG  LYS P 127      29.447  12.789 -13.044  0.00  0.00      PROA C  
ATOM   2155  CD  LYS P 127      30.151  12.376 -11.781  0.00  0.00      PROA C  
ATOM   2156  CE  LYS P 127      31.417  13.194 -11.455  0.00  0.00      PROA C  
ATOM   2157  NZ  LYS P 127      32.425  13.013 -12.396  0.00  0.00      PROA N1+
ATOM   2158  HN  LYS P 127      26.293  14.573 -13.186  0.00  0.00      PROA H  
ATOM   2159  HA  LYS P 127      27.717  12.807 -15.205  0.00  0.00      PROA H  
ATOM   2160  HB1 LYS P 127      28.013  11.127 -13.355  0.00  0.00      PROA H  
ATOM   2161  HB2 LYS P 127      27.563  12.325 -12.172  0.00  0.00      PROA H  
ATOM   2162  HG1 LYS P 127      29.366  13.895 -12.970  0.00  0.00      PROA H  
ATOM   2163  HG2 LYS P 127      30.136  12.722 -13.913  0.00  0.00      PROA H  
ATOM   2164  HD1 LYS P 127      30.360  11.286 -11.835  0.00  0.00      PROA H  
ATOM   2165  HD2 LYS P 127      29.448  12.665 -10.971  0.00  0.00      PROA H  
ATOM   2166  HE1 LYS P 127      31.817  12.850 -10.478  0.00  0.00      PROA H  
ATOM   2167  HE2 LYS P 127      31.202  14.282 -11.393  0.00  0.00      PROA H  
ATOM   2168  HZ1 LYS P 127      33.382  13.111 -12.002  0.00  0.00      PROA H  
ATOM   2169  HZ2 LYS P 127      32.463  13.746 -13.133  0.00  0.00      PROA H  
ATOM   2170  HZ3 LYS P 127      32.355  12.065 -12.816  0.00  0.00      PROA H  
ATOM   2171  N   LEU P 128      24.684  12.709 -14.252  0.00  0.00      PROA N  
ATOM   2172  CA  LEU P 128      23.378  12.003 -14.105  0.00  0.00      PROA C  
ATOM   2173  C   LEU P 128      23.042  11.215 -15.364  0.00  0.00      PROA C  
ATOM   2174  O   LEU P 128      22.402  10.142 -15.234  0.00  0.00      PROA O  
ATOM   2175  CB  LEU P 128      22.317  13.052 -13.874  0.00  0.00      PROA C  
ATOM   2176  CG  LEU P 128      22.443  13.862 -12.486  0.00  0.00      PROA C  
ATOM   2177  CD1 LEU P 128      21.161  14.644 -12.388  0.00  0.00      PROA C  
ATOM   2178  CD2 LEU P 128      22.632  12.976 -11.240  0.00  0.00      PROA C  
ATOM   2179  HN  LEU P 128      24.635  13.704 -14.302  0.00  0.00      PROA H  
ATOM   2180  HA  LEU P 128      23.452  11.392 -13.218  0.00  0.00      PROA H  
ATOM   2181  HB1 LEU P 128      21.287  12.636 -13.860  0.00  0.00      PROA H  
ATOM   2182  HB2 LEU P 128      22.282  13.684 -14.788  0.00  0.00      PROA H  
ATOM   2183  HG  LEU P 128      23.301  14.568 -12.508  0.00  0.00      PROA H  
ATOM   2184 HD11 LEU P 128      20.348  13.887 -12.419  0.00  0.00      PROA H  
ATOM   2185 HD12 LEU P 128      21.124  15.437 -13.165  0.00  0.00      PROA H  
ATOM   2186 HD13 LEU P 128      21.193  15.263 -11.467  0.00  0.00      PROA H  
ATOM   2187 HD21 LEU P 128      22.615  13.536 -10.281  0.00  0.00      PROA H  
ATOM   2188 HD22 LEU P 128      23.611  12.453 -11.297  0.00  0.00      PROA H  
ATOM   2189 HD23 LEU P 128      21.915  12.134 -11.132  0.00  0.00      PROA H  
ATOM   2190  N   ASP P 129      23.489  11.616 -16.594  0.00  0.00      PROA N  
ATOM   2191  CA  ASP P 129      23.254  10.978 -17.838  0.00  0.00      PROA C  
ATOM   2192  C   ASP P 129      23.937   9.615 -17.840  0.00  0.00      PROA C  
ATOM   2193  O   ASP P 129      23.584   8.653 -18.573  0.00  0.00      PROA O  
ATOM   2194  CB  ASP P 129      23.656  11.880 -19.056  0.00  0.00      PROA C  
ATOM   2195  CG  ASP P 129      22.661  13.096 -19.176  0.00  0.00      PROA C  
ATOM   2196  OD1 ASP P 129      21.527  13.148 -18.587  0.00  0.00      PROA O  
ATOM   2197  OD2 ASP P 129      23.007  13.990 -20.012  0.00  0.00      PROA O1-
ATOM   2198  HN  ASP P 129      24.074  12.422 -16.561  0.00  0.00      PROA H  
ATOM   2199  HA  ASP P 129      22.204  10.729 -17.865  0.00  0.00      PROA H  
ATOM   2200  HB1 ASP P 129      23.632  11.377 -20.046  0.00  0.00      PROA H  
ATOM   2201  HB2 ASP P 129      24.665  12.340 -18.997  0.00  0.00      PROA H  
ATOM   2202  N   HSD P 130      25.064   9.461 -17.016  0.00  0.00      PROA N  
ATOM   2203  CA  HSD P 130      25.781   8.188 -16.930  0.00  0.00      PROA C  
ATOM   2204  C   HSD P 130      25.091   7.296 -15.916  0.00  0.00      PROA C  
ATOM   2205  O   HSD P 130      25.231   6.070 -16.043  0.00  0.00      PROA O  
ATOM   2206  CB  HSD P 130      27.126   8.537 -16.351  0.00  0.00      PROA C  
ATOM   2207  CG  HSD P 130      27.772   9.670 -17.150  0.00  0.00      PROA C  
ATOM   2208  CD2 HSD P 130      27.501  10.188 -18.389  0.00  0.00      PROA C  
ATOM   2209  ND1 HSD P 130      29.031  10.186 -16.792  0.00  0.00      PROA N  
ATOM   2210  CE1 HSD P 130      29.469  10.893 -17.858  0.00  0.00      PROA C  
ATOM   2211  NE2 HSD P 130      28.550  10.913 -18.810  0.00  0.00      PROA N  
ATOM   2212  HN  HSD P 130      25.325  10.151 -16.345  0.00  0.00      PROA H  
ATOM   2213  HA  HSD P 130      25.818   7.731 -17.908  0.00  0.00      PROA H  
ATOM   2214  HB1 HSD P 130      27.756   7.623 -16.300  0.00  0.00      PROA H  
ATOM   2215  HB2 HSD P 130      27.023   8.763 -15.268  0.00  0.00      PROA H  
ATOM   2216  HD1 HSD P 130      29.609  10.063 -15.986  0.00  0.00      PROA H  
ATOM   2217  HD2 HSD P 130      26.618  10.192 -19.017  0.00  0.00      PROA H  
ATOM   2218  HE1 HSD P 130      30.423  11.414 -17.936  0.00  0.00      PROA H  
ATOM   2219  N   TYR P 131      24.210   7.766 -15.015  0.00  0.00      PROA N  
ATOM   2220  CA  TYR P 131      23.745   6.931 -13.924  0.00  0.00      PROA C  
ATOM   2221  C   TYR P 131      22.498   6.135 -14.291  0.00  0.00      PROA C  
ATOM   2222  O   TYR P 131      21.963   5.368 -13.489  0.00  0.00      PROA O  
ATOM   2223  CB  TYR P 131      23.550   7.754 -12.602  0.00  0.00      PROA C  
ATOM   2224  CG  TYR P 131      24.805   8.384 -12.146  0.00  0.00      PROA C  
ATOM   2225  CD1 TYR P 131      26.047   7.722 -12.274  0.00  0.00      PROA C  
ATOM   2226  CD2 TYR P 131      24.746   9.639 -11.533  0.00  0.00      PROA C  
ATOM   2227  CE1 TYR P 131      27.212   8.340 -11.760  0.00  0.00      PROA C  
ATOM   2228  CE2 TYR P 131      25.897  10.194 -10.987  0.00  0.00      PROA C  
ATOM   2229  CZ  TYR P 131      27.131   9.547 -11.083  0.00  0.00      PROA C  
ATOM   2230  OH  TYR P 131      28.170  10.133 -10.372  0.00  0.00      PROA O  
ATOM   2231  HN  TYR P 131      24.092   8.746 -14.875  0.00  0.00      PROA H  
ATOM   2232  HA  TYR P 131      24.501   6.193 -13.700  0.00  0.00      PROA H  
ATOM   2233  HB1 TYR P 131      23.152   7.065 -11.827  0.00  0.00      PROA H  
ATOM   2234  HB2 TYR P 131      22.762   8.512 -12.799  0.00  0.00      PROA H  
ATOM   2235  HD1 TYR P 131      26.080   6.741 -12.726  0.00  0.00      PROA H  
ATOM   2236  HD2 TYR P 131      23.857  10.230 -11.373  0.00  0.00      PROA H  
ATOM   2237  HE1 TYR P 131      28.087   7.723 -11.902  0.00  0.00      PROA H  
ATOM   2238  HE2 TYR P 131      25.773  11.143 -10.487  0.00  0.00      PROA H  
ATOM   2239  HH  TYR P 131      28.922   9.541 -10.443  0.00  0.00      PROA H  
ATOM   2240  N   ILE P 132      21.964   6.232 -15.528  0.00  0.00      PROA N  
ATOM   2241  CA  ILE P 132      20.713   5.533 -15.936  0.00  0.00      PROA C  
ATOM   2242  C   ILE P 132      21.001   4.472 -16.984  0.00  0.00      PROA C  
ATOM   2243  O   ILE P 132      20.020   3.945 -17.493  0.00  0.00      PROA O  
ATOM   2244  CB  ILE P 132      19.807   6.619 -16.640  0.00  0.00      PROA C  
ATOM   2245  CG1 ILE P 132      20.507   7.662 -17.435  0.00  0.00      PROA C  
ATOM   2246  CG2 ILE P 132      18.926   7.131 -15.560  0.00  0.00      PROA C  
ATOM   2247  CD  ILE P 132      19.511   8.570 -18.230  0.00  0.00      PROA C  
ATOM   2248  HN  ILE P 132      22.631   6.641 -16.146  0.00  0.00      PROA H  
ATOM   2249  HA  ILE P 132      20.236   5.041 -15.101  0.00  0.00      PROA H  
ATOM   2250  HB  ILE P 132      19.104   6.194 -17.388  0.00  0.00      PROA H  
ATOM   2251 HG11 ILE P 132      21.154   7.111 -18.151  0.00  0.00      PROA H  
ATOM   2252 HG12 ILE P 132      21.092   8.317 -16.755  0.00  0.00      PROA H  
ATOM   2253 HG21 ILE P 132      18.165   7.898 -15.819  0.00  0.00      PROA H  
ATOM   2254 HG22 ILE P 132      19.431   7.544 -14.661  0.00  0.00      PROA H  
ATOM   2255 HG23 ILE P 132      18.279   6.249 -15.367  0.00  0.00      PROA H  
ATOM   2256  HD1 ILE P 132      18.807   9.093 -17.549  0.00  0.00      PROA H  
ATOM   2257  HD2 ILE P 132      18.825   7.867 -18.749  0.00  0.00      PROA H  
ATOM   2258  HD3 ILE P 132      20.075   9.282 -18.871  0.00  0.00      PROA H  
ATOM   2259  N   GLU P 133      22.241   4.045 -17.192  0.00  0.00      PROA N  
ATOM   2260  CA  GLU P 133      22.583   2.924 -18.073  0.00  0.00      PROA C  
ATOM   2261  C   GLU P 133      22.057   1.525 -17.707  0.00  0.00      PROA C  
ATOM   2262  O   GLU P 133      21.705   0.640 -18.533  0.00  0.00      PROA O  
ATOM   2263  CB  GLU P 133      24.148   2.773 -18.217  0.00  0.00      PROA C  
ATOM   2264  CG  GLU P 133      24.757   4.066 -18.781  0.00  0.00      PROA C  
ATOM   2265  CD  GLU P 133      26.038   3.803 -19.547  0.00  0.00      PROA C  
ATOM   2266  OE1 GLU P 133      26.120   3.394 -20.664  0.00  0.00      PROA O  
ATOM   2267  OE2 GLU P 133      27.063   4.215 -18.902  0.00  0.00      PROA O1-
ATOM   2268  HN  GLU P 133      22.956   4.414 -16.604  0.00  0.00      PROA H  
ATOM   2269  HA  GLU P 133      22.130   3.141 -19.029  0.00  0.00      PROA H  
ATOM   2270  HB1 GLU P 133      24.310   1.883 -18.861  0.00  0.00      PROA H  
ATOM   2271  HB2 GLU P 133      24.600   2.471 -17.249  0.00  0.00      PROA H  
ATOM   2272  HG1 GLU P 133      24.946   4.759 -17.933  0.00  0.00      PROA H  
ATOM   2273  HG2 GLU P 133      24.111   4.547 -19.546  0.00  0.00      PROA H  
ATOM   2274  N   TYR P 134      21.985   1.218 -16.369  0.00  0.00      PROA N  
ATOM   2275  CA  TYR P 134      21.636  -0.048 -15.837  0.00  0.00      PROA C  
ATOM   2276  C   TYR P 134      20.473  -0.031 -14.858  0.00  0.00      PROA C  
ATOM   2277  O   TYR P 134      20.393   0.713 -13.848  0.00  0.00      PROA O  
ATOM   2278  CB  TYR P 134      22.783  -0.725 -14.992  0.00  0.00      PROA C  
ATOM   2279  CG  TYR P 134      24.048  -0.743 -15.715  0.00  0.00      PROA C  
ATOM   2280  CD1 TYR P 134      24.230  -1.503 -16.785  0.00  0.00      PROA C  
ATOM   2281  CD2 TYR P 134      25.141   0.019 -15.251  0.00  0.00      PROA C  
ATOM   2282  CE1 TYR P 134      25.327  -1.409 -17.657  0.00  0.00      PROA C  
ATOM   2283  CE2 TYR P 134      26.285   0.171 -16.085  0.00  0.00      PROA C  
ATOM   2284  CZ  TYR P 134      26.383  -0.485 -17.323  0.00  0.00      PROA C  
ATOM   2285  OH  TYR P 134      27.596  -0.334 -18.034  0.00  0.00      PROA O  
ATOM   2286  HN  TYR P 134      22.247   1.919 -15.710  0.00  0.00      PROA H  
ATOM   2287  HA  TYR P 134      21.465  -0.775 -16.617  0.00  0.00      PROA H  
ATOM   2288  HB1 TYR P 134      22.599  -1.784 -14.710  0.00  0.00      PROA H  
ATOM   2289  HB2 TYR P 134      23.026  -0.268 -14.009  0.00  0.00      PROA H  
ATOM   2290  HD1 TYR P 134      23.417  -2.132 -17.114  0.00  0.00      PROA H  
ATOM   2291  HD2 TYR P 134      25.200   0.425 -14.252  0.00  0.00      PROA H  
ATOM   2292  HE1 TYR P 134      25.516  -1.956 -18.569  0.00  0.00      PROA H  
ATOM   2293  HE2 TYR P 134      27.113   0.790 -15.772  0.00  0.00      PROA H  
ATOM   2294  HH  TYR P 134      28.208  -0.083 -17.338  0.00  0.00      PROA H  
ATOM   2295  N   GLY P 135      19.469  -0.864 -15.115  0.00  0.00      PROA N  
ATOM   2296  CA  GLY P 135      18.256  -1.173 -14.371  0.00  0.00      PROA C  
ATOM   2297  C   GLY P 135      18.428  -1.631 -12.947  0.00  0.00      PROA C  
ATOM   2298  O   GLY P 135      17.833  -1.127 -12.044  0.00  0.00      PROA O  
ATOM   2299  HN  GLY P 135      19.470  -1.288 -16.017  0.00  0.00      PROA H  
ATOM   2300  HA1 GLY P 135      17.830  -1.964 -14.971  0.00  0.00      PROA H  
ATOM   2301  HA2 GLY P 135      17.700  -0.255 -14.251  0.00  0.00      PROA H  
ATOM   2302  N   ALA P 136      19.373  -2.549 -12.612  0.00  0.00      PROA N  
ATOM   2303  CA  ALA P 136      19.785  -2.928 -11.346  0.00  0.00      PROA C  
ATOM   2304  C   ALA P 136      20.271  -1.711 -10.501  0.00  0.00      PROA C  
ATOM   2305  O   ALA P 136      20.032  -1.631  -9.269  0.00  0.00      PROA O  
ATOM   2306  CB  ALA P 136      20.902  -3.970 -11.377  0.00  0.00      PROA C  
ATOM   2307  HN  ALA P 136      19.794  -3.134 -13.300  0.00  0.00      PROA H  
ATOM   2308  HA  ALA P 136      18.902  -3.249 -10.813  0.00  0.00      PROA H  
ATOM   2309  HB1 ALA P 136      21.853  -3.582 -11.801  0.00  0.00      PROA H  
ATOM   2310  HB2 ALA P 136      20.631  -4.912 -11.901  0.00  0.00      PROA H  
ATOM   2311  HB3 ALA P 136      21.201  -4.232 -10.340  0.00  0.00      PROA H  
ATOM   2312  N   ALA P 137      21.099  -0.832 -11.090  0.00  0.00      PROA N  
ATOM   2313  CA  ALA P 137      21.688   0.300 -10.354  0.00  0.00      PROA C  
ATOM   2314  C   ALA P 137      20.675   1.389  -9.977  0.00  0.00      PROA C  
ATOM   2315  O   ALA P 137      20.846   1.939  -8.911  0.00  0.00      PROA O  
ATOM   2316  CB  ALA P 137      22.860   0.973 -11.193  0.00  0.00      PROA C  
ATOM   2317  HN  ALA P 137      21.219  -0.919 -12.076  0.00  0.00      PROA H  
ATOM   2318  HA  ALA P 137      22.123   0.094  -9.387  0.00  0.00      PROA H  
ATOM   2319  HB1 ALA P 137      23.246   1.806 -10.566  0.00  0.00      PROA H  
ATOM   2320  HB2 ALA P 137      22.357   1.358 -12.105  0.00  0.00      PROA H  
ATOM   2321  HB3 ALA P 137      23.672   0.296 -11.532  0.00  0.00      PROA H  
ATOM   2322  N   VAL P 138      19.582   1.563 -10.804  0.00  0.00      PROA N  
ATOM   2323  CA  VAL P 138      18.488   2.447 -10.586  0.00  0.00      PROA C  
ATOM   2324  C   VAL P 138      17.638   1.946  -9.427  0.00  0.00      PROA C  
ATOM   2325  O   VAL P 138      17.244   2.641  -8.456  0.00  0.00      PROA O  
ATOM   2326  CB  VAL P 138      17.601   2.784 -11.827  0.00  0.00      PROA C  
ATOM   2327  CG1 VAL P 138      16.328   3.577 -11.472  0.00  0.00      PROA C  
ATOM   2328  CG2 VAL P 138      18.485   3.553 -12.796  0.00  0.00      PROA C  
ATOM   2329  HN  VAL P 138      19.484   0.921 -11.560  0.00  0.00      PROA H  
ATOM   2330  HA  VAL P 138      18.911   3.391 -10.277  0.00  0.00      PROA H  
ATOM   2331  HB  VAL P 138      17.477   1.818 -12.360  0.00  0.00      PROA H  
ATOM   2332 HG11 VAL P 138      16.542   4.572 -11.028  0.00  0.00      PROA H  
ATOM   2333 HG12 VAL P 138      15.707   3.029 -10.732  0.00  0.00      PROA H  
ATOM   2334 HG13 VAL P 138      15.799   3.797 -12.424  0.00  0.00      PROA H  
ATOM   2335 HG21 VAL P 138      17.988   3.830 -13.750  0.00  0.00      PROA H  
ATOM   2336 HG22 VAL P 138      19.342   2.885 -13.027  0.00  0.00      PROA H  
ATOM   2337 HG23 VAL P 138      18.908   4.495 -12.387  0.00  0.00      PROA H  
ATOM   2338  N   LEU P 139      17.370   0.597  -9.362  0.00  0.00      PROA N  
ATOM   2339  CA  LEU P 139      16.620  -0.128  -8.283  0.00  0.00      PROA C  
ATOM   2340  C   LEU P 139      17.331  -0.062  -6.902  0.00  0.00      PROA C  
ATOM   2341  O   LEU P 139      16.699   0.180  -5.873  0.00  0.00      PROA O  
ATOM   2342  CB  LEU P 139      16.252  -1.522  -8.826  0.00  0.00      PROA C  
ATOM   2343  CG  LEU P 139      15.174  -1.687  -9.944  0.00  0.00      PROA C  
ATOM   2344  CD1 LEU P 139      15.195  -3.129 -10.412  0.00  0.00      PROA C  
ATOM   2345  CD2 LEU P 139      13.700  -1.328  -9.424  0.00  0.00      PROA C  
ATOM   2346  HN  LEU P 139      17.662   0.041 -10.136  0.00  0.00      PROA H  
ATOM   2347  HA  LEU P 139      15.642   0.298  -8.116  0.00  0.00      PROA H  
ATOM   2348  HB1 LEU P 139      15.856  -2.109  -7.970  0.00  0.00      PROA H  
ATOM   2349  HB2 LEU P 139      17.116  -2.144  -9.143  0.00  0.00      PROA H  
ATOM   2350  HG  LEU P 139      15.446  -1.064 -10.823  0.00  0.00      PROA H  
ATOM   2351 HD11 LEU P 139      14.321  -3.368 -11.054  0.00  0.00      PROA H  
ATOM   2352 HD12 LEU P 139      15.258  -3.851  -9.570  0.00  0.00      PROA H  
ATOM   2353 HD13 LEU P 139      16.061  -3.300 -11.087  0.00  0.00      PROA H  
ATOM   2354 HD21 LEU P 139      13.295  -1.973  -8.615  0.00  0.00      PROA H  
ATOM   2355 HD22 LEU P 139      13.093  -1.479 -10.342  0.00  0.00      PROA H  
ATOM   2356 HD23 LEU P 139      13.717  -0.230  -9.251  0.00  0.00      PROA H  
ATOM   2357  N   VAL P 140      18.678  -0.143  -6.863  0.00  0.00      PROA N  
ATOM   2358  CA  VAL P 140      19.495   0.131  -5.697  0.00  0.00      PROA C  
ATOM   2359  C   VAL P 140      19.502   1.631  -5.288  0.00  0.00      PROA C  
ATOM   2360  O   VAL P 140      19.384   2.005  -4.158  0.00  0.00      PROA O  
ATOM   2361  CB  VAL P 140      20.918  -0.268  -6.085  0.00  0.00      PROA C  
ATOM   2362  CG1 VAL P 140      21.849   0.265  -5.057  0.00  0.00      PROA C  
ATOM   2363  CG2 VAL P 140      21.158  -1.824  -6.025  0.00  0.00      PROA C  
ATOM   2364  HN  VAL P 140      19.182  -0.455  -7.665  0.00  0.00      PROA H  
ATOM   2365  HA  VAL P 140      19.108  -0.429  -4.859  0.00  0.00      PROA H  
ATOM   2366  HB  VAL P 140      21.250   0.032  -7.102  0.00  0.00      PROA H  
ATOM   2367 HG11 VAL P 140      21.415  -0.026  -4.076  0.00  0.00      PROA H  
ATOM   2368 HG12 VAL P 140      21.877   1.374  -5.117  0.00  0.00      PROA H  
ATOM   2369 HG13 VAL P 140      22.917  -0.039  -5.045  0.00  0.00      PROA H  
ATOM   2370 HG21 VAL P 140      20.921  -2.137  -4.986  0.00  0.00      PROA H  
ATOM   2371 HG22 VAL P 140      22.210  -2.181  -5.997  0.00  0.00      PROA H  
ATOM   2372 HG23 VAL P 140      20.495  -2.345  -6.748  0.00  0.00      PROA H  
ATOM   2373  N   LEU P 141      19.564   2.543  -6.305  0.00  0.00      PROA N  
ATOM   2374  CA  LEU P 141      19.510   4.002  -6.188  0.00  0.00      PROA C  
ATOM   2375  C   LEU P 141      18.238   4.468  -5.453  0.00  0.00      PROA C  
ATOM   2376  O   LEU P 141      18.303   5.290  -4.508  0.00  0.00      PROA O  
ATOM   2377  CB  LEU P 141      19.775   4.639  -7.597  0.00  0.00      PROA C  
ATOM   2378  CG  LEU P 141      19.796   6.202  -7.720  0.00  0.00      PROA C  
ATOM   2379  CD1 LEU P 141      20.628   6.971  -6.635  0.00  0.00      PROA C  
ATOM   2380  CD2 LEU P 141      20.347   6.711  -9.092  0.00  0.00      PROA C  
ATOM   2381  HN  LEU P 141      19.689   2.164  -7.219  0.00  0.00      PROA H  
ATOM   2382  HA  LEU P 141      20.362   4.205  -5.557  0.00  0.00      PROA H  
ATOM   2383  HB1 LEU P 141      19.092   4.233  -8.373  0.00  0.00      PROA H  
ATOM   2384  HB2 LEU P 141      20.815   4.309  -7.806  0.00  0.00      PROA H  
ATOM   2385  HG  LEU P 141      18.809   6.702  -7.623  0.00  0.00      PROA H  
ATOM   2386 HD11 LEU P 141      21.726   6.865  -6.766  0.00  0.00      PROA H  
ATOM   2387 HD12 LEU P 141      20.461   6.601  -5.600  0.00  0.00      PROA H  
ATOM   2388 HD13 LEU P 141      20.424   8.063  -6.655  0.00  0.00      PROA H  
ATOM   2389 HD21 LEU P 141      20.797   7.727  -9.086  0.00  0.00      PROA H  
ATOM   2390 HD22 LEU P 141      19.508   6.750  -9.819  0.00  0.00      PROA H  
ATOM   2391 HD23 LEU P 141      21.167   5.983  -9.271  0.00  0.00      PROA H  
ATOM   2392  N   LEU P 142      17.055   3.882  -5.808  0.00  0.00      PROA N  
ATOM   2393  CA  LEU P 142      15.837   4.324  -5.248  0.00  0.00      PROA C  
ATOM   2394  C   LEU P 142      15.878   4.092  -3.752  0.00  0.00      PROA C  
ATOM   2395  O   LEU P 142      15.534   4.895  -2.853  0.00  0.00      PROA O  
ATOM   2396  CB  LEU P 142      14.655   3.693  -5.992  0.00  0.00      PROA C  
ATOM   2397  CG  LEU P 142      14.460   4.176  -7.437  0.00  0.00      PROA C  
ATOM   2398  CD1 LEU P 142      13.518   3.362  -8.338  0.00  0.00      PROA C  
ATOM   2399  CD2 LEU P 142      13.971   5.685  -7.385  0.00  0.00      PROA C  
ATOM   2400  HN  LEU P 142      16.974   3.236  -6.563  0.00  0.00      PROA H  
ATOM   2401  HA  LEU P 142      15.817   5.391  -5.414  0.00  0.00      PROA H  
ATOM   2402  HB1 LEU P 142      13.678   3.648  -5.465  0.00  0.00      PROA H  
ATOM   2403  HB2 LEU P 142      14.840   2.611  -6.167  0.00  0.00      PROA H  
ATOM   2404  HG  LEU P 142      15.463   4.391  -7.864  0.00  0.00      PROA H  
ATOM   2405 HD11 LEU P 142      13.495   3.850  -9.336  0.00  0.00      PROA H  
ATOM   2406 HD12 LEU P 142      12.503   3.281  -7.893  0.00  0.00      PROA H  
ATOM   2407 HD13 LEU P 142      13.857   2.348  -8.638  0.00  0.00      PROA H  
ATOM   2408 HD21 LEU P 142      14.621   6.313  -6.739  0.00  0.00      PROA H  
ATOM   2409 HD22 LEU P 142      12.930   5.600  -7.007  0.00  0.00      PROA H  
ATOM   2410 HD23 LEU P 142      13.913   6.157  -8.389  0.00  0.00      PROA H  
ATOM   2411  N   VAL P 143      16.371   2.866  -3.441  0.00  0.00      PROA N  
ATOM   2412  CA  VAL P 143      16.564   2.393  -2.062  0.00  0.00      PROA C  
ATOM   2413  C   VAL P 143      17.560   3.289  -1.279  0.00  0.00      PROA C  
ATOM   2414  O   VAL P 143      17.415   3.557  -0.098  0.00  0.00      PROA O  
ATOM   2415  CB  VAL P 143      16.842   0.864  -1.948  0.00  0.00      PROA C  
ATOM   2416  CG1 VAL P 143      17.327   0.489  -0.504  0.00  0.00      PROA C  
ATOM   2417  CG2 VAL P 143      15.676   0.051  -2.417  0.00  0.00      PROA C  
ATOM   2418  HN  VAL P 143      16.914   2.338  -4.089  0.00  0.00      PROA H  
ATOM   2419  HA  VAL P 143      15.607   2.513  -1.575  0.00  0.00      PROA H  
ATOM   2420  HB  VAL P 143      17.826   0.799  -2.459  0.00  0.00      PROA H  
ATOM   2421 HG11 VAL P 143      16.797   1.038   0.303  0.00  0.00      PROA H  
ATOM   2422 HG12 VAL P 143      18.436   0.557  -0.488  0.00  0.00      PROA H  
ATOM   2423 HG13 VAL P 143      17.174  -0.609  -0.433  0.00  0.00      PROA H  
ATOM   2424 HG21 VAL P 143      14.713   0.410  -1.996  0.00  0.00      PROA H  
ATOM   2425 HG22 VAL P 143      15.953  -1.001  -2.191  0.00  0.00      PROA H  
ATOM   2426 HG23 VAL P 143      15.483   0.234  -3.496  0.00  0.00      PROA H  
ATOM   2427  N   CYS P 144      18.653   3.679  -1.963  0.00  0.00      PROA N  
ATOM   2428  CA  CYS P 144      19.625   4.533  -1.404  0.00  0.00      PROA C  
ATOM   2429  C   CYS P 144      19.121   5.890  -1.091  0.00  0.00      PROA C  
ATOM   2430  O   CYS P 144      19.265   6.405  -0.003  0.00  0.00      PROA O  
ATOM   2431  CB  CYS P 144      20.874   4.646  -2.296  0.00  0.00      PROA C  
ATOM   2432  SG  CYS P 144      21.819   3.090  -2.123  0.00  0.00      PROA S  
ATOM   2433  HN  CYS P 144      18.823   3.207  -2.824  0.00  0.00      PROA H  
ATOM   2434  HA  CYS P 144      20.025   4.100  -0.499  0.00  0.00      PROA H  
ATOM   2435  HB1 CYS P 144      21.578   5.400  -1.883  0.00  0.00      PROA H  
ATOM   2436  HB2 CYS P 144      20.715   4.786  -3.386  0.00  0.00      PROA H  
ATOM   2437  HG1 CYS P 144      20.932   2.474  -2.891  0.00  0.00      PROA H  
ATOM   2438  N   VAL P 145      18.285   6.427  -2.025  0.00  0.00      PROA N  
ATOM   2439  CA  VAL P 145      17.546   7.665  -1.902  0.00  0.00      PROA C  
ATOM   2440  C   VAL P 145      16.518   7.691  -0.775  0.00  0.00      PROA C  
ATOM   2441  O   VAL P 145      16.394   8.638  -0.005  0.00  0.00      PROA O  
ATOM   2442  CB  VAL P 145      17.061   8.196  -3.289  0.00  0.00      PROA C  
ATOM   2443  CG1 VAL P 145      16.029   9.341  -3.180  0.00  0.00      PROA C  
ATOM   2444  CG2 VAL P 145      18.287   8.641  -4.104  0.00  0.00      PROA C  
ATOM   2445  HN  VAL P 145      18.258   5.921  -2.883  0.00  0.00      PROA H  
ATOM   2446  HA  VAL P 145      18.228   8.409  -1.519  0.00  0.00      PROA H  
ATOM   2447  HB  VAL P 145      16.671   7.306  -3.828  0.00  0.00      PROA H  
ATOM   2448 HG11 VAL P 145      15.674   9.650  -4.186  0.00  0.00      PROA H  
ATOM   2449 HG12 VAL P 145      16.572  10.228  -2.790  0.00  0.00      PROA H  
ATOM   2450 HG13 VAL P 145      15.178   9.040  -2.532  0.00  0.00      PROA H  
ATOM   2451 HG21 VAL P 145      17.847   8.796  -5.113  0.00  0.00      PROA H  
ATOM   2452 HG22 VAL P 145      19.086   7.869  -4.127  0.00  0.00      PROA H  
ATOM   2453 HG23 VAL P 145      18.691   9.661  -3.930  0.00  0.00      PROA H  
ATOM   2454  N   PHE P 146      15.791   6.595  -0.670  0.00  0.00      PROA N  
ATOM   2455  CA  PHE P 146      14.885   6.326   0.448  0.00  0.00      PROA C  
ATOM   2456  C   PHE P 146      15.567   6.273   1.761  0.00  0.00      PROA C  
ATOM   2457  O   PHE P 146      15.180   6.977   2.741  0.00  0.00      PROA O  
ATOM   2458  CB  PHE P 146      14.010   5.059   0.097  0.00  0.00      PROA C  
ATOM   2459  CG  PHE P 146      13.014   4.542   1.120  0.00  0.00      PROA C  
ATOM   2460  CD1 PHE P 146      13.444   3.768   2.222  0.00  0.00      PROA C  
ATOM   2461  CD2 PHE P 146      11.700   4.869   0.931  0.00  0.00      PROA C  
ATOM   2462  CE1 PHE P 146      12.461   3.366   3.185  0.00  0.00      PROA C  
ATOM   2463  CE2 PHE P 146      10.741   4.550   1.975  0.00  0.00      PROA C  
ATOM   2464  CZ  PHE P 146      11.077   3.725   3.108  0.00  0.00      PROA C  
ATOM   2465  HN  PHE P 146      15.982   5.927  -1.386  0.00  0.00      PROA H  
ATOM   2466  HA  PHE P 146      14.252   7.199   0.504  0.00  0.00      PROA H  
ATOM   2467  HB1 PHE P 146      14.626   4.161  -0.121  0.00  0.00      PROA H  
ATOM   2468  HB2 PHE P 146      13.502   5.319  -0.857  0.00  0.00      PROA H  
ATOM   2469  HD1 PHE P 146      14.475   3.501   2.403  0.00  0.00      PROA H  
ATOM   2470  HD2 PHE P 146      11.270   5.544   0.206  0.00  0.00      PROA H  
ATOM   2471  HE1 PHE P 146      12.826   2.992   4.131  0.00  0.00      PROA H  
ATOM   2472  HE2 PHE P 146       9.676   4.726   1.957  0.00  0.00      PROA H  
ATOM   2473  HZ  PHE P 146      10.419   3.227   3.805  0.00  0.00      PROA H  
ATOM   2474  N   GLY P 147      16.695   5.469   1.816  0.00  0.00      PROA N  
ATOM   2475  CA  GLY P 147      17.568   5.443   2.995  0.00  0.00      PROA C  
ATOM   2476  C   GLY P 147      18.047   6.824   3.478  0.00  0.00      PROA C  
ATOM   2477  O   GLY P 147      18.168   7.122   4.667  0.00  0.00      PROA O  
ATOM   2478  HN  GLY P 147      16.888   4.798   1.104  0.00  0.00      PROA H  
ATOM   2479  HA1 GLY P 147      18.473   4.919   2.723  0.00  0.00      PROA H  
ATOM   2480  HA2 GLY P 147      17.019   5.030   3.828  0.00  0.00      PROA H  
ATOM   2481  N   LEU P 148      18.362   7.675   2.471  0.00  0.00      PROA N  
ATOM   2482  CA  LEU P 148      18.748   9.056   2.717  0.00  0.00      PROA C  
ATOM   2483  C   LEU P 148      17.682  10.020   3.187  0.00  0.00      PROA C  
ATOM   2484  O   LEU P 148      17.968  10.718   4.133  0.00  0.00      PROA O  
ATOM   2485  CB  LEU P 148      19.243   9.661   1.332  0.00  0.00      PROA C  
ATOM   2486  CG  LEU P 148      19.872  11.077   1.294  0.00  0.00      PROA C  
ATOM   2487  CD1 LEU P 148      21.193  11.132   2.108  0.00  0.00      PROA C  
ATOM   2488  CD2 LEU P 148      20.028  11.576  -0.153  0.00  0.00      PROA C  
ATOM   2489  HN  LEU P 148      18.354   7.291   1.551  0.00  0.00      PROA H  
ATOM   2490  HA  LEU P 148      19.621   9.068   3.353  0.00  0.00      PROA H  
ATOM   2491  HB1 LEU P 148      18.397   9.704   0.613  0.00  0.00      PROA H  
ATOM   2492  HB2 LEU P 148      20.017   9.002   0.883  0.00  0.00      PROA H  
ATOM   2493  HG  LEU P 148      19.172  11.766   1.813  0.00  0.00      PROA H  
ATOM   2494 HD11 LEU P 148      22.050  10.574   1.673  0.00  0.00      PROA H  
ATOM   2495 HD12 LEU P 148      21.107  10.676   3.118  0.00  0.00      PROA H  
ATOM   2496 HD13 LEU P 148      21.521  12.186   2.229  0.00  0.00      PROA H  
ATOM   2497 HD21 LEU P 148      20.835  10.893  -0.494  0.00  0.00      PROA H  
ATOM   2498 HD22 LEU P 148      20.319  12.648  -0.192  0.00  0.00      PROA H  
ATOM   2499 HD23 LEU P 148      19.154  11.285  -0.774  0.00  0.00      PROA H  
ATOM   2500  N   ALA P 149      16.456   9.992   2.525  0.00  0.00      PROA N  
ATOM   2501  CA  ALA P 149      15.328  10.638   2.963  0.00  0.00      PROA C  
ATOM   2502  C   ALA P 149      14.864  10.262   4.415  0.00  0.00      PROA C  
ATOM   2503  O   ALA P 149      14.520  11.148   5.179  0.00  0.00      PROA O  
ATOM   2504  CB  ALA P 149      14.115  10.440   2.058  0.00  0.00      PROA C  
ATOM   2505  HN  ALA P 149      16.406   9.300   1.810  0.00  0.00      PROA H  
ATOM   2506  HA  ALA P 149      15.517  11.699   3.037  0.00  0.00      PROA H  
ATOM   2507  HB1 ALA P 149      13.288  11.118   2.360  0.00  0.00      PROA H  
ATOM   2508  HB2 ALA P 149      13.705   9.407   2.080  0.00  0.00      PROA H  
ATOM   2509  HB3 ALA P 149      14.259  10.779   1.010  0.00  0.00      PROA H  
ATOM   2510  N   ALA P 150      14.869   9.030   4.782  0.00  0.00      PROA N  
ATOM   2511  CA  ALA P 150      14.584   8.674   6.178  0.00  0.00      PROA C  
ATOM   2512  C   ALA P 150      15.559   9.209   7.207  0.00  0.00      PROA C  
ATOM   2513  O   ALA P 150      15.232   9.796   8.232  0.00  0.00      PROA O  
ATOM   2514  CB  ALA P 150      14.547   7.082   6.150  0.00  0.00      PROA C  
ATOM   2515  HN  ALA P 150      15.118   8.288   4.164  0.00  0.00      PROA H  
ATOM   2516  HA  ALA P 150      13.591   8.934   6.515  0.00  0.00      PROA H  
ATOM   2517  HB1 ALA P 150      13.780   6.817   5.391  0.00  0.00      PROA H  
ATOM   2518  HB2 ALA P 150      14.232   6.713   7.149  0.00  0.00      PROA H  
ATOM   2519  HB3 ALA P 150      15.552   6.758   5.803  0.00  0.00      PROA H  
ATOM   2520  N   HSD P 151      16.881   9.117   6.868  0.00  0.00      PROA N  
ATOM   2521  CA  HSD P 151      17.930   9.555   7.739  0.00  0.00      PROA C  
ATOM   2522  C   HSD P 151      17.879  11.041   7.922  0.00  0.00      PROA C  
ATOM   2523  O   HSD P 151      18.104  11.500   9.067  0.00  0.00      PROA O  
ATOM   2524  CB  HSD P 151      19.330   9.081   7.275  0.00  0.00      PROA C  
ATOM   2525  CG  HSD P 151      20.481   9.547   8.153  0.00  0.00      PROA C  
ATOM   2526  CD2 HSD P 151      21.217   8.748   8.928  0.00  0.00      PROA C  
ATOM   2527  ND1 HSD P 151      20.982  10.824   8.216  0.00  0.00      PROA N  
ATOM   2528  CE1 HSD P 151      22.059  10.702   9.132  0.00  0.00      PROA C  
ATOM   2529  NE2 HSD P 151      22.282   9.452   9.498  0.00  0.00      PROA N  
ATOM   2530  HN  HSD P 151      17.052   8.503   6.101  0.00  0.00      PROA H  
ATOM   2531  HA  HSD P 151      17.731   9.097   8.696  0.00  0.00      PROA H  
ATOM   2532  HB1 HSD P 151      19.511   9.394   6.224  0.00  0.00      PROA H  
ATOM   2533  HB2 HSD P 151      19.307   7.997   7.516  0.00  0.00      PROA H  
ATOM   2534  HD1 HSD P 151      20.741  11.535   7.556  0.00  0.00      PROA H  
ATOM   2535  HD2 HSD P 151      21.242   7.696   9.186  0.00  0.00      PROA H  
ATOM   2536  HE1 HSD P 151      22.818  11.460   9.325  0.00  0.00      PROA H  
ATOM   2537  N   TRP P 152      17.654  11.833   6.901  0.00  0.00      PROA N  
ATOM   2538  CA  TRP P 152      17.510  13.322   6.940  0.00  0.00      PROA C  
ATOM   2539  C   TRP P 152      16.337  13.777   7.782  0.00  0.00      PROA C  
ATOM   2540  O   TRP P 152      16.337  14.775   8.485  0.00  0.00      PROA O  
ATOM   2541  CB  TRP P 152      17.419  13.886   5.497  0.00  0.00      PROA C  
ATOM   2542  CG  TRP P 152      18.779  14.233   5.005  0.00  0.00      PROA C  
ATOM   2543  CD1 TRP P 152      19.647  13.516   4.251  0.00  0.00      PROA C  
ATOM   2544  CD2 TRP P 152      19.471  15.467   5.392  0.00  0.00      PROA C  
ATOM   2545  CE2 TRP P 152      20.649  15.492   4.660  0.00  0.00      PROA C  
ATOM   2546  CE3 TRP P 152      19.087  16.585   6.127  0.00  0.00      PROA C  
ATOM   2547  NE1 TRP P 152      20.760  14.327   3.986  0.00  0.00      PROA N  
ATOM   2548  CZ2 TRP P 152      21.467  16.609   4.565  0.00  0.00      PROA C  
ATOM   2549  CZ3 TRP P 152      19.894  17.728   6.081  0.00  0.00      PROA C  
ATOM   2550  CH2 TRP P 152      21.042  17.729   5.317  0.00  0.00      PROA C  
ATOM   2551  HN  TRP P 152      17.409  11.525   5.985  0.00  0.00      PROA H  
ATOM   2552  HA  TRP P 152      18.353  13.793   7.424  0.00  0.00      PROA H  
ATOM   2553  HB1 TRP P 152      16.836  14.832   5.528  0.00  0.00      PROA H  
ATOM   2554  HB2 TRP P 152      16.925  13.099   4.889  0.00  0.00      PROA H  
ATOM   2555  HD1 TRP P 152      19.645  12.527   3.817  0.00  0.00      PROA H  
ATOM   2556  HE1 TRP P 152      21.680  14.043   3.832  0.00  0.00      PROA H  
ATOM   2557  HE3 TRP P 152      18.173  16.624   6.702  0.00  0.00      PROA H  
ATOM   2558  HZ2 TRP P 152      22.360  16.612   3.956  0.00  0.00      PROA H  
ATOM   2559  HZ3 TRP P 152      19.554  18.555   6.686  0.00  0.00      PROA H  
ATOM   2560  HH2 TRP P 152      21.540  18.674   5.153  0.00  0.00      PROA H  
ATOM   2561  N   MET P 153      15.183  13.030   7.687  0.00  0.00      PROA N  
ATOM   2562  CA  MET P 153      14.063  13.177   8.547  0.00  0.00      PROA C  
ATOM   2563  C   MET P 153      14.276  12.908   9.967  0.00  0.00      PROA C  
ATOM   2564  O   MET P 153      13.968  13.618  10.903  0.00  0.00      PROA O  
ATOM   2565  CB  MET P 153      12.738  12.453   7.990  0.00  0.00      PROA C  
ATOM   2566  CG  MET P 153      12.181  13.085   6.765  0.00  0.00      PROA C  
ATOM   2567  SD  MET P 153      10.818  12.233   5.896  0.00  0.00      PROA S  
ATOM   2568  CE  MET P 153      11.312  10.504   5.951  0.00  0.00      PROA C  
ATOM   2569  HN  MET P 153      15.090  12.418   6.906  0.00  0.00      PROA H  
ATOM   2570  HA  MET P 153      13.809  14.222   8.647  0.00  0.00      PROA H  
ATOM   2571  HB1 MET P 153      12.007  12.429   8.827  0.00  0.00      PROA H  
ATOM   2572  HB2 MET P 153      13.035  11.438   7.650  0.00  0.00      PROA H  
ATOM   2573  HG1 MET P 153      12.967  13.160   5.982  0.00  0.00      PROA H  
ATOM   2574  HG2 MET P 153      11.928  14.128   7.053  0.00  0.00      PROA H  
ATOM   2575  HE1 MET P 153      12.280  10.387   5.418  0.00  0.00      PROA H  
ATOM   2576  HE2 MET P 153      10.565   9.805   5.517  0.00  0.00      PROA H  
ATOM   2577  HE3 MET P 153      11.403  10.217   7.020  0.00  0.00      PROA H  
ATOM   2578  N   ALA P 154      15.059  11.836  10.286  0.00  0.00      PROA N  
ATOM   2579  CA  ALA P 154      15.467  11.518  11.699  0.00  0.00      PROA C  
ATOM   2580  C   ALA P 154      16.375  12.530  12.378  0.00  0.00      PROA C  
ATOM   2581  O   ALA P 154      16.145  12.922  13.526  0.00  0.00      PROA O  
ATOM   2582  CB  ALA P 154      16.271  10.191  11.538  0.00  0.00      PROA C  
ATOM   2583  HN  ALA P 154      15.379  11.320   9.496  0.00  0.00      PROA H  
ATOM   2584  HA  ALA P 154      14.647  11.374  12.387  0.00  0.00      PROA H  
ATOM   2585  HB1 ALA P 154      17.131  10.256  10.838  0.00  0.00      PROA H  
ATOM   2586  HB2 ALA P 154      15.605   9.485  10.996  0.00  0.00      PROA H  
ATOM   2587  HB3 ALA P 154      16.466   9.837  12.573  0.00  0.00      PROA H  
ATOM   2588  N   CYS P 155      17.290  13.167  11.649  0.00  0.00      PROA N  
ATOM   2589  CA  CYS P 155      18.028  14.333  12.085  0.00  0.00      PROA C  
ATOM   2590  C   CYS P 155      17.153  15.521  12.604  0.00  0.00      PROA C  
ATOM   2591  O   CYS P 155      17.410  16.153  13.654  0.00  0.00      PROA O  
ATOM   2592  CB  CYS P 155      18.916  14.864  10.962  0.00  0.00      PROA C  
ATOM   2593  SG  CYS P 155      20.054  13.636  10.398  0.00  0.00      PROA S  
ATOM   2594  HN  CYS P 155      17.446  12.758  10.753  0.00  0.00      PROA H  
ATOM   2595  HA  CYS P 155      18.620  13.984  12.918  0.00  0.00      PROA H  
ATOM   2596  HB1 CYS P 155      19.534  15.753  11.207  0.00  0.00      PROA H  
ATOM   2597  HB2 CYS P 155      18.327  15.287  10.120  0.00  0.00      PROA H  
ATOM   2598  HG1 CYS P 155      19.248  12.653  10.025  0.00  0.00      PROA H  
ATOM   2599  N   ILE P 156      16.181  15.847  11.810  0.00  0.00      PROA N  
ATOM   2600  CA  ILE P 156      15.115  16.786  12.165  0.00  0.00      PROA C  
ATOM   2601  C   ILE P 156      14.220  16.372  13.344  0.00  0.00      PROA C  
ATOM   2602  O   ILE P 156      13.951  17.179  14.236  0.00  0.00      PROA O  
ATOM   2603  CB  ILE P 156      14.362  17.072  10.901  0.00  0.00      PROA C  
ATOM   2604  CG1 ILE P 156      15.265  17.688   9.762  0.00  0.00      PROA C  
ATOM   2605  CG2 ILE P 156      13.208  18.049  11.176  0.00  0.00      PROA C  
ATOM   2606  CD  ILE P 156      16.201  18.733  10.347  0.00  0.00      PROA C  
ATOM   2607  HN  ILE P 156      15.967  15.380  10.956  0.00  0.00      PROA H  
ATOM   2608  HA  ILE P 156      15.565  17.698  12.529  0.00  0.00      PROA H  
ATOM   2609  HB  ILE P 156      13.897  16.128  10.545  0.00  0.00      PROA H  
ATOM   2610 HG11 ILE P 156      14.682  18.238   8.992  0.00  0.00      PROA H  
ATOM   2611 HG12 ILE P 156      15.948  16.912   9.354  0.00  0.00      PROA H  
ATOM   2612 HG21 ILE P 156      12.425  17.587  11.816  0.00  0.00      PROA H  
ATOM   2613 HG22 ILE P 156      12.699  18.423  10.262  0.00  0.00      PROA H  
ATOM   2614 HG23 ILE P 156      13.545  18.949  11.733  0.00  0.00      PROA H  
ATOM   2615  HD1 ILE P 156      15.642  19.415  11.023  0.00  0.00      PROA H  
ATOM   2616  HD2 ILE P 156      16.788  19.346   9.631  0.00  0.00      PROA H  
ATOM   2617  HD3 ILE P 156      16.850  18.083  10.972  0.00  0.00      PROA H  
ATOM   2618  N   TRP P 157      13.898  15.071  13.477  0.00  0.00      PROA N  
ATOM   2619  CA  TRP P 157      13.112  14.550  14.584  0.00  0.00      PROA C  
ATOM   2620  C   TRP P 157      13.723  14.754  15.942  0.00  0.00      PROA C  
ATOM   2621  O   TRP P 157      13.062  15.193  16.908  0.00  0.00      PROA O  
ATOM   2622  CB  TRP P 157      12.851  13.047  14.241  0.00  0.00      PROA C  
ATOM   2623  CG  TRP P 157      12.351  12.230  15.401  0.00  0.00      PROA C  
ATOM   2624  CD1 TRP P 157      12.869  10.993  15.704  0.00  0.00      PROA C  
ATOM   2625  CD2 TRP P 157      11.262  12.462  16.320  0.00  0.00      PROA C  
ATOM   2626  CE2 TRP P 157      11.124  11.281  17.071  0.00  0.00      PROA C  
ATOM   2627  CE3 TRP P 157      10.297  13.481  16.493  0.00  0.00      PROA C  
ATOM   2628  NE1 TRP P 157      12.127  10.461  16.739  0.00  0.00      PROA N  
ATOM   2629  CZ2 TRP P 157      10.159  11.126  18.071  0.00  0.00      PROA C  
ATOM   2630  CZ3 TRP P 157       9.346  13.296  17.487  0.00  0.00      PROA C  
ATOM   2631  CH2 TRP P 157       9.239  12.105  18.187  0.00  0.00      PROA C  
ATOM   2632  HN  TRP P 157      14.127  14.434  12.744  0.00  0.00      PROA H  
ATOM   2633  HA  TRP P 157      12.218  15.151  14.664  0.00  0.00      PROA H  
ATOM   2634  HB1 TRP P 157      13.745  12.566  13.789  0.00  0.00      PROA H  
ATOM   2635  HB2 TRP P 157      12.132  12.946  13.401  0.00  0.00      PROA H  
ATOM   2636  HD1 TRP P 157      13.730  10.463  15.324  0.00  0.00      PROA H  
ATOM   2637  HE1 TRP P 157      12.405   9.708  17.294  0.00  0.00      PROA H  
ATOM   2638  HE3 TRP P 157      10.249  14.382  15.900  0.00  0.00      PROA H  
ATOM   2639  HZ2 TRP P 157      10.060  10.311  18.773  0.00  0.00      PROA H  
ATOM   2640  HZ3 TRP P 157       8.647  14.117  17.536  0.00  0.00      PROA H  
ATOM   2641  HH2 TRP P 157       8.610  11.984  19.056  0.00  0.00      PROA H  
ATOM   2642  N   TYR P 158      15.003  14.339  16.105  0.00  0.00      PROA N  
ATOM   2643  CA  TYR P 158      15.862  14.694  17.222  0.00  0.00      PROA C  
ATOM   2644  C   TYR P 158      15.924  16.192  17.434  0.00  0.00      PROA C  
ATOM   2645  O   TYR P 158      15.839  16.697  18.565  0.00  0.00      PROA O  
ATOM   2646  CB  TYR P 158      17.269  14.104  16.995  0.00  0.00      PROA C  
ATOM   2647  CG  TYR P 158      18.262  14.311  18.147  0.00  0.00      PROA C  
ATOM   2648  CD1 TYR P 158      18.494  13.214  19.033  0.00  0.00      PROA C  
ATOM   2649  CD2 TYR P 158      18.939  15.530  18.362  0.00  0.00      PROA C  
ATOM   2650  CE1 TYR P 158      19.263  13.426  20.178  0.00  0.00      PROA C  
ATOM   2651  CE2 TYR P 158      19.831  15.674  19.480  0.00  0.00      PROA C  
ATOM   2652  CZ  TYR P 158      19.973  14.653  20.391  0.00  0.00      PROA C  
ATOM   2653  OH  TYR P 158      20.952  14.645  21.418  0.00  0.00      PROA O  
ATOM   2654  HN  TYR P 158      15.455  13.852  15.362  0.00  0.00      PROA H  
ATOM   2655  HA  TYR P 158      15.303  14.267  18.042  0.00  0.00      PROA H  
ATOM   2656  HB1 TYR P 158      17.758  14.540  16.098  0.00  0.00      PROA H  
ATOM   2657  HB2 TYR P 158      17.061  13.025  16.836  0.00  0.00      PROA H  
ATOM   2658  HD1 TYR P 158      17.940  12.293  18.922  0.00  0.00      PROA H  
ATOM   2659  HD2 TYR P 158      18.851  16.376  17.695  0.00  0.00      PROA H  
ATOM   2660  HE1 TYR P 158      19.455  12.677  20.931  0.00  0.00      PROA H  
ATOM   2661  HE2 TYR P 158      20.370  16.567  19.759  0.00  0.00      PROA H  
ATOM   2662  HH  TYR P 158      20.836  13.887  21.996  0.00  0.00      PROA H  
ATOM   2663  N   SER P 159      16.016  17.040  16.358  0.00  0.00      PROA N  
ATOM   2664  CA  SER P 159      16.205  18.492  16.526  0.00  0.00      PROA C  
ATOM   2665  C   SER P 159      14.907  19.155  16.870  0.00  0.00      PROA C  
ATOM   2666  O   SER P 159      14.902  20.197  17.501  0.00  0.00      PROA O  
ATOM   2667  CB  SER P 159      16.668  19.138  15.187  0.00  0.00      PROA C  
ATOM   2668  OG  SER P 159      17.941  18.591  14.739  0.00  0.00      PROA O  
ATOM   2669  HN  SER P 159      16.055  16.700  15.421  0.00  0.00      PROA H  
ATOM   2670  HA  SER P 159      16.931  18.635  17.313  0.00  0.00      PROA H  
ATOM   2671  HB1 SER P 159      16.926  20.193  15.421  0.00  0.00      PROA H  
ATOM   2672  HB2 SER P 159      15.935  18.936  14.376  0.00  0.00      PROA H  
ATOM   2673  HG1 SER P 159      17.784  17.670  14.519  0.00  0.00      PROA H  
ATOM   2674  N   ILE P 160      13.755  18.580  16.561  0.00  0.00      PROA N  
ATOM   2675  CA  ILE P 160      12.425  18.906  17.110  0.00  0.00      PROA C  
ATOM   2676  C   ILE P 160      12.347  18.575  18.619  0.00  0.00      PROA C  
ATOM   2677  O   ILE P 160      11.865  19.347  19.409  0.00  0.00      PROA O  
ATOM   2678  CB  ILE P 160      11.380  18.181  16.226  0.00  0.00      PROA C  
ATOM   2679  CG1 ILE P 160      11.169  18.922  14.878  0.00  0.00      PROA C  
ATOM   2680  CG2 ILE P 160       9.950  18.187  16.866  0.00  0.00      PROA C  
ATOM   2681  CD  ILE P 160      10.377  20.246  14.831  0.00  0.00      PROA C  
ATOM   2682  HN  ILE P 160      13.807  17.788  15.958  0.00  0.00      PROA H  
ATOM   2683  HA  ILE P 160      12.283  19.971  17.001  0.00  0.00      PROA H  
ATOM   2684  HB  ILE P 160      11.682  17.120  16.098  0.00  0.00      PROA H  
ATOM   2685 HG11 ILE P 160      10.574  18.321  14.157  0.00  0.00      PROA H  
ATOM   2686 HG12 ILE P 160      12.161  19.098  14.409  0.00  0.00      PROA H  
ATOM   2687 HG21 ILE P 160       9.966  17.455  17.702  0.00  0.00      PROA H  
ATOM   2688 HG22 ILE P 160       9.191  18.035  16.069  0.00  0.00      PROA H  
ATOM   2689 HG23 ILE P 160       9.744  19.175  17.330  0.00  0.00      PROA H  
ATOM   2690  HD1 ILE P 160       9.310  19.973  14.972  0.00  0.00      PROA H  
ATOM   2691  HD2 ILE P 160      10.458  20.605  13.783  0.00  0.00      PROA H  
ATOM   2692  HD3 ILE P 160      10.717  20.979  15.594  0.00  0.00      PROA H  
ATOM   2693  N   GLY P 161      12.965  17.447  19.036  0.00  0.00      PROA N  
ATOM   2694  CA  GLY P 161      12.951  16.922  20.401  0.00  0.00      PROA C  
ATOM   2695  C   GLY P 161      13.977  17.597  21.347  0.00  0.00      PROA C  
ATOM   2696  O   GLY P 161      14.102  17.577  22.596  0.00  0.00      PROA O  
ATOM   2697  HN  GLY P 161      13.173  16.807  18.299  0.00  0.00      PROA H  
ATOM   2698  HA1 GLY P 161      13.167  15.864  20.416  0.00  0.00      PROA H  
ATOM   2699  HA2 GLY P 161      11.946  17.188  20.693  0.00  0.00      PROA H  
ATOM   2700  N   ASP P 162      14.897  18.414  20.748  0.00  0.00      PROA N  
ATOM   2701  CA  ASP P 162      15.982  19.232  21.221  0.00  0.00      PROA C  
ATOM   2702  C   ASP P 162      15.599  20.703  21.109  0.00  0.00      PROA C  
ATOM   2703  O   ASP P 162      16.495  21.578  21.193  0.00  0.00      PROA O  
ATOM   2704  CB  ASP P 162      17.234  18.715  20.483  0.00  0.00      PROA C  
ATOM   2705  CG  ASP P 162      18.609  19.140  21.013  0.00  0.00      PROA C  
ATOM   2706  OD1 ASP P 162      19.632  18.911  20.334  0.00  0.00      PROA O  
ATOM   2707  OD2 ASP P 162      18.676  19.592  22.183  0.00  0.00      PROA O1-
ATOM   2708  HN  ASP P 162      14.982  18.331  19.758  0.00  0.00      PROA H  
ATOM   2709  HA  ASP P 162      16.131  18.907  22.240  0.00  0.00      PROA H  
ATOM   2710  HB1 ASP P 162      17.235  19.132  19.453  0.00  0.00      PROA H  
ATOM   2711  HB2 ASP P 162      17.170  17.618  20.318  0.00  0.00      PROA H  
ATOM   2712  N   TYR P 163      14.338  20.968  20.714  0.00  0.00      PROA N  
ATOM   2713  CA  TYR P 163      13.851  22.397  20.623  0.00  0.00      PROA C  
ATOM   2714  C   TYR P 163      14.050  23.207  21.978  0.00  0.00      PROA C  
ATOM   2715  O   TYR P 163      14.393  24.350  21.942  0.00  0.00      PROA O  
ATOM   2716  CB  TYR P 163      12.407  22.379  19.976  0.00  0.00      PROA C  
ATOM   2717  CG  TYR P 163      11.866  23.815  19.821  0.00  0.00      PROA C  
ATOM   2718  CD1 TYR P 163      12.549  24.740  19.007  0.00  0.00      PROA C  
ATOM   2719  CD2 TYR P 163      10.692  24.251  20.400  0.00  0.00      PROA C  
ATOM   2720  CE1 TYR P 163      12.029  26.028  18.722  0.00  0.00      PROA C  
ATOM   2721  CE2 TYR P 163      10.166  25.540  20.176  0.00  0.00      PROA C  
ATOM   2722  CZ  TYR P 163      10.818  26.396  19.299  0.00  0.00      PROA C  
ATOM   2723  OH  TYR P 163      10.235  27.620  18.997  0.00  0.00      PROA O  
ATOM   2724  HN  TYR P 163      13.682  20.240  20.532  0.00  0.00      PROA H  
ATOM   2725  HA  TYR P 163      14.490  22.915  19.924  0.00  0.00      PROA H  
ATOM   2726  HB1 TYR P 163      11.751  21.762  20.628  0.00  0.00      PROA H  
ATOM   2727  HB2 TYR P 163      12.336  21.897  18.978  0.00  0.00      PROA H  
ATOM   2728  HD1 TYR P 163      13.401  24.442  18.415  0.00  0.00      PROA H  
ATOM   2729  HD2 TYR P 163      10.071  23.528  20.908  0.00  0.00      PROA H  
ATOM   2730  HE1 TYR P 163      12.521  26.657  17.995  0.00  0.00      PROA H  
ATOM   2731  HE2 TYR P 163       9.291  25.924  20.681  0.00  0.00      PROA H  
ATOM   2732  HH  TYR P 163      10.968  28.197  18.774  0.00  0.00      PROA H  
ATOM   2733  N   GLU P 164      13.828  22.522  23.120  0.00  0.00      PROA N  
ATOM   2734  CA  GLU P 164      14.077  23.041  24.459  0.00  0.00      PROA C  
ATOM   2735  C   GLU P 164      15.563  23.397  24.796  0.00  0.00      PROA C  
ATOM   2736  O   GLU P 164      16.543  22.852  24.249  0.00  0.00      PROA O  
ATOM   2737  CB  GLU P 164      13.401  22.239  25.566  0.00  0.00      PROA C  
ATOM   2738  CG  GLU P 164      11.898  22.608  25.807  0.00  0.00      PROA C  
ATOM   2739  CD  GLU P 164      11.733  23.967  26.551  0.00  0.00      PROA C  
ATOM   2740  OE1 GLU P 164      12.666  24.592  27.027  0.00  0.00      PROA O  
ATOM   2741  OE2 GLU P 164      10.476  24.354  26.712  0.00  0.00      PROA O1-
ATOM   2742  HN  GLU P 164      13.474  21.598  22.999  0.00  0.00      PROA H  
ATOM   2743  HA  GLU P 164      13.548  23.982  24.414  0.00  0.00      PROA H  
ATOM   2744  HB1 GLU P 164      13.845  22.325  26.580  0.00  0.00      PROA H  
ATOM   2745  HB2 GLU P 164      13.547  21.169  25.303  0.00  0.00      PROA H  
ATOM   2746  HG1 GLU P 164      11.490  21.788  26.434  0.00  0.00      PROA H  
ATOM   2747  HG2 GLU P 164      11.397  22.636  24.816  0.00  0.00      PROA H  
ATOM   2748  N   ILE P 165      15.609  24.385  25.628  0.00  0.00      PROA N  
ATOM   2749  CA  ILE P 165      16.851  25.095  26.107  0.00  0.00      PROA C  
ATOM   2750  C   ILE P 165      16.965  25.180  27.624  0.00  0.00      PROA C  
ATOM   2751  O   ILE P 165      15.927  25.320  28.290  0.00  0.00      PROA O  
ATOM   2752  CB  ILE P 165      17.028  26.530  25.475  0.00  0.00      PROA C  
ATOM   2753  CG1 ILE P 165      15.685  27.315  25.583  0.00  0.00      PROA C  
ATOM   2754  CG2 ILE P 165      17.441  26.380  23.972  0.00  0.00      PROA C  
ATOM   2755  CD  ILE P 165      15.883  28.799  25.385  0.00  0.00      PROA C  
ATOM   2756  HN  ILE P 165      14.766  24.664  26.082  0.00  0.00      PROA H  
ATOM   2757  HA  ILE P 165      17.689  24.445  25.898  0.00  0.00      PROA H  
ATOM   2758  HB  ILE P 165      17.744  27.185  26.016  0.00  0.00      PROA H  
ATOM   2759 HG11 ILE P 165      15.107  27.193  26.523  0.00  0.00      PROA H  
ATOM   2760 HG12 ILE P 165      15.076  26.832  24.789  0.00  0.00      PROA H  
ATOM   2761 HG21 ILE P 165      18.325  25.712  23.895  0.00  0.00      PROA H  
ATOM   2762 HG22 ILE P 165      17.750  27.329  23.482  0.00  0.00      PROA H  
ATOM   2763 HG23 ILE P 165      16.553  25.919  23.490  0.00  0.00      PROA H  
ATOM   2764  HD1 ILE P 165      14.983  29.380  25.680  0.00  0.00      PROA H  
ATOM   2765  HD2 ILE P 165      16.157  29.007  24.328  0.00  0.00      PROA H  
ATOM   2766  HD3 ILE P 165      16.654  29.290  26.016  0.00  0.00      PROA H  
ATOM   2767  N   PHE P 166      18.212  25.201  28.220  0.00  0.00      PROA N  
ATOM   2768  CA  PHE P 166      18.409  25.156  29.653  0.00  0.00      PROA C  
ATOM   2769  C   PHE P 166      18.639  26.552  30.262  0.00  0.00      PROA C  
ATOM   2770  O   PHE P 166      19.128  27.551  29.729  0.00  0.00      PROA O  
ATOM   2771  CB  PHE P 166      19.664  24.284  29.931  0.00  0.00      PROA C  
ATOM   2772  CG  PHE P 166      19.344  22.973  29.363  0.00  0.00      PROA C  
ATOM   2773  CD1 PHE P 166      18.232  22.240  29.822  0.00  0.00      PROA C  
ATOM   2774  CD2 PHE P 166      20.382  22.327  28.605  0.00  0.00      PROA C  
ATOM   2775  CE1 PHE P 166      18.158  20.871  29.478  0.00  0.00      PROA C  
ATOM   2776  CE2 PHE P 166      20.199  20.992  28.144  0.00  0.00      PROA C  
ATOM   2777  CZ  PHE P 166      19.035  20.329  28.590  0.00  0.00      PROA C  
ATOM   2778  HN  PHE P 166      19.036  25.160  27.660  0.00  0.00      PROA H  
ATOM   2779  HA  PHE P 166      17.509  24.742  30.083  0.00  0.00      PROA H  
ATOM   2780  HB1 PHE P 166      19.856  24.199  31.022  0.00  0.00      PROA H  
ATOM   2781  HB2 PHE P 166      20.491  24.795  29.392  0.00  0.00      PROA H  
ATOM   2782  HD1 PHE P 166      17.559  22.686  30.539  0.00  0.00      PROA H  
ATOM   2783  HD2 PHE P 166      21.268  22.852  28.279  0.00  0.00      PROA H  
ATOM   2784  HE1 PHE P 166      17.192  20.395  29.559  0.00  0.00      PROA H  
ATOM   2785  HE2 PHE P 166      20.759  20.473  27.380  0.00  0.00      PROA H  
ATOM   2786  HZ  PHE P 166      18.729  19.368  28.204  0.00  0.00      PROA H  
ATOM   2787  N   ASP P 167      18.271  26.676  31.486  0.00  0.00      PROA N  
ATOM   2788  CA  ASP P 167      18.273  27.960  32.166  0.00  0.00      PROA C  
ATOM   2789  C   ASP P 167      19.550  28.171  32.892  0.00  0.00      PROA C  
ATOM   2790  O   ASP P 167      19.792  29.224  33.481  0.00  0.00      PROA O  
ATOM   2791  CB  ASP P 167      17.171  27.999  33.267  0.00  0.00      PROA C  
ATOM   2792  CG  ASP P 167      15.827  27.812  32.696  0.00  0.00      PROA C  
ATOM   2793  OD1 ASP P 167      15.591  28.305  31.585  0.00  0.00      PROA O  
ATOM   2794  OD2 ASP P 167      14.958  27.154  33.372  0.00  0.00      PROA O1-
ATOM   2795  HN  ASP P 167      17.846  25.936  32.003  0.00  0.00      PROA H  
ATOM   2796  HA  ASP P 167      18.079  28.772  31.480  0.00  0.00      PROA H  
ATOM   2797  HB1 ASP P 167      17.059  29.005  33.725  0.00  0.00      PROA H  
ATOM   2798  HB2 ASP P 167      17.391  27.293  34.097  0.00  0.00      PROA H  
ATOM   2799  N   GLU P 168      20.366  27.132  33.026  0.00  0.00      PROA N  
ATOM   2800  CA  GLU P 168      21.393  26.990  33.973  0.00  0.00      PROA C  
ATOM   2801  C   GLU P 168      22.498  26.268  33.288  0.00  0.00      PROA C  
ATOM   2802  O   GLU P 168      22.379  25.570  32.263  0.00  0.00      PROA O  
ATOM   2803  CB  GLU P 168      21.054  26.112  35.199  0.00  0.00      PROA C  
ATOM   2804  CG  GLU P 168      20.105  26.757  36.263  0.00  0.00      PROA C  
ATOM   2805  CD  GLU P 168      20.729  27.879  36.893  0.00  0.00      PROA C  
ATOM   2806  OE1 GLU P 168      21.914  27.715  37.344  0.00  0.00      PROA O  
ATOM   2807  OE2 GLU P 168      20.120  28.979  37.051  0.00  0.00      PROA O1-
ATOM   2808  HN  GLU P 168      20.133  26.258  32.605  0.00  0.00      PROA H  
ATOM   2809  HA  GLU P 168      21.736  27.984  34.220  0.00  0.00      PROA H  
ATOM   2810  HB1 GLU P 168      21.932  25.894  35.845  0.00  0.00      PROA H  
ATOM   2811  HB2 GLU P 168      20.659  25.143  34.824  0.00  0.00      PROA H  
ATOM   2812  HG1 GLU P 168      19.829  26.016  37.043  0.00  0.00      PROA H  
ATOM   2813  HG2 GLU P 168      19.127  27.003  35.797  0.00  0.00      PROA H  
ATOM   2814  N   ASP P 169      23.746  26.575  33.755  0.00  0.00      PROA N  
ATOM   2815  CA  ASP P 169      25.028  26.097  33.273  0.00  0.00      PROA C  
ATOM   2816  C   ASP P 169      25.410  24.717  33.857  0.00  0.00      PROA C  
ATOM   2817  O   ASP P 169      26.136  23.947  33.176  0.00  0.00      PROA O  
ATOM   2818  CB  ASP P 169      25.987  27.228  33.528  0.00  0.00      PROA C  
ATOM   2819  CG  ASP P 169      26.655  27.433  34.898  0.00  0.00      PROA C  
ATOM   2820  OD1 ASP P 169      27.502  28.329  35.031  0.00  0.00      PROA O  
ATOM   2821  OD2 ASP P 169      26.408  26.622  35.848  0.00  0.00      PROA O1-
ATOM   2822  HN  ASP P 169      23.894  27.100  34.589  0.00  0.00      PROA H  
ATOM   2823  HA  ASP P 169      24.807  25.903  32.234  0.00  0.00      PROA H  
ATOM   2824  HB1 ASP P 169      25.413  28.155  33.318  0.00  0.00      PROA H  
ATOM   2825  HB2 ASP P 169      26.901  27.062  32.919  0.00  0.00      PROA H  
ATOM   2826  N   THR P 170      24.855  24.235  34.986  0.00  0.00      PROA N  
ATOM   2827  CA  THR P 170      24.994  22.874  35.518  0.00  0.00      PROA C  
ATOM   2828  C   THR P 170      24.059  22.009  34.734  0.00  0.00      PROA C  
ATOM   2829  O   THR P 170      22.881  22.391  34.619  0.00  0.00      PROA O  
ATOM   2830  CB  THR P 170      24.676  22.780  36.937  0.00  0.00      PROA C  
ATOM   2831  CG2 THR P 170      25.093  21.364  37.423  0.00  0.00      PROA C  
ATOM   2832  OG1 THR P 170      25.488  23.653  37.651  0.00  0.00      PROA O  
ATOM   2833  HN  THR P 170      24.276  24.853  35.512  0.00  0.00      PROA H  
ATOM   2834  HA  THR P 170      25.969  22.469  35.286  0.00  0.00      PROA H  
ATOM   2835  HB  THR P 170      23.598  23.018  37.065  0.00  0.00      PROA H  
ATOM   2836  HG1 THR P 170      24.992  24.473  37.707  0.00  0.00      PROA H  
ATOM   2837 HG21 THR P 170      25.123  21.295  38.532  0.00  0.00      PROA H  
ATOM   2838 HG22 THR P 170      26.160  21.074  37.317  0.00  0.00      PROA H  
ATOM   2839 HG23 THR P 170      24.509  20.480  37.088  0.00  0.00      PROA H  
ATOM   2840  N   LYS P 171      24.473  20.848  34.342  0.00  0.00      PROA N  
ATOM   2841  CA  LYS P 171      23.573  19.965  33.593  0.00  0.00      PROA C  
ATOM   2842  C   LYS P 171      22.417  19.458  34.337  0.00  0.00      PROA C  
ATOM   2843  O   LYS P 171      22.397  19.368  35.587  0.00  0.00      PROA O  
ATOM   2844  CB  LYS P 171      24.375  18.911  32.848  0.00  0.00      PROA C  
ATOM   2845  CG  LYS P 171      25.390  19.519  31.783  0.00  0.00      PROA C  
ATOM   2846  CD  LYS P 171      25.644  18.626  30.629  0.00  0.00      PROA C  
ATOM   2847  CE  LYS P 171      26.677  19.311  29.662  0.00  0.00      PROA C  
ATOM   2848  NZ  LYS P 171      26.072  20.542  29.137  0.00  0.00      PROA N1+
ATOM   2849  HN  LYS P 171      25.453  20.686  34.420  0.00  0.00      PROA H  
ATOM   2850  HA  LYS P 171      23.119  20.500  32.772  0.00  0.00      PROA H  
ATOM   2851  HB1 LYS P 171      23.734  18.113  32.415  0.00  0.00      PROA H  
ATOM   2852  HB2 LYS P 171      25.053  18.501  33.626  0.00  0.00      PROA H  
ATOM   2853  HG1 LYS P 171      26.349  19.747  32.294  0.00  0.00      PROA H  
ATOM   2854  HG2 LYS P 171      25.054  20.535  31.483  0.00  0.00      PROA H  
ATOM   2855  HD1 LYS P 171      24.665  18.497  30.119  0.00  0.00      PROA H  
ATOM   2856  HD2 LYS P 171      26.198  17.748  31.026  0.00  0.00      PROA H  
ATOM   2857  HE1 LYS P 171      26.890  18.641  28.801  0.00  0.00      PROA H  
ATOM   2858  HE2 LYS P 171      27.626  19.602  30.160  0.00  0.00      PROA H  
ATOM   2859  HZ1 LYS P 171      26.716  21.059  28.504  0.00  0.00      PROA H  
ATOM   2860  HZ2 LYS P 171      25.898  21.226  29.900  0.00  0.00      PROA H  
ATOM   2861  HZ3 LYS P 171      25.157  20.410  28.661  0.00  0.00      PROA H  
ATOM   2862  N   THR P 172      21.374  19.280  33.527  0.00  0.00      PROA N  
ATOM   2863  CA  THR P 172      20.179  18.676  34.083  0.00  0.00      PROA C  
ATOM   2864  C   THR P 172      19.697  17.645  33.093  0.00  0.00      PROA C  
ATOM   2865  O   THR P 172      19.970  17.744  31.860  0.00  0.00      PROA O  
ATOM   2866  CB  THR P 172      19.076  19.637  34.512  0.00  0.00      PROA C  
ATOM   2867  CG2 THR P 172      18.340  20.312  33.327  0.00  0.00      PROA C  
ATOM   2868  OG1 THR P 172      18.110  19.003  35.390  0.00  0.00      PROA O  
ATOM   2869  HN  THR P 172      21.464  19.335  32.536  0.00  0.00      PROA H  
ATOM   2870  HA  THR P 172      20.378  18.174  35.018  0.00  0.00      PROA H  
ATOM   2871  HB  THR P 172      19.394  20.509  35.123  0.00  0.00      PROA H  
ATOM   2872  HG1 THR P 172      18.507  18.627  36.179  0.00  0.00      PROA H  
ATOM   2873 HG21 THR P 172      17.973  19.592  32.565  0.00  0.00      PROA H  
ATOM   2874 HG22 THR P 172      18.971  21.163  32.991  0.00  0.00      PROA H  
ATOM   2875 HG23 THR P 172      17.458  20.822  33.771  0.00  0.00      PROA H  
ATOM   2876  N   ILE P 173      18.950  16.622  33.615  0.00  0.00      PROA N  
ATOM   2877  CA  ILE P 173      18.161  15.681  32.691  0.00  0.00      PROA C  
ATOM   2878  C   ILE P 173      17.038  16.393  31.854  0.00  0.00      PROA C  
ATOM   2879  O   ILE P 173      16.365  17.292  32.319  0.00  0.00      PROA O  
ATOM   2880  CB  ILE P 173      17.617  14.445  33.382  0.00  0.00      PROA C  
ATOM   2881  CG1 ILE P 173      17.130  13.372  32.339  0.00  0.00      PROA C  
ATOM   2882  CG2 ILE P 173      16.570  14.814  34.474  0.00  0.00      PROA C  
ATOM   2883  CD  ILE P 173      16.913  12.032  33.017  0.00  0.00      PROA C  
ATOM   2884  HN  ILE P 173      18.859  16.493  34.600  0.00  0.00      PROA H  
ATOM   2885  HA  ILE P 173      18.867  15.282  31.977  0.00  0.00      PROA H  
ATOM   2886  HB  ILE P 173      18.508  13.954  33.829  0.00  0.00      PROA H  
ATOM   2887 HG11 ILE P 173      17.810  13.250  31.468  0.00  0.00      PROA H  
ATOM   2888 HG12 ILE P 173      16.129  13.614  31.922  0.00  0.00      PROA H  
ATOM   2889 HG21 ILE P 173      16.972  15.594  35.155  0.00  0.00      PROA H  
ATOM   2890 HG22 ILE P 173      16.243  13.947  35.088  0.00  0.00      PROA H  
ATOM   2891 HG23 ILE P 173      15.766  15.406  33.987  0.00  0.00      PROA H  
ATOM   2892  HD1 ILE P 173      16.674  11.347  32.176  0.00  0.00      PROA H  
ATOM   2893  HD2 ILE P 173      16.182  11.924  33.846  0.00  0.00      PROA H  
ATOM   2894  HD3 ILE P 173      17.902  11.704  33.403  0.00  0.00      PROA H  
ATOM   2895  N   ARG P 174      16.938  16.027  30.551  0.00  0.00      PROA N  
ATOM   2896  CA  ARG P 174      16.107  16.461  29.521  0.00  0.00      PROA C  
ATOM   2897  C   ARG P 174      14.737  17.130  29.929  0.00  0.00      PROA C  
ATOM   2898  O   ARG P 174      14.021  16.647  30.802  0.00  0.00      PROA O  
ATOM   2899  CB  ARG P 174      15.840  15.363  28.422  0.00  0.00      PROA C  
ATOM   2900  CG  ARG P 174      16.821  15.101  27.240  0.00  0.00      PROA C  
ATOM   2901  CD  ARG P 174      16.526  16.043  26.048  0.00  0.00      PROA C  
ATOM   2902  NE  ARG P 174      17.523  15.763  24.995  0.00  0.00      PROA N  
ATOM   2903  CZ  ARG P 174      18.147  16.609  24.274  0.00  0.00      PROA C  
ATOM   2904  NH1 ARG P 174      17.961  17.852  24.303  0.00  0.00      PROA N1+
ATOM   2905  NH2 ARG P 174      19.063  16.156  23.437  0.00  0.00      PROA N  
ATOM   2906  HN  ARG P 174      17.652  15.361  30.350  0.00  0.00      PROA H  
ATOM   2907  HA  ARG P 174      16.715  17.253  29.111  0.00  0.00      PROA H  
ATOM   2908  HB1 ARG P 174      14.815  15.534  28.029  0.00  0.00      PROA H  
ATOM   2909  HB2 ARG P 174      15.661  14.377  28.900  0.00  0.00      PROA H  
ATOM   2910  HG1 ARG P 174      16.814  14.050  26.878  0.00  0.00      PROA H  
ATOM   2911  HG2 ARG P 174      17.782  15.387  27.719  0.00  0.00      PROA H  
ATOM   2912  HD1 ARG P 174      16.523  17.090  26.419  0.00  0.00      PROA H  
ATOM   2913  HD2 ARG P 174      15.495  15.838  25.688  0.00  0.00      PROA H  
ATOM   2914  HE  ARG P 174      17.770  14.828  24.739  0.00  0.00      PROA H  
ATOM   2915 HH11 ARG P 174      17.515  18.316  25.069  0.00  0.00      PROA H  
ATOM   2916 HH12 ARG P 174      18.407  18.406  23.599  0.00  0.00      PROA H  
ATOM   2917 HH21 ARG P 174      19.378  15.216  23.570  0.00  0.00      PROA H  
ATOM   2918 HH22 ARG P 174      19.744  16.824  23.140  0.00  0.00      PROA H  
ATOM   2919  N   ASN P 175      14.408  18.266  29.317  0.00  0.00      PROA N  
ATOM   2920  CA  ASN P 175      13.115  18.911  29.609  0.00  0.00      PROA C  
ATOM   2921  C   ASN P 175      12.105  18.202  28.752  0.00  0.00      PROA C  
ATOM   2922  O   ASN P 175      12.519  17.513  27.752  0.00  0.00      PROA O  
ATOM   2923  CB  ASN P 175      13.154  20.492  29.283  0.00  0.00      PROA C  
ATOM   2924  CG  ASN P 175      13.809  21.368  30.356  0.00  0.00      PROA C  
ATOM   2925  ND2 ASN P 175      14.250  22.555  29.842  0.00  0.00      PROA N  
ATOM   2926  OD1 ASN P 175      13.860  21.112  31.522  0.00  0.00      PROA O  
ATOM   2927  HN  ASN P 175      14.974  18.678  28.607  0.00  0.00      PROA H  
ATOM   2928  HA  ASN P 175      12.786  18.774  30.629  0.00  0.00      PROA H  
ATOM   2929  HB1 ASN P 175      12.125  20.891  29.162  0.00  0.00      PROA H  
ATOM   2930  HB2 ASN P 175      13.659  20.521  28.293  0.00  0.00      PROA H  
ATOM   2931 HD21 ASN P 175      14.672  23.169  30.509  0.00  0.00      PROA H  
ATOM   2932 HD22 ASN P 175      14.122  22.811  28.884  0.00  0.00      PROA H  
ATOM   2933  N   ASN P 176      10.801  18.161  29.112  0.00  0.00      PROA N  
ATOM   2934  CA  ASN P 176       9.783  17.417  28.451  0.00  0.00      PROA C  
ATOM   2935  C   ASN P 176       9.849  17.336  26.866  0.00  0.00      PROA C  
ATOM   2936  O   ASN P 176      10.106  18.274  26.167  0.00  0.00      PROA O  
ATOM   2937  CB  ASN P 176       8.359  17.917  28.920  0.00  0.00      PROA C  
ATOM   2938  CG  ASN P 176       7.790  17.263  30.190  0.00  0.00      PROA C  
ATOM   2939  ND2 ASN P 176       8.396  16.166  30.716  0.00  0.00      PROA N  
ATOM   2940  OD1 ASN P 176       6.819  17.805  30.695  0.00  0.00      PROA O  
ATOM   2941  HN  ASN P 176      10.408  18.723  29.836  0.00  0.00      PROA H  
ATOM   2942  HA  ASN P 176       9.851  16.396  28.796  0.00  0.00      PROA H  
ATOM   2943  HB1 ASN P 176       7.592  17.699  28.147  0.00  0.00      PROA H  
ATOM   2944  HB2 ASN P 176       8.365  19.017  29.076  0.00  0.00      PROA H  
ATOM   2945 HD21 ASN P 176       8.265  15.901  31.671  0.00  0.00      PROA H  
ATOM   2946 HD22 ASN P 176       8.800  15.476  30.117  0.00  0.00      PROA H  
ATOM   2947  N   SER P 177       9.735  16.160  26.274  0.00  0.00      PROA N  
ATOM   2948  CA  SER P 177      10.194  15.905  24.879  0.00  0.00      PROA C  
ATOM   2949  C   SER P 177      10.273  14.432  24.790  0.00  0.00      PROA C  
ATOM   2950  O   SER P 177      10.227  13.736  25.821  0.00  0.00      PROA O  
ATOM   2951  CB  SER P 177      11.581  16.547  24.594  0.00  0.00      PROA C  
ATOM   2952  OG  SER P 177      12.608  16.238  25.484  0.00  0.00      PROA O  
ATOM   2953  HN  SER P 177       9.517  15.392  26.872  0.00  0.00      PROA H  
ATOM   2954  HA  SER P 177       9.452  16.307  24.205  0.00  0.00      PROA H  
ATOM   2955  HB1 SER P 177      11.602  17.657  24.567  0.00  0.00      PROA H  
ATOM   2956  HB2 SER P 177      11.873  16.213  23.575  0.00  0.00      PROA H  
ATOM   2957  HG1 SER P 177      12.342  16.414  26.389  0.00  0.00      PROA H  
ATOM   2958  N   TRP P 178      10.264  13.867  23.526  0.00  0.00      PROA N  
ATOM   2959  CA  TRP P 178      10.245  12.440  23.215  0.00  0.00      PROA C  
ATOM   2960  C   TRP P 178      11.508  11.783  23.803  0.00  0.00      PROA C  
ATOM   2961  O   TRP P 178      11.466  10.661  24.284  0.00  0.00      PROA O  
ATOM   2962  CB  TRP P 178       9.998  12.310  21.658  0.00  0.00      PROA C  
ATOM   2963  CG  TRP P 178      11.248  12.472  20.899  0.00  0.00      PROA C  
ATOM   2964  CD1 TRP P 178      11.577  13.643  20.165  0.00  0.00      PROA C  
ATOM   2965  CD2 TRP P 178      12.310  11.502  20.631  0.00  0.00      PROA C  
ATOM   2966  CE2 TRP P 178      13.060  12.108  19.587  0.00  0.00      PROA C  
ATOM   2967  CE3 TRP P 178      12.600  10.180  20.994  0.00  0.00      PROA C  
ATOM   2968  NE1 TRP P 178      12.598  13.337  19.330  0.00  0.00      PROA N  
ATOM   2969  CZ2 TRP P 178      14.081  11.427  18.975  0.00  0.00      PROA C  
ATOM   2970  CZ3 TRP P 178      13.694   9.536  20.399  0.00  0.00      PROA C  
ATOM   2971  CH2 TRP P 178      14.494  10.191  19.434  0.00  0.00      PROA C  
ATOM   2972  HN  TRP P 178      10.083  14.504  22.781  0.00  0.00      PROA H  
ATOM   2973  HA  TRP P 178       9.350  12.083  23.705  0.00  0.00      PROA H  
ATOM   2974  HB1 TRP P 178       9.338  13.137  21.318  0.00  0.00      PROA H  
ATOM   2975  HB2 TRP P 178       9.629  11.275  21.496  0.00  0.00      PROA H  
ATOM   2976  HD1 TRP P 178      11.027  14.572  20.160  0.00  0.00      PROA H  
ATOM   2977  HE1 TRP P 178      12.724  13.831  18.498  0.00  0.00      PROA H  
ATOM   2978  HE3 TRP P 178      12.089   9.668  21.796  0.00  0.00      PROA H  
ATOM   2979  HZ2 TRP P 178      14.594  11.941  18.176  0.00  0.00      PROA H  
ATOM   2980  HZ3 TRP P 178      13.879   8.509  20.676  0.00  0.00      PROA H  
ATOM   2981  HH2 TRP P 178      15.214   9.698  18.798  0.00  0.00      PROA H  
ATOM   2982  N   LEU P 179      12.607  12.541  23.791  0.00  0.00      PROA N  
ATOM   2983  CA  LEU P 179      13.895  12.324  24.410  0.00  0.00      PROA C  
ATOM   2984  C   LEU P 179      13.960  12.201  25.895  0.00  0.00      PROA C  
ATOM   2985  O   LEU P 179      14.594  11.283  26.415  0.00  0.00      PROA O  
ATOM   2986  CB  LEU P 179      14.950  13.428  23.992  0.00  0.00      PROA C  
ATOM   2987  CG  LEU P 179      15.328  13.371  22.493  0.00  0.00      PROA C  
ATOM   2988  CD1 LEU P 179      16.118  14.696  22.017  0.00  0.00      PROA C  
ATOM   2989  CD2 LEU P 179      16.146  12.154  22.233  0.00  0.00      PROA C  
ATOM   2990  HN  LEU P 179      12.706  13.402  23.299  0.00  0.00      PROA H  
ATOM   2991  HA  LEU P 179      14.326  11.383  24.101  0.00  0.00      PROA H  
ATOM   2992  HB1 LEU P 179      15.938  13.349  24.495  0.00  0.00      PROA H  
ATOM   2993  HB2 LEU P 179      14.407  14.378  24.183  0.00  0.00      PROA H  
ATOM   2994  HG  LEU P 179      14.371  13.327  21.930  0.00  0.00      PROA H  
ATOM   2995 HD11 LEU P 179      16.218  14.829  20.919  0.00  0.00      PROA H  
ATOM   2996 HD12 LEU P 179      17.177  14.702  22.351  0.00  0.00      PROA H  
ATOM   2997 HD13 LEU P 179      15.658  15.626  22.415  0.00  0.00      PROA H  
ATOM   2998 HD21 LEU P 179      17.115  12.319  22.751  0.00  0.00      PROA H  
ATOM   2999 HD22 LEU P 179      16.550  12.003  21.209  0.00  0.00      PROA H  
ATOM   3000 HD23 LEU P 179      15.621  11.242  22.592  0.00  0.00      PROA H  
ATOM   3001  N   TYR P 180      13.207  12.992  26.675  0.00  0.00      PROA N  
ATOM   3002  CA  TYR P 180      13.062  12.730  28.111  0.00  0.00      PROA C  
ATOM   3003  C   TYR P 180      12.427  11.335  28.441  0.00  0.00      PROA C  
ATOM   3004  O   TYR P 180      12.878  10.584  29.278  0.00  0.00      PROA O  
ATOM   3005  CB  TYR P 180      12.352  13.918  28.796  0.00  0.00      PROA C  
ATOM   3006  CG  TYR P 180      12.070  13.721  30.213  0.00  0.00      PROA C  
ATOM   3007  CD1 TYR P 180      13.160  13.503  31.080  0.00  0.00      PROA C  
ATOM   3008  CD2 TYR P 180      10.742  13.700  30.675  0.00  0.00      PROA C  
ATOM   3009  CE1 TYR P 180      12.903  13.362  32.479  0.00  0.00      PROA C  
ATOM   3010  CE2 TYR P 180      10.497  13.463  32.039  0.00  0.00      PROA C  
ATOM   3011  CZ  TYR P 180      11.593  13.277  32.946  0.00  0.00      PROA C  
ATOM   3012  OH  TYR P 180      11.295  13.205  34.295  0.00  0.00      PROA O  
ATOM   3013  HN  TYR P 180      12.516  13.632  26.347  0.00  0.00      PROA H  
ATOM   3014  HA  TYR P 180      14.051  12.511  28.483  0.00  0.00      PROA H  
ATOM   3015  HB1 TYR P 180      11.424  14.170  28.239  0.00  0.00      PROA H  
ATOM   3016  HB2 TYR P 180      12.959  14.845  28.881  0.00  0.00      PROA H  
ATOM   3017  HD1 TYR P 180      14.177  13.544  30.720  0.00  0.00      PROA H  
ATOM   3018  HD2 TYR P 180       9.901  14.019  30.078  0.00  0.00      PROA H  
ATOM   3019  HE1 TYR P 180      13.720  13.260  33.177  0.00  0.00      PROA H  
ATOM   3020  HE2 TYR P 180       9.476  13.500  32.388  0.00  0.00      PROA H  
ATOM   3021  HH  TYR P 180      11.908  13.795  34.740  0.00  0.00      PROA H  
ATOM   3022  N   GLN P 181      11.333  11.056  27.657  0.00  0.00      PROA N  
ATOM   3023  CA  GLN P 181      10.634   9.736  27.580  0.00  0.00      PROA C  
ATOM   3024  C   GLN P 181      11.506   8.598  27.295  0.00  0.00      PROA C  
ATOM   3025  O   GLN P 181      11.395   7.544  27.936  0.00  0.00      PROA O  
ATOM   3026  CB  GLN P 181       9.395   9.567  26.743  0.00  0.00      PROA C  
ATOM   3027  CG  GLN P 181       8.298  10.626  27.134  0.00  0.00      PROA C  
ATOM   3028  CD  GLN P 181       7.992  10.734  28.639  0.00  0.00      PROA C  
ATOM   3029  NE2 GLN P 181       7.416   9.638  29.255  0.00  0.00      PROA N  
ATOM   3030  OE1 GLN P 181       8.129  11.776  29.361  0.00  0.00      PROA O  
ATOM   3031  HN  GLN P 181      11.057  11.816  27.074  0.00  0.00      PROA H  
ATOM   3032  HA  GLN P 181      10.427   9.517  28.617  0.00  0.00      PROA H  
ATOM   3033  HB1 GLN P 181       8.935   8.588  26.996  0.00  0.00      PROA H  
ATOM   3034  HB2 GLN P 181       9.607   9.553  25.653  0.00  0.00      PROA H  
ATOM   3035  HG1 GLN P 181       7.366  10.303  26.623  0.00  0.00      PROA H  
ATOM   3036  HG2 GLN P 181       8.532  11.586  26.625  0.00  0.00      PROA H  
ATOM   3037 HE21 GLN P 181       7.274   9.591  30.244  0.00  0.00      PROA H  
ATOM   3038 HE22 GLN P 181       7.204   8.807  28.741  0.00  0.00      PROA H  
ATOM   3039  N   LEU P 182      12.435   8.698  26.329  0.00  0.00      PROA N  
ATOM   3040  CA  LEU P 182      13.357   7.662  26.103  0.00  0.00      PROA C  
ATOM   3041  C   LEU P 182      14.401   7.558  27.240  0.00  0.00      PROA C  
ATOM   3042  O   LEU P 182      14.885   6.485  27.533  0.00  0.00      PROA O  
ATOM   3043  CB  LEU P 182      14.046   8.055  24.763  0.00  0.00      PROA C  
ATOM   3044  CG  LEU P 182      15.077   6.928  24.268  0.00  0.00      PROA C  
ATOM   3045  CD1 LEU P 182      14.300   5.616  23.930  0.00  0.00      PROA C  
ATOM   3046  CD2 LEU P 182      15.909   7.468  23.053  0.00  0.00      PROA C  
ATOM   3047  HN  LEU P 182      12.369   9.483  25.718  0.00  0.00      PROA H  
ATOM   3048  HA  LEU P 182      12.789   6.744  26.064  0.00  0.00      PROA H  
ATOM   3049  HB1 LEU P 182      14.565   9.025  24.920  0.00  0.00      PROA H  
ATOM   3050  HB2 LEU P 182      13.259   8.298  24.017  0.00  0.00      PROA H  
ATOM   3051  HG  LEU P 182      15.784   6.703  25.095  0.00  0.00      PROA H  
ATOM   3052 HD11 LEU P 182      13.702   5.708  22.998  0.00  0.00      PROA H  
ATOM   3053 HD12 LEU P 182      13.490   5.378  24.653  0.00  0.00      PROA H  
ATOM   3054 HD13 LEU P 182      15.022   4.776  23.843  0.00  0.00      PROA H  
ATOM   3055 HD21 LEU P 182      16.369   8.443  23.321  0.00  0.00      PROA H  
ATOM   3056 HD22 LEU P 182      15.276   7.567  22.146  0.00  0.00      PROA H  
ATOM   3057 HD23 LEU P 182      16.761   6.790  22.832  0.00  0.00      PROA H  
ATOM   3058  N   ALA P 183      14.752   8.692  27.891  0.00  0.00      PROA N  
ATOM   3059  CA  ALA P 183      15.837   8.830  28.950  0.00  0.00      PROA C  
ATOM   3060  C   ALA P 183      15.504   8.136  30.159  0.00  0.00      PROA C  
ATOM   3061  O   ALA P 183      16.305   7.632  30.963  0.00  0.00      PROA O  
ATOM   3062  CB  ALA P 183      16.108  10.366  29.167  0.00  0.00      PROA C  
ATOM   3063  HN  ALA P 183      14.387   9.566  27.582  0.00  0.00      PROA H  
ATOM   3064  HA  ALA P 183      16.675   8.377  28.440  0.00  0.00      PROA H  
ATOM   3065  HB1 ALA P 183      16.979  10.467  29.849  0.00  0.00      PROA H  
ATOM   3066  HB2 ALA P 183      15.337  10.899  29.764  0.00  0.00      PROA H  
ATOM   3067  HB3 ALA P 183      16.249  10.809  28.158  0.00  0.00      PROA H  
ATOM   3068  N   MET P 184      14.193   8.173  30.420  0.00  0.00      PROA N  
ATOM   3069  CA  MET P 184      13.745   7.565  31.629  0.00  0.00      PROA C  
ATOM   3070  C   MET P 184      13.477   6.061  31.398  0.00  0.00      PROA C  
ATOM   3071  O   MET P 184      13.153   5.404  32.367  0.00  0.00      PROA O  
ATOM   3072  CB  MET P 184      12.475   8.334  32.095  0.00  0.00      PROA C  
ATOM   3073  CG  MET P 184      12.775   9.817  32.492  0.00  0.00      PROA C  
ATOM   3074  SD  MET P 184      13.812   9.862  34.085  0.00  0.00      PROA S  
ATOM   3075  CE  MET P 184      12.850   9.043  35.392  0.00  0.00      PROA C  
ATOM   3076  HN  MET P 184      13.628   8.712  29.801  0.00  0.00      PROA H  
ATOM   3077  HA  MET P 184      14.439   7.665  32.450  0.00  0.00      PROA H  
ATOM   3078  HB1 MET P 184      11.924   7.763  32.873  0.00  0.00      PROA H  
ATOM   3079  HB2 MET P 184      11.852   8.368  31.176  0.00  0.00      PROA H  
ATOM   3080  HG1 MET P 184      11.756  10.246  32.606  0.00  0.00      PROA H  
ATOM   3081  HG2 MET P 184      13.242  10.371  31.649  0.00  0.00      PROA H  
ATOM   3082  HE1 MET P 184      13.328   9.198  36.383  0.00  0.00      PROA H  
ATOM   3083  HE2 MET P 184      12.862   7.939  35.268  0.00  0.00      PROA H  
ATOM   3084  HE3 MET P 184      11.835   9.456  35.577  0.00  0.00      PROA H  
ATOM   3085  N   ASP P 185      13.677   5.423  30.169  0.00  0.00      PROA N  
ATOM   3086  CA  ASP P 185      13.392   4.106  29.924  0.00  0.00      PROA C  
ATOM   3087  C   ASP P 185      14.612   3.296  29.634  0.00  0.00      PROA C  
ATOM   3088  O   ASP P 185      14.781   2.124  30.076  0.00  0.00      PROA O  
ATOM   3089  CB  ASP P 185      12.409   4.125  28.681  0.00  0.00      PROA C  
ATOM   3090  CG  ASP P 185      11.574   2.851  28.524  0.00  0.00      PROA C  
ATOM   3091  OD1 ASP P 185      11.543   2.034  29.500  0.00  0.00      PROA O  
ATOM   3092  OD2 ASP P 185      10.814   2.726  27.511  0.00  0.00      PROA O1-
ATOM   3093  HN  ASP P 185      13.830   6.029  29.392  0.00  0.00      PROA H  
ATOM   3094  HA  ASP P 185      13.031   3.605  30.810  0.00  0.00      PROA H  
ATOM   3095  HB1 ASP P 185      13.021   4.229  27.759  0.00  0.00      PROA H  
ATOM   3096  HB2 ASP P 185      11.736   4.992  28.854  0.00  0.00      PROA H  
ATOM   3097  N   ILE P 186      15.553   3.977  28.936  0.00  0.00      PROA N  
ATOM   3098  CA  ILE P 186      16.876   3.484  28.679  0.00  0.00      PROA C  
ATOM   3099  C   ILE P 186      17.764   3.379  29.919  0.00  0.00      PROA C  
ATOM   3100  O   ILE P 186      17.777   4.122  30.918  0.00  0.00      PROA O  
ATOM   3101  CB  ILE P 186      17.612   4.298  27.594  0.00  0.00      PROA C  
ATOM   3102  CG1 ILE P 186      16.821   4.302  26.220  0.00  0.00      PROA C  
ATOM   3103  CG2 ILE P 186      19.058   3.948  27.316  0.00  0.00      PROA C  
ATOM   3104  CD  ILE P 186      16.507   2.909  25.760  0.00  0.00      PROA C  
ATOM   3105  HN  ILE P 186      15.343   4.897  28.614  0.00  0.00      PROA H  
ATOM   3106  HA  ILE P 186      16.765   2.430  28.472  0.00  0.00      PROA H  
ATOM   3107  HB  ILE P 186      17.751   5.336  27.966  0.00  0.00      PROA H  
ATOM   3108 HG11 ILE P 186      17.335   4.893  25.433  0.00  0.00      PROA H  
ATOM   3109 HG12 ILE P 186      15.779   4.650  26.389  0.00  0.00      PROA H  
ATOM   3110 HG21 ILE P 186      19.191   2.857  27.153  0.00  0.00      PROA H  
ATOM   3111 HG22 ILE P 186      19.723   4.240  28.157  0.00  0.00      PROA H  
ATOM   3112 HG23 ILE P 186      19.543   4.380  26.414  0.00  0.00      PROA H  
ATOM   3113  HD1 ILE P 186      15.816   2.965  24.891  0.00  0.00      PROA H  
ATOM   3114  HD2 ILE P 186      16.036   2.180  26.453  0.00  0.00      PROA H  
ATOM   3115  HD3 ILE P 186      17.413   2.375  25.404  0.00  0.00      PROA H  
ATOM   3116  N   GLY P 187      18.494   2.240  29.878  0.00  0.00      PROA N  
ATOM   3117  CA  GLY P 187      19.317   1.713  30.972  0.00  0.00      PROA C  
ATOM   3118  C   GLY P 187      20.455   2.693  31.362  0.00  0.00      PROA C  
ATOM   3119  O   GLY P 187      20.955   3.581  30.627  0.00  0.00      PROA O  
ATOM   3120  HN  GLY P 187      18.358   1.645  29.090  0.00  0.00      PROA H  
ATOM   3121  HA1 GLY P 187      19.791   0.808  30.622  0.00  0.00      PROA H  
ATOM   3122  HA2 GLY P 187      18.681   1.462  31.808  0.00  0.00      PROA H  
ATOM   3123  N   THR P 188      21.036   2.446  32.585  0.00  0.00      PROA N  
ATOM   3124  CA  THR P 188      22.135   3.251  33.185  0.00  0.00      PROA C  
ATOM   3125  C   THR P 188      21.773   4.718  33.322  0.00  0.00      PROA C  
ATOM   3126  O   THR P 188      22.201   5.566  32.473  0.00  0.00      PROA O  
ATOM   3127  CB  THR P 188      23.588   3.166  32.582  0.00  0.00      PROA C  
ATOM   3128  CG2 THR P 188      24.127   1.827  33.035  0.00  0.00      PROA C  
ATOM   3129  OG1 THR P 188      23.561   3.297  31.164  0.00  0.00      PROA O  
ATOM   3130  HN  THR P 188      20.877   1.673  33.194  0.00  0.00      PROA H  
ATOM   3131  HA  THR P 188      22.155   2.875  34.197  0.00  0.00      PROA H  
ATOM   3132  HB  THR P 188      24.267   3.901  33.065  0.00  0.00      PROA H  
ATOM   3133  HG1 THR P 188      22.678   3.616  30.966  0.00  0.00      PROA H  
ATOM   3134 HG21 THR P 188      24.164   1.840  34.145  0.00  0.00      PROA H  
ATOM   3135 HG22 THR P 188      25.187   1.774  32.705  0.00  0.00      PROA H  
ATOM   3136 HG23 THR P 188      23.556   0.940  32.686  0.00  0.00      PROA H  
ATOM   3137  N   PRO P 189      20.917   5.170  34.311  0.00  0.00      PROA N  
ATOM   3138  CA  PRO P 189      20.542   6.524  34.528  0.00  0.00      PROA C  
ATOM   3139  C   PRO P 189      21.787   7.460  34.619  0.00  0.00      PROA C  
ATOM   3140  O   PRO P 189      22.900   7.054  34.984  0.00  0.00      PROA O  
ATOM   3141  CB  PRO P 189      19.733   6.402  35.937  0.00  0.00      PROA C  
ATOM   3142  CG  PRO P 189      19.157   4.977  35.953  0.00  0.00      PROA C  
ATOM   3143  CD  PRO P 189      20.040   4.238  34.967  0.00  0.00      PROA C  
ATOM   3144  HA  PRO P 189      19.862   6.869  33.763  0.00  0.00      PROA H  
ATOM   3145  HB1 PRO P 189      19.011   7.219  36.148  0.00  0.00      PROA H  
ATOM   3146  HB2 PRO P 189      20.500   6.445  36.740  0.00  0.00      PROA H  
ATOM   3147  HG1 PRO P 189      19.216   4.581  36.990  0.00  0.00      PROA H  
ATOM   3148  HG2 PRO P 189      18.120   5.002  35.555  0.00  0.00      PROA H  
ATOM   3149  HD1 PRO P 189      20.612   3.437  35.482  0.00  0.00      PROA H  
ATOM   3150  HD2 PRO P 189      19.407   3.748  34.196  0.00  0.00      PROA H  
ATOM   3151  N   TYR P 190      21.626   8.747  34.240  0.00  0.00      PROA N  
ATOM   3152  CA  TYR P 190      22.628   9.776  34.174  0.00  0.00      PROA C  
ATOM   3153  C   TYR P 190      23.296   9.995  35.562  0.00  0.00      PROA C  
ATOM   3154  O   TYR P 190      22.591  10.341  36.546  0.00  0.00      PROA O  
ATOM   3155  CB  TYR P 190      21.953  11.150  33.910  0.00  0.00      PROA C  
ATOM   3156  CG  TYR P 190      21.384  11.201  32.493  0.00  0.00      PROA C  
ATOM   3157  CD1 TYR P 190      20.086  10.722  32.257  0.00  0.00      PROA C  
ATOM   3158  CD2 TYR P 190      22.060  11.897  31.523  0.00  0.00      PROA C  
ATOM   3159  CE1 TYR P 190      19.512  10.803  30.962  0.00  0.00      PROA C  
ATOM   3160  CE2 TYR P 190      21.493  11.979  30.238  0.00  0.00      PROA C  
ATOM   3161  CZ  TYR P 190      20.240  11.457  29.991  0.00  0.00      PROA C  
ATOM   3162  OH  TYR P 190      19.634  11.603  28.715  0.00  0.00      PROA O  
ATOM   3163  HN  TYR P 190      20.751   8.882  33.781  0.00  0.00      PROA H  
ATOM   3164  HA  TYR P 190      23.376   9.471  33.457  0.00  0.00      PROA H  
ATOM   3165  HB1 TYR P 190      22.685  11.985  33.941  0.00  0.00      PROA H  
ATOM   3166  HB2 TYR P 190      21.138  11.354  34.636  0.00  0.00      PROA H  
ATOM   3167  HD1 TYR P 190      19.504  10.260  33.040  0.00  0.00      PROA H  
ATOM   3168  HD2 TYR P 190      23.095  12.184  31.642  0.00  0.00      PROA H  
ATOM   3169  HE1 TYR P 190      18.550  10.324  30.851  0.00  0.00      PROA H  
ATOM   3170  HE2 TYR P 190      22.091  12.375  29.431  0.00  0.00      PROA H  
ATOM   3171  HH  TYR P 190      20.250  12.005  28.098  0.00  0.00      PROA H  
ATOM   3172  N   GLN P 191      24.656  10.010  35.656  0.00  0.00      PROA N  
ATOM   3173  CA  GLN P 191      25.430  10.533  36.708  0.00  0.00      PROA C  
ATOM   3174  C   GLN P 191      26.189  11.677  36.097  0.00  0.00      PROA C  
ATOM   3175  O   GLN P 191      26.670  11.635  34.948  0.00  0.00      PROA O  
ATOM   3176  CB  GLN P 191      26.466   9.440  37.208  0.00  0.00      PROA C  
ATOM   3177  CG  GLN P 191      25.787   8.151  37.692  0.00  0.00      PROA C  
ATOM   3178  CD  GLN P 191      24.682   8.463  38.730  0.00  0.00      PROA C  
ATOM   3179  NE2 GLN P 191      23.536   7.774  38.474  0.00  0.00      PROA N  
ATOM   3180  OE1 GLN P 191      24.831   9.269  39.635  0.00  0.00      PROA O  
ATOM   3181  HN  GLN P 191      25.169   9.696  34.862  0.00  0.00      PROA H  
ATOM   3182  HA  GLN P 191      24.873  10.976  37.520  0.00  0.00      PROA H  
ATOM   3183  HB1 GLN P 191      27.080   9.876  38.025  0.00  0.00      PROA H  
ATOM   3184  HB2 GLN P 191      27.103   9.024  36.398  0.00  0.00      PROA H  
ATOM   3185  HG1 GLN P 191      26.469   7.398  38.141  0.00  0.00      PROA H  
ATOM   3186  HG2 GLN P 191      25.283   7.639  36.844  0.00  0.00      PROA H  
ATOM   3187 HE21 GLN P 191      22.811   7.887  39.153  0.00  0.00      PROA H  
ATOM   3188 HE22 GLN P 191      23.519   7.181  37.669  0.00  0.00      PROA H  
ATOM   3189  N   PHE P 192      26.362  12.766  36.853  0.00  0.00      PROA N  
ATOM   3190  CA  PHE P 192      27.171  13.998  36.595  0.00  0.00      PROA C  
ATOM   3191  C   PHE P 192      28.347  14.080  37.548  0.00  0.00      PROA C  
ATOM   3192  O   PHE P 192      29.161  15.039  37.606  0.00  0.00      PROA O  
ATOM   3193  CB  PHE P 192      26.299  15.229  36.602  0.00  0.00      PROA C  
ATOM   3194  CG  PHE P 192      25.442  15.213  35.323  0.00  0.00      PROA C  
ATOM   3195  CD1 PHE P 192      26.042  15.202  34.040  0.00  0.00      PROA C  
ATOM   3196  CD2 PHE P 192      24.005  15.305  35.377  0.00  0.00      PROA C  
ATOM   3197  CE1 PHE P 192      25.246  15.222  32.886  0.00  0.00      PROA C  
ATOM   3198  CE2 PHE P 192      23.248  15.508  34.184  0.00  0.00      PROA C  
ATOM   3199  CZ  PHE P 192      23.845  15.339  32.942  0.00  0.00      PROA C  
ATOM   3200  HN  PHE P 192      25.876  12.874  37.716  0.00  0.00      PROA H  
ATOM   3201  HA  PHE P 192      27.704  13.848  35.667  0.00  0.00      PROA H  
ATOM   3202  HB1 PHE P 192      26.855  16.184  36.487  0.00  0.00      PROA H  
ATOM   3203  HB2 PHE P 192      25.618  15.334  37.474  0.00  0.00      PROA H  
ATOM   3204  HD1 PHE P 192      27.094  15.292  33.812  0.00  0.00      PROA H  
ATOM   3205  HD2 PHE P 192      23.523  15.473  36.329  0.00  0.00      PROA H  
ATOM   3206  HE1 PHE P 192      25.654  15.122  31.891  0.00  0.00      PROA H  
ATOM   3207  HE2 PHE P 192      22.182  15.676  34.234  0.00  0.00      PROA H  
ATOM   3208  HZ  PHE P 192      23.219  15.636  32.113  0.00  0.00      PROA H  
ATOM   3209  N   ASN P 193      28.464  13.017  38.374  0.00  0.00      PROA N  
ATOM   3210  CA  ASN P 193      29.477  12.776  39.373  0.00  0.00      PROA C  
ATOM   3211  C   ASN P 193      30.146  11.510  39.047  0.00  0.00      PROA C  
ATOM   3212  O   ASN P 193      30.665  10.799  39.928  0.00  0.00      PROA O  
ATOM   3213  CB  ASN P 193      28.884  12.925  40.837  0.00  0.00      PROA C  
ATOM   3214  CG  ASN P 193      29.919  13.125  41.936  0.00  0.00      PROA C  
ATOM   3215  ND2 ASN P 193      29.658  12.576  43.164  0.00  0.00      PROA N  
ATOM   3216  OD1 ASN P 193      30.849  13.900  41.797  0.00  0.00      PROA O  
ATOM   3217  HN  ASN P 193      27.702  12.410  38.588  0.00  0.00      PROA H  
ATOM   3218  HA  ASN P 193      30.211  13.559  39.254  0.00  0.00      PROA H  
ATOM   3219  HB1 ASN P 193      28.286  12.032  41.119  0.00  0.00      PROA H  
ATOM   3220  HB2 ASN P 193      28.192  13.795  40.853  0.00  0.00      PROA H  
ATOM   3221 HD21 ASN P 193      30.345  12.692  43.881  0.00  0.00      PROA H  
ATOM   3222 HD22 ASN P 193      28.851  12.017  43.360  0.00  0.00      PROA H  
ATOM   3223  N   GLY P 194      30.073  11.178  37.740  0.00  0.00      PROA N  
ATOM   3224  CA  GLY P 194      30.839  10.071  37.245  0.00  0.00      PROA C  
ATOM   3225  C   GLY P 194      32.271  10.035  37.192  0.00  0.00      PROA C  
ATOM   3226  O   GLY P 194      33.029  10.811  37.778  0.00  0.00      PROA O  
ATOM   3227  HN  GLY P 194      29.570  11.808  37.153  0.00  0.00      PROA H  
ATOM   3228  HA1 GLY P 194      30.473   9.937  36.238  0.00  0.00      PROA H  
ATOM   3229  HA2 GLY P 194      30.559   9.165  37.762  0.00  0.00      PROA H  
ATOM   3230  N   SER P 195      32.743   8.942  36.588  0.00  0.00      PROA N  
ATOM   3231  CA  SER P 195      34.166   8.707  36.281  0.00  0.00      PROA C  
ATOM   3232  C   SER P 195      34.957   9.754  35.546  0.00  0.00      PROA C  
ATOM   3233  O   SER P 195      34.539  10.230  34.494  0.00  0.00      PROA O  
ATOM   3234  CB  SER P 195      34.231   7.301  35.565  0.00  0.00      PROA C  
ATOM   3235  OG  SER P 195      35.455   6.892  35.017  0.00  0.00      PROA O  
ATOM   3236  HN  SER P 195      32.119   8.253  36.227  0.00  0.00      PROA H  
ATOM   3237  HA  SER P 195      34.606   8.612  37.263  0.00  0.00      PROA H  
ATOM   3238  HB1 SER P 195      33.620   7.419  34.645  0.00  0.00      PROA H  
ATOM   3239  HB2 SER P 195      33.742   6.564  36.237  0.00  0.00      PROA H  
ATOM   3240  HG1 SER P 195      35.414   5.943  35.151  0.00  0.00      PROA H  
ATOM   3241  N   GLY P 196      36.233  10.011  36.040  0.00  0.00      PROA N  
ATOM   3242  CA  GLY P 196      37.024  11.057  35.421  0.00  0.00      PROA C  
ATOM   3243  C   GLY P 196      36.942  12.372  36.090  0.00  0.00      PROA C  
ATOM   3244  O   GLY P 196      37.226  13.356  35.454  0.00  0.00      PROA O  
ATOM   3245  HN  GLY P 196      36.645   9.487  36.782  0.00  0.00      PROA H  
ATOM   3246  HA1 GLY P 196      36.782  11.125  34.370  0.00  0.00      PROA H  
ATOM   3247  HA2 GLY P 196      38.055  10.755  35.536  0.00  0.00      PROA H  
ATOM   3248  N   SER P 197      36.503  12.400  37.296  0.00  0.00      PROA N  
ATOM   3249  CA  SER P 197      36.406  13.571  38.192  0.00  0.00      PROA C  
ATOM   3250  C   SER P 197      35.221  14.461  37.839  0.00  0.00      PROA C  
ATOM   3251  O   SER P 197      35.293  15.352  36.999  0.00  0.00      PROA O  
ATOM   3252  CB  SER P 197      37.772  14.392  38.337  0.00  0.00      PROA C  
ATOM   3253  OG  SER P 197      37.647  15.321  39.437  0.00  0.00      PROA O  
ATOM   3254  HN  SER P 197      36.445  11.510  37.742  0.00  0.00      PROA H  
ATOM   3255  HA  SER P 197      36.203  13.147  39.164  0.00  0.00      PROA H  
ATOM   3256  HB1 SER P 197      38.016  15.032  37.462  0.00  0.00      PROA H  
ATOM   3257  HB2 SER P 197      38.558  13.652  38.599  0.00  0.00      PROA H  
ATOM   3258  HG1 SER P 197      38.475  15.798  39.343  0.00  0.00      PROA H  
ATOM   3259  N   GLY P 198      34.077  14.292  38.465  0.00  0.00      PROA N  
ATOM   3260  CA  GLY P 198      32.886  15.061  38.151  0.00  0.00      PROA C  
ATOM   3261  C   GLY P 198      32.387  15.039  36.681  0.00  0.00      PROA C  
ATOM   3262  O   GLY P 198      32.077  16.100  36.194  0.00  0.00      PROA O  
ATOM   3263  HN  GLY P 198      34.032  13.542  39.119  0.00  0.00      PROA H  
ATOM   3264  HA1 GLY P 198      33.191  16.059  38.429  0.00  0.00      PROA H  
ATOM   3265  HA2 GLY P 198      32.098  14.537  38.672  0.00  0.00      PROA H  
ATOM   3266  N   LYS P 199      32.370  13.907  36.033  0.00  0.00      PROA N  
ATOM   3267  CA  LYS P 199      32.097  13.857  34.637  0.00  0.00      PROA C  
ATOM   3268  C   LYS P 199      30.689  13.360  34.411  0.00  0.00      PROA C  
ATOM   3269  O   LYS P 199      30.037  12.706  35.265  0.00  0.00      PROA O  
ATOM   3270  CB  LYS P 199      33.174  13.267  33.639  0.00  0.00      PROA C  
ATOM   3271  CG  LYS P 199      34.548  13.869  33.783  0.00  0.00      PROA C  
ATOM   3272  CD  LYS P 199      34.571  15.310  33.292  0.00  0.00      PROA C  
ATOM   3273  CE  LYS P 199      35.946  15.974  33.387  0.00  0.00      PROA C  
ATOM   3274  NZ  LYS P 199      36.350  16.242  34.785  0.00  0.00      PROA N1+
ATOM   3275  HN  LYS P 199      32.565  13.007  36.414  0.00  0.00      PROA H  
ATOM   3276  HA  LYS P 199      32.046  14.862  34.244  0.00  0.00      PROA H  
ATOM   3277  HB1 LYS P 199      32.742  13.264  32.615  0.00  0.00      PROA H  
ATOM   3278  HB2 LYS P 199      33.186  12.166  33.787  0.00  0.00      PROA H  
ATOM   3279  HG1 LYS P 199      35.248  13.320  33.117  0.00  0.00      PROA H  
ATOM   3280  HG2 LYS P 199      34.790  13.727  34.858  0.00  0.00      PROA H  
ATOM   3281  HD1 LYS P 199      33.785  15.981  33.701  0.00  0.00      PROA H  
ATOM   3282  HD2 LYS P 199      34.302  15.278  32.215  0.00  0.00      PROA H  
ATOM   3283  HE1 LYS P 199      35.843  16.987  32.942  0.00  0.00      PROA H  
ATOM   3284  HE2 LYS P 199      36.719  15.301  32.958  0.00  0.00      PROA H  
ATOM   3285  HZ1 LYS P 199      36.083  15.340  35.230  0.00  0.00      PROA H  
ATOM   3286  HZ2 LYS P 199      35.724  16.972  35.181  0.00  0.00      PROA H  
ATOM   3287  HZ3 LYS P 199      37.350  16.508  34.889  0.00  0.00      PROA H  
ATOM   3288  N   TRP P 200      30.198  13.608  33.213  0.00  0.00      PROA N  
ATOM   3289  CA  TRP P 200      29.003  12.888  32.682  0.00  0.00      PROA C  
ATOM   3290  C   TRP P 200      29.172  11.391  32.521  0.00  0.00      PROA C  
ATOM   3291  O   TRP P 200      30.156  10.974  31.870  0.00  0.00      PROA O  
ATOM   3292  CB  TRP P 200      28.553  13.520  31.314  0.00  0.00      PROA C  
ATOM   3293  CG  TRP P 200      27.198  13.101  30.798  0.00  0.00      PROA C  
ATOM   3294  CD1 TRP P 200      26.186  12.332  31.275  0.00  0.00      PROA C  
ATOM   3295  CD2 TRP P 200      26.767  13.585  29.542  0.00  0.00      PROA C  
ATOM   3296  CE2 TRP P 200      25.587  12.840  29.199  0.00  0.00      PROA C  
ATOM   3297  CE3 TRP P 200      27.278  14.504  28.675  0.00  0.00      PROA C  
ATOM   3298  NE1 TRP P 200      25.276  12.130  30.266  0.00  0.00      PROA N  
ATOM   3299  CZ2 TRP P 200      24.975  12.987  27.981  0.00  0.00      PROA C  
ATOM   3300  CZ3 TRP P 200      26.620  14.693  27.444  0.00  0.00      PROA C  
ATOM   3301  CH2 TRP P 200      25.458  13.974  27.142  0.00  0.00      PROA C  
ATOM   3302  HN  TRP P 200      30.689  14.080  32.484  0.00  0.00      PROA H  
ATOM   3303  HA  TRP P 200      28.235  12.959  33.438  0.00  0.00      PROA H  
ATOM   3304  HB1 TRP P 200      29.366  13.183  30.636  0.00  0.00      PROA H  
ATOM   3305  HB2 TRP P 200      28.533  14.629  31.377  0.00  0.00      PROA H  
ATOM   3306  HD1 TRP P 200      26.315  11.817  32.216  0.00  0.00      PROA H  
ATOM   3307  HE1 TRP P 200      24.669  11.381  30.418  0.00  0.00      PROA H  
ATOM   3308  HE3 TRP P 200      28.121  15.118  28.959  0.00  0.00      PROA H  
ATOM   3309  HZ2 TRP P 200      24.076  12.431  27.756  0.00  0.00      PROA H  
ATOM   3310  HZ3 TRP P 200      26.939  15.506  26.809  0.00  0.00      PROA H  
ATOM   3311  HH2 TRP P 200      25.135  13.987  26.111  0.00  0.00      PROA H  
ATOM   3312  N   GLU P 201      28.282  10.592  32.982  0.00  0.00      PROA N  
ATOM   3313  CA  GLU P 201      28.096   9.172  32.569  0.00  0.00      PROA C  
ATOM   3314  C   GLU P 201      26.587   8.726  32.613  0.00  0.00      PROA C  
ATOM   3315  O   GLU P 201      25.778   9.238  33.392  0.00  0.00      PROA O  
ATOM   3316  CB  GLU P 201      28.785   8.225  33.608  0.00  0.00      PROA C  
ATOM   3317  CG  GLU P 201      30.294   8.128  33.642  0.00  0.00      PROA C  
ATOM   3318  CD  GLU P 201      30.909   6.969  34.463  0.00  0.00      PROA C  
ATOM   3319  OE1 GLU P 201      31.217   5.932  33.777  0.00  0.00      PROA O  
ATOM   3320  OE2 GLU P 201      31.028   7.060  35.698  0.00  0.00      PROA O1-
ATOM   3321  HN  GLU P 201      27.693  11.057  33.638  0.00  0.00      PROA H  
ATOM   3322  HA  GLU P 201      28.536   8.998  31.598  0.00  0.00      PROA H  
ATOM   3323  HB1 GLU P 201      28.472   7.187  33.365  0.00  0.00      PROA H  
ATOM   3324  HB2 GLU P 201      28.421   8.553  34.605  0.00  0.00      PROA H  
ATOM   3325  HG1 GLU P 201      30.814   9.056  33.964  0.00  0.00      PROA H  
ATOM   3326  HG2 GLU P 201      30.588   7.897  32.596  0.00  0.00      PROA H  
ATOM   3327  N   GLY P 202      26.228   7.760  31.858  0.00  0.00      PROA N  
ATOM   3328  CA  GLY P 202      24.872   7.296  31.858  0.00  0.00      PROA C  
ATOM   3329  C   GLY P 202      24.015   8.151  31.011  0.00  0.00      PROA C  
ATOM   3330  O   GLY P 202      24.403   9.057  30.401  0.00  0.00      PROA O  
ATOM   3331  HN  GLY P 202      26.731   7.424  31.065  0.00  0.00      PROA H  
ATOM   3332  HA1 GLY P 202      24.480   7.304  32.865  0.00  0.00      PROA H  
ATOM   3333  HA2 GLY P 202      24.860   6.263  31.543  0.00  0.00      PROA H  
ATOM   3334  N   GLY P 203      22.697   7.857  30.970  0.00  0.00      PROA N  
ATOM   3335  CA  GLY P 203      21.817   8.371  29.879  0.00  0.00      PROA C  
ATOM   3336  C   GLY P 203      21.905   7.659  28.547  0.00  0.00      PROA C  
ATOM   3337  O   GLY P 203      22.983   7.170  28.327  0.00  0.00      PROA O  
ATOM   3338  HN  GLY P 203      22.366   7.254  31.692  0.00  0.00      PROA H  
ATOM   3339  HA1 GLY P 203      22.056   9.409  29.700  0.00  0.00      PROA H  
ATOM   3340  HA2 GLY P 203      20.799   8.329  30.239  0.00  0.00      PROA H  
ATOM   3341  N   PRO P 204      20.942   7.612  27.636  0.00  0.00      PROA N  
ATOM   3342  CA  PRO P 204      21.163   7.137  26.255  0.00  0.00      PROA C  
ATOM   3343  C   PRO P 204      22.480   7.569  25.573  0.00  0.00      PROA C  
ATOM   3344  O   PRO P 204      22.837   8.731  25.628  0.00  0.00      PROA O  
ATOM   3345  CB  PRO P 204      19.887   7.632  25.502  0.00  0.00      PROA C  
ATOM   3346  CG  PRO P 204      19.003   8.395  26.477  0.00  0.00      PROA C  
ATOM   3347  CD  PRO P 204      19.503   7.954  27.837  0.00  0.00      PROA C  
ATOM   3348  HA  PRO P 204      21.262   6.085  26.480  0.00  0.00      PROA H  
ATOM   3349  HB1 PRO P 204      19.383   6.728  25.098  0.00  0.00      PROA H  
ATOM   3350  HB2 PRO P 204      20.256   8.220  24.635  0.00  0.00      PROA H  
ATOM   3351  HG1 PRO P 204      19.135   9.496  26.411  0.00  0.00      PROA H  
ATOM   3352  HG2 PRO P 204      17.924   8.172  26.335  0.00  0.00      PROA H  
ATOM   3353  HD1 PRO P 204      19.384   8.751  28.601  0.00  0.00      PROA H  
ATOM   3354  HD2 PRO P 204      18.998   7.000  28.103  0.00  0.00      PROA H  
ATOM   3355  N   SER P 205      23.097   6.642  24.896  0.00  0.00      PROA N  
ATOM   3356  CA  SER P 205      24.339   6.846  24.188  0.00  0.00      PROA C  
ATOM   3357  C   SER P 205      23.938   7.430  22.777  0.00  0.00      PROA C  
ATOM   3358  O   SER P 205      22.788   7.235  22.395  0.00  0.00      PROA O  
ATOM   3359  CB  SER P 205      25.161   5.534  23.935  0.00  0.00      PROA C  
ATOM   3360  OG  SER P 205      24.408   4.488  23.356  0.00  0.00      PROA O  
ATOM   3361  HN  SER P 205      22.876   5.676  25.000  0.00  0.00      PROA H  
ATOM   3362  HA  SER P 205      24.985   7.547  24.695  0.00  0.00      PROA H  
ATOM   3363  HB1 SER P 205      25.539   5.280  24.948  0.00  0.00      PROA H  
ATOM   3364  HB2 SER P 205      26.059   5.714  23.307  0.00  0.00      PROA H  
ATOM   3365  HG1 SER P 205      23.886   4.123  24.075  0.00  0.00      PROA H  
ATOM   3366  N   LYS P 206      24.819   8.080  21.997  0.00  0.00      PROA N  
ATOM   3367  CA  LYS P 206      24.475   8.677  20.717  0.00  0.00      PROA C  
ATOM   3368  C   LYS P 206      23.916   7.711  19.689  0.00  0.00      PROA C  
ATOM   3369  O   LYS P 206      22.915   7.875  19.026  0.00  0.00      PROA O  
ATOM   3370  CB  LYS P 206      25.541   9.661  20.060  0.00  0.00      PROA C  
ATOM   3371  CG  LYS P 206      25.795  10.999  20.847  0.00  0.00      PROA C  
ATOM   3372  CD  LYS P 206      24.539  11.909  20.821  0.00  0.00      PROA C  
ATOM   3373  CE  LYS P 206      24.516  13.199  21.656  0.00  0.00      PROA C  
ATOM   3374  NZ  LYS P 206      25.681  13.970  21.232  0.00  0.00      PROA N1+
ATOM   3375  HN  LYS P 206      25.789   8.013  22.215  0.00  0.00      PROA H  
ATOM   3376  HA  LYS P 206      23.686   9.380  20.939  0.00  0.00      PROA H  
ATOM   3377  HB1 LYS P 206      25.275   9.887  19.005  0.00  0.00      PROA H  
ATOM   3378  HB2 LYS P 206      26.506   9.112  20.024  0.00  0.00      PROA H  
ATOM   3379  HG1 LYS P 206      26.671  11.379  20.279  0.00  0.00      PROA H  
ATOM   3380  HG2 LYS P 206      25.953  10.601  21.872  0.00  0.00      PROA H  
ATOM   3381  HD1 LYS P 206      23.680  11.367  21.271  0.00  0.00      PROA H  
ATOM   3382  HD2 LYS P 206      24.488  12.235  19.760  0.00  0.00      PROA H  
ATOM   3383  HE1 LYS P 206      24.657  13.068  22.750  0.00  0.00      PROA H  
ATOM   3384  HE2 LYS P 206      23.600  13.732  21.322  0.00  0.00      PROA H  
ATOM   3385  HZ1 LYS P 206      25.688  14.896  21.706  0.00  0.00      PROA H  
ATOM   3386  HZ2 LYS P 206      25.633  14.316  20.252  0.00  0.00      PROA H  
ATOM   3387  HZ3 LYS P 206      26.568  13.505  21.510  0.00  0.00      PROA H  
ATOM   3388  N   ASN P 207      24.549   6.564  19.475  0.00  0.00      PROA N  
ATOM   3389  CA  ASN P 207      24.214   5.420  18.779  0.00  0.00      PROA C  
ATOM   3390  C   ASN P 207      22.936   4.794  19.173  0.00  0.00      PROA C  
ATOM   3391  O   ASN P 207      22.120   4.463  18.358  0.00  0.00      PROA O  
ATOM   3392  CB  ASN P 207      25.434   4.452  18.875  0.00  0.00      PROA C  
ATOM   3393  CG  ASN P 207      25.082   3.027  18.255  0.00  0.00      PROA C  
ATOM   3394  ND2 ASN P 207      25.527   2.863  16.950  0.00  0.00      PROA N  
ATOM   3395  OD1 ASN P 207      24.453   2.134  18.783  0.00  0.00      PROA O  
ATOM   3396  HN  ASN P 207      25.406   6.432  19.968  0.00  0.00      PROA H  
ATOM   3397  HA  ASN P 207      24.077   5.710  17.748  0.00  0.00      PROA H  
ATOM   3398  HB1 ASN P 207      25.679   4.339  19.953  0.00  0.00      PROA H  
ATOM   3399  HB2 ASN P 207      26.357   4.883  18.434  0.00  0.00      PROA H  
ATOM   3400 HD21 ASN P 207      25.628   1.920  16.633  0.00  0.00      PROA H  
ATOM   3401 HD22 ASN P 207      25.837   3.659  16.429  0.00  0.00      PROA H  
ATOM   3402  N   SER P 208      22.611   4.621  20.504  0.00  0.00      PROA N  
ATOM   3403  CA  SER P 208      21.317   4.161  21.037  0.00  0.00      PROA C  
ATOM   3404  C   SER P 208      20.254   5.178  20.651  0.00  0.00      PROA C  
ATOM   3405  O   SER P 208      19.198   4.784  20.169  0.00  0.00      PROA O  
ATOM   3406  CB  SER P 208      21.329   3.975  22.540  0.00  0.00      PROA C  
ATOM   3407  OG  SER P 208      20.130   3.427  23.080  0.00  0.00      PROA O  
ATOM   3408  HN  SER P 208      23.228   4.863  21.249  0.00  0.00      PROA H  
ATOM   3409  HA  SER P 208      21.148   3.222  20.531  0.00  0.00      PROA H  
ATOM   3410  HB1 SER P 208      21.454   4.929  23.096  0.00  0.00      PROA H  
ATOM   3411  HB2 SER P 208      22.206   3.375  22.864  0.00  0.00      PROA H  
ATOM   3412  HG1 SER P 208      20.084   2.587  22.618  0.00  0.00      PROA H  
ATOM   3413  N   VAL P 209      20.385   6.502  20.805  0.00  0.00      PROA N  
ATOM   3414  CA  VAL P 209      19.266   7.436  20.603  0.00  0.00      PROA C  
ATOM   3415  C   VAL P 209      19.190   7.695  19.066  0.00  0.00      PROA C  
ATOM   3416  O   VAL P 209      18.202   8.077  18.479  0.00  0.00      PROA O  
ATOM   3417  CB  VAL P 209      19.387   8.731  21.409  0.00  0.00      PROA C  
ATOM   3418  CG1 VAL P 209      20.638   9.480  21.043  0.00  0.00      PROA C  
ATOM   3419  CG2 VAL P 209      18.141   9.692  21.105  0.00  0.00      PROA C  
ATOM   3420  HN  VAL P 209      21.209   6.854  21.242  0.00  0.00      PROA H  
ATOM   3421  HA  VAL P 209      18.354   6.976  20.953  0.00  0.00      PROA H  
ATOM   3422  HB  VAL P 209      19.327   8.485  22.490  0.00  0.00      PROA H  
ATOM   3423 HG11 VAL P 209      20.899  10.400  21.608  0.00  0.00      PROA H  
ATOM   3424 HG12 VAL P 209      20.459   9.778  19.988  0.00  0.00      PROA H  
ATOM   3425 HG13 VAL P 209      21.554   8.868  21.190  0.00  0.00      PROA H  
ATOM   3426 HG21 VAL P 209      18.304  10.571  21.765  0.00  0.00      PROA H  
ATOM   3427 HG22 VAL P 209      17.191   9.178  21.362  0.00  0.00      PROA H  
ATOM   3428 HG23 VAL P 209      18.022  10.138  20.094  0.00  0.00      PROA H  
ATOM   3429  N   TYR P 210      20.336   7.565  18.307  0.00  0.00      PROA N  
ATOM   3430  CA  TYR P 210      20.394   7.578  16.872  0.00  0.00      PROA C  
ATOM   3431  C   TYR P 210      19.587   6.442  16.342  0.00  0.00      PROA C  
ATOM   3432  O   TYR P 210      18.849   6.587  15.386  0.00  0.00      PROA O  
ATOM   3433  CB  TYR P 210      21.826   7.764  16.293  0.00  0.00      PROA C  
ATOM   3434  CG  TYR P 210      21.980   7.581  14.845  0.00  0.00      PROA C  
ATOM   3435  CD1 TYR P 210      21.768   8.623  13.925  0.00  0.00      PROA C  
ATOM   3436  CD2 TYR P 210      22.583   6.413  14.395  0.00  0.00      PROA C  
ATOM   3437  CE1 TYR P 210      22.264   8.480  12.606  0.00  0.00      PROA C  
ATOM   3438  CE2 TYR P 210      22.961   6.231  13.058  0.00  0.00      PROA C  
ATOM   3439  CZ  TYR P 210      22.773   7.261  12.090  0.00  0.00      PROA C  
ATOM   3440  OH  TYR P 210      23.198   7.202  10.716  0.00  0.00      PROA O  
ATOM   3441  HN  TYR P 210      21.210   7.552  18.786  0.00  0.00      PROA H  
ATOM   3442  HA  TYR P 210      19.940   8.495  16.529  0.00  0.00      PROA H  
ATOM   3443  HB1 TYR P 210      22.428   6.982  16.802  0.00  0.00      PROA H  
ATOM   3444  HB2 TYR P 210      22.384   8.706  16.483  0.00  0.00      PROA H  
ATOM   3445  HD1 TYR P 210      21.238   9.503  14.257  0.00  0.00      PROA H  
ATOM   3446  HD2 TYR P 210      22.846   5.609  15.067  0.00  0.00      PROA H  
ATOM   3447  HE1 TYR P 210      22.103   9.316  11.942  0.00  0.00      PROA H  
ATOM   3448  HE2 TYR P 210      23.450   5.331  12.716  0.00  0.00      PROA H  
ATOM   3449  HH  TYR P 210      23.022   8.055  10.311  0.00  0.00      PROA H  
ATOM   3450  N   ILE P 211      19.783   5.216  16.926  0.00  0.00      PROA N  
ATOM   3451  CA  ILE P 211      18.987   4.023  16.530  0.00  0.00      PROA C  
ATOM   3452  C   ILE P 211      17.489   4.253  16.711  0.00  0.00      PROA C  
ATOM   3453  O   ILE P 211      16.704   4.022  15.821  0.00  0.00      PROA O  
ATOM   3454  CB  ILE P 211      19.475   2.732  17.201  0.00  0.00      PROA C  
ATOM   3455  CG1 ILE P 211      20.650   2.318  16.359  0.00  0.00      PROA C  
ATOM   3456  CG2 ILE P 211      18.453   1.590  17.258  0.00  0.00      PROA C  
ATOM   3457  CD  ILE P 211      21.455   1.061  16.798  0.00  0.00      PROA C  
ATOM   3458  HN  ILE P 211      20.423   4.928  17.635  0.00  0.00      PROA H  
ATOM   3459  HA  ILE P 211      19.054   3.830  15.469  0.00  0.00      PROA H  
ATOM   3460  HB  ILE P 211      19.778   3.036  18.226  0.00  0.00      PROA H  
ATOM   3461 HG11 ILE P 211      21.381   3.153  16.409  0.00  0.00      PROA H  
ATOM   3462 HG12 ILE P 211      20.178   2.088  15.381  0.00  0.00      PROA H  
ATOM   3463 HG21 ILE P 211      18.950   0.667  17.626  0.00  0.00      PROA H  
ATOM   3464 HG22 ILE P 211      17.931   1.329  16.312  0.00  0.00      PROA H  
ATOM   3465 HG23 ILE P 211      17.627   1.796  17.972  0.00  0.00      PROA H  
ATOM   3466  HD1 ILE P 211      20.992   0.110  16.456  0.00  0.00      PROA H  
ATOM   3467  HD2 ILE P 211      21.731   1.120  17.872  0.00  0.00      PROA H  
ATOM   3468  HD3 ILE P 211      22.420   1.221  16.272  0.00  0.00      PROA H  
ATOM   3469  N   SER P 212      17.176   4.882  17.871  0.00  0.00      PROA N  
ATOM   3470  CA  SER P 212      15.827   5.352  18.111  0.00  0.00      PROA C  
ATOM   3471  C   SER P 212      15.182   6.325  17.175  0.00  0.00      PROA C  
ATOM   3472  O   SER P 212      13.985   6.138  16.858  0.00  0.00      PROA O  
ATOM   3473  CB  SER P 212      15.633   5.840  19.603  0.00  0.00      PROA C  
ATOM   3474  OG  SER P 212      15.425   4.800  20.574  0.00  0.00      PROA O  
ATOM   3475  HN  SER P 212      17.775   4.942  18.666  0.00  0.00      PROA H  
ATOM   3476  HA  SER P 212      15.083   4.571  18.063  0.00  0.00      PROA H  
ATOM   3477  HB1 SER P 212      14.712   6.461  19.582  0.00  0.00      PROA H  
ATOM   3478  HB2 SER P 212      16.574   6.346  19.906  0.00  0.00      PROA H  
ATOM   3479  HG1 SER P 212      16.205   4.548  21.073  0.00  0.00      PROA H  
ATOM   3480  N   SER P 213      15.930   7.337  16.658  0.00  0.00      PROA N  
ATOM   3481  CA  SER P 213      15.476   8.391  15.773  0.00  0.00      PROA C  
ATOM   3482  C   SER P 213      15.204   7.717  14.425  0.00  0.00      PROA C  
ATOM   3483  O   SER P 213      14.190   7.953  13.748  0.00  0.00      PROA O  
ATOM   3484  CB  SER P 213      16.569   9.458  15.599  0.00  0.00      PROA C  
ATOM   3485  OG  SER P 213      16.910  10.153  16.859  0.00  0.00      PROA O  
ATOM   3486  HN  SER P 213      16.896   7.281  16.898  0.00  0.00      PROA H  
ATOM   3487  HA  SER P 213      14.587   8.797  16.233  0.00  0.00      PROA H  
ATOM   3488  HB1 SER P 213      16.200  10.274  14.940  0.00  0.00      PROA H  
ATOM   3489  HB2 SER P 213      17.511   9.110  15.124  0.00  0.00      PROA H  
ATOM   3490  HG1 SER P 213      17.164   9.566  17.574  0.00  0.00      PROA H  
ATOM   3491  N   LEU P 214      16.108   6.804  13.962  0.00  0.00      PROA N  
ATOM   3492  CA  LEU P 214      15.947   6.007  12.724  0.00  0.00      PROA C  
ATOM   3493  C   LEU P 214      14.729   5.026  12.862  0.00  0.00      PROA C  
ATOM   3494  O   LEU P 214      13.901   5.083  11.964  0.00  0.00      PROA O  
ATOM   3495  CB  LEU P 214      17.240   5.333  12.436  0.00  0.00      PROA C  
ATOM   3496  CG  LEU P 214      18.367   6.292  11.921  0.00  0.00      PROA C  
ATOM   3497  CD1 LEU P 214      19.693   5.452  11.975  0.00  0.00      PROA C  
ATOM   3498  CD2 LEU P 214      18.210   6.858  10.546  0.00  0.00      PROA C  
ATOM   3499  HN  LEU P 214      16.959   6.604  14.442  0.00  0.00      PROA H  
ATOM   3500  HA  LEU P 214      15.704   6.658  11.897  0.00  0.00      PROA H  
ATOM   3501  HB1 LEU P 214      17.175   4.518  11.683  0.00  0.00      PROA H  
ATOM   3502  HB2 LEU P 214      17.495   4.924  13.437  0.00  0.00      PROA H  
ATOM   3503  HG  LEU P 214      18.518   7.071  12.699  0.00  0.00      PROA H  
ATOM   3504 HD11 LEU P 214      20.112   5.390  13.003  0.00  0.00      PROA H  
ATOM   3505 HD12 LEU P 214      20.464   5.979  11.374  0.00  0.00      PROA H  
ATOM   3506 HD13 LEU P 214      19.480   4.422  11.617  0.00  0.00      PROA H  
ATOM   3507 HD21 LEU P 214      18.433   6.092   9.774  0.00  0.00      PROA H  
ATOM   3508 HD22 LEU P 214      18.868   7.753  10.519  0.00  0.00      PROA H  
ATOM   3509 HD23 LEU P 214      17.165   7.184  10.359  0.00  0.00      PROA H  
ATOM   3510  N   TYR P 215      14.557   4.298  14.032  0.00  0.00      PROA N  
ATOM   3511  CA  TYR P 215      13.408   3.492  14.325  0.00  0.00      PROA C  
ATOM   3512  C   TYR P 215      12.069   4.294  14.284  0.00  0.00      PROA C  
ATOM   3513  O   TYR P 215      11.071   3.830  13.729  0.00  0.00      PROA O  
ATOM   3514  CB  TYR P 215      13.706   2.858  15.779  0.00  0.00      PROA C  
ATOM   3515  CG  TYR P 215      12.695   1.800  16.166  0.00  0.00      PROA C  
ATOM   3516  CD1 TYR P 215      12.630   0.444  15.581  0.00  0.00      PROA C  
ATOM   3517  CD2 TYR P 215      11.832   1.893  17.343  0.00  0.00      PROA C  
ATOM   3518  CE1 TYR P 215      11.761  -0.545  15.964  0.00  0.00      PROA C  
ATOM   3519  CE2 TYR P 215      10.925   0.863  17.686  0.00  0.00      PROA C  
ATOM   3520  CZ  TYR P 215      10.884  -0.302  17.031  0.00  0.00      PROA C  
ATOM   3521  OH  TYR P 215      10.068  -1.198  17.570  0.00  0.00      PROA O  
ATOM   3522  HN  TYR P 215      15.379   4.368  14.592  0.00  0.00      PROA H  
ATOM   3523  HA  TYR P 215      13.371   2.822  13.479  0.00  0.00      PROA H  
ATOM   3524  HB1 TYR P 215      13.827   3.593  16.604  0.00  0.00      PROA H  
ATOM   3525  HB2 TYR P 215      14.691   2.362  15.646  0.00  0.00      PROA H  
ATOM   3526  HD1 TYR P 215      13.292   0.293  14.740  0.00  0.00      PROA H  
ATOM   3527  HD2 TYR P 215      11.716   2.813  17.898  0.00  0.00      PROA H  
ATOM   3528  HE1 TYR P 215      11.792  -1.500  15.460  0.00  0.00      PROA H  
ATOM   3529  HE2 TYR P 215      10.238   1.146  18.470  0.00  0.00      PROA H  
ATOM   3530  HH  TYR P 215       9.829  -0.873  18.441  0.00  0.00      PROA H  
ATOM   3531  N   PHE P 216      11.952   5.437  14.945  0.00  0.00      PROA N  
ATOM   3532  CA  PHE P 216      10.652   6.105  14.852  0.00  0.00      PROA C  
ATOM   3533  C   PHE P 216      10.327   6.764  13.457  0.00  0.00      PROA C  
ATOM   3534  O   PHE P 216       9.253   6.641  12.883  0.00  0.00      PROA O  
ATOM   3535  CB  PHE P 216      10.569   7.119  15.995  0.00  0.00      PROA C  
ATOM   3536  CG  PHE P 216       9.174   7.745  16.010  0.00  0.00      PROA C  
ATOM   3537  CD1 PHE P 216       8.148   6.946  16.467  0.00  0.00      PROA C  
ATOM   3538  CD2 PHE P 216       8.805   8.990  15.437  0.00  0.00      PROA C  
ATOM   3539  CE1 PHE P 216       6.816   7.267  16.383  0.00  0.00      PROA C  
ATOM   3540  CE2 PHE P 216       7.482   9.374  15.368  0.00  0.00      PROA C  
ATOM   3541  CZ  PHE P 216       6.495   8.502  15.836  0.00  0.00      PROA C  
ATOM   3542  HN  PHE P 216      12.694   5.800  15.503  0.00  0.00      PROA H  
ATOM   3543  HA  PHE P 216       9.929   5.327  15.048  0.00  0.00      PROA H  
ATOM   3544  HB1 PHE P 216      11.286   7.951  15.829  0.00  0.00      PROA H  
ATOM   3545  HB2 PHE P 216      10.828   6.734  17.005  0.00  0.00      PROA H  
ATOM   3546  HD1 PHE P 216       8.405   5.937  16.755  0.00  0.00      PROA H  
ATOM   3547  HD2 PHE P 216       9.563   9.671  15.077  0.00  0.00      PROA H  
ATOM   3548  HE1 PHE P 216       6.129   6.597  16.878  0.00  0.00      PROA H  
ATOM   3549  HE2 PHE P 216       7.176  10.319  14.945  0.00  0.00      PROA H  
ATOM   3550  HZ  PHE P 216       5.429   8.672  15.809  0.00  0.00      PROA H  
ATOM   3551  N   THR P 217      11.406   7.331  12.863  0.00  0.00      PROA N  
ATOM   3552  CA  THR P 217      11.289   7.788  11.424  0.00  0.00      PROA C  
ATOM   3553  C   THR P 217      11.061   6.622  10.457  0.00  0.00      PROA C  
ATOM   3554  O   THR P 217      10.251   6.809   9.594  0.00  0.00      PROA O  
ATOM   3555  CB  THR P 217      12.482   8.456  10.824  0.00  0.00      PROA C  
ATOM   3556  CG2 THR P 217      12.160   9.072   9.396  0.00  0.00      PROA C  
ATOM   3557  OG1 THR P 217      12.824   9.493  11.741  0.00  0.00      PROA O  
ATOM   3558  HN  THR P 217      12.273   7.448  13.341  0.00  0.00      PROA H  
ATOM   3559  HA  THR P 217      10.411   8.402  11.287  0.00  0.00      PROA H  
ATOM   3560  HB  THR P 217      13.358   7.780  10.723  0.00  0.00      PROA H  
ATOM   3561  HG1 THR P 217      13.055   9.084  12.579  0.00  0.00      PROA H  
ATOM   3562 HG21 THR P 217      11.250   9.709   9.388  0.00  0.00      PROA H  
ATOM   3563 HG22 THR P 217      12.091   8.243   8.659  0.00  0.00      PROA H  
ATOM   3564 HG23 THR P 217      12.936   9.845   9.209  0.00  0.00      PROA H  
ATOM   3565  N   MET P 218      11.732   5.456  10.610  0.00  0.00      PROA N  
ATOM   3566  CA  MET P 218      11.394   4.304   9.812  0.00  0.00      PROA C  
ATOM   3567  C   MET P 218      10.064   3.674  10.000  0.00  0.00      PROA C  
ATOM   3568  O   MET P 218       9.345   3.229   9.097  0.00  0.00      PROA O  
ATOM   3569  CB  MET P 218      12.443   3.176   9.940  0.00  0.00      PROA C  
ATOM   3570  CG  MET P 218      13.813   3.354   9.144  0.00  0.00      PROA C  
ATOM   3571  SD  MET P 218      13.693   3.125   7.306  0.00  0.00      PROA S  
ATOM   3572  CE  MET P 218      12.687   1.560   7.268  0.00  0.00      PROA C  
ATOM   3573  HN  MET P 218      12.495   5.407  11.249  0.00  0.00      PROA H  
ATOM   3574  HA  MET P 218      11.420   4.653   8.790  0.00  0.00      PROA H  
ATOM   3575  HB1 MET P 218      12.038   2.240   9.499  0.00  0.00      PROA H  
ATOM   3576  HB2 MET P 218      12.599   3.031  11.030  0.00  0.00      PROA H  
ATOM   3577  HG1 MET P 218      14.654   2.749   9.544  0.00  0.00      PROA H  
ATOM   3578  HG2 MET P 218      14.148   4.361   9.470  0.00  0.00      PROA H  
ATOM   3579  HE1 MET P 218      13.174   0.824   7.942  0.00  0.00      PROA H  
ATOM   3580  HE2 MET P 218      12.670   1.187   6.221  0.00  0.00      PROA H  
ATOM   3581  HE3 MET P 218      11.617   1.701   7.531  0.00  0.00      PROA H  
ATOM   3582  N   THR P 219       9.586   3.575  11.297  0.00  0.00      PROA N  
ATOM   3583  CA  THR P 219       8.218   2.988  11.604  0.00  0.00      PROA C  
ATOM   3584  C   THR P 219       7.082   3.910  11.057  0.00  0.00      PROA C  
ATOM   3585  O   THR P 219       6.072   3.434  10.539  0.00  0.00      PROA O  
ATOM   3586  CB  THR P 219       8.011   2.672  13.044  0.00  0.00      PROA C  
ATOM   3587  CG2 THR P 219       7.778   3.859  14.008  0.00  0.00      PROA C  
ATOM   3588  OG1 THR P 219       6.923   1.859  13.351  0.00  0.00      PROA O  
ATOM   3589  HN  THR P 219      10.049   4.077  12.023  0.00  0.00      PROA H  
ATOM   3590  HA  THR P 219       8.043   2.117  10.991  0.00  0.00      PROA H  
ATOM   3591  HB  THR P 219       8.990   2.291  13.404  0.00  0.00      PROA H  
ATOM   3592  HG1 THR P 219       7.277   0.973  13.250  0.00  0.00      PROA H  
ATOM   3593 HG21 THR P 219       6.904   4.485  13.730  0.00  0.00      PROA H  
ATOM   3594 HG22 THR P 219       8.638   4.562  13.969  0.00  0.00      PROA H  
ATOM   3595 HG23 THR P 219       7.595   3.551  15.060  0.00  0.00      PROA H  
ATOM   3596  N   SER P 220       7.290   5.231  11.126  0.00  0.00      PROA N  
ATOM   3597  CA  SER P 220       6.364   6.261  10.531  0.00  0.00      PROA C  
ATOM   3598  C   SER P 220       6.293   6.272   8.992  0.00  0.00      PROA C  
ATOM   3599  O   SER P 220       5.208   6.138   8.339  0.00  0.00      PROA O  
ATOM   3600  CB  SER P 220       6.752   7.752  10.814  0.00  0.00      PROA C  
ATOM   3601  OG  SER P 220       6.685   8.117  12.182  0.00  0.00      PROA O  
ATOM   3602  HN  SER P 220       8.099   5.571  11.599  0.00  0.00      PROA H  
ATOM   3603  HA  SER P 220       5.313   6.159  10.758  0.00  0.00      PROA H  
ATOM   3604  HB1 SER P 220       6.054   8.355  10.195  0.00  0.00      PROA H  
ATOM   3605  HB2 SER P 220       7.766   7.975  10.418  0.00  0.00      PROA H  
ATOM   3606  HG1 SER P 220       7.460   7.793  12.648  0.00  0.00      PROA H  
ATOM   3607  N   LEU P 221       7.407   6.253   8.321  0.00  0.00      PROA N  
ATOM   3608  CA  LEU P 221       7.476   6.074   6.899  0.00  0.00      PROA C  
ATOM   3609  C   LEU P 221       6.971   4.686   6.386  0.00  0.00      PROA C  
ATOM   3610  O   LEU P 221       6.205   4.556   5.455  0.00  0.00      PROA O  
ATOM   3611  CB  LEU P 221       8.989   6.352   6.549  0.00  0.00      PROA C  
ATOM   3612  CG  LEU P 221       9.473   6.057   5.095  0.00  0.00      PROA C  
ATOM   3613  CD1 LEU P 221       8.588   6.696   3.951  0.00  0.00      PROA C  
ATOM   3614  CD2 LEU P 221      10.946   6.526   4.935  0.00  0.00      PROA C  
ATOM   3615  HN  LEU P 221       8.251   6.202   8.849  0.00  0.00      PROA H  
ATOM   3616  HA  LEU P 221       6.897   6.778   6.320  0.00  0.00      PROA H  
ATOM   3617  HB1 LEU P 221       9.664   5.821   7.253  0.00  0.00      PROA H  
ATOM   3618  HB2 LEU P 221       9.108   7.450   6.675  0.00  0.00      PROA H  
ATOM   3619  HG  LEU P 221       9.544   4.956   4.968  0.00  0.00      PROA H  
ATOM   3620 HD11 LEU P 221       9.028   6.319   3.003  0.00  0.00      PROA H  
ATOM   3621 HD12 LEU P 221       8.774   7.784   4.077  0.00  0.00      PROA H  
ATOM   3622 HD13 LEU P 221       7.512   6.420   3.944  0.00  0.00      PROA H  
ATOM   3623 HD21 LEU P 221      11.665   5.941   5.547  0.00  0.00      PROA H  
ATOM   3624 HD22 LEU P 221      11.113   7.569   5.279  0.00  0.00      PROA H  
ATOM   3625 HD23 LEU P 221      11.319   6.597   3.891  0.00  0.00      PROA H  
ATOM   3626  N   THR P 222       7.280   3.577   7.057  0.00  0.00      PROA N  
ATOM   3627  CA  THR P 222       7.047   2.286   6.461  0.00  0.00      PROA C  
ATOM   3628  C   THR P 222       5.597   1.841   6.729  0.00  0.00      PROA C  
ATOM   3629  O   THR P 222       5.121   0.839   6.136  0.00  0.00      PROA O  
ATOM   3630  CB  THR P 222       8.100   1.209   6.788  0.00  0.00      PROA C  
ATOM   3631  CG2 THR P 222       9.416   1.592   6.043  0.00  0.00      PROA C  
ATOM   3632  OG1 THR P 222       8.294   0.990   8.199  0.00  0.00      PROA O  
ATOM   3633  HN  THR P 222       7.718   3.604   7.953  0.00  0.00      PROA H  
ATOM   3634  HA  THR P 222       7.292   2.491   5.429  0.00  0.00      PROA H  
ATOM   3635  HB  THR P 222       7.707   0.223   6.459  0.00  0.00      PROA H  
ATOM   3636  HG1 THR P 222       8.684   1.814   8.498  0.00  0.00      PROA H  
ATOM   3637 HG21 THR P 222      10.143   0.769   6.211  0.00  0.00      PROA H  
ATOM   3638 HG22 THR P 222       9.753   2.607   6.342  0.00  0.00      PROA H  
ATOM   3639 HG23 THR P 222       9.172   1.544   4.960  0.00  0.00      PROA H  
ATOM   3640  N   SER P 223       4.908   2.577   7.620  0.00  0.00      PROA N  
ATOM   3641  CA  SER P 223       3.555   2.464   8.155  0.00  0.00      PROA C  
ATOM   3642  C   SER P 223       3.347   1.297   9.084  0.00  0.00      PROA C  
ATOM   3643  O   SER P 223       2.150   1.092   9.421  0.00  0.00      PROA O  
ATOM   3644  CB  SER P 223       2.453   2.502   7.027  0.00  0.00      PROA C  
ATOM   3645  OG  SER P 223       2.367   1.238   6.260  0.00  0.00      PROA O  
ATOM   3646  HN  SER P 223       5.327   3.442   7.883  0.00  0.00      PROA H  
ATOM   3647  HA  SER P 223       3.415   3.404   8.666  0.00  0.00      PROA H  
ATOM   3648  HB1 SER P 223       2.605   3.424   6.428  0.00  0.00      PROA H  
ATOM   3649  HB2 SER P 223       1.516   2.587   7.619  0.00  0.00      PROA H  
ATOM   3650  HG1 SER P 223       3.208   1.051   5.837  0.00  0.00      PROA H  
ATOM   3651  N   VAL P 224       4.373   0.611   9.572  0.00  0.00      PROA N  
ATOM   3652  CA  VAL P 224       4.271  -0.438  10.584  0.00  0.00      PROA C  
ATOM   3653  C   VAL P 224       3.696   0.122  11.887  0.00  0.00      PROA C  
ATOM   3654  O   VAL P 224       2.803  -0.428  12.522  0.00  0.00      PROA O  
ATOM   3655  CB  VAL P 224       5.579  -1.166  10.847  0.00  0.00      PROA C  
ATOM   3656  CG1 VAL P 224       5.544  -2.351  11.881  0.00  0.00      PROA C  
ATOM   3657  CG2 VAL P 224       6.151  -1.652   9.530  0.00  0.00      PROA C  
ATOM   3658  HN  VAL P 224       5.326   0.843   9.390  0.00  0.00      PROA H  
ATOM   3659  HA  VAL P 224       3.546  -1.157  10.232  0.00  0.00      PROA H  
ATOM   3660  HB  VAL P 224       6.220  -0.361  11.266  0.00  0.00      PROA H  
ATOM   3661 HG11 VAL P 224       6.579  -2.680  12.116  0.00  0.00      PROA H  
ATOM   3662 HG12 VAL P 224       5.031  -3.284  11.566  0.00  0.00      PROA H  
ATOM   3663 HG13 VAL P 224       5.023  -2.083  12.825  0.00  0.00      PROA H  
ATOM   3664 HG21 VAL P 224       7.045  -2.273   9.754  0.00  0.00      PROA H  
ATOM   3665 HG22 VAL P 224       6.544  -0.856   8.862  0.00  0.00      PROA H  
ATOM   3666 HG23 VAL P 224       5.407  -2.273   8.988  0.00  0.00      PROA H  
ATOM   3667  N   GLY P 225       4.100   1.330  12.301  0.00  0.00      PROA N  
ATOM   3668  CA  GLY P 225       3.576   2.095  13.373  0.00  0.00      PROA C  
ATOM   3669  C   GLY P 225       3.718   1.508  14.759  0.00  0.00      PROA C  
ATOM   3670  O   GLY P 225       2.760   1.415  15.468  0.00  0.00      PROA O  
ATOM   3671  HN  GLY P 225       4.659   1.839  11.650  0.00  0.00      PROA H  
ATOM   3672  HA1 GLY P 225       2.525   2.280  13.210  0.00  0.00      PROA H  
ATOM   3673  HA2 GLY P 225       4.129   3.018  13.469  0.00  0.00      PROA H  
ATOM   3674  N   PHE P 226       4.930   0.990  15.114  0.00  0.00      PROA N  
ATOM   3675  CA  PHE P 226       5.273   0.497  16.402  0.00  0.00      PROA C  
ATOM   3676  C   PHE P 226       4.924   1.420  17.581  0.00  0.00      PROA C  
ATOM   3677  O   PHE P 226       4.786   2.610  17.555  0.00  0.00      PROA O  
ATOM   3678  CB  PHE P 226       6.858   0.231  16.502  0.00  0.00      PROA C  
ATOM   3679  CG  PHE P 226       7.292  -0.947  15.704  0.00  0.00      PROA C  
ATOM   3680  CD1 PHE P 226       8.475  -0.949  14.860  0.00  0.00      PROA C  
ATOM   3681  CD2 PHE P 226       6.614  -2.201  15.756  0.00  0.00      PROA C  
ATOM   3682  CE1 PHE P 226       8.884  -2.074  14.050  0.00  0.00      PROA C  
ATOM   3683  CE2 PHE P 226       7.102  -3.371  15.145  0.00  0.00      PROA C  
ATOM   3684  CZ  PHE P 226       8.158  -3.282  14.159  0.00  0.00      PROA C  
ATOM   3685  HN  PHE P 226       5.649   1.023  14.425  0.00  0.00      PROA H  
ATOM   3686  HA  PHE P 226       4.736  -0.440  16.428  0.00  0.00      PROA H  
ATOM   3687  HB1 PHE P 226       7.202  -0.036  17.524  0.00  0.00      PROA H  
ATOM   3688  HB2 PHE P 226       7.479   1.088  16.163  0.00  0.00      PROA H  
ATOM   3689  HD1 PHE P 226       9.086  -0.058  14.882  0.00  0.00      PROA H  
ATOM   3690  HD2 PHE P 226       5.733  -2.366  16.359  0.00  0.00      PROA H  
ATOM   3691  HE1 PHE P 226       9.808  -2.116  13.492  0.00  0.00      PROA H  
ATOM   3692  HE2 PHE P 226       6.721  -4.378  15.231  0.00  0.00      PROA H  
ATOM   3693  HZ  PHE P 226       8.444  -4.138  13.566  0.00  0.00      PROA H  
ATOM   3694  N   GLY P 227       4.792   0.813  18.730  0.00  0.00      PROA N  
ATOM   3695  CA  GLY P 227       4.667   1.464  20.049  0.00  0.00      PROA C  
ATOM   3696  C   GLY P 227       5.906   1.444  20.934  0.00  0.00      PROA C  
ATOM   3697  O   GLY P 227       6.978   0.928  20.579  0.00  0.00      PROA O  
ATOM   3698  HN  GLY P 227       4.730  -0.182  18.740  0.00  0.00      PROA H  
ATOM   3699  HA1 GLY P 227       3.905   0.934  20.602  0.00  0.00      PROA H  
ATOM   3700  HA2 GLY P 227       4.412   2.499  19.875  0.00  0.00      PROA H  
ATOM   3701  N   ASN P 228       5.748   2.039  22.119  0.00  0.00      PROA N  
ATOM   3702  CA  ASN P 228       6.718   2.337  23.086  0.00  0.00      PROA C  
ATOM   3703  C   ASN P 228       7.672   3.440  22.794  0.00  0.00      PROA C  
ATOM   3704  O   ASN P 228       8.722   3.611  23.346  0.00  0.00      PROA O  
ATOM   3705  CB  ASN P 228       7.577   1.090  23.534  0.00  0.00      PROA C  
ATOM   3706  CG  ASN P 228       6.697  -0.019  24.073  0.00  0.00      PROA C  
ATOM   3707  ND2 ASN P 228       7.321  -1.201  24.159  0.00  0.00      PROA N  
ATOM   3708  OD1 ASN P 228       5.474   0.059  24.323  0.00  0.00      PROA O  
ATOM   3709  HN  ASN P 228       4.813   2.321  22.315  0.00  0.00      PROA H  
ATOM   3710  HA  ASN P 228       6.080   2.618  23.910  0.00  0.00      PROA H  
ATOM   3711  HB1 ASN P 228       8.324   1.322  24.322  0.00  0.00      PROA H  
ATOM   3712  HB2 ASN P 228       8.267   0.695  22.758  0.00  0.00      PROA H  
ATOM   3713 HD21 ASN P 228       6.849  -2.012  24.504  0.00  0.00      PROA H  
ATOM   3714 HD22 ASN P 228       8.286  -1.231  23.899  0.00  0.00      PROA H  
ATOM   3715  N   ILE P 229       7.294   4.348  21.843  0.00  0.00      PROA N  
ATOM   3716  CA  ILE P 229       7.970   5.610  21.458  0.00  0.00      PROA C  
ATOM   3717  C   ILE P 229       7.151   6.496  20.610  0.00  0.00      PROA C  
ATOM   3718  O   ILE P 229       6.624   6.038  19.617  0.00  0.00      PROA O  
ATOM   3719  CB  ILE P 229       9.375   5.394  20.904  0.00  0.00      PROA C  
ATOM   3720  CG1 ILE P 229      10.144   6.715  20.589  0.00  0.00      PROA C  
ATOM   3721  CG2 ILE P 229       9.367   4.456  19.599  0.00  0.00      PROA C  
ATOM   3722  CD  ILE P 229      11.711   6.479  20.486  0.00  0.00      PROA C  
ATOM   3723  HN  ILE P 229       6.460   4.181  21.322  0.00  0.00      PROA H  
ATOM   3724  HA  ILE P 229       8.207   6.129  22.375  0.00  0.00      PROA H  
ATOM   3725  HB  ILE P 229       9.915   4.876  21.726  0.00  0.00      PROA H  
ATOM   3726 HG11 ILE P 229       9.929   7.547  21.293  0.00  0.00      PROA H  
ATOM   3727 HG12 ILE P 229       9.670   7.001  19.625  0.00  0.00      PROA H  
ATOM   3728 HG21 ILE P 229       8.456   4.635  18.989  0.00  0.00      PROA H  
ATOM   3729 HG22 ILE P 229       9.423   3.369  19.825  0.00  0.00      PROA H  
ATOM   3730 HG23 ILE P 229      10.295   4.675  19.029  0.00  0.00      PROA H  
ATOM   3731  HD1 ILE P 229      12.292   7.075  19.750  0.00  0.00      PROA H  
ATOM   3732  HD2 ILE P 229      11.784   5.373  20.417  0.00  0.00      PROA H  
ATOM   3733  HD3 ILE P 229      12.003   6.632  21.547  0.00  0.00      PROA H  
ATOM   3734  N   ALA P 230       6.983   7.753  21.063  0.00  0.00      PROA N  
ATOM   3735  CA  ALA P 230       6.063   8.671  20.442  0.00  0.00      PROA C  
ATOM   3736  C   ALA P 230       6.410  10.107  20.798  0.00  0.00      PROA C  
ATOM   3737  O   ALA P 230       6.818  10.361  21.946  0.00  0.00      PROA O  
ATOM   3738  CB  ALA P 230       4.618   8.492  21.001  0.00  0.00      PROA C  
ATOM   3739  HN  ALA P 230       7.456   8.039  21.892  0.00  0.00      PROA H  
ATOM   3740  HA  ALA P 230       6.145   8.583  19.369  0.00  0.00      PROA H  
ATOM   3741  HB1 ALA P 230       4.553   8.639  22.101  0.00  0.00      PROA H  
ATOM   3742  HB2 ALA P 230       4.247   7.461  20.820  0.00  0.00      PROA H  
ATOM   3743  HB3 ALA P 230       3.783   9.146  20.671  0.00  0.00      PROA H  
ATOM   3744  N   PRO P 231       5.953  11.123  20.003  0.00  0.00      PROA N  
ATOM   3745  CA  PRO P 231       5.823  12.551  20.457  0.00  0.00      PROA C  
ATOM   3746  C   PRO P 231       5.400  12.814  21.886  0.00  0.00      PROA C  
ATOM   3747  O   PRO P 231       4.465  12.170  22.366  0.00  0.00      PROA O  
ATOM   3748  CB  PRO P 231       4.743  13.020  19.499  0.00  0.00      PROA C  
ATOM   3749  CG  PRO P 231       5.053  12.325  18.226  0.00  0.00      PROA C  
ATOM   3750  CD  PRO P 231       5.441  10.882  18.647  0.00  0.00      PROA C  
ATOM   3751  HA  PRO P 231       6.732  13.124  20.353  0.00  0.00      PROA H  
ATOM   3752  HB1 PRO P 231       4.722  14.123  19.371  0.00  0.00      PROA H  
ATOM   3753  HB2 PRO P 231       3.702  12.722  19.750  0.00  0.00      PROA H  
ATOM   3754  HG1 PRO P 231       4.217  12.358  17.495  0.00  0.00      PROA H  
ATOM   3755  HG2 PRO P 231       5.902  12.838  17.725  0.00  0.00      PROA H  
ATOM   3756  HD1 PRO P 231       4.580  10.181  18.691  0.00  0.00      PROA H  
ATOM   3757  HD2 PRO P 231       6.231  10.408  18.025  0.00  0.00      PROA H  
ATOM   3758  N   SER P 232       5.984  13.767  22.530  0.00  0.00      PROA N  
ATOM   3759  CA  SER P 232       5.668  13.974  23.958  0.00  0.00      PROA C  
ATOM   3760  C   SER P 232       4.878  15.275  24.141  0.00  0.00      PROA C  
ATOM   3761  O   SER P 232       4.036  15.442  25.005  0.00  0.00      PROA O  
ATOM   3762  CB  SER P 232       6.948  14.058  24.804  0.00  0.00      PROA C  
ATOM   3763  OG  SER P 232       6.626  13.890  26.187  0.00  0.00      PROA O  
ATOM   3764  HN  SER P 232       6.676  14.448  22.302  0.00  0.00      PROA H  
ATOM   3765  HA  SER P 232       5.085  13.145  24.330  0.00  0.00      PROA H  
ATOM   3766  HB1 SER P 232       7.483  15.030  24.770  0.00  0.00      PROA H  
ATOM   3767  HB2 SER P 232       7.637  13.290  24.392  0.00  0.00      PROA H  
ATOM   3768  HG1 SER P 232       6.118  13.082  26.287  0.00  0.00      PROA H  
ATOM   3769  N   THR P 233       5.261  16.344  23.332  0.00  0.00      PROA N  
ATOM   3770  CA  THR P 233       4.743  17.719  23.337  0.00  0.00      PROA C  
ATOM   3771  C   THR P 233       4.341  18.250  21.966  0.00  0.00      PROA C  
ATOM   3772  O   THR P 233       4.470  17.575  20.914  0.00  0.00      PROA O  
ATOM   3773  CB  THR P 233       5.764  18.766  23.932  0.00  0.00      PROA C  
ATOM   3774  CG2 THR P 233       6.102  18.422  25.364  0.00  0.00      PROA C  
ATOM   3775  OG1 THR P 233       6.970  18.898  23.202  0.00  0.00      PROA O  
ATOM   3776  HN  THR P 233       6.008  16.147  22.701  0.00  0.00      PROA H  
ATOM   3777  HA  THR P 233       3.797  17.608  23.846  0.00  0.00      PROA H  
ATOM   3778  HB  THR P 233       5.372  19.806  23.923  0.00  0.00      PROA H  
ATOM   3779  HG1 THR P 233       7.329  18.022  23.042  0.00  0.00      PROA H  
ATOM   3780 HG21 THR P 233       5.173  18.432  25.972  0.00  0.00      PROA H  
ATOM   3781 HG22 THR P 233       6.829  19.148  25.787  0.00  0.00      PROA H  
ATOM   3782 HG23 THR P 233       6.632  17.447  25.308  0.00  0.00      PROA H  
ATOM   3783  N   ASP P 234       3.604  19.431  21.867  0.00  0.00      PROA N  
ATOM   3784  CA  ASP P 234       2.824  19.767  20.683  0.00  0.00      PROA C  
ATOM   3785  C   ASP P 234       3.635  19.897  19.403  0.00  0.00      PROA C  
ATOM   3786  O   ASP P 234       3.083  19.456  18.373  0.00  0.00      PROA O  
ATOM   3787  CB  ASP P 234       2.053  21.018  20.901  0.00  0.00      PROA C  
ATOM   3788  CG  ASP P 234       1.068  20.821  22.037  0.00  0.00      PROA C  
ATOM   3789  OD1 ASP P 234       1.228  21.402  23.148  0.00  0.00      PROA O  
ATOM   3790  OD2 ASP P 234       0.258  19.932  21.904  0.00  0.00      PROA O1-
ATOM   3791  HN  ASP P 234       3.478  19.979  22.689  0.00  0.00      PROA H  
ATOM   3792  HA  ASP P 234       2.110  18.967  20.555  0.00  0.00      PROA H  
ATOM   3793  HB1 ASP P 234       1.502  21.080  19.938  0.00  0.00      PROA H  
ATOM   3794  HB2 ASP P 234       2.605  21.980  20.965  0.00  0.00      PROA H  
ATOM   3795  N   ILE P 235       4.847  20.402  19.534  0.00  0.00      PROA N  
ATOM   3796  CA  ILE P 235       5.762  20.684  18.414  0.00  0.00      PROA C  
ATOM   3797  C   ILE P 235       6.196  19.372  17.794  0.00  0.00      PROA C  
ATOM   3798  O   ILE P 235       6.235  19.256  16.602  0.00  0.00      PROA O  
ATOM   3799  CB  ILE P 235       7.015  21.534  18.724  0.00  0.00      PROA C  
ATOM   3800  CG1 ILE P 235       7.539  22.107  17.341  0.00  0.00      PROA C  
ATOM   3801  CG2 ILE P 235       8.096  20.867  19.582  0.00  0.00      PROA C  
ATOM   3802  CD  ILE P 235       8.734  23.012  17.382  0.00  0.00      PROA C  
ATOM   3803  HN  ILE P 235       5.144  20.749  20.420  0.00  0.00      PROA H  
ATOM   3804  HA  ILE P 235       5.221  21.183  17.624  0.00  0.00      PROA H  
ATOM   3805  HB  ILE P 235       6.677  22.379  19.360  0.00  0.00      PROA H  
ATOM   3806 HG11 ILE P 235       6.732  22.714  16.880  0.00  0.00      PROA H  
ATOM   3807 HG12 ILE P 235       7.758  21.303  16.606  0.00  0.00      PROA H  
ATOM   3808 HG21 ILE P 235       8.593  20.096  18.957  0.00  0.00      PROA H  
ATOM   3809 HG22 ILE P 235       7.703  20.412  20.516  0.00  0.00      PROA H  
ATOM   3810 HG23 ILE P 235       8.867  21.568  19.968  0.00  0.00      PROA H  
ATOM   3811  HD1 ILE P 235       9.652  22.479  17.710  0.00  0.00      PROA H  
ATOM   3812  HD2 ILE P 235       8.747  23.901  18.049  0.00  0.00      PROA H  
ATOM   3813  HD3 ILE P 235       8.999  23.276  16.336  0.00  0.00      PROA H  
ATOM   3814  N   GLU P 236       6.437  18.312  18.631  0.00  0.00      PROA N  
ATOM   3815  CA  GLU P 236       6.643  16.986  18.225  0.00  0.00      PROA C  
ATOM   3816  C   GLU P 236       5.435  16.428  17.556  0.00  0.00      PROA C  
ATOM   3817  O   GLU P 236       5.505  15.854  16.428  0.00  0.00      PROA O  
ATOM   3818  CB  GLU P 236       7.061  16.102  19.382  0.00  0.00      PROA C  
ATOM   3819  CG  GLU P 236       8.401  16.528  20.025  0.00  0.00      PROA C  
ATOM   3820  CD  GLU P 236       8.629  16.078  21.499  0.00  0.00      PROA C  
ATOM   3821  OE1 GLU P 236       7.635  15.885  22.186  0.00  0.00      PROA O  
ATOM   3822  OE2 GLU P 236       9.828  15.933  21.868  0.00  0.00      PROA O1-
ATOM   3823  HN  GLU P 236       6.211  18.530  19.577  0.00  0.00      PROA H  
ATOM   3824  HA  GLU P 236       7.482  16.872  17.554  0.00  0.00      PROA H  
ATOM   3825  HB1 GLU P 236       7.087  15.063  18.989  0.00  0.00      PROA H  
ATOM   3826  HB2 GLU P 236       6.167  16.125  20.042  0.00  0.00      PROA H  
ATOM   3827  HG1 GLU P 236       8.424  17.621  20.226  0.00  0.00      PROA H  
ATOM   3828  HG2 GLU P 236       9.230  16.141  19.394  0.00  0.00      PROA H  
ATOM   3829  N   LYS P 237       4.247  16.528  18.205  0.00  0.00      PROA N  
ATOM   3830  CA  LYS P 237       3.019  16.059  17.652  0.00  0.00      PROA C  
ATOM   3831  C   LYS P 237       2.582  16.691  16.311  0.00  0.00      PROA C  
ATOM   3832  O   LYS P 237       2.055  16.031  15.399  0.00  0.00      PROA O  
ATOM   3833  CB  LYS P 237       1.886  16.335  18.675  0.00  0.00      PROA C  
ATOM   3834  CG  LYS P 237       2.015  15.482  19.936  0.00  0.00      PROA C  
ATOM   3835  CD  LYS P 237       0.869  15.970  20.857  0.00  0.00      PROA C  
ATOM   3836  CE  LYS P 237       0.768  15.070  22.047  0.00  0.00      PROA C  
ATOM   3837  NZ  LYS P 237      -0.611  15.327  22.552  0.00  0.00      PROA N1+
ATOM   3838  HN  LYS P 237       4.248  17.039  19.061  0.00  0.00      PROA H  
ATOM   3839  HA  LYS P 237       3.202  15.016  17.438  0.00  0.00      PROA H  
ATOM   3840  HB1 LYS P 237       0.887  16.109  18.246  0.00  0.00      PROA H  
ATOM   3841  HB2 LYS P 237       1.950  17.431  18.850  0.00  0.00      PROA H  
ATOM   3842  HG1 LYS P 237       3.033  15.536  20.378  0.00  0.00      PROA H  
ATOM   3843  HG2 LYS P 237       1.911  14.437  19.571  0.00  0.00      PROA H  
ATOM   3844  HD1 LYS P 237      -0.049  16.029  20.234  0.00  0.00      PROA H  
ATOM   3845  HD2 LYS P 237       1.070  16.954  21.332  0.00  0.00      PROA H  
ATOM   3846  HE1 LYS P 237       1.474  15.363  22.852  0.00  0.00      PROA H  
ATOM   3847  HE2 LYS P 237       0.889  13.991  21.812  0.00  0.00      PROA H  
ATOM   3848  HZ1 LYS P 237      -0.777  14.862  23.468  0.00  0.00      PROA H  
ATOM   3849  HZ2 LYS P 237      -1.303  15.038  21.832  0.00  0.00      PROA H  
ATOM   3850  HZ3 LYS P 237      -0.724  16.358  22.632  0.00  0.00      PROA H  
ATOM   3851  N   ILE P 238       2.771  18.028  16.108  0.00  0.00      PROA N  
ATOM   3852  CA  ILE P 238       2.349  18.667  14.808  0.00  0.00      PROA C  
ATOM   3853  C   ILE P 238       3.393  18.224  13.750  0.00  0.00      PROA C  
ATOM   3854  O   ILE P 238       3.012  17.928  12.598  0.00  0.00      PROA O  
ATOM   3855  CB  ILE P 238       2.051  20.201  14.836  0.00  0.00      PROA C  
ATOM   3856  CG1 ILE P 238       3.249  21.118  15.351  0.00  0.00      PROA C  
ATOM   3857  CG2 ILE P 238       0.841  20.351  15.708  0.00  0.00      PROA C  
ATOM   3858  CD  ILE P 238       3.119  22.644  15.064  0.00  0.00      PROA C  
ATOM   3859  HN  ILE P 238       3.079  18.604  16.861  0.00  0.00      PROA H  
ATOM   3860  HA  ILE P 238       1.385  18.317  14.470  0.00  0.00      PROA H  
ATOM   3861  HB  ILE P 238       1.646  20.446  13.831  0.00  0.00      PROA H  
ATOM   3862 HG11 ILE P 238       4.239  20.860  14.919  0.00  0.00      PROA H  
ATOM   3863 HG12 ILE P 238       3.380  21.026  16.451  0.00  0.00      PROA H  
ATOM   3864 HG21 ILE P 238       0.528  21.415  15.776  0.00  0.00      PROA H  
ATOM   3865 HG22 ILE P 238       1.170  20.013  16.713  0.00  0.00      PROA H  
ATOM   3866 HG23 ILE P 238      -0.016  19.720  15.390  0.00  0.00      PROA H  
ATOM   3867  HD1 ILE P 238       3.022  22.850  13.976  0.00  0.00      PROA H  
ATOM   3868  HD2 ILE P 238       3.999  23.143  15.522  0.00  0.00      PROA H  
ATOM   3869  HD3 ILE P 238       2.239  23.036  15.618  0.00  0.00      PROA H  
ATOM   3870  N   PHE P 239       4.718  18.134  14.099  0.00  0.00      PROA N  
ATOM   3871  CA  PHE P 239       5.781  17.689  13.156  0.00  0.00      PROA C  
ATOM   3872  C   PHE P 239       5.514  16.246  12.665  0.00  0.00      PROA C  
ATOM   3873  O   PHE P 239       5.687  15.924  11.486  0.00  0.00      PROA O  
ATOM   3874  CB  PHE P 239       7.144  17.945  13.807  0.00  0.00      PROA C  
ATOM   3875  CG  PHE P 239       8.289  17.266  13.143  0.00  0.00      PROA C  
ATOM   3876  CD1 PHE P 239       8.798  17.712  11.884  0.00  0.00      PROA C  
ATOM   3877  CD2 PHE P 239       8.826  16.069  13.638  0.00  0.00      PROA C  
ATOM   3878  CE1 PHE P 239       9.818  17.054  11.219  0.00  0.00      PROA C  
ATOM   3879  CE2 PHE P 239       9.917  15.460  13.035  0.00  0.00      PROA C  
ATOM   3880  CZ  PHE P 239      10.412  15.880  11.825  0.00  0.00      PROA C  
ATOM   3881  HN  PHE P 239       4.992  18.159  15.057  0.00  0.00      PROA H  
ATOM   3882  HA  PHE P 239       5.661  18.289  12.266  0.00  0.00      PROA H  
ATOM   3883  HB1 PHE P 239       7.153  17.642  14.876  0.00  0.00      PROA H  
ATOM   3884  HB2 PHE P 239       7.292  19.043  13.726  0.00  0.00      PROA H  
ATOM   3885  HD1 PHE P 239       8.423  18.627  11.449  0.00  0.00      PROA H  
ATOM   3886  HD2 PHE P 239       8.347  15.656  14.514  0.00  0.00      PROA H  
ATOM   3887  HE1 PHE P 239      10.161  17.453  10.276  0.00  0.00      PROA H  
ATOM   3888  HE2 PHE P 239      10.449  14.635  13.484  0.00  0.00      PROA H  
ATOM   3889  HZ  PHE P 239      11.252  15.400  11.346  0.00  0.00      PROA H  
ATOM   3890  N   ALA P 240       5.061  15.358  13.537  0.00  0.00      PROA N  
ATOM   3891  CA  ALA P 240       4.564  13.981  13.358  0.00  0.00      PROA C  
ATOM   3892  C   ALA P 240       3.462  13.763  12.322  0.00  0.00      PROA C  
ATOM   3893  O   ALA P 240       3.554  12.831  11.536  0.00  0.00      PROA O  
ATOM   3894  CB  ALA P 240       4.150  13.362  14.661  0.00  0.00      PROA C  
ATOM   3895  HN  ALA P 240       4.827  15.563  14.484  0.00  0.00      PROA H  
ATOM   3896  HA  ALA P 240       5.413  13.363  13.105  0.00  0.00      PROA H  
ATOM   3897  HB1 ALA P 240       4.971  13.357  15.411  0.00  0.00      PROA H  
ATOM   3898  HB2 ALA P 240       3.853  12.304  14.496  0.00  0.00      PROA H  
ATOM   3899  HB3 ALA P 240       3.246  13.894  15.026  0.00  0.00      PROA H  
ATOM   3900  N   VAL P 241       2.433  14.648  12.357  0.00  0.00      PROA N  
ATOM   3901  CA  VAL P 241       1.339  14.792  11.392  0.00  0.00      PROA C  
ATOM   3902  C   VAL P 241       1.903  15.069   9.976  0.00  0.00      PROA C  
ATOM   3903  O   VAL P 241       1.664  14.329   9.028  0.00  0.00      PROA O  
ATOM   3904  CB  VAL P 241       0.262  15.763  11.894  0.00  0.00      PROA C  
ATOM   3905  CG1 VAL P 241      -0.877  15.989  10.846  0.00  0.00      PROA C  
ATOM   3906  CG2 VAL P 241      -0.275  15.283  13.192  0.00  0.00      PROA C  
ATOM   3907  HN  VAL P 241       2.395  15.286  13.122  0.00  0.00      PROA H  
ATOM   3908  HA  VAL P 241       0.875  13.817  11.378  0.00  0.00      PROA H  
ATOM   3909  HB  VAL P 241       0.786  16.730  12.052  0.00  0.00      PROA H  
ATOM   3910 HG11 VAL P 241      -0.662  16.426   9.848  0.00  0.00      PROA H  
ATOM   3911 HG12 VAL P 241      -1.626  16.706  11.244  0.00  0.00      PROA H  
ATOM   3912 HG13 VAL P 241      -1.522  15.109  10.634  0.00  0.00      PROA H  
ATOM   3913 HG21 VAL P 241       0.459  14.819  13.885  0.00  0.00      PROA H  
ATOM   3914 HG22 VAL P 241      -1.022  14.469  13.073  0.00  0.00      PROA H  
ATOM   3915 HG23 VAL P 241      -0.718  16.115  13.779  0.00  0.00      PROA H  
ATOM   3916  N   ALA P 242       2.820  16.087   9.834  0.00  0.00      PROA N  
ATOM   3917  CA  ALA P 242       3.551  16.275   8.597  0.00  0.00      PROA C  
ATOM   3918  C   ALA P 242       4.327  15.059   8.149  0.00  0.00      PROA C  
ATOM   3919  O   ALA P 242       4.287  14.737   6.976  0.00  0.00      PROA O  
ATOM   3920  CB  ALA P 242       4.499  17.475   8.626  0.00  0.00      PROA C  
ATOM   3921  HN  ALA P 242       3.199  16.539  10.638  0.00  0.00      PROA H  
ATOM   3922  HA  ALA P 242       2.810  16.458   7.832  0.00  0.00      PROA H  
ATOM   3923  HB1 ALA P 242       4.881  17.541   7.585  0.00  0.00      PROA H  
ATOM   3924  HB2 ALA P 242       5.276  17.150   9.349  0.00  0.00      PROA H  
ATOM   3925  HB3 ALA P 242       3.959  18.367   9.010  0.00  0.00      PROA H  
ATOM   3926  N   ILE P 243       5.016  14.389   9.032  0.00  0.00      PROA N  
ATOM   3927  CA  ILE P 243       5.836  13.288   8.637  0.00  0.00      PROA C  
ATOM   3928  C   ILE P 243       5.020  12.186   8.026  0.00  0.00      PROA C  
ATOM   3929  O   ILE P 243       5.470  11.556   7.106  0.00  0.00      PROA O  
ATOM   3930  CB  ILE P 243       6.784  12.800   9.683  0.00  0.00      PROA C  
ATOM   3931  CG1 ILE P 243       7.886  13.880   9.980  0.00  0.00      PROA C  
ATOM   3932  CG2 ILE P 243       7.420  11.412   9.363  0.00  0.00      PROA C  
ATOM   3933  CD  ILE P 243       8.937  14.180   8.854  0.00  0.00      PROA C  
ATOM   3934  HN  ILE P 243       5.015  14.638   9.997  0.00  0.00      PROA H  
ATOM   3935  HA  ILE P 243       6.348  13.738   7.799  0.00  0.00      PROA H  
ATOM   3936  HB  ILE P 243       6.190  12.642  10.608  0.00  0.00      PROA H  
ATOM   3937 HG11 ILE P 243       8.490  13.562  10.857  0.00  0.00      PROA H  
ATOM   3938 HG12 ILE P 243       7.474  14.848  10.337  0.00  0.00      PROA H  
ATOM   3939 HG21 ILE P 243       7.824  11.597   8.344  0.00  0.00      PROA H  
ATOM   3940 HG22 ILE P 243       6.624  10.638   9.334  0.00  0.00      PROA H  
ATOM   3941 HG23 ILE P 243       8.189  11.090  10.097  0.00  0.00      PROA H  
ATOM   3942  HD1 ILE P 243       9.702  14.924   9.162  0.00  0.00      PROA H  
ATOM   3943  HD2 ILE P 243       8.298  14.663   8.084  0.00  0.00      PROA H  
ATOM   3944  HD3 ILE P 243       9.308  13.272   8.331  0.00  0.00      PROA H  
ATOM   3945  N   MET P 244       3.881  11.855   8.711  0.00  0.00      PROA N  
ATOM   3946  CA  MET P 244       2.987  10.840   8.222  0.00  0.00      PROA C  
ATOM   3947  C   MET P 244       2.453  11.088   6.846  0.00  0.00      PROA C  
ATOM   3948  O   MET P 244       2.506  10.235   5.968  0.00  0.00      PROA O  
ATOM   3949  CB  MET P 244       1.863  10.548   9.213  0.00  0.00      PROA C  
ATOM   3950  CG  MET P 244       2.321   9.822  10.543  0.00  0.00      PROA C  
ATOM   3951  SD  MET P 244       0.873   9.488  11.603  0.00  0.00      PROA S  
ATOM   3952  CE  MET P 244       0.223  11.181  12.072  0.00  0.00      PROA C  
ATOM   3953  HN  MET P 244       3.671  12.308   9.575  0.00  0.00      PROA H  
ATOM   3954  HA  MET P 244       3.625   9.972   8.144  0.00  0.00      PROA H  
ATOM   3955  HB1 MET P 244       1.071   9.921   8.752  0.00  0.00      PROA H  
ATOM   3956  HB2 MET P 244       1.449  11.510   9.585  0.00  0.00      PROA H  
ATOM   3957  HG1 MET P 244       2.938  10.490  11.182  0.00  0.00      PROA H  
ATOM   3958  HG2 MET P 244       2.970   8.939  10.359  0.00  0.00      PROA H  
ATOM   3959  HE1 MET P 244      -0.730  11.031  12.624  0.00  0.00      PROA H  
ATOM   3960  HE2 MET P 244       0.052  11.816  11.177  0.00  0.00      PROA H  
ATOM   3961  HE3 MET P 244       0.930  11.706  12.749  0.00  0.00      PROA H  
ATOM   3962  N   MET P 245       2.037  12.372   6.592  0.00  0.00      PROA N  
ATOM   3963  CA  MET P 245       1.614  12.766   5.228  0.00  0.00      PROA C  
ATOM   3964  C   MET P 245       2.728  12.772   4.093  0.00  0.00      PROA C  
ATOM   3965  O   MET P 245       2.606  12.151   3.044  0.00  0.00      PROA O  
ATOM   3966  CB  MET P 245       1.120  14.204   5.302  0.00  0.00      PROA C  
ATOM   3967  CG  MET P 245       0.613  14.848   3.954  0.00  0.00      PROA C  
ATOM   3968  SD  MET P 245       0.227  16.629   4.131  0.00  0.00      PROA S  
ATOM   3969  CE  MET P 245       1.928  17.202   3.945  0.00  0.00      PROA C  
ATOM   3970  HN  MET P 245       2.019  13.047   7.325  0.00  0.00      PROA H  
ATOM   3971  HA  MET P 245       0.835  12.081   4.928  0.00  0.00      PROA H  
ATOM   3972  HB1 MET P 245       1.960  14.834   5.665  0.00  0.00      PROA H  
ATOM   3973  HB2 MET P 245       0.392  14.444   6.107  0.00  0.00      PROA H  
ATOM   3974  HG1 MET P 245      -0.318  14.312   3.673  0.00  0.00      PROA H  
ATOM   3975  HG2 MET P 245       1.369  14.792   3.141  0.00  0.00      PROA H  
ATOM   3976  HE1 MET P 245       2.139  18.035   4.648  0.00  0.00      PROA H  
ATOM   3977  HE2 MET P 245       2.128  17.718   2.981  0.00  0.00      PROA H  
ATOM   3978  HE3 MET P 245       2.633  16.394   4.239  0.00  0.00      PROA H  
ATOM   3979  N   ILE P 246       3.915  13.374   4.347  0.00  0.00      PROA N  
ATOM   3980  CA  ILE P 246       5.087  13.277   3.531  0.00  0.00      PROA C  
ATOM   3981  C   ILE P 246       5.650  11.876   3.267  0.00  0.00      PROA C  
ATOM   3982  O   ILE P 246       5.856  11.419   2.167  0.00  0.00      PROA O  
ATOM   3983  CB  ILE P 246       6.088  14.223   4.135  0.00  0.00      PROA C  
ATOM   3984  CG1 ILE P 246       5.736  15.752   4.079  0.00  0.00      PROA C  
ATOM   3985  CG2 ILE P 246       7.538  13.941   3.660  0.00  0.00      PROA C  
ATOM   3986  CD  ILE P 246       5.652  16.266   2.655  0.00  0.00      PROA C  
ATOM   3987  HN  ILE P 246       3.898  13.774   5.260  0.00  0.00      PROA H  
ATOM   3988  HA  ILE P 246       4.920  13.642   2.528  0.00  0.00      PROA H  
ATOM   3989  HB  ILE P 246       6.108  14.015   5.226  0.00  0.00      PROA H  
ATOM   3990 HG11 ILE P 246       6.459  16.401   4.619  0.00  0.00      PROA H  
ATOM   3991 HG12 ILE P 246       4.777  15.893   4.622  0.00  0.00      PROA H  
ATOM   3992 HG21 ILE P 246       7.660  14.271   2.606  0.00  0.00      PROA H  
ATOM   3993 HG22 ILE P 246       7.887  12.897   3.808  0.00  0.00      PROA H  
ATOM   3994 HG23 ILE P 246       8.317  14.567   4.146  0.00  0.00      PROA H  
ATOM   3995  HD1 ILE P 246       6.241  15.517   2.083  0.00  0.00      PROA H  
ATOM   3996  HD2 ILE P 246       6.144  17.251   2.511  0.00  0.00      PROA H  
ATOM   3997  HD3 ILE P 246       4.647  16.239   2.181  0.00  0.00      PROA H  
ATOM   3998  N   GLY P 247       5.794  11.040   4.322  0.00  0.00      PROA N  
ATOM   3999  CA  GLY P 247       6.052   9.593   4.216  0.00  0.00      PROA C  
ATOM   4000  C   GLY P 247       5.155   8.798   3.429  0.00  0.00      PROA C  
ATOM   4001  O   GLY P 247       5.581   7.926   2.698  0.00  0.00      PROA O  
ATOM   4002  HN  GLY P 247       5.675  11.303   5.277  0.00  0.00      PROA H  
ATOM   4003  HA1 GLY P 247       5.953   9.149   5.195  0.00  0.00      PROA H  
ATOM   4004  HA2 GLY P 247       7.017   9.531   3.734  0.00  0.00      PROA H  
ATOM   4005  N   SER P 248       3.797   9.105   3.492  0.00  0.00      PROA N  
ATOM   4006  CA  SER P 248       2.825   8.473   2.595  0.00  0.00      PROA C  
ATOM   4007  C   SER P 248       3.196   8.873   1.135  0.00  0.00      PROA C  
ATOM   4008  O   SER P 248       3.300   8.021   0.253  0.00  0.00      PROA O  
ATOM   4009  CB  SER P 248       1.355   9.005   2.838  0.00  0.00      PROA C  
ATOM   4010  OG  SER P 248       1.004   8.683   4.147  0.00  0.00      PROA O  
ATOM   4011  HN  SER P 248       3.484   9.878   4.038  0.00  0.00      PROA H  
ATOM   4012  HA  SER P 248       2.836   7.396   2.682  0.00  0.00      PROA H  
ATOM   4013  HB1 SER P 248       0.715   8.449   2.119  0.00  0.00      PROA H  
ATOM   4014  HB2 SER P 248       1.216  10.095   2.672  0.00  0.00      PROA H  
ATOM   4015  HG1 SER P 248       1.632   9.015   4.792  0.00  0.00      PROA H  
ATOM   4016  N   LEU P 249       3.449  10.107   0.823  0.00  0.00      PROA N  
ATOM   4017  CA  LEU P 249       3.702  10.545  -0.571  0.00  0.00      PROA C  
ATOM   4018  C   LEU P 249       5.080  10.024  -1.012  0.00  0.00      PROA C  
ATOM   4019  O   LEU P 249       5.260   9.638  -2.174  0.00  0.00      PROA O  
ATOM   4020  CB  LEU P 249       3.786  12.051  -0.596  0.00  0.00      PROA C  
ATOM   4021  CG  LEU P 249       2.461  12.825  -0.537  0.00  0.00      PROA C  
ATOM   4022  CD1 LEU P 249       2.428  14.046   0.436  0.00  0.00      PROA C  
ATOM   4023  CD2 LEU P 249       1.990  13.328  -1.963  0.00  0.00      PROA C  
ATOM   4024  HN  LEU P 249       3.473  10.834   1.505  0.00  0.00      PROA H  
ATOM   4025  HA  LEU P 249       2.917  10.190  -1.222  0.00  0.00      PROA H  
ATOM   4026  HB1 LEU P 249       4.435  12.412  -1.422  0.00  0.00      PROA H  
ATOM   4027  HB2 LEU P 249       4.366  12.340   0.306  0.00  0.00      PROA H  
ATOM   4028  HG  LEU P 249       1.694  12.139  -0.116  0.00  0.00      PROA H  
ATOM   4029 HD11 LEU P 249       3.295  14.707   0.221  0.00  0.00      PROA H  
ATOM   4030 HD12 LEU P 249       2.763  13.690   1.433  0.00  0.00      PROA H  
ATOM   4031 HD13 LEU P 249       1.424  14.512   0.534  0.00  0.00      PROA H  
ATOM   4032 HD21 LEU P 249       2.859  13.962  -2.240  0.00  0.00      PROA H  
ATOM   4033 HD22 LEU P 249       1.003  13.830  -2.052  0.00  0.00      PROA H  
ATOM   4034 HD23 LEU P 249       2.078  12.388  -2.549  0.00  0.00      PROA H  
ATOM   4035  N   LEU P 250       6.032   9.833  -0.105  0.00  0.00      PROA N  
ATOM   4036  CA  LEU P 250       7.384   9.319  -0.365  0.00  0.00      PROA C  
ATOM   4037  C   LEU P 250       7.386   7.794  -0.519  0.00  0.00      PROA C  
ATOM   4038  O   LEU P 250       7.987   7.226  -1.466  0.00  0.00      PROA O  
ATOM   4039  CB  LEU P 250       8.389   9.809   0.745  0.00  0.00      PROA C  
ATOM   4040  CG  LEU P 250       9.816   9.258   0.611  0.00  0.00      PROA C  
ATOM   4041  CD1 LEU P 250      10.506   9.847  -0.634  0.00  0.00      PROA C  
ATOM   4042  CD2 LEU P 250      10.721   9.419   1.846  0.00  0.00      PROA C  
ATOM   4043  HN  LEU P 250       5.720  10.009   0.826  0.00  0.00      PROA H  
ATOM   4044  HA  LEU P 250       7.692   9.716  -1.321  0.00  0.00      PROA H  
ATOM   4045  HB1 LEU P 250       8.010   9.467   1.732  0.00  0.00      PROA H  
ATOM   4046  HB2 LEU P 250       8.286  10.915   0.769  0.00  0.00      PROA H  
ATOM   4047  HG  LEU P 250       9.775   8.155   0.483  0.00  0.00      PROA H  
ATOM   4048 HD11 LEU P 250      10.820  10.912  -0.611  0.00  0.00      PROA H  
ATOM   4049 HD12 LEU P 250       9.861   9.707  -1.528  0.00  0.00      PROA H  
ATOM   4050 HD13 LEU P 250      11.467   9.315  -0.794  0.00  0.00      PROA H  
ATOM   4051 HD21 LEU P 250      10.592  10.435   2.277  0.00  0.00      PROA H  
ATOM   4052 HD22 LEU P 250      11.741   9.085   1.557  0.00  0.00      PROA H  
ATOM   4053 HD23 LEU P 250      10.451   8.694   2.643  0.00  0.00      PROA H  
ATOM   4054  N   TYR P 251       6.680   7.058   0.424  0.00  0.00      PROA N  
ATOM   4055  CA  TYR P 251       6.677   5.647   0.440  0.00  0.00      PROA C  
ATOM   4056  C   TYR P 251       5.971   5.050  -0.772  0.00  0.00      PROA C  
ATOM   4057  O   TYR P 251       6.456   4.116  -1.484  0.00  0.00      PROA O  
ATOM   4058  CB  TYR P 251       5.918   5.188   1.683  0.00  0.00      PROA C  
ATOM   4059  CG  TYR P 251       5.951   3.602   1.991  0.00  0.00      PROA C  
ATOM   4060  CD1 TYR P 251       4.914   3.028   2.825  0.00  0.00      PROA C  
ATOM   4061  CD2 TYR P 251       6.897   2.740   1.466  0.00  0.00      PROA C  
ATOM   4062  CE1 TYR P 251       4.875   1.675   3.181  0.00  0.00      PROA C  
ATOM   4063  CE2 TYR P 251       6.930   1.386   1.825  0.00  0.00      PROA C  
ATOM   4064  CZ  TYR P 251       5.862   0.842   2.697  0.00  0.00      PROA C  
ATOM   4065  OH  TYR P 251       5.976  -0.502   3.091  0.00  0.00      PROA O  
ATOM   4066  HN  TYR P 251       6.228   7.598   1.129  0.00  0.00      PROA H  
ATOM   4067  HA  TYR P 251       7.730   5.410   0.443  0.00  0.00      PROA H  
ATOM   4068  HB1 TYR P 251       4.933   5.701   1.645  0.00  0.00      PROA H  
ATOM   4069  HB2 TYR P 251       6.492   5.478   2.590  0.00  0.00      PROA H  
ATOM   4070  HD1 TYR P 251       4.136   3.692   3.169  0.00  0.00      PROA H  
ATOM   4071  HD2 TYR P 251       7.657   3.083   0.780  0.00  0.00      PROA H  
ATOM   4072  HE1 TYR P 251       4.025   1.402   3.788  0.00  0.00      PROA H  
ATOM   4073  HE2 TYR P 251       7.767   0.806   1.464  0.00  0.00      PROA H  
ATOM   4074  HH  TYR P 251       6.871  -0.850   3.092  0.00  0.00      PROA H  
ATOM   4075  N   ALA P 252       4.805   5.676  -1.109  0.00  0.00      PROA N  
ATOM   4076  CA  ALA P 252       4.140   5.339  -2.353  0.00  0.00      PROA C  
ATOM   4077  C   ALA P 252       4.845   5.645  -3.624  0.00  0.00      PROA C  
ATOM   4078  O   ALA P 252       4.949   4.727  -4.460  0.00  0.00      PROA O  
ATOM   4079  CB  ALA P 252       2.667   5.922  -2.350  0.00  0.00      PROA C  
ATOM   4080  HN  ALA P 252       4.392   6.341  -0.491  0.00  0.00      PROA H  
ATOM   4081  HA  ALA P 252       4.038   4.267  -2.270  0.00  0.00      PROA H  
ATOM   4082  HB1 ALA P 252       2.550   7.019  -2.475  0.00  0.00      PROA H  
ATOM   4083  HB2 ALA P 252       2.211   5.664  -1.370  0.00  0.00      PROA H  
ATOM   4084  HB3 ALA P 252       2.148   5.437  -3.204  0.00  0.00      PROA H  
ATOM   4085  N   THR P 253       5.318   6.911  -3.848  0.00  0.00      PROA N  
ATOM   4086  CA  THR P 253       6.084   7.310  -5.091  0.00  0.00      PROA C  
ATOM   4087  C   THR P 253       7.427   6.477  -5.286  0.00  0.00      PROA C  
ATOM   4088  O   THR P 253       7.664   5.953  -6.360  0.00  0.00      PROA O  
ATOM   4089  CB  THR P 253       6.400   8.772  -5.246  0.00  0.00      PROA C  
ATOM   4090  CG2 THR P 253       5.079   9.514  -5.406  0.00  0.00      PROA C  
ATOM   4091  OG1 THR P 253       7.038   9.238  -4.091  0.00  0.00      PROA O  
ATOM   4092  HN  THR P 253       5.343   7.604  -3.133  0.00  0.00      PROA H  
ATOM   4093  HA  THR P 253       5.487   6.991  -5.932  0.00  0.00      PROA H  
ATOM   4094  HB  THR P 253       7.111   8.984  -6.073  0.00  0.00      PROA H  
ATOM   4095  HG1 THR P 253       6.290   9.610  -3.617  0.00  0.00      PROA H  
ATOM   4096 HG21 THR P 253       4.446   9.412  -4.499  0.00  0.00      PROA H  
ATOM   4097 HG22 THR P 253       4.578   9.060  -6.287  0.00  0.00      PROA H  
ATOM   4098 HG23 THR P 253       5.239  10.612  -5.469  0.00  0.00      PROA H  
ATOM   4099  N   ILE P 254       8.258   6.276  -4.240  0.00  0.00      PROA N  
ATOM   4100  CA  ILE P 254       9.458   5.450  -4.384  0.00  0.00      PROA C  
ATOM   4101  C   ILE P 254       9.163   4.033  -4.832  0.00  0.00      PROA C  
ATOM   4102  O   ILE P 254       9.662   3.540  -5.890  0.00  0.00      PROA O  
ATOM   4103  CB  ILE P 254      10.315   5.333  -3.051  0.00  0.00      PROA C  
ATOM   4104  CG1 ILE P 254      11.032   6.671  -2.654  0.00  0.00      PROA C  
ATOM   4105  CG2 ILE P 254      11.214   4.063  -2.958  0.00  0.00      PROA C  
ATOM   4106  CD  ILE P 254      12.385   6.800  -3.275  0.00  0.00      PROA C  
ATOM   4107  HN  ILE P 254       8.088   6.779  -3.396  0.00  0.00      PROA H  
ATOM   4108  HA  ILE P 254      10.191   5.823  -5.084  0.00  0.00      PROA H  
ATOM   4109  HB  ILE P 254       9.544   5.332  -2.251  0.00  0.00      PROA H  
ATOM   4110 HG11 ILE P 254      11.035   6.773  -1.547  0.00  0.00      PROA H  
ATOM   4111 HG12 ILE P 254      10.434   7.509  -3.072  0.00  0.00      PROA H  
ATOM   4112 HG21 ILE P 254      10.677   3.102  -2.809  0.00  0.00      PROA H  
ATOM   4113 HG22 ILE P 254      11.717   4.213  -1.979  0.00  0.00      PROA H  
ATOM   4114 HG23 ILE P 254      12.100   4.049  -3.629  0.00  0.00      PROA H  
ATOM   4115  HD1 ILE P 254      12.364   6.594  -4.367  0.00  0.00      PROA H  
ATOM   4116  HD2 ILE P 254      13.147   6.150  -2.793  0.00  0.00      PROA H  
ATOM   4117  HD3 ILE P 254      12.719   7.855  -3.175  0.00  0.00      PROA H  
ATOM   4118  N   PHE P 255       8.230   3.343  -4.053  0.00  0.00      PROA N  
ATOM   4119  CA  PHE P 255       8.153   1.938  -4.289  0.00  0.00      PROA C  
ATOM   4120  C   PHE P 255       7.311   1.599  -5.470  0.00  0.00      PROA C  
ATOM   4121  O   PHE P 255       7.416   0.596  -6.133  0.00  0.00      PROA O  
ATOM   4122  CB  PHE P 255       7.701   1.209  -3.044  0.00  0.00      PROA C  
ATOM   4123  CG  PHE P 255       8.797   0.988  -2.106  0.00  0.00      PROA C  
ATOM   4124  CD1 PHE P 255       9.185   1.841  -1.095  0.00  0.00      PROA C  
ATOM   4125  CD2 PHE P 255       9.596  -0.185  -2.189  0.00  0.00      PROA C  
ATOM   4126  CE1 PHE P 255      10.189   1.588  -0.193  0.00  0.00      PROA C  
ATOM   4127  CE2 PHE P 255      10.691  -0.463  -1.324  0.00  0.00      PROA C  
ATOM   4128  CZ  PHE P 255      10.986   0.475  -0.302  0.00  0.00      PROA C  
ATOM   4129  HN  PHE P 255       7.693   3.817  -3.359  0.00  0.00      PROA H  
ATOM   4130  HA  PHE P 255       9.141   1.635  -4.604  0.00  0.00      PROA H  
ATOM   4131  HB1 PHE P 255       7.323   0.229  -3.405  0.00  0.00      PROA H  
ATOM   4132  HB2 PHE P 255       6.816   1.703  -2.589  0.00  0.00      PROA H  
ATOM   4133  HD1 PHE P 255       8.649   2.779  -1.081  0.00  0.00      PROA H  
ATOM   4134  HD2 PHE P 255       9.343  -0.896  -2.962  0.00  0.00      PROA H  
ATOM   4135  HE1 PHE P 255      10.382   2.244   0.643  0.00  0.00      PROA H  
ATOM   4136  HE2 PHE P 255      11.348  -1.320  -1.351  0.00  0.00      PROA H  
ATOM   4137  HZ  PHE P 255      11.825   0.327   0.362  0.00  0.00      PROA H  
ATOM   4138  N   GLY P 256       6.451   2.585  -5.998  0.00  0.00      PROA N  
ATOM   4139  CA  GLY P 256       5.743   2.405  -7.240  0.00  0.00      PROA C  
ATOM   4140  C   GLY P 256       6.679   2.460  -8.439  0.00  0.00      PROA C  
ATOM   4141  O   GLY P 256       6.435   1.654  -9.334  0.00  0.00      PROA O  
ATOM   4142  HN  GLY P 256       6.358   3.492  -5.595  0.00  0.00      PROA H  
ATOM   4143  HA1 GLY P 256       5.184   3.324  -7.329  0.00  0.00      PROA H  
ATOM   4144  HA2 GLY P 256       5.231   1.460  -7.135  0.00  0.00      PROA H  
ATOM   4145  N   ASN P 257       7.671   3.384  -8.464  0.00  0.00      PROA N  
ATOM   4146  CA  ASN P 257       8.836   3.408  -9.358  0.00  0.00      PROA C  
ATOM   4147  C   ASN P 257       9.697   2.163  -9.288  0.00  0.00      PROA C  
ATOM   4148  O   ASN P 257      10.019   1.487 -10.289  0.00  0.00      PROA O  
ATOM   4149  CB  ASN P 257       9.715   4.668  -8.993  0.00  0.00      PROA C  
ATOM   4150  CG  ASN P 257      10.425   5.181 -10.293  0.00  0.00      PROA C  
ATOM   4151  ND2 ASN P 257      11.492   6.031 -10.123  0.00  0.00      PROA N  
ATOM   4152  OD1 ASN P 257      10.194   4.753 -11.457  0.00  0.00      PROA O  
ATOM   4153  HN  ASN P 257       7.788   3.965  -7.662  0.00  0.00      PROA H  
ATOM   4154  HA  ASN P 257       8.398   3.418 -10.345  0.00  0.00      PROA H  
ATOM   4155  HB1 ASN P 257      10.484   4.437  -8.225  0.00  0.00      PROA H  
ATOM   4156  HB2 ASN P 257       9.074   5.452  -8.535  0.00  0.00      PROA H  
ATOM   4157 HD21 ASN P 257      11.531   6.609  -9.308  0.00  0.00      PROA H  
ATOM   4158 HD22 ASN P 257      11.957   6.283 -10.971  0.00  0.00      PROA H  
ATOM   4159  N   VAL P 258      10.024   1.585  -8.127  0.00  0.00      PROA N  
ATOM   4160  CA  VAL P 258      10.682   0.230  -7.999  0.00  0.00      PROA C  
ATOM   4161  C   VAL P 258       9.943  -0.840  -8.664  0.00  0.00      PROA C  
ATOM   4162  O   VAL P 258      10.559  -1.673  -9.329  0.00  0.00      PROA O  
ATOM   4163  CB  VAL P 258      10.833  -0.053  -6.425  0.00  0.00      PROA C  
ATOM   4164  CG1 VAL P 258      11.500  -1.390  -6.147  0.00  0.00      PROA C  
ATOM   4165  CG2 VAL P 258      11.649   1.096  -5.796  0.00  0.00      PROA C  
ATOM   4166  HN  VAL P 258       9.798   2.019  -7.258  0.00  0.00      PROA H  
ATOM   4167  HA  VAL P 258      11.658   0.201  -8.460  0.00  0.00      PROA H  
ATOM   4168  HB  VAL P 258       9.892   0.057  -5.844  0.00  0.00      PROA H  
ATOM   4169 HG11 VAL P 258      12.054  -1.766  -7.033  0.00  0.00      PROA H  
ATOM   4170 HG12 VAL P 258      10.772  -2.167  -5.831  0.00  0.00      PROA H  
ATOM   4171 HG13 VAL P 258      12.262  -1.386  -5.338  0.00  0.00      PROA H  
ATOM   4172 HG21 VAL P 258      11.359   2.133  -6.068  0.00  0.00      PROA H  
ATOM   4173 HG22 VAL P 258      12.721   0.921  -6.030  0.00  0.00      PROA H  
ATOM   4174 HG23 VAL P 258      11.618   1.006  -4.689  0.00  0.00      PROA H  
ATOM   4175  N   THR P 259       8.628  -0.845  -8.440  0.00  0.00      PROA N  
ATOM   4176  CA  THR P 259       7.622  -1.768  -9.022  0.00  0.00      PROA C  
ATOM   4177  C   THR P 259       7.574  -1.617 -10.518  0.00  0.00      PROA C  
ATOM   4178  O   THR P 259       7.678  -2.601 -11.242  0.00  0.00      PROA O  
ATOM   4179  CB  THR P 259       6.227  -1.624  -8.444  0.00  0.00      PROA C  
ATOM   4180  CG2 THR P 259       5.301  -2.704  -8.986  0.00  0.00      PROA C  
ATOM   4181  OG1 THR P 259       6.175  -1.687  -7.044  0.00  0.00      PROA O  
ATOM   4182  HN  THR P 259       8.268  -0.155  -7.816  0.00  0.00      PROA H  
ATOM   4183  HA  THR P 259       8.050  -2.758  -8.968  0.00  0.00      PROA H  
ATOM   4184  HB  THR P 259       5.814  -0.634  -8.732  0.00  0.00      PROA H  
ATOM   4185  HG1 THR P 259       6.590  -0.876  -6.742  0.00  0.00      PROA H  
ATOM   4186 HG21 THR P 259       4.224  -2.515  -8.789  0.00  0.00      PROA H  
ATOM   4187 HG22 THR P 259       5.558  -3.647  -8.459  0.00  0.00      PROA H  
ATOM   4188 HG23 THR P 259       5.531  -2.814 -10.067  0.00  0.00      PROA H  
ATOM   4189  N   THR P 260       7.455  -0.364 -11.006  0.00  0.00      PROA N  
ATOM   4190  CA  THR P 260       7.356  -0.042 -12.475  0.00  0.00      PROA C  
ATOM   4191  C   THR P 260       8.573  -0.504 -13.199  0.00  0.00      PROA C  
ATOM   4192  O   THR P 260       8.393  -1.250 -14.169  0.00  0.00      PROA O  
ATOM   4193  CB  THR P 260       7.324   1.450 -12.741  0.00  0.00      PROA C  
ATOM   4194  CG2 THR P 260       7.333   1.783 -14.282  0.00  0.00      PROA C  
ATOM   4195  OG1 THR P 260       6.229   2.059 -12.194  0.00  0.00      PROA O  
ATOM   4196  HN  THR P 260       7.322   0.400 -10.381  0.00  0.00      PROA H  
ATOM   4197  HA  THR P 260       6.457  -0.471 -12.892  0.00  0.00      PROA H  
ATOM   4198  HB  THR P 260       8.180   1.940 -12.228  0.00  0.00      PROA H  
ATOM   4199  HG1 THR P 260       6.245   1.875 -11.252  0.00  0.00      PROA H  
ATOM   4200 HG21 THR P 260       6.601   1.062 -14.705  0.00  0.00      PROA H  
ATOM   4201 HG22 THR P 260       8.278   1.687 -14.859  0.00  0.00      PROA H  
ATOM   4202 HG23 THR P 260       7.069   2.846 -14.464  0.00  0.00      PROA H  
ATOM   4203  N   ILE P 261       9.851  -0.165 -12.684  0.00  0.00      PROA N  
ATOM   4204  CA  ILE P 261      11.107  -0.737 -13.289  0.00  0.00      PROA C  
ATOM   4205  C   ILE P 261      11.215  -2.235 -13.187  0.00  0.00      PROA C  
ATOM   4206  O   ILE P 261      11.528  -2.930 -14.167  0.00  0.00      PROA O  
ATOM   4207  CB  ILE P 261      12.354   0.019 -12.906  0.00  0.00      PROA C  
ATOM   4208  CG1 ILE P 261      12.061   1.537 -13.221  0.00  0.00      PROA C  
ATOM   4209  CG2 ILE P 261      13.542  -0.436 -13.849  0.00  0.00      PROA C  
ATOM   4210  CD  ILE P 261      12.656   2.345 -12.090  0.00  0.00      PROA C  
ATOM   4211  HN  ILE P 261       9.894   0.542 -11.984  0.00  0.00      PROA H  
ATOM   4212  HA  ILE P 261      10.926  -0.592 -14.344  0.00  0.00      PROA H  
ATOM   4213  HB  ILE P 261      12.709  -0.086 -11.859  0.00  0.00      PROA H  
ATOM   4214 HG11 ILE P 261      10.992   1.819 -13.330  0.00  0.00      PROA H  
ATOM   4215 HG12 ILE P 261      12.595   1.853 -14.142  0.00  0.00      PROA H  
ATOM   4216 HG21 ILE P 261      13.857  -1.489 -13.689  0.00  0.00      PROA H  
ATOM   4217 HG22 ILE P 261      14.498   0.090 -13.642  0.00  0.00      PROA H  
ATOM   4218 HG23 ILE P 261      13.276  -0.456 -14.928  0.00  0.00      PROA H  
ATOM   4219  HD1 ILE P 261      12.352   1.914 -11.112  0.00  0.00      PROA H  
ATOM   4220  HD2 ILE P 261      12.138   3.328 -12.077  0.00  0.00      PROA H  
ATOM   4221  HD3 ILE P 261      13.756   2.491 -12.143  0.00  0.00      PROA H  
ATOM   4222  N   PHE P 262      10.812  -2.774 -12.055  0.00  0.00      PROA N  
ATOM   4223  CA  PHE P 262      10.814  -4.257 -11.832  0.00  0.00      PROA C  
ATOM   4224  C   PHE P 262       9.836  -4.986 -12.895  0.00  0.00      PROA C  
ATOM   4225  O   PHE P 262      10.171  -5.928 -13.640  0.00  0.00      PROA O  
ATOM   4226  CB  PHE P 262      10.525  -4.469 -10.313  0.00  0.00      PROA C  
ATOM   4227  CG  PHE P 262      10.721  -5.893  -9.897  0.00  0.00      PROA C  
ATOM   4228  CD1 PHE P 262      11.983  -6.360  -9.550  0.00  0.00      PROA C  
ATOM   4229  CD2 PHE P 262       9.610  -6.785 -10.045  0.00  0.00      PROA C  
ATOM   4230  CE1 PHE P 262      12.263  -7.657  -9.501  0.00  0.00      PROA C  
ATOM   4231  CE2 PHE P 262       9.886  -8.154  -9.809  0.00  0.00      PROA C  
ATOM   4232  CZ  PHE P 262      11.157  -8.610  -9.553  0.00  0.00      PROA C  
ATOM   4233  HN  PHE P 262      10.579  -2.257 -11.236  0.00  0.00      PROA H  
ATOM   4234  HA  PHE P 262      11.820  -4.607 -12.010  0.00  0.00      PROA H  
ATOM   4235  HB1 PHE P 262       9.516  -4.121 -10.003  0.00  0.00      PROA H  
ATOM   4236  HB2 PHE P 262      11.260  -3.895  -9.708  0.00  0.00      PROA H  
ATOM   4237  HD1 PHE P 262      12.804  -5.668  -9.429  0.00  0.00      PROA H  
ATOM   4238  HD2 PHE P 262       8.703  -6.435 -10.515  0.00  0.00      PROA H  
ATOM   4239  HE1 PHE P 262      13.288  -7.945  -9.325  0.00  0.00      PROA H  
ATOM   4240  HE2 PHE P 262       9.091  -8.880  -9.899  0.00  0.00      PROA H  
ATOM   4241  HZ  PHE P 262      11.292  -9.674  -9.426  0.00  0.00      PROA H  
ATOM   4242  N   GLN P 263       8.578  -4.537 -13.134  0.00  0.00      PROA N  
ATOM   4243  CA  GLN P 263       7.657  -4.900 -14.203  0.00  0.00      PROA C  
ATOM   4244  C   GLN P 263       8.177  -4.608 -15.651  0.00  0.00      PROA C  
ATOM   4245  O   GLN P 263       8.014  -5.386 -16.603  0.00  0.00      PROA O  
ATOM   4246  CB  GLN P 263       6.233  -4.319 -13.963  0.00  0.00      PROA C  
ATOM   4247  CG  GLN P 263       5.421  -4.840 -12.797  0.00  0.00      PROA C  
ATOM   4248  CD  GLN P 263       5.456  -6.348 -12.774  0.00  0.00      PROA C  
ATOM   4249  NE2 GLN P 263       6.158  -6.952 -11.752  0.00  0.00      PROA N  
ATOM   4250  OE1 GLN P 263       4.883  -6.921 -13.730  0.00  0.00      PROA O  
ATOM   4251  HN  GLN P 263       8.343  -3.829 -12.473  0.00  0.00      PROA H  
ATOM   4252  HA  GLN P 263       7.520  -5.961 -14.059  0.00  0.00      PROA H  
ATOM   4253  HB1 GLN P 263       5.841  -4.332 -15.003  0.00  0.00      PROA H  
ATOM   4254  HB2 GLN P 263       6.391  -3.219 -13.979  0.00  0.00      PROA H  
ATOM   4255  HG1 GLN P 263       4.337  -4.676 -12.978  0.00  0.00      PROA H  
ATOM   4256  HG2 GLN P 263       5.738  -4.379 -11.837  0.00  0.00      PROA H  
ATOM   4257 HE21 GLN P 263       6.124  -7.929 -11.543  0.00  0.00      PROA H  
ATOM   4258 HE22 GLN P 263       6.636  -6.380 -11.086  0.00  0.00      PROA H  
ATOM   4259  N   GLN P 264       9.023  -3.516 -15.827  0.00  0.00      PROA N  
ATOM   4260  CA  GLN P 264       9.787  -3.296 -17.114  0.00  0.00      PROA C  
ATOM   4261  C   GLN P 264      10.861  -4.352 -17.421  0.00  0.00      PROA C  
ATOM   4262  O   GLN P 264      11.196  -4.560 -18.609  0.00  0.00      PROA O  
ATOM   4263  CB  GLN P 264      10.454  -1.897 -17.184  0.00  0.00      PROA C  
ATOM   4264  CG  GLN P 264       9.510  -0.655 -17.355  0.00  0.00      PROA C  
ATOM   4265  CD  GLN P 264       8.069  -0.999 -17.701  0.00  0.00      PROA C  
ATOM   4266  NE2 GLN P 264       7.235  -1.347 -16.702  0.00  0.00      PROA N  
ATOM   4267  OE1 GLN P 264       7.714  -1.146 -18.865  0.00  0.00      PROA O  
ATOM   4268  HN  GLN P 264       9.191  -2.950 -15.023  0.00  0.00      PROA H  
ATOM   4269  HA  GLN P 264       9.082  -3.395 -17.926  0.00  0.00      PROA H  
ATOM   4270  HB1 GLN P 264      11.040  -1.801 -18.123  0.00  0.00      PROA H  
ATOM   4271  HB2 GLN P 264      11.137  -1.708 -16.329  0.00  0.00      PROA H  
ATOM   4272  HG1 GLN P 264      10.040  -0.125 -18.175  0.00  0.00      PROA H  
ATOM   4273  HG2 GLN P 264       9.500  -0.001 -16.457  0.00  0.00      PROA H  
ATOM   4274 HE21 GLN P 264       6.287  -1.599 -16.896  0.00  0.00      PROA H  
ATOM   4275 HE22 GLN P 264       7.552  -1.428 -15.757  0.00  0.00      PROA H  
ATOM   4276  N   MET P 265      11.408  -5.133 -16.454  0.00  0.00      PROA N  
ATOM   4277  CA  MET P 265      12.595  -6.122 -16.710  0.00  0.00      PROA C  
ATOM   4278  C   MET P 265      12.399  -7.563 -16.179  0.00  0.00      PROA C  
ATOM   4279  O   MET P 265      12.911  -8.527 -16.709  0.00  0.00      PROA O  
ATOM   4280  CB  MET P 265      13.883  -5.586 -16.015  0.00  0.00      PROA C  
ATOM   4281  CG  MET P 265      14.371  -4.199 -16.474  0.00  0.00      PROA C  
ATOM   4282  SD  MET P 265      16.077  -3.735 -15.812  0.00  0.00      PROA S  
ATOM   4283  CE  MET P 265      15.713  -4.157 -14.086  0.00  0.00      PROA C  
ATOM   4284  HN  MET P 265      10.967  -5.070 -15.562  0.00  0.00      PROA H  
ATOM   4285  HA  MET P 265      12.922  -6.187 -17.738  0.00  0.00      PROA H  
ATOM   4286  HB1 MET P 265      14.683  -6.357 -16.022  0.00  0.00      PROA H  
ATOM   4287  HB2 MET P 265      13.659  -5.532 -14.928  0.00  0.00      PROA H  
ATOM   4288  HG1 MET P 265      13.749  -3.368 -16.079  0.00  0.00      PROA H  
ATOM   4289  HG2 MET P 265      14.356  -4.096 -17.581  0.00  0.00      PROA H  
ATOM   4290  HE1 MET P 265      14.623  -3.982 -13.962  0.00  0.00      PROA H  
ATOM   4291  HE2 MET P 265      16.282  -3.509 -13.384  0.00  0.00      PROA H  
ATOM   4292  HE3 MET P 265      15.914  -5.247 -14.001  0.00  0.00      PROA H  
ATOM   4293  N   TYR P 266      11.532  -7.700 -15.212  0.00  0.00      PROA N  
ATOM   4294  CA  TYR P 266      11.320  -8.979 -14.545  0.00  0.00      PROA C  
ATOM   4295  C   TYR P 266       9.840  -9.396 -14.594  0.00  0.00      PROA C  
ATOM   4296  O   TYR P 266       9.371 -10.081 -13.650  0.00  0.00      PROA O  
ATOM   4297  CB  TYR P 266      11.824  -8.939 -13.074  0.00  0.00      PROA C  
ATOM   4298  CG  TYR P 266      13.301  -8.646 -13.142  0.00  0.00      PROA C  
ATOM   4299  CD1 TYR P 266      13.856  -7.380 -12.572  0.00  0.00      PROA C  
ATOM   4300  CD2 TYR P 266      14.290  -9.551 -13.609  0.00  0.00      PROA C  
ATOM   4301  CE1 TYR P 266      15.182  -7.150 -12.541  0.00  0.00      PROA C  
ATOM   4302  CE2 TYR P 266      15.674  -9.244 -13.592  0.00  0.00      PROA C  
ATOM   4303  CZ  TYR P 266      16.116  -8.053 -13.026  0.00  0.00      PROA C  
ATOM   4304  OH  TYR P 266      17.523  -7.825 -12.998  0.00  0.00      PROA O  
ATOM   4305  HN  TYR P 266      11.038  -6.946 -14.786  0.00  0.00      PROA H  
ATOM   4306  HA  TYR P 266      11.915  -9.742 -15.025  0.00  0.00      PROA H  
ATOM   4307  HB1 TYR P 266      11.633  -9.926 -12.602  0.00  0.00      PROA H  
ATOM   4308  HB2 TYR P 266      11.312  -8.133 -12.506  0.00  0.00      PROA H  
ATOM   4309  HD1 TYR P 266      13.167  -6.696 -12.099  0.00  0.00      PROA H  
ATOM   4310  HD2 TYR P 266      13.977 -10.454 -14.111  0.00  0.00      PROA H  
ATOM   4311  HE1 TYR P 266      15.535  -6.202 -12.164  0.00  0.00      PROA H  
ATOM   4312  HE2 TYR P 266      16.224 -10.054 -14.048  0.00  0.00      PROA H  
ATOM   4313  HH  TYR P 266      18.045  -8.629 -12.945  0.00  0.00      PROA H  
ATOM   4314  N   ALA P 267       9.030  -9.039 -15.598  0.00  0.00      PROA N  
ATOM   4315  CA  ALA P 267       7.644  -9.527 -15.643  0.00  0.00      PROA C  
ATOM   4316  C   ALA P 267       7.510 -10.614 -16.732  0.00  0.00      PROA C  
ATOM   4317  O   ALA P 267       6.407 -10.896 -17.196  0.00  0.00      PROA O  
ATOM   4318  CB  ALA P 267       6.667  -8.404 -16.047  0.00  0.00      PROA C  
ATOM   4319  HN  ALA P 267       9.236  -8.478 -16.396  0.00  0.00      PROA H  
ATOM   4320  HA  ALA P 267       7.291  -9.911 -14.698  0.00  0.00      PROA H  
ATOM   4321  HB1 ALA P 267       6.948  -8.110 -17.082  0.00  0.00      PROA H  
ATOM   4322  HB2 ALA P 267       6.893  -7.495 -15.450  0.00  0.00      PROA H  
ATOM   4323  HB3 ALA P 267       5.589  -8.646 -15.934  0.00  0.00      PROA H  
ATOM   4324  N   ASN P 268       8.662 -11.284 -17.105  0.00  0.00      PROA N  
ATOM   4325  CA  ASN P 268       8.606 -12.271 -18.161  0.00  0.00      PROA C  
ATOM   4326  C   ASN P 268       7.734 -13.487 -17.973  0.00  0.00      PROA C  
ATOM   4327  O   ASN P 268       7.051 -13.806 -18.913  0.00  0.00      PROA O  
ATOM   4328  CB  ASN P 268      10.090 -12.670 -18.479  0.00  0.00      PROA C  
ATOM   4329  CG  ASN P 268      10.927 -11.501 -18.945  0.00  0.00      PROA C  
ATOM   4330  ND2 ASN P 268      11.762 -10.883 -18.051  0.00  0.00      PROA N  
ATOM   4331  OD1 ASN P 268      11.023 -11.256 -20.108  0.00  0.00      PROA O  
ATOM   4332  HN  ASN P 268       9.543 -11.131 -16.664  0.00  0.00      PROA H  
ATOM   4333  HA  ASN P 268       8.156 -11.790 -19.017  0.00  0.00      PROA H  
ATOM   4334  HB1 ASN P 268      10.143 -13.432 -19.285  0.00  0.00      PROA H  
ATOM   4335  HB2 ASN P 268      10.545 -13.137 -17.578  0.00  0.00      PROA H  
ATOM   4336 HD21 ASN P 268      11.938 -11.179 -17.112  0.00  0.00      PROA H  
ATOM   4337 HD22 ASN P 268      12.500 -10.338 -18.448  0.00  0.00      PROA H  
ATOM   4338  N   THR P 269       7.738 -14.175 -16.789  0.00  0.00      PROA N  
ATOM   4339  CA  THR P 269       6.957 -15.275 -16.351  0.00  0.00      PROA C  
ATOM   4340  C   THR P 269       5.516 -14.849 -16.534  0.00  0.00      PROA C  
ATOM   4341  O   THR P 269       4.692 -15.576 -17.105  0.00  0.00      PROA O  
ATOM   4342  CB  THR P 269       7.323 -15.729 -14.930  0.00  0.00      PROA C  
ATOM   4343  CG2 THR P 269       6.507 -16.944 -14.510  0.00  0.00      PROA C  
ATOM   4344  OG1 THR P 269       8.747 -16.013 -14.811  0.00  0.00      PROA O  
ATOM   4345  HN  THR P 269       8.443 -13.894 -16.142  0.00  0.00      PROA H  
ATOM   4346  HA  THR P 269       7.058 -16.214 -16.876  0.00  0.00      PROA H  
ATOM   4347  HB  THR P 269       7.066 -14.937 -14.194  0.00  0.00      PROA H  
ATOM   4348  HG1 THR P 269       9.244 -15.239 -15.086  0.00  0.00      PROA H  
ATOM   4349 HG21 THR P 269       5.426 -16.691 -14.454  0.00  0.00      PROA H  
ATOM   4350 HG22 THR P 269       6.705 -17.240 -13.458  0.00  0.00      PROA H  
ATOM   4351 HG23 THR P 269       6.829 -17.790 -15.154  0.00  0.00      PROA H  
ATOM   4352  N   ASN P 270       5.213 -13.665 -16.005  0.00  0.00      PROA N  
ATOM   4353  CA  ASN P 270       3.868 -13.107 -16.188  0.00  0.00      PROA C  
ATOM   4354  C   ASN P 270       3.320 -13.027 -17.717  0.00  0.00      PROA C  
ATOM   4355  O   ASN P 270       2.276 -13.476 -18.005  0.00  0.00      PROA O  
ATOM   4356  CB  ASN P 270       3.525 -11.652 -15.587  0.00  0.00      PROA C  
ATOM   4357  CG  ASN P 270       4.074 -11.467 -14.135  0.00  0.00      PROA C  
ATOM   4358  ND2 ASN P 270       4.663 -10.342 -13.812  0.00  0.00      PROA N  
ATOM   4359  OD1 ASN P 270       4.013 -12.482 -13.410  0.00  0.00      PROA O  
ATOM   4360  HN  ASN P 270       5.938 -13.222 -15.483  0.00  0.00      PROA H  
ATOM   4361  HA  ASN P 270       3.296 -13.869 -15.679  0.00  0.00      PROA H  
ATOM   4362  HB1 ASN P 270       2.424 -11.603 -15.440  0.00  0.00      PROA H  
ATOM   4363  HB2 ASN P 270       3.698 -10.748 -16.209  0.00  0.00      PROA H  
ATOM   4364 HD21 ASN P 270       5.138 -10.409 -12.934  0.00  0.00      PROA H  
ATOM   4365 HD22 ASN P 270       4.759  -9.518 -14.371  0.00  0.00      PROA H  
ATOM   4366  N   ARG P 271       4.188 -12.482 -18.611  0.00  0.00      PROA N  
ATOM   4367  CA  ARG P 271       3.905 -12.439 -20.006  0.00  0.00      PROA C  
ATOM   4368  C   ARG P 271       3.877 -13.806 -20.693  0.00  0.00      PROA C  
ATOM   4369  O   ARG P 271       3.135 -14.005 -21.637  0.00  0.00      PROA O  
ATOM   4370  CB  ARG P 271       4.945 -11.471 -20.615  0.00  0.00      PROA C  
ATOM   4371  CG  ARG P 271       4.886 -10.034 -20.040  0.00  0.00      PROA C  
ATOM   4372  CD  ARG P 271       6.091  -9.134 -20.477  0.00  0.00      PROA C  
ATOM   4373  NE  ARG P 271       6.063  -7.785 -19.778  0.00  0.00      PROA N  
ATOM   4374  CZ  ARG P 271       6.775  -6.755 -20.134  0.00  0.00      PROA C  
ATOM   4375  NH1 ARG P 271       7.826  -6.838 -20.923  0.00  0.00      PROA N1+
ATOM   4376  NH2 ARG P 271       6.641  -5.585 -19.536  0.00  0.00      PROA N  
ATOM   4377  HN  ARG P 271       5.058 -12.112 -18.292  0.00  0.00      PROA H  
ATOM   4378  HA  ARG P 271       2.877 -12.139 -20.144  0.00  0.00      PROA H  
ATOM   4379  HB1 ARG P 271       4.745 -11.476 -21.708  0.00  0.00      PROA H  
ATOM   4380  HB2 ARG P 271       5.983 -11.854 -20.511  0.00  0.00      PROA H  
ATOM   4381  HG1 ARG P 271       4.949  -9.955 -18.934  0.00  0.00      PROA H  
ATOM   4382  HG2 ARG P 271       3.919  -9.624 -20.399  0.00  0.00      PROA H  
ATOM   4383  HD1 ARG P 271       5.957  -8.955 -21.565  0.00  0.00      PROA H  
ATOM   4384  HD2 ARG P 271       6.985  -9.737 -20.207  0.00  0.00      PROA H  
ATOM   4385  HE  ARG P 271       5.430  -7.546 -19.041  0.00  0.00      PROA H  
ATOM   4386 HH11 ARG P 271       8.230  -7.741 -21.068  0.00  0.00      PROA H  
ATOM   4387 HH12 ARG P 271       8.400  -6.019 -20.927  0.00  0.00      PROA H  
ATOM   4388 HH21 ARG P 271       6.060  -5.426 -18.739  0.00  0.00      PROA H  
ATOM   4389 HH22 ARG P 271       7.312  -4.871 -19.739  0.00  0.00      PROA H  
ATOM   4390  N   TYR P 272       4.737 -14.821 -20.308  0.00  0.00      PROA N  
ATOM   4391  CA  TYR P 272       4.609 -16.213 -20.774  0.00  0.00      PROA C  
ATOM   4392  C   TYR P 272       3.243 -16.771 -20.403  0.00  0.00      PROA C  
ATOM   4393  O   TYR P 272       2.481 -17.258 -21.263  0.00  0.00      PROA O  
ATOM   4394  CB  TYR P 272       5.649 -17.183 -20.167  0.00  0.00      PROA C  
ATOM   4395  CG  TYR P 272       7.102 -16.738 -20.354  0.00  0.00      PROA C  
ATOM   4396  CD1 TYR P 272       7.549 -15.993 -21.481  0.00  0.00      PROA C  
ATOM   4397  CD2 TYR P 272       8.051 -17.102 -19.417  0.00  0.00      PROA C  
ATOM   4398  CE1 TYR P 272       8.918 -15.611 -21.590  0.00  0.00      PROA C  
ATOM   4399  CE2 TYR P 272       9.396 -16.882 -19.628  0.00  0.00      PROA C  
ATOM   4400  CZ  TYR P 272       9.835 -16.099 -20.688  0.00  0.00      PROA C  
ATOM   4401  OH  TYR P 272      11.200 -15.793 -20.798  0.00  0.00      PROA O  
ATOM   4402  HN  TYR P 272       5.468 -14.613 -19.663  0.00  0.00      PROA H  
ATOM   4403  HA  TYR P 272       4.674 -16.255 -21.851  0.00  0.00      PROA H  
ATOM   4404  HB1 TYR P 272       5.564 -18.263 -20.415  0.00  0.00      PROA H  
ATOM   4405  HB2 TYR P 272       5.459 -17.075 -19.077  0.00  0.00      PROA H  
ATOM   4406  HD1 TYR P 272       6.863 -15.667 -22.248  0.00  0.00      PROA H  
ATOM   4407  HD2 TYR P 272       7.815 -17.677 -18.533  0.00  0.00      PROA H  
ATOM   4408  HE1 TYR P 272       9.136 -14.956 -22.421  0.00  0.00      PROA H  
ATOM   4409  HE2 TYR P 272      10.115 -17.292 -18.933  0.00  0.00      PROA H  
ATOM   4410  HH  TYR P 272      11.728 -16.188 -20.100  0.00  0.00      PROA H  
ATOM   4411  N   HSD P 273       2.799 -16.570 -19.137  0.00  0.00      PROA N  
ATOM   4412  CA  HSD P 273       1.574 -16.898 -18.516  0.00  0.00      PROA C  
ATOM   4413  C   HSD P 273       0.385 -16.298 -19.235  0.00  0.00      PROA C  
ATOM   4414  O   HSD P 273      -0.554 -17.002 -19.575  0.00  0.00      PROA O  
ATOM   4415  CB  HSD P 273       1.582 -16.578 -17.009  0.00  0.00      PROA C  
ATOM   4416  CG  HSD P 273       0.242 -16.787 -16.256  0.00  0.00      PROA C  
ATOM   4417  CD2 HSD P 273      -0.639 -15.872 -15.856  0.00  0.00      PROA C  
ATOM   4418  ND1 HSD P 273      -0.216 -17.990 -15.830  0.00  0.00      PROA N  
ATOM   4419  CE1 HSD P 273      -1.442 -17.812 -15.237  0.00  0.00      PROA C  
ATOM   4420  NE2 HSD P 273      -1.716 -16.528 -15.281  0.00  0.00      PROA N  
ATOM   4421  HN  HSD P 273       3.315 -15.992 -18.509  0.00  0.00      PROA H  
ATOM   4422  HA  HSD P 273       1.506 -17.964 -18.677  0.00  0.00      PROA H  
ATOM   4423  HB1 HSD P 273       1.774 -15.496 -16.840  0.00  0.00      PROA H  
ATOM   4424  HB2 HSD P 273       2.447 -17.126 -16.579  0.00  0.00      PROA H  
ATOM   4425  HD1 HSD P 273       0.133 -18.897 -16.069  0.00  0.00      PROA H  
ATOM   4426  HD2 HSD P 273      -0.670 -14.789 -15.829  0.00  0.00      PROA H  
ATOM   4427  HE1 HSD P 273      -2.014 -18.605 -14.755  0.00  0.00      PROA H  
ATOM   4428  N   GLU P 274       0.353 -14.980 -19.537  0.00  0.00      PROA N  
ATOM   4429  CA  GLU P 274      -0.725 -14.328 -20.321  0.00  0.00      PROA C  
ATOM   4430  C   GLU P 274      -1.006 -15.032 -21.641  0.00  0.00      PROA C  
ATOM   4431  O   GLU P 274      -2.151 -15.315 -21.991  0.00  0.00      PROA O  
ATOM   4432  CB  GLU P 274      -0.460 -12.824 -20.504  0.00  0.00      PROA C  
ATOM   4433  CG  GLU P 274      -1.030 -12.190 -21.765  0.00  0.00      PROA C  
ATOM   4434  CD  GLU P 274      -1.030 -10.623 -21.669  0.00  0.00      PROA C  
ATOM   4435  OE1 GLU P 274      -0.104  -9.974 -21.120  0.00  0.00      PROA O  
ATOM   4436  OE2 GLU P 274      -2.003 -10.058 -22.208  0.00  0.00      PROA O1-
ATOM   4437  HN  GLU P 274       1.092 -14.440 -19.142  0.00  0.00      PROA H  
ATOM   4438  HA  GLU P 274      -1.669 -14.421 -19.805  0.00  0.00      PROA H  
ATOM   4439  HB1 GLU P 274       0.638 -12.655 -20.517  0.00  0.00      PROA H  
ATOM   4440  HB2 GLU P 274      -0.891 -12.408 -19.569  0.00  0.00      PROA H  
ATOM   4441  HG1 GLU P 274      -2.091 -12.445 -21.974  0.00  0.00      PROA H  
ATOM   4442  HG2 GLU P 274      -0.520 -12.472 -22.711  0.00  0.00      PROA H  
ATOM   4443  N   MET P 275       0.085 -15.279 -22.422  0.00  0.00      PROA N  
ATOM   4444  CA  MET P 275       0.091 -15.950 -23.705  0.00  0.00      PROA C  
ATOM   4445  C   MET P 275      -0.292 -17.355 -23.559  0.00  0.00      PROA C  
ATOM   4446  O   MET P 275      -0.800 -17.934 -24.450  0.00  0.00      PROA O  
ATOM   4447  CB  MET P 275       1.516 -15.820 -24.351  0.00  0.00      PROA C  
ATOM   4448  CG  MET P 275       1.905 -14.361 -24.605  0.00  0.00      PROA C  
ATOM   4449  SD  MET P 275       0.952 -13.525 -25.959  0.00  0.00      PROA S  
ATOM   4450  CE  MET P 275       1.501 -11.904 -25.533  0.00  0.00      PROA C  
ATOM   4451  HN  MET P 275       0.992 -15.070 -22.064  0.00  0.00      PROA H  
ATOM   4452  HA  MET P 275      -0.663 -15.489 -24.326  0.00  0.00      PROA H  
ATOM   4453  HB1 MET P 275       1.488 -16.357 -25.323  0.00  0.00      PROA H  
ATOM   4454  HB2 MET P 275       2.201 -16.262 -23.596  0.00  0.00      PROA H  
ATOM   4455  HG1 MET P 275       2.962 -14.143 -24.870  0.00  0.00      PROA H  
ATOM   4456  HG2 MET P 275       1.760 -13.773 -23.674  0.00  0.00      PROA H  
ATOM   4457  HE1 MET P 275       1.138 -11.122 -26.234  0.00  0.00      PROA H  
ATOM   4458  HE2 MET P 275       2.611 -11.907 -25.570  0.00  0.00      PROA H  
ATOM   4459  HE3 MET P 275       1.191 -11.634 -24.500  0.00  0.00      PROA H  
ATOM   4460  N   LEU P 276       0.106 -18.042 -22.412  0.00  0.00      PROA N  
ATOM   4461  CA  LEU P 276      -0.372 -19.390 -22.254  0.00  0.00      PROA C  
ATOM   4462  C   LEU P 276      -1.827 -19.496 -21.968  0.00  0.00      PROA C  
ATOM   4463  O   LEU P 276      -2.482 -20.416 -22.494  0.00  0.00      PROA O  
ATOM   4464  CB  LEU P 276       0.486 -20.023 -21.212  0.00  0.00      PROA C  
ATOM   4465  CG  LEU P 276       0.025 -21.319 -20.475  0.00  0.00      PROA C  
ATOM   4466  CD1 LEU P 276       0.125 -22.591 -21.316  0.00  0.00      PROA C  
ATOM   4467  CD2 LEU P 276       0.933 -21.408 -19.195  0.00  0.00      PROA C  
ATOM   4468  HN  LEU P 276       0.628 -17.668 -21.650  0.00  0.00      PROA H  
ATOM   4469  HA  LEU P 276      -0.303 -19.945 -23.179  0.00  0.00      PROA H  
ATOM   4470  HB1 LEU P 276       0.654 -19.268 -20.414  0.00  0.00      PROA H  
ATOM   4471  HB2 LEU P 276       1.457 -20.257 -21.698  0.00  0.00      PROA H  
ATOM   4472  HG  LEU P 276      -1.050 -21.257 -20.202  0.00  0.00      PROA H  
ATOM   4473 HD11 LEU P 276       0.241 -23.423 -20.589  0.00  0.00      PROA H  
ATOM   4474 HD12 LEU P 276       1.091 -22.532 -21.861  0.00  0.00      PROA H  
ATOM   4475 HD13 LEU P 276      -0.719 -22.739 -22.022  0.00  0.00      PROA H  
ATOM   4476 HD21 LEU P 276       0.986 -22.472 -18.877  0.00  0.00      PROA H  
ATOM   4477 HD22 LEU P 276       0.460 -20.823 -18.377  0.00  0.00      PROA H  
ATOM   4478 HD23 LEU P 276       1.960 -21.115 -19.501  0.00  0.00      PROA H  
ATOM   4479  N   ASN P 277      -2.372 -18.539 -21.216  0.00  0.00      PROA N  
ATOM   4480  CA  ASN P 277      -3.815 -18.518 -21.055  0.00  0.00      PROA C  
ATOM   4481  C   ASN P 277      -4.518 -18.216 -22.374  0.00  0.00      PROA C  
ATOM   4482  O   ASN P 277      -5.567 -18.799 -22.574  0.00  0.00      PROA O  
ATOM   4483  CB  ASN P 277      -4.230 -17.499 -19.994  0.00  0.00      PROA C  
ATOM   4484  CG  ASN P 277      -3.492 -17.676 -18.710  0.00  0.00      PROA C  
ATOM   4485  ND2 ASN P 277      -3.433 -16.671 -17.835  0.00  0.00      PROA N  
ATOM   4486  OD1 ASN P 277      -3.054 -18.797 -18.466  0.00  0.00      PROA O  
ATOM   4487  HN  ASN P 277      -1.911 -17.788 -20.751  0.00  0.00      PROA H  
ATOM   4488  HA  ASN P 277      -4.089 -19.540 -20.839  0.00  0.00      PROA H  
ATOM   4489  HB1 ASN P 277      -5.324 -17.572 -19.817  0.00  0.00      PROA H  
ATOM   4490  HB2 ASN P 277      -3.995 -16.465 -20.325  0.00  0.00      PROA H  
ATOM   4491 HD21 ASN P 277      -2.867 -16.910 -17.046  0.00  0.00      PROA H  
ATOM   4492 HD22 ASN P 277      -4.058 -15.894 -17.908  0.00  0.00      PROA H  
ATOM   4493  N   SER P 278      -4.058 -17.310 -23.188  0.00  0.00      PROA N  
ATOM   4494  CA  SER P 278      -4.673 -16.814 -24.365  0.00  0.00      PROA C  
ATOM   4495  C   SER P 278      -5.011 -17.872 -25.401  0.00  0.00      PROA C  
ATOM   4496  O   SER P 278      -6.128 -17.874 -25.886  0.00  0.00      PROA O  
ATOM   4497  CB  SER P 278      -4.034 -15.560 -25.060  0.00  0.00      PROA C  
ATOM   4498  OG  SER P 278      -3.893 -14.488 -24.144  0.00  0.00      PROA O  
ATOM   4499  HN  SER P 278      -3.273 -16.848 -22.781  0.00  0.00      PROA H  
ATOM   4500  HA  SER P 278      -5.606 -16.424 -23.986  0.00  0.00      PROA H  
ATOM   4501  HB1 SER P 278      -4.677 -15.087 -25.833  0.00  0.00      PROA H  
ATOM   4502  HB2 SER P 278      -3.089 -15.856 -25.564  0.00  0.00      PROA H  
ATOM   4503  HG1 SER P 278      -3.368 -14.765 -23.389  0.00  0.00      PROA H  
ATOM   4504  N   VAL P 279      -4.117 -18.833 -25.597  0.00  0.00      PROA N  
ATOM   4505  CA  VAL P 279      -4.260 -19.985 -26.479  0.00  0.00      PROA C  
ATOM   4506  C   VAL P 279      -5.271 -20.929 -25.901  0.00  0.00      PROA C  
ATOM   4507  O   VAL P 279      -6.134 -21.384 -26.638  0.00  0.00      PROA O  
ATOM   4508  CB  VAL P 279      -2.961 -20.676 -26.883  0.00  0.00      PROA C  
ATOM   4509  CG1 VAL P 279      -2.116 -21.063 -25.555  0.00  0.00      PROA C  
ATOM   4510  CG2 VAL P 279      -3.236 -21.836 -27.856  0.00  0.00      PROA C  
ATOM   4511  HN  VAL P 279      -3.181 -18.708 -25.276  0.00  0.00      PROA H  
ATOM   4512  HA  VAL P 279      -4.623 -19.616 -27.427  0.00  0.00      PROA H  
ATOM   4513  HB  VAL P 279      -2.283 -19.937 -27.362  0.00  0.00      PROA H  
ATOM   4514 HG11 VAL P 279      -2.686 -21.887 -25.076  0.00  0.00      PROA H  
ATOM   4515 HG12 VAL P 279      -1.860 -20.265 -24.825  0.00  0.00      PROA H  
ATOM   4516 HG13 VAL P 279      -1.156 -21.539 -25.846  0.00  0.00      PROA H  
ATOM   4517 HG21 VAL P 279      -3.824 -22.563 -27.255  0.00  0.00      PROA H  
ATOM   4518 HG22 VAL P 279      -2.348 -22.319 -28.315  0.00  0.00      PROA H  
ATOM   4519 HG23 VAL P 279      -3.748 -21.396 -28.738  0.00  0.00      PROA H  
ATOM   4520  N   ARG P 280      -5.228 -21.316 -24.560  0.00  0.00      PROA N  
ATOM   4521  CA  ARG P 280      -6.315 -22.053 -23.973  0.00  0.00      PROA C  
ATOM   4522  C   ARG P 280      -7.717 -21.427 -24.179  0.00  0.00      PROA C  
ATOM   4523  O   ARG P 280      -8.712 -22.136 -24.539  0.00  0.00      PROA O  
ATOM   4524  CB  ARG P 280      -5.927 -22.188 -22.472  0.00  0.00      PROA C  
ATOM   4525  CG  ARG P 280      -4.589 -22.942 -22.206  0.00  0.00      PROA C  
ATOM   4526  CD  ARG P 280      -4.059 -22.940 -20.744  0.00  0.00      PROA C  
ATOM   4527  NE  ARG P 280      -5.245 -23.453 -19.943  0.00  0.00      PROA N  
ATOM   4528  CZ  ARG P 280      -5.422 -24.644 -19.350  0.00  0.00      PROA C  
ATOM   4529  NH1 ARG P 280      -4.497 -25.529 -19.151  0.00  0.00      PROA N1+
ATOM   4530  NH2 ARG P 280      -6.505 -24.923 -18.710  0.00  0.00      PROA N  
ATOM   4531  HN  ARG P 280      -4.423 -21.024 -24.049  0.00  0.00      PROA H  
ATOM   4532  HA  ARG P 280      -6.332 -23.044 -24.404  0.00  0.00      PROA H  
ATOM   4533  HB1 ARG P 280      -6.688 -22.732 -21.873  0.00  0.00      PROA H  
ATOM   4534  HB2 ARG P 280      -5.764 -21.242 -21.912  0.00  0.00      PROA H  
ATOM   4535  HG1 ARG P 280      -3.839 -22.464 -22.872  0.00  0.00      PROA H  
ATOM   4536  HG2 ARG P 280      -4.889 -23.957 -22.543  0.00  0.00      PROA H  
ATOM   4537  HD1 ARG P 280      -3.824 -21.877 -20.521  0.00  0.00      PROA H  
ATOM   4538  HD2 ARG P 280      -3.181 -23.611 -20.625  0.00  0.00      PROA H  
ATOM   4539  HE  ARG P 280      -5.928 -22.745 -19.762  0.00  0.00      PROA H  
ATOM   4540 HH11 ARG P 280      -3.647 -25.489 -19.676  0.00  0.00      PROA H  
ATOM   4541 HH12 ARG P 280      -4.840 -26.390 -18.775  0.00  0.00      PROA H  
ATOM   4542 HH21 ARG P 280      -7.188 -24.196 -18.635  0.00  0.00      PROA H  
ATOM   4543 HH22 ARG P 280      -6.422 -25.549 -17.935  0.00  0.00      PROA H  
ATOM   4544  N   ASP P 281      -7.866 -20.069 -23.992  0.00  0.00      PROA N  
ATOM   4545  CA  ASP P 281      -9.080 -19.358 -24.222  0.00  0.00      PROA C  
ATOM   4546  C   ASP P 281      -9.559 -19.392 -25.685  0.00  0.00      PROA C  
ATOM   4547  O   ASP P 281     -10.745 -19.595 -25.996  0.00  0.00      PROA O  
ATOM   4548  CB  ASP P 281      -9.026 -17.897 -23.712  0.00  0.00      PROA C  
ATOM   4549  CG  ASP P 281      -9.023 -17.748 -22.229  0.00  0.00      PROA C  
ATOM   4550  OD1 ASP P 281      -8.845 -16.660 -21.600  0.00  0.00      PROA O  
ATOM   4551  OD2 ASP P 281      -9.400 -18.726 -21.491  0.00  0.00      PROA O1-
ATOM   4552  HN  ASP P 281      -7.001 -19.631 -23.761  0.00  0.00      PROA H  
ATOM   4553  HA  ASP P 281      -9.766 -19.912 -23.598  0.00  0.00      PROA H  
ATOM   4554  HB1 ASP P 281      -9.891 -17.320 -24.102  0.00  0.00      PROA H  
ATOM   4555  HB2 ASP P 281      -8.095 -17.430 -24.099  0.00  0.00      PROA H  
ATOM   4556  N   PHE P 282      -8.606 -19.244 -26.646  0.00  0.00      PROA N  
ATOM   4557  CA  PHE P 282      -8.810 -19.497 -28.048  0.00  0.00      PROA C  
ATOM   4558  C   PHE P 282      -9.383 -20.926 -28.193  0.00  0.00      PROA C  
ATOM   4559  O   PHE P 282     -10.370 -21.136 -28.860  0.00  0.00      PROA O  
ATOM   4560  CB  PHE P 282      -7.425 -19.244 -28.720  0.00  0.00      PROA C  
ATOM   4561  CG  PHE P 282      -7.650 -19.559 -30.126  0.00  0.00      PROA C  
ATOM   4562  CD1 PHE P 282      -8.180 -18.511 -30.921  0.00  0.00      PROA C  
ATOM   4563  CD2 PHE P 282      -7.194 -20.788 -30.687  0.00  0.00      PROA C  
ATOM   4564  CE1 PHE P 282      -8.548 -18.767 -32.235  0.00  0.00      PROA C  
ATOM   4565  CE2 PHE P 282      -7.511 -21.033 -32.063  0.00  0.00      PROA C  
ATOM   4566  CZ  PHE P 282      -8.241 -20.030 -32.819  0.00  0.00      PROA C  
ATOM   4567  HN  PHE P 282      -7.693 -19.018 -26.316  0.00  0.00      PROA H  
ATOM   4568  HA  PHE P 282      -9.529 -18.797 -28.448  0.00  0.00      PROA H  
ATOM   4569  HB1 PHE P 282      -6.558 -19.869 -28.418  0.00  0.00      PROA H  
ATOM   4570  HB2 PHE P 282      -7.143 -18.177 -28.590  0.00  0.00      PROA H  
ATOM   4571  HD1 PHE P 282      -8.500 -17.570 -30.498  0.00  0.00      PROA H  
ATOM   4572  HD2 PHE P 282      -6.617 -21.520 -30.143  0.00  0.00      PROA H  
ATOM   4573  HE1 PHE P 282      -9.067 -17.966 -32.741  0.00  0.00      PROA H  
ATOM   4574  HE2 PHE P 282      -7.227 -21.968 -32.524  0.00  0.00      PROA H  
ATOM   4575  HZ  PHE P 282      -8.350 -20.153 -33.887  0.00  0.00      PROA H  
ATOM   4576  N   LEU P 283      -8.900 -21.976 -27.475  0.00  0.00      PROA N  
ATOM   4577  CA  LEU P 283      -9.301 -23.350 -27.554  0.00  0.00      PROA C  
ATOM   4578  C   LEU P 283     -10.616 -23.651 -26.704  0.00  0.00      PROA C  
ATOM   4579  O   LEU P 283     -11.165 -24.731 -26.883  0.00  0.00      PROA O  
ATOM   4580  CB  LEU P 283      -8.170 -24.341 -27.212  0.00  0.00      PROA C  
ATOM   4581  CG  LEU P 283      -6.966 -24.261 -28.162  0.00  0.00      PROA C  
ATOM   4582  CD1 LEU P 283      -5.925 -25.190 -27.638  0.00  0.00      PROA C  
ATOM   4583  CD2 LEU P 283      -7.221 -24.672 -29.606  0.00  0.00      PROA C  
ATOM   4584  HN  LEU P 283      -8.193 -21.780 -26.800  0.00  0.00      PROA H  
ATOM   4585  HA  LEU P 283      -9.567 -23.590 -28.573  0.00  0.00      PROA H  
ATOM   4586  HB1 LEU P 283      -8.473 -25.404 -27.323  0.00  0.00      PROA H  
ATOM   4587  HB2 LEU P 283      -7.714 -24.211 -26.207  0.00  0.00      PROA H  
ATOM   4588  HG  LEU P 283      -6.505 -23.251 -28.125  0.00  0.00      PROA H  
ATOM   4589 HD11 LEU P 283      -6.142 -26.279 -27.687  0.00  0.00      PROA H  
ATOM   4590 HD12 LEU P 283      -5.805 -25.056 -26.542  0.00  0.00      PROA H  
ATOM   4591 HD13 LEU P 283      -4.945 -25.003 -28.126  0.00  0.00      PROA H  
ATOM   4592 HD21 LEU P 283      -8.119 -25.327 -29.623  0.00  0.00      PROA H  
ATOM   4593 HD22 LEU P 283      -6.348 -25.237 -29.997  0.00  0.00      PROA H  
ATOM   4594 HD23 LEU P 283      -7.269 -23.836 -30.336  0.00  0.00      PROA H  
ATOM   4595  N   LYS P 284     -11.178 -22.731 -25.897  0.00  0.00      PROA N  
ATOM   4596  CA  LYS P 284     -12.463 -22.861 -25.303  0.00  0.00      PROA C  
ATOM   4597  C   LYS P 284     -13.549 -22.942 -26.362  0.00  0.00      PROA C  
ATOM   4598  O   LYS P 284     -14.515 -23.667 -26.208  0.00  0.00      PROA O  
ATOM   4599  CB  LYS P 284     -12.837 -21.740 -24.353  0.00  0.00      PROA C  
ATOM   4600  CG  LYS P 284     -12.089 -21.911 -23.007  0.00  0.00      PROA C  
ATOM   4601  CD  LYS P 284     -12.151 -20.706 -22.101  0.00  0.00      PROA C  
ATOM   4602  CE  LYS P 284     -11.388 -20.912 -20.843  0.00  0.00      PROA C  
ATOM   4603  NZ  LYS P 284     -11.326 -19.645 -20.007  0.00  0.00      PROA N1+
ATOM   4604  HN  LYS P 284     -10.748 -21.878 -25.612  0.00  0.00      PROA H  
ATOM   4605  HA  LYS P 284     -12.371 -23.831 -24.837  0.00  0.00      PROA H  
ATOM   4606  HB1 LYS P 284     -13.893 -21.695 -24.009  0.00  0.00      PROA H  
ATOM   4607  HB2 LYS P 284     -12.621 -20.774 -24.857  0.00  0.00      PROA H  
ATOM   4608  HG1 LYS P 284     -11.057 -22.208 -23.290  0.00  0.00      PROA H  
ATOM   4609  HG2 LYS P 284     -12.479 -22.853 -22.565  0.00  0.00      PROA H  
ATOM   4610  HD1 LYS P 284     -13.207 -20.577 -21.779  0.00  0.00      PROA H  
ATOM   4611  HD2 LYS P 284     -11.764 -19.800 -22.614  0.00  0.00      PROA H  
ATOM   4612  HE1 LYS P 284     -10.327 -21.139 -21.085  0.00  0.00      PROA H  
ATOM   4613  HE2 LYS P 284     -11.837 -21.651 -20.146  0.00  0.00      PROA H  
ATOM   4614  HZ1 LYS P 284     -11.105 -19.835 -19.008  0.00  0.00      PROA H  
ATOM   4615  HZ2 LYS P 284     -12.179 -19.055 -20.080  0.00  0.00      PROA H  
ATOM   4616  HZ3 LYS P 284     -10.675 -19.006 -20.505  0.00  0.00      PROA H  
ATOM   4617  N   LEU P 285     -13.411 -22.113 -27.406  0.00  0.00      PROA N  
ATOM   4618  CA  LEU P 285     -14.387 -21.897 -28.401  0.00  0.00      PROA C  
ATOM   4619  C   LEU P 285     -13.956 -22.518 -29.698  0.00  0.00      PROA C  
ATOM   4620  O   LEU P 285     -14.723 -22.810 -30.618  0.00  0.00      PROA O  
ATOM   4621  CB  LEU P 285     -14.533 -20.396 -28.675  0.00  0.00      PROA C  
ATOM   4622  CG  LEU P 285     -15.005 -19.565 -27.455  0.00  0.00      PROA C  
ATOM   4623  CD1 LEU P 285     -14.971 -18.023 -27.683  0.00  0.00      PROA C  
ATOM   4624  CD2 LEU P 285     -16.350 -19.935 -26.912  0.00  0.00      PROA C  
ATOM   4625  HN  LEU P 285     -12.721 -21.395 -27.355  0.00  0.00      PROA H  
ATOM   4626  HA  LEU P 285     -15.278 -22.437 -28.118  0.00  0.00      PROA H  
ATOM   4627  HB1 LEU P 285     -15.313 -20.333 -29.464  0.00  0.00      PROA H  
ATOM   4628  HB2 LEU P 285     -13.541 -20.002 -28.983  0.00  0.00      PROA H  
ATOM   4629  HG  LEU P 285     -14.241 -19.706 -26.662  0.00  0.00      PROA H  
ATOM   4630 HD11 LEU P 285     -15.071 -17.553 -26.681  0.00  0.00      PROA H  
ATOM   4631 HD12 LEU P 285     -15.785 -17.741 -28.384  0.00  0.00      PROA H  
ATOM   4632 HD13 LEU P 285     -14.006 -17.818 -28.194  0.00  0.00      PROA H  
ATOM   4633 HD21 LEU P 285     -16.444 -20.995 -26.594  0.00  0.00      PROA H  
ATOM   4634 HD22 LEU P 285     -16.980 -19.846 -27.823  0.00  0.00      PROA H  
ATOM   4635 HD23 LEU P 285     -16.704 -19.303 -26.070  0.00  0.00      PROA H  
ATOM   4636  N   TYR P 286     -12.640 -22.740 -29.950  0.00  0.00      PROA N  
ATOM   4637  CA  TYR P 286     -12.229 -23.382 -31.193  0.00  0.00      PROA C  
ATOM   4638  C   TYR P 286     -12.213 -24.972 -31.088  0.00  0.00      PROA C  
ATOM   4639  O   TYR P 286     -11.837 -25.603 -30.094  0.00  0.00      PROA O  
ATOM   4640  CB  TYR P 286     -10.795 -22.826 -31.537  0.00  0.00      PROA C  
ATOM   4641  CG  TYR P 286     -10.446 -23.185 -32.913  0.00  0.00      PROA C  
ATOM   4642  CD1 TYR P 286      -9.714 -24.322 -33.066  0.00  0.00      PROA C  
ATOM   4643  CD2 TYR P 286     -10.821 -22.422 -34.068  0.00  0.00      PROA C  
ATOM   4644  CE1 TYR P 286      -9.315 -24.750 -34.334  0.00  0.00      PROA C  
ATOM   4645  CE2 TYR P 286     -10.498 -22.964 -35.340  0.00  0.00      PROA C  
ATOM   4646  CZ  TYR P 286      -9.714 -24.118 -35.487  0.00  0.00      PROA C  
ATOM   4647  OH  TYR P 286      -9.527 -24.605 -36.810  0.00  0.00      PROA O  
ATOM   4648  HN  TYR P 286     -11.860 -22.463 -29.394  0.00  0.00      PROA H  
ATOM   4649  HA  TYR P 286     -12.905 -23.058 -31.971  0.00  0.00      PROA H  
ATOM   4650  HB1 TYR P 286     -10.063 -23.323 -30.865  0.00  0.00      PROA H  
ATOM   4651  HB2 TYR P 286     -10.836 -21.724 -31.405  0.00  0.00      PROA H  
ATOM   4652  HD1 TYR P 286      -9.434 -24.894 -32.194  0.00  0.00      PROA H  
ATOM   4653  HD2 TYR P 286     -11.473 -21.576 -33.908  0.00  0.00      PROA H  
ATOM   4654  HE1 TYR P 286      -8.800 -25.687 -34.489  0.00  0.00      PROA H  
ATOM   4655  HE2 TYR P 286     -10.986 -22.438 -36.148  0.00  0.00      PROA H  
ATOM   4656  HH  TYR P 286      -9.384 -23.862 -37.401  0.00  0.00      PROA H  
ATOM   4657  N   GLN P 287     -12.617 -25.665 -32.209  0.00  0.00      PROA N  
ATOM   4658  CA  GLN P 287     -12.800 -27.119 -32.204  0.00  0.00      PROA C  
ATOM   4659  C   GLN P 287     -11.774 -27.939 -32.911  0.00  0.00      PROA C  
ATOM   4660  O   GLN P 287     -11.794 -28.070 -34.118  0.00  0.00      PROA O  
ATOM   4661  CB  GLN P 287     -14.248 -27.429 -32.717  0.00  0.00      PROA C  
ATOM   4662  CG  GLN P 287     -15.339 -26.982 -31.640  0.00  0.00      PROA C  
ATOM   4663  CD  GLN P 287     -15.138 -27.733 -30.335  0.00  0.00      PROA C  
ATOM   4664  NE2 GLN P 287     -15.657 -27.182 -29.201  0.00  0.00      PROA N  
ATOM   4665  OE1 GLN P 287     -14.634 -28.849 -30.272  0.00  0.00      PROA O  
ATOM   4666  HN  GLN P 287     -12.946 -25.234 -33.046  0.00  0.00      PROA H  
ATOM   4667  HA  GLN P 287     -12.841 -27.389 -31.159  0.00  0.00      PROA H  
ATOM   4668  HB1 GLN P 287     -14.452 -28.501 -32.924  0.00  0.00      PROA H  
ATOM   4669  HB2 GLN P 287     -14.408 -26.809 -33.624  0.00  0.00      PROA H  
ATOM   4670  HG1 GLN P 287     -16.341 -27.157 -32.087  0.00  0.00      PROA H  
ATOM   4671  HG2 GLN P 287     -15.200 -25.895 -31.460  0.00  0.00      PROA H  
ATOM   4672 HE21 GLN P 287     -15.728 -27.703 -28.351  0.00  0.00      PROA H  
ATOM   4673 HE22 GLN P 287     -16.021 -26.253 -29.130  0.00  0.00      PROA H  
ATOM   4674  N   VAL P 288     -10.744 -28.445 -32.201  0.00  0.00      PROA N  
ATOM   4675  CA  VAL P 288      -9.573 -29.180 -32.794  0.00  0.00      PROA C  
ATOM   4676  C   VAL P 288      -9.869 -30.595 -33.199  0.00  0.00      PROA C  
ATOM   4677  O   VAL P 288     -10.728 -31.136 -32.465  0.00  0.00      PROA O  
ATOM   4678  CB  VAL P 288      -8.362 -29.086 -31.833  0.00  0.00      PROA C  
ATOM   4679  CG1 VAL P 288      -7.845 -27.609 -31.763  0.00  0.00      PROA C  
ATOM   4680  CG2 VAL P 288      -8.734 -29.547 -30.390  0.00  0.00      PROA C  
ATOM   4681  HN  VAL P 288     -10.814 -28.358 -31.211  0.00  0.00      PROA H  
ATOM   4682  HA  VAL P 288      -9.225 -28.696 -33.694  0.00  0.00      PROA H  
ATOM   4683  HB  VAL P 288      -7.539 -29.655 -32.316  0.00  0.00      PROA H  
ATOM   4684 HG11 VAL P 288      -6.825 -27.564 -31.326  0.00  0.00      PROA H  
ATOM   4685 HG12 VAL P 288      -8.375 -26.961 -31.032  0.00  0.00      PROA H  
ATOM   4686 HG13 VAL P 288      -7.872 -27.104 -32.752  0.00  0.00      PROA H  
ATOM   4687 HG21 VAL P 288      -9.436 -28.826 -29.919  0.00  0.00      PROA H  
ATOM   4688 HG22 VAL P 288      -7.723 -29.457 -29.938  0.00  0.00      PROA H  
ATOM   4689 HG23 VAL P 288      -9.191 -30.554 -30.491  0.00  0.00      PROA H  
ATOM   4690  N   PRO P 289      -9.278 -31.245 -34.200  0.00  0.00      PROA N  
ATOM   4691  CA  PRO P 289      -9.621 -32.631 -34.593  0.00  0.00      PROA C  
ATOM   4692  C   PRO P 289      -9.768 -33.634 -33.426  0.00  0.00      PROA C  
ATOM   4693  O   PRO P 289      -9.156 -33.453 -32.409  0.00  0.00      PROA O  
ATOM   4694  CB  PRO P 289      -8.552 -33.058 -35.600  0.00  0.00      PROA C  
ATOM   4695  CG  PRO P 289      -8.017 -31.709 -36.216  0.00  0.00      PROA C  
ATOM   4696  CD  PRO P 289      -8.207 -30.669 -35.085  0.00  0.00      PROA C  
ATOM   4697  HA  PRO P 289     -10.634 -32.647 -34.968  0.00  0.00      PROA H  
ATOM   4698  HB1 PRO P 289      -8.947 -33.624 -36.471  0.00  0.00      PROA H  
ATOM   4699  HB2 PRO P 289      -7.716 -33.639 -35.156  0.00  0.00      PROA H  
ATOM   4700  HG1 PRO P 289      -6.951 -31.790 -36.518  0.00  0.00      PROA H  
ATOM   4701  HG2 PRO P 289      -8.766 -31.439 -36.991  0.00  0.00      PROA H  
ATOM   4702  HD1 PRO P 289      -7.325 -30.451 -34.445  0.00  0.00      PROA H  
ATOM   4703  HD2 PRO P 289      -8.460 -29.689 -35.544  0.00  0.00      PROA H  
ATOM   4704  N   LYS P 290     -10.560 -34.733 -33.627  0.00  0.00      PROA N  
ATOM   4705  CA  LYS P 290     -10.968 -35.588 -32.522  0.00  0.00      PROA C  
ATOM   4706  C   LYS P 290      -9.959 -36.607 -32.208  0.00  0.00      PROA C  
ATOM   4707  O   LYS P 290      -9.809 -37.523 -33.027  0.00  0.00      PROA O  
ATOM   4708  CB  LYS P 290     -12.263 -36.282 -32.820  0.00  0.00      PROA C  
ATOM   4709  CG  LYS P 290     -13.456 -35.325 -33.169  0.00  0.00      PROA C  
ATOM   4710  CD  LYS P 290     -13.863 -34.423 -31.948  0.00  0.00      PROA C  
ATOM   4711  CE  LYS P 290     -14.704 -35.122 -30.927  0.00  0.00      PROA C  
ATOM   4712  NZ  LYS P 290     -15.310 -34.143 -30.028  0.00  0.00      PROA N1+
ATOM   4713  HN  LYS P 290     -10.953 -34.914 -34.525  0.00  0.00      PROA H  
ATOM   4714  HA  LYS P 290     -11.210 -34.993 -31.654  0.00  0.00      PROA H  
ATOM   4715  HB1 LYS P 290     -12.551 -36.925 -31.961  0.00  0.00      PROA H  
ATOM   4716  HB2 LYS P 290     -12.185 -36.878 -33.754  0.00  0.00      PROA H  
ATOM   4717  HG1 LYS P 290     -14.294 -35.969 -33.511  0.00  0.00      PROA H  
ATOM   4718  HG2 LYS P 290     -13.037 -34.639 -33.936  0.00  0.00      PROA H  
ATOM   4719  HD1 LYS P 290     -14.570 -33.655 -32.328  0.00  0.00      PROA H  
ATOM   4720  HD2 LYS P 290     -12.968 -33.987 -31.455  0.00  0.00      PROA H  
ATOM   4721  HE1 LYS P 290     -13.996 -35.775 -30.374  0.00  0.00      PROA H  
ATOM   4722  HE2 LYS P 290     -15.501 -35.729 -31.408  0.00  0.00      PROA H  
ATOM   4723  HZ1 LYS P 290     -15.930 -33.411 -30.429  0.00  0.00      PROA H  
ATOM   4724  HZ2 LYS P 290     -14.495 -33.670 -29.588  0.00  0.00      PROA H  
ATOM   4725  HZ3 LYS P 290     -15.987 -34.551 -29.352  0.00  0.00      PROA H  
ATOM   4726  N   GLY P 291      -9.391 -36.520 -30.974  0.00  0.00      PROA N  
ATOM   4727  CA  GLY P 291      -8.358 -37.512 -30.673  0.00  0.00      PROA C  
ATOM   4728  C   GLY P 291      -7.021 -36.915 -31.017  0.00  0.00      PROA C  
ATOM   4729  O   GLY P 291      -6.034 -37.623 -31.316  0.00  0.00      PROA O  
ATOM   4730  HN  GLY P 291      -9.711 -35.937 -30.231  0.00  0.00      PROA H  
ATOM   4731  HA1 GLY P 291      -8.412 -38.377 -31.317  0.00  0.00      PROA H  
ATOM   4732  HA2 GLY P 291      -8.439 -37.739 -29.620  0.00  0.00      PROA H  
ATOM   4733  N   LEU P 292      -6.937 -35.563 -31.008  0.00  0.00      PROA N  
ATOM   4734  CA  LEU P 292      -5.689 -34.841 -31.372  0.00  0.00      PROA C  
ATOM   4735  C   LEU P 292      -5.252 -33.757 -30.435  0.00  0.00      PROA C  
ATOM   4736  O   LEU P 292      -4.153 -33.168 -30.621  0.00  0.00      PROA O  
ATOM   4737  CB  LEU P 292      -5.777 -34.456 -32.839  0.00  0.00      PROA C  
ATOM   4738  CG  LEU P 292      -4.419 -34.170 -33.519  0.00  0.00      PROA C  
ATOM   4739  CD1 LEU P 292      -3.663 -35.482 -33.590  0.00  0.00      PROA C  
ATOM   4740  CD2 LEU P 292      -4.645 -33.609 -34.935  0.00  0.00      PROA C  
ATOM   4741  HN  LEU P 292      -7.827 -35.124 -30.915  0.00  0.00      PROA H  
ATOM   4742  HA  LEU P 292      -4.888 -35.565 -31.372  0.00  0.00      PROA H  
ATOM   4743  HB1 LEU P 292      -6.272 -33.463 -32.888  0.00  0.00      PROA H  
ATOM   4744  HB2 LEU P 292      -6.328 -35.193 -33.461  0.00  0.00      PROA H  
ATOM   4745  HG  LEU P 292      -3.837 -33.403 -32.964  0.00  0.00      PROA H  
ATOM   4746 HD11 LEU P 292      -4.334 -36.332 -33.838  0.00  0.00      PROA H  
ATOM   4747 HD12 LEU P 292      -3.210 -35.518 -32.576  0.00  0.00      PROA H  
ATOM   4748 HD13 LEU P 292      -2.799 -35.412 -34.285  0.00  0.00      PROA H  
ATOM   4749 HD21 LEU P 292      -3.741 -33.252 -35.473  0.00  0.00      PROA H  
ATOM   4750 HD22 LEU P 292      -5.265 -32.699 -34.786  0.00  0.00      PROA H  
ATOM   4751 HD23 LEU P 292      -5.167 -34.297 -35.633  0.00  0.00      PROA H  
ATOM   4752  N   SER P 293      -6.038 -33.479 -29.401  0.00  0.00      PROA N  
ATOM   4753  CA  SER P 293      -5.811 -32.447 -28.368  0.00  0.00      PROA C  
ATOM   4754  C   SER P 293      -4.480 -32.669 -27.588  0.00  0.00      PROA C  
ATOM   4755  O   SER P 293      -3.781 -31.699 -27.371  0.00  0.00      PROA O  
ATOM   4756  CB  SER P 293      -6.945 -32.452 -27.315  0.00  0.00      PROA C  
ATOM   4757  OG  SER P 293      -6.952 -31.308 -26.452  0.00  0.00      PROA O  
ATOM   4758  HN  SER P 293      -6.909 -33.952 -29.289  0.00  0.00      PROA H  
ATOM   4759  HA  SER P 293      -5.790 -31.524 -28.928  0.00  0.00      PROA H  
ATOM   4760  HB1 SER P 293      -7.013 -33.437 -26.804  0.00  0.00      PROA H  
ATOM   4761  HB2 SER P 293      -7.899 -32.465 -27.884  0.00  0.00      PROA H  
ATOM   4762  HG1 SER P 293      -6.348 -31.502 -25.731  0.00  0.00      PROA H  
ATOM   4763  N   GLU P 294      -4.158 -33.869 -27.102  0.00  0.00      PROA N  
ATOM   4764  CA  GLU P 294      -2.936 -34.058 -26.307  0.00  0.00      PROA C  
ATOM   4765  C   GLU P 294      -1.695 -33.759 -27.130  0.00  0.00      PROA C  
ATOM   4766  O   GLU P 294      -0.818 -33.048 -26.661  0.00  0.00      PROA O  
ATOM   4767  CB  GLU P 294      -2.902 -35.512 -25.876  0.00  0.00      PROA C  
ATOM   4768  CG  GLU P 294      -4.057 -35.723 -24.851  0.00  0.00      PROA C  
ATOM   4769  CD  GLU P 294      -4.056 -37.063 -24.227  0.00  0.00      PROA C  
ATOM   4770  OE1 GLU P 294      -3.917 -37.252 -22.994  0.00  0.00      PROA O  
ATOM   4771  OE2 GLU P 294      -4.265 -38.044 -25.010  0.00  0.00      PROA O1-
ATOM   4772  HN  GLU P 294      -4.861 -34.557 -27.257  0.00  0.00      PROA H  
ATOM   4773  HA  GLU P 294      -2.967 -33.396 -25.455  0.00  0.00      PROA H  
ATOM   4774  HB1 GLU P 294      -1.916 -35.661 -25.385  0.00  0.00      PROA H  
ATOM   4775  HB2 GLU P 294      -3.015 -36.112 -26.803  0.00  0.00      PROA H  
ATOM   4776  HG1 GLU P 294      -5.012 -35.608 -25.408  0.00  0.00      PROA H  
ATOM   4777  HG2 GLU P 294      -4.047 -34.927 -24.077  0.00  0.00      PROA H  
ATOM   4778  N   ARG P 295      -1.606 -34.158 -28.388  0.00  0.00      PROA N  
ATOM   4779  CA  ARG P 295      -0.615 -33.675 -29.305  0.00  0.00      PROA C  
ATOM   4780  C   ARG P 295      -0.698 -32.171 -29.615  0.00  0.00      PROA C  
ATOM   4781  O   ARG P 295       0.355 -31.585 -29.549  0.00  0.00      PROA O  
ATOM   4782  CB  ARG P 295      -0.617 -34.589 -30.574  0.00  0.00      PROA C  
ATOM   4783  CG  ARG P 295      -0.382 -36.040 -30.382  0.00  0.00      PROA C  
ATOM   4784  CD  ARG P 295       0.770 -36.364 -29.451  0.00  0.00      PROA C  
ATOM   4785  NE  ARG P 295       1.112 -37.838 -29.499  0.00  0.00      PROA N  
ATOM   4786  CZ  ARG P 295       2.039 -38.376 -28.697  0.00  0.00      PROA C  
ATOM   4787  NH1 ARG P 295       2.715 -37.725 -27.748  0.00  0.00      PROA N1+
ATOM   4788  NH2 ARG P 295       2.240 -39.654 -28.805  0.00  0.00      PROA N  
ATOM   4789  HN  ARG P 295      -2.314 -34.830 -28.591  0.00  0.00      PROA H  
ATOM   4790  HA  ARG P 295       0.352 -33.727 -28.827  0.00  0.00      PROA H  
ATOM   4791  HB1 ARG P 295       0.101 -34.140 -31.294  0.00  0.00      PROA H  
ATOM   4792  HB2 ARG P 295      -1.641 -34.435 -30.976  0.00  0.00      PROA H  
ATOM   4793  HG1 ARG P 295      -0.288 -36.533 -31.373  0.00  0.00      PROA H  
ATOM   4794  HG2 ARG P 295      -1.325 -36.429 -29.942  0.00  0.00      PROA H  
ATOM   4795  HD1 ARG P 295       0.495 -36.145 -28.398  0.00  0.00      PROA H  
ATOM   4796  HD2 ARG P 295       1.684 -35.795 -29.723  0.00  0.00      PROA H  
ATOM   4797  HE  ARG P 295       0.508 -38.510 -29.928  0.00  0.00      PROA H  
ATOM   4798 HH11 ARG P 295       2.585 -36.744 -27.601  0.00  0.00      PROA H  
ATOM   4799 HH12 ARG P 295       3.444 -38.246 -27.304  0.00  0.00      PROA H  
ATOM   4800 HH21 ARG P 295       1.698 -40.115 -29.507  0.00  0.00      PROA H  
ATOM   4801 HH22 ARG P 295       2.839 -40.129 -28.160  0.00  0.00      PROA H  
ATOM   4802  N   VAL P 296      -1.844 -31.619 -29.958  0.00  0.00      PROA N  
ATOM   4803  CA  VAL P 296      -1.899 -30.222 -30.154  0.00  0.00      PROA C  
ATOM   4804  C   VAL P 296      -1.500 -29.306 -28.948  0.00  0.00      PROA C  
ATOM   4805  O   VAL P 296      -0.788 -28.285 -29.126  0.00  0.00      PROA O  
ATOM   4806  CB  VAL P 296      -3.277 -29.880 -30.661  0.00  0.00      PROA C  
ATOM   4807  CG1 VAL P 296      -3.613 -28.372 -30.590  0.00  0.00      PROA C  
ATOM   4808  CG2 VAL P 296      -3.458 -30.388 -32.081  0.00  0.00      PROA C  
ATOM   4809  HN  VAL P 296      -2.732 -32.065 -30.042  0.00  0.00      PROA H  
ATOM   4810  HA  VAL P 296      -1.277 -30.019 -31.013  0.00  0.00      PROA H  
ATOM   4811  HB  VAL P 296      -4.091 -30.340 -30.061  0.00  0.00      PROA H  
ATOM   4812 HG11 VAL P 296      -2.961 -27.834 -31.311  0.00  0.00      PROA H  
ATOM   4813 HG12 VAL P 296      -3.595 -27.862 -29.604  0.00  0.00      PROA H  
ATOM   4814 HG13 VAL P 296      -4.674 -28.323 -30.917  0.00  0.00      PROA H  
ATOM   4815 HG21 VAL P 296      -2.781 -29.926 -32.831  0.00  0.00      PROA H  
ATOM   4816 HG22 VAL P 296      -4.486 -30.084 -32.373  0.00  0.00      PROA H  
ATOM   4817 HG23 VAL P 296      -3.423 -31.468 -32.339  0.00  0.00      PROA H  
ATOM   4818  N   MET P 297      -1.917 -29.583 -27.690  0.00  0.00      PROA N  
ATOM   4819  CA  MET P 297      -1.628 -28.858 -26.504  0.00  0.00      PROA C  
ATOM   4820  C   MET P 297      -0.080 -28.831 -26.244  0.00  0.00      PROA C  
ATOM   4821  O   MET P 297       0.360 -27.713 -26.064  0.00  0.00      PROA O  
ATOM   4822  CB  MET P 297      -2.339 -29.391 -25.221  0.00  0.00      PROA C  
ATOM   4823  CG  MET P 297      -3.768 -28.852 -25.022  0.00  0.00      PROA C  
ATOM   4824  SD  MET P 297      -3.851 -27.009 -24.859  0.00  0.00      PROA S  
ATOM   4825  CE  MET P 297      -3.056 -27.034 -23.245  0.00  0.00      PROA C  
ATOM   4826  HN  MET P 297      -2.628 -30.274 -27.580  0.00  0.00      PROA H  
ATOM   4827  HA  MET P 297      -1.908 -27.823 -26.628  0.00  0.00      PROA H  
ATOM   4828  HB1 MET P 297      -1.683 -29.330 -24.326  0.00  0.00      PROA H  
ATOM   4829  HB2 MET P 297      -2.446 -30.485 -25.381  0.00  0.00      PROA H  
ATOM   4830  HG1 MET P 297      -4.206 -29.304 -24.106  0.00  0.00      PROA H  
ATOM   4831  HG2 MET P 297      -4.457 -29.102 -25.857  0.00  0.00      PROA H  
ATOM   4832  HE1 MET P 297      -2.901 -25.996 -22.881  0.00  0.00      PROA H  
ATOM   4833  HE2 MET P 297      -2.042 -27.465 -23.384  0.00  0.00      PROA H  
ATOM   4834  HE3 MET P 297      -3.566 -27.609 -22.443  0.00  0.00      PROA H  
ATOM   4835  N   ASP P 298       0.616 -30.002 -26.327  0.00  0.00      PROA N  
ATOM   4836  CA  ASP P 298       2.013 -29.990 -26.330  0.00  0.00      PROA C  
ATOM   4837  C   ASP P 298       2.636 -29.253 -27.512  0.00  0.00      PROA C  
ATOM   4838  O   ASP P 298       3.699 -28.652 -27.323  0.00  0.00      PROA O  
ATOM   4839  CB  ASP P 298       2.447 -31.514 -26.280  0.00  0.00      PROA C  
ATOM   4840  CG  ASP P 298       2.236 -32.131 -24.959  0.00  0.00      PROA C  
ATOM   4841  OD1 ASP P 298       2.347 -33.388 -24.924  0.00  0.00      PROA O  
ATOM   4842  OD2 ASP P 298       2.112 -31.377 -23.979  0.00  0.00      PROA O1-
ATOM   4843  HN  ASP P 298       0.165 -30.867 -26.531  0.00  0.00      PROA H  
ATOM   4844  HA  ASP P 298       2.399 -29.473 -25.464  0.00  0.00      PROA H  
ATOM   4845  HB1 ASP P 298       3.537 -31.527 -26.495  0.00  0.00      PROA H  
ATOM   4846  HB2 ASP P 298       1.863 -32.044 -27.062  0.00  0.00      PROA H  
ATOM   4847  N   TYR P 299       2.100 -29.296 -28.742  0.00  0.00      PROA N  
ATOM   4848  CA  TYR P 299       2.689 -28.576 -29.875  0.00  0.00      PROA C  
ATOM   4849  C   TYR P 299       2.600 -27.035 -29.731  0.00  0.00      PROA C  
ATOM   4850  O   TYR P 299       3.587 -26.352 -29.990  0.00  0.00      PROA O  
ATOM   4851  CB  TYR P 299       1.990 -29.148 -31.219  0.00  0.00      PROA C  
ATOM   4852  CG  TYR P 299       1.801 -28.198 -32.347  0.00  0.00      PROA C  
ATOM   4853  CD1 TYR P 299       2.930 -27.652 -32.943  0.00  0.00      PROA C  
ATOM   4854  CD2 TYR P 299       0.550 -27.918 -32.931  0.00  0.00      PROA C  
ATOM   4855  CE1 TYR P 299       2.798 -26.694 -33.991  0.00  0.00      PROA C  
ATOM   4856  CE2 TYR P 299       0.401 -27.115 -34.077  0.00  0.00      PROA C  
ATOM   4857  CZ  TYR P 299       1.573 -26.562 -34.607  0.00  0.00      PROA C  
ATOM   4858  OH  TYR P 299       1.485 -25.865 -35.784  0.00  0.00      PROA O  
ATOM   4859  HN  TYR P 299       1.445 -30.020 -28.947  0.00  0.00      PROA H  
ATOM   4860  HA  TYR P 299       3.696 -28.912 -30.072  0.00  0.00      PROA H  
ATOM   4861  HB1 TYR P 299       0.999 -29.555 -30.925  0.00  0.00      PROA H  
ATOM   4862  HB2 TYR P 299       2.636 -29.967 -31.602  0.00  0.00      PROA H  
ATOM   4863  HD1 TYR P 299       3.848 -27.929 -32.445  0.00  0.00      PROA H  
ATOM   4864  HD2 TYR P 299      -0.348 -28.343 -32.506  0.00  0.00      PROA H  
ATOM   4865  HE1 TYR P 299       3.630 -26.190 -34.460  0.00  0.00      PROA H  
ATOM   4866  HE2 TYR P 299      -0.533 -26.939 -34.589  0.00  0.00      PROA H  
ATOM   4867  HH  TYR P 299       0.621 -25.999 -36.182  0.00  0.00      PROA H  
ATOM   4868  N   ILE P 300       1.512 -26.529 -29.124  0.00  0.00      PROA N  
ATOM   4869  CA  ILE P 300       1.245 -25.169 -28.646  0.00  0.00      PROA C  
ATOM   4870  C   ILE P 300       2.206 -24.861 -27.429  0.00  0.00      PROA C  
ATOM   4871  O   ILE P 300       2.770 -23.784 -27.373  0.00  0.00      PROA O  
ATOM   4872  CB  ILE P 300      -0.307 -25.007 -28.216  0.00  0.00      PROA C  
ATOM   4873  CG1 ILE P 300      -1.266 -24.998 -29.401  0.00  0.00      PROA C  
ATOM   4874  CG2 ILE P 300      -0.572 -23.906 -27.229  0.00  0.00      PROA C  
ATOM   4875  CD  ILE P 300      -1.023 -23.923 -30.411  0.00  0.00      PROA C  
ATOM   4876  HN  ILE P 300       0.741 -27.096 -28.844  0.00  0.00      PROA H  
ATOM   4877  HA  ILE P 300       1.538 -24.436 -29.384  0.00  0.00      PROA H  
ATOM   4878  HB  ILE P 300      -0.602 -25.835 -27.537  0.00  0.00      PROA H  
ATOM   4879 HG11 ILE P 300      -2.245 -24.721 -28.954  0.00  0.00      PROA H  
ATOM   4880 HG12 ILE P 300      -1.302 -25.968 -29.940  0.00  0.00      PROA H  
ATOM   4881 HG21 ILE P 300      -0.280 -22.915 -27.637  0.00  0.00      PROA H  
ATOM   4882 HG22 ILE P 300      -0.101 -24.048 -26.233  0.00  0.00      PROA H  
ATOM   4883 HG23 ILE P 300      -1.617 -23.864 -26.852  0.00  0.00      PROA H  
ATOM   4884  HD1 ILE P 300       0.026 -23.889 -30.776  0.00  0.00      PROA H  
ATOM   4885  HD2 ILE P 300      -1.370 -22.921 -30.081  0.00  0.00      PROA H  
ATOM   4886  HD3 ILE P 300      -1.809 -24.061 -31.185  0.00  0.00      PROA H  
ATOM   4887  N   VAL P 301       2.505 -25.801 -26.526  0.00  0.00      PROA N  
ATOM   4888  CA  VAL P 301       3.487 -25.631 -25.438  0.00  0.00      PROA C  
ATOM   4889  C   VAL P 301       4.906 -25.516 -25.996  0.00  0.00      PROA C  
ATOM   4890  O   VAL P 301       5.598 -24.551 -25.584  0.00  0.00      PROA O  
ATOM   4891  CB  VAL P 301       3.285 -26.612 -24.335  0.00  0.00      PROA C  
ATOM   4892  CG1 VAL P 301       4.554 -26.821 -23.475  0.00  0.00      PROA C  
ATOM   4893  CG2 VAL P 301       2.108 -26.201 -23.441  0.00  0.00      PROA C  
ATOM   4894  HN  VAL P 301       1.990 -26.654 -26.492  0.00  0.00      PROA H  
ATOM   4895  HA  VAL P 301       3.384 -24.605 -25.117  0.00  0.00      PROA H  
ATOM   4896  HB  VAL P 301       2.996 -27.600 -24.751  0.00  0.00      PROA H  
ATOM   4897 HG11 VAL P 301       5.458 -27.307 -23.900  0.00  0.00      PROA H  
ATOM   4898 HG12 VAL P 301       4.261 -27.203 -22.474  0.00  0.00      PROA H  
ATOM   4899 HG13 VAL P 301       4.945 -25.788 -23.357  0.00  0.00      PROA H  
ATOM   4900 HG21 VAL P 301       1.739 -27.089 -22.886  0.00  0.00      PROA H  
ATOM   4901 HG22 VAL P 301       1.310 -25.628 -23.960  0.00  0.00      PROA H  
ATOM   4902 HG23 VAL P 301       2.489 -25.417 -22.752  0.00  0.00      PROA H  
ATOM   4903  N   SER P 302       5.383 -26.368 -26.956  0.00  0.00      PROA N  
ATOM   4904  CA  SER P 302       6.731 -26.309 -27.505  0.00  0.00      PROA C  
ATOM   4905  C   SER P 302       6.987 -25.000 -28.291  0.00  0.00      PROA C  
ATOM   4906  O   SER P 302       7.948 -24.305 -28.000  0.00  0.00      PROA O  
ATOM   4907  CB  SER P 302       7.161 -27.474 -28.428  0.00  0.00      PROA C  
ATOM   4908  OG  SER P 302       6.123 -27.746 -29.306  0.00  0.00      PROA O  
ATOM   4909  HN  SER P 302       4.831 -27.133 -27.280  0.00  0.00      PROA H  
ATOM   4910  HA  SER P 302       7.396 -26.348 -26.655  0.00  0.00      PROA H  
ATOM   4911  HB1 SER P 302       7.399 -28.427 -27.907  0.00  0.00      PROA H  
ATOM   4912  HB2 SER P 302       8.069 -27.328 -29.051  0.00  0.00      PROA H  
ATOM   4913  HG1 SER P 302       6.178 -28.668 -29.567  0.00  0.00      PROA H  
ATOM   4914  N   THR P 303       6.056 -24.577 -29.126  0.00  0.00      PROA N  
ATOM   4915  CA  THR P 303       6.125 -23.252 -29.829  0.00  0.00      PROA C  
ATOM   4916  C   THR P 303       6.226 -22.075 -28.866  0.00  0.00      PROA C  
ATOM   4917  O   THR P 303       6.955 -21.128 -29.020  0.00  0.00      PROA O  
ATOM   4918  CB  THR P 303       4.856 -23.015 -30.670  0.00  0.00      PROA C  
ATOM   4919  CG2 THR P 303       5.063 -21.834 -31.599  0.00  0.00      PROA C  
ATOM   4920  OG1 THR P 303       4.540 -24.142 -31.505  0.00  0.00      PROA O  
ATOM   4921  HN  THR P 303       5.282 -25.144 -29.396  0.00  0.00      PROA H  
ATOM   4922  HA  THR P 303       6.908 -23.188 -30.570  0.00  0.00      PROA H  
ATOM   4923  HB  THR P 303       4.048 -22.870 -29.921  0.00  0.00      PROA H  
ATOM   4924  HG1 THR P 303       3.915 -24.697 -31.031  0.00  0.00      PROA H  
ATOM   4925 HG21 THR P 303       5.905 -21.230 -31.200  0.00  0.00      PROA H  
ATOM   4926 HG22 THR P 303       4.166 -21.190 -31.473  0.00  0.00      PROA H  
ATOM   4927 HG23 THR P 303       5.154 -22.097 -32.674  0.00  0.00      PROA H  
ATOM   4928  N   TRP P 304       5.480 -22.071 -27.750  0.00  0.00      PROA N  
ATOM   4929  CA  TRP P 304       5.451 -21.189 -26.644  0.00  0.00      PROA C  
ATOM   4930  C   TRP P 304       6.755 -21.169 -25.850  0.00  0.00      PROA C  
ATOM   4931  O   TRP P 304       7.363 -20.185 -25.540  0.00  0.00      PROA O  
ATOM   4932  CB  TRP P 304       4.300 -21.568 -25.729  0.00  0.00      PROA C  
ATOM   4933  CG  TRP P 304       4.209 -20.843 -24.417  0.00  0.00      PROA C  
ATOM   4934  CD1 TRP P 304       3.734 -19.577 -24.200  0.00  0.00      PROA C  
ATOM   4935  CD2 TRP P 304       4.353 -21.448 -23.166  0.00  0.00      PROA C  
ATOM   4936  CE2 TRP P 304       4.013 -20.477 -22.242  0.00  0.00      PROA C  
ATOM   4937  CE3 TRP P 304       4.762 -22.708 -22.667  0.00  0.00      PROA C  
ATOM   4938  NE1 TRP P 304       3.670 -19.300 -22.902  0.00  0.00      PROA N
[truncated: 1,254,540 more chars]
