# Supplementary material for: Molecular Dynamics-Derived Pharmacophore Model Explaining the Nonselective Aspect of KV10.1 Pore Blockers
Source: Int J Mol Sci. 2021 Aug 20;22(16):8999. doi: 10.3390/ijms22168999 (PMC8396485; doi:10.3390/ijms22168999)
Supplement: Supplementary file 1 [file ijms-22-08999-s001.zip › SUPP_INFO_files/Figure8-Stable_pose_QUIN.pdb]

ATOM      1  POT POT C   1     -32.216  36.974  33.866  0.00  0.00      CPOT P  
ATOM      2  POT POT C   2       1.148   0.726  11.206  0.00  0.00      CPOT P  
ATOM      3  POT POT C   3      -4.093   5.170 -43.452  0.00  0.00      CPOT P  
ATOM      4  N   CYS P   1      33.427   1.665 -22.480  0.00  0.00      PROA N  
ATOM      5  CA  CYS P   1      34.539   1.052 -21.644  0.00  0.00      PROA C  
ATOM      6  C   CYS P   1      34.063   0.226 -20.532  0.00  0.00      PROA C  
ATOM      7  O   CYS P   1      33.209   0.684 -19.785  0.00  0.00      PROA O  
ATOM      8  CB  CYS P   1      35.595   2.100 -21.103  0.00  0.00      PROA C  
ATOM      9  SG  CYS P   1      36.836   1.585 -19.840  0.00  0.00      PROA S  
ATOM     10  HA  CYS P   1      35.026   0.344 -22.300  0.00  0.00      PROA H  
ATOM     11  HB1 CYS P   1      34.985   2.998 -20.870  0.00  0.00      PROA H  
ATOM     12  HB2 CYS P   1      36.223   2.464 -21.944  0.00  0.00      PROA H  
ATOM     13  HG1 CYS P   1      37.532   0.710 -20.552  0.00  0.00      PROA H  
ATOM     14  HT1 CYS P   1      32.815   2.328 -21.964  0.00  0.00      PROA H  
ATOM     15  HT2 CYS P   1      32.839   0.868 -22.797  0.00  0.00      PROA H  
ATOM     16  HT3 CYS P   1      33.909   2.018 -23.331  0.00  0.00      PROA H  
ATOM     17  N   VAL P   2      34.534  -1.024 -20.358  0.00  0.00      PROA N  
ATOM     18  CA  VAL P   2      34.061  -1.826 -19.324  0.00  0.00      PROA C  
ATOM     19  C   VAL P   2      34.449  -1.297 -17.992  0.00  0.00      PROA C  
ATOM     20  O   VAL P   2      33.597  -1.154 -17.098  0.00  0.00      PROA O  
ATOM     21  CB  VAL P   2      34.497  -3.277 -19.499  0.00  0.00      PROA C  
ATOM     22  CG1 VAL P   2      34.285  -4.048 -18.185  0.00  0.00      PROA C  
ATOM     23  CG2 VAL P   2      33.860  -4.005 -20.717  0.00  0.00      PROA C  
ATOM     24  HN  VAL P   2      35.176  -1.468 -20.979  0.00  0.00      PROA H  
ATOM     25  HA  VAL P   2      32.988  -1.928 -19.258  0.00  0.00      PROA H  
ATOM     26  HB  VAL P   2      35.571  -3.355 -19.774  0.00  0.00      PROA H  
ATOM     27 HG11 VAL P   2      34.378  -5.131 -18.421  0.00  0.00      PROA H  
ATOM     28 HG12 VAL P   2      33.267  -3.777 -17.830  0.00  0.00      PROA H  
ATOM     29 HG13 VAL P   2      34.986  -3.790 -17.363  0.00  0.00      PROA H  
ATOM     30 HG21 VAL P   2      34.533  -4.864 -20.927  0.00  0.00      PROA H  
ATOM     31 HG22 VAL P   2      33.742  -3.356 -21.612  0.00  0.00      PROA H  
ATOM     32 HG23 VAL P   2      32.816  -4.331 -20.524  0.00  0.00      PROA H  
ATOM     33  N   PHE P   3      35.684  -0.945 -17.779  0.00  0.00      PROA N  
ATOM     34  CA  PHE P   3      36.085  -0.354 -16.436  0.00  0.00      PROA C  
ATOM     35  C   PHE P   3      35.387   0.955 -15.976  0.00  0.00      PROA C  
ATOM     36  O   PHE P   3      35.010   1.141 -14.803  0.00  0.00      PROA O  
ATOM     37  CB  PHE P   3      37.656  -0.362 -16.417  0.00  0.00      PROA C  
ATOM     38  CG  PHE P   3      38.282   0.560 -15.394  0.00  0.00      PROA C  
ATOM     39  CD1 PHE P   3      38.044   0.336 -14.024  0.00  0.00      PROA C  
ATOM     40  CD2 PHE P   3      39.056   1.673 -15.770  0.00  0.00      PROA C  
ATOM     41  CE1 PHE P   3      38.622   1.121 -13.001  0.00  0.00      PROA C  
ATOM     42  CE2 PHE P   3      39.553   2.490 -14.753  0.00  0.00      PROA C  
ATOM     43  CZ  PHE P   3      39.368   2.221 -13.357  0.00  0.00      PROA C  
ATOM     44  HN  PHE P   3      36.351  -0.999 -18.517  0.00  0.00      PROA H  
ATOM     45  HA  PHE P   3      35.792  -1.134 -15.749  0.00  0.00      PROA H  
ATOM     46  HB1 PHE P   3      37.974   0.049 -17.399  0.00  0.00      PROA H  
ATOM     47  HB2 PHE P   3      38.097  -1.380 -16.374  0.00  0.00      PROA H  
ATOM     48  HD1 PHE P   3      37.441  -0.477 -13.649  0.00  0.00      PROA H  
ATOM     49  HD2 PHE P   3      39.070   2.010 -16.797  0.00  0.00      PROA H  
ATOM     50  HE1 PHE P   3      38.447   0.885 -11.961  0.00  0.00      PROA H  
ATOM     51  HE2 PHE P   3      39.990   3.449 -14.993  0.00  0.00      PROA H  
ATOM     52  HZ  PHE P   3      39.594   2.988 -12.632  0.00  0.00      PROA H  
ATOM     53  N   LYS P   4      35.243   2.021 -16.848  0.00  0.00      PROA N  
ATOM     54  CA  LYS P   4      34.266   3.072 -16.732  0.00  0.00      PROA C  
ATOM     55  C   LYS P   4      32.809   2.669 -16.436  0.00  0.00      PROA C  
ATOM     56  O   LYS P   4      32.283   3.165 -15.439  0.00  0.00      PROA O  
ATOM     57  CB  LYS P   4      34.368   4.160 -17.877  0.00  0.00      PROA C  
ATOM     58  CG  LYS P   4      33.225   5.187 -17.861  0.00  0.00      PROA C  
ATOM     59  CD  LYS P   4      33.353   6.121 -16.601  0.00  0.00      PROA C  
ATOM     60  CE  LYS P   4      32.566   7.364 -16.703  0.00  0.00      PROA C  
ATOM     61  NZ  LYS P   4      32.428   8.037 -15.373  0.00  0.00      PROA N1+
ATOM     62  HN  LYS P   4      35.694   1.970 -17.734  0.00  0.00      PROA H  
ATOM     63  HA  LYS P   4      34.356   3.501 -15.745  0.00  0.00      PROA H  
ATOM     64  HB1 LYS P   4      34.441   3.629 -18.850  0.00  0.00      PROA H  
ATOM     65  HB2 LYS P   4      35.360   4.634 -17.719  0.00  0.00      PROA H  
ATOM     66  HG1 LYS P   4      32.202   4.758 -17.923  0.00  0.00      PROA H  
ATOM     67  HG2 LYS P   4      33.292   5.844 -18.755  0.00  0.00      PROA H  
ATOM     68  HD1 LYS P   4      34.395   6.494 -16.504  0.00  0.00      PROA H  
ATOM     69  HD2 LYS P   4      33.216   5.620 -15.618  0.00  0.00      PROA H  
ATOM     70  HE1 LYS P   4      31.602   7.087 -17.179  0.00  0.00      PROA H  
ATOM     71  HE2 LYS P   4      32.997   8.079 -17.435  0.00  0.00      PROA H  
ATOM     72  HZ1 LYS P   4      33.323   8.242 -14.886  0.00  0.00      PROA H  
ATOM     73  HZ2 LYS P   4      31.882   7.375 -14.787  0.00  0.00      PROA H  
ATOM     74  HZ3 LYS P   4      31.872   8.913 -15.299  0.00  0.00      PROA H  
ATOM     75  N   THR P   5      32.185   1.835 -17.252  0.00  0.00      PROA N  
ATOM     76  CA  THR P   5      30.773   1.454 -16.981  0.00  0.00      PROA C  
ATOM     77  C   THR P   5      30.622   0.925 -15.525  0.00  0.00      PROA C  
ATOM     78  O   THR P   5      29.817   1.310 -14.707  0.00  0.00      PROA O  
ATOM     79  CB  THR P   5      30.404   0.221 -17.872  0.00  0.00      PROA C  
ATOM     80  CG2 THR P   5      29.053  -0.411 -17.494  0.00  0.00      PROA C  
ATOM     81  OG1 THR P   5      30.208   0.704 -19.180  0.00  0.00      PROA O  
ATOM     82  HN  THR P   5      32.556   1.458 -18.097  0.00  0.00      PROA H  
ATOM     83  HA  THR P   5      30.142   2.308 -17.176  0.00  0.00      PROA H  
ATOM     84  HB  THR P   5      31.199  -0.554 -17.888  0.00  0.00      PROA H  
ATOM     85  HG1 THR P   5      30.992   1.208 -19.410  0.00  0.00      PROA H  
ATOM     86 HG21 THR P   5      29.038  -0.770 -16.443  0.00  0.00      PROA H  
ATOM     87 HG22 THR P   5      28.802  -1.308 -18.099  0.00  0.00      PROA H  
ATOM     88 HG23 THR P   5      28.318   0.422 -17.525  0.00  0.00      PROA H  
ATOM     89  N   THR P   6      31.437  -0.044 -15.157  0.00  0.00      PROA N  
ATOM     90  CA  THR P   6      31.505  -0.737 -13.912  0.00  0.00      PROA C  
ATOM     91  C   THR P   6      31.733   0.192 -12.724  0.00  0.00      PROA C  
ATOM     92  O   THR P   6      31.181   0.130 -11.592  0.00  0.00      PROA O  
ATOM     93  CB  THR P   6      32.540  -1.906 -13.876  0.00  0.00      PROA C  
ATOM     94  CG2 THR P   6      32.080  -2.933 -12.799  0.00  0.00      PROA C  
ATOM     95  OG1 THR P   6      32.675  -2.747 -15.042  0.00  0.00      PROA O  
ATOM     96  HN  THR P   6      32.005  -0.419 -15.885  0.00  0.00      PROA H  
ATOM     97  HA  THR P   6      30.503  -1.113 -13.761  0.00  0.00      PROA H  
ATOM     98  HB  THR P   6      33.537  -1.426 -13.772  0.00  0.00      PROA H  
ATOM     99  HG1 THR P   6      33.061  -2.252 -15.769  0.00  0.00      PROA H  
ATOM    100 HG21 THR P   6      32.584  -3.917 -12.907  0.00  0.00      PROA H  
ATOM    101 HG22 THR P   6      31.004  -3.138 -12.984  0.00  0.00      PROA H  
ATOM    102 HG23 THR P   6      32.276  -2.608 -11.755  0.00  0.00      PROA H  
ATOM    103  N   TRP P   7      32.661   1.170 -12.848  0.00  0.00      PROA N  
ATOM    104  CA  TRP P   7      32.887   2.237 -11.960  0.00  0.00      PROA C  
ATOM    105  C   TRP P   7      31.741   3.125 -11.726  0.00  0.00      PROA C  
ATOM    106  O   TRP P   7      31.320   3.409 -10.608  0.00  0.00      PROA O  
ATOM    107  CB  TRP P   7      34.139   3.054 -12.489  0.00  0.00      PROA C  
ATOM    108  CG  TRP P   7      34.558   4.282 -11.760  0.00  0.00      PROA C  
ATOM    109  CD1 TRP P   7      33.920   5.478 -11.904  0.00  0.00      PROA C  
ATOM    110  CD2 TRP P   7      35.561   4.460 -10.733  0.00  0.00      PROA C  
ATOM    111  CE2 TRP P   7      35.528   5.803 -10.350  0.00  0.00      PROA C  
ATOM    112  CE3 TRP P   7      36.468   3.548 -10.142  0.00  0.00      PROA C  
ATOM    113  NE1 TRP P   7      34.567   6.453 -11.080  0.00  0.00      PROA N  
ATOM    114  CZ2 TRP P   7      36.522   6.290  -9.595  0.00  0.00      PROA C  
ATOM    115  CZ3 TRP P   7      37.326   4.067  -9.121  0.00  0.00      PROA C  
ATOM    116  CH2 TRP P   7      37.394   5.455  -8.937  0.00  0.00      PROA C  
ATOM    117  HN  TRP P   7      33.193   1.177 -13.691  0.00  0.00      PROA H  
ATOM    118  HA  TRP P   7      33.246   1.791 -11.044  0.00  0.00      PROA H  
ATOM    119  HB1 TRP P   7      33.926   3.339 -13.542  0.00  0.00      PROA H  
ATOM    120  HB2 TRP P   7      34.989   2.339 -12.503  0.00  0.00      PROA H  
ATOM    121  HD1 TRP P   7      33.234   5.686 -12.711  0.00  0.00      PROA H  
ATOM    122  HE1 TRP P   7      34.294   7.390 -11.056  0.00  0.00      PROA H  
ATOM    123  HE3 TRP P   7      36.422   2.492 -10.369  0.00  0.00      PROA H  
ATOM    124  HZ2 TRP P   7      36.616   7.355  -9.440  0.00  0.00      PROA H  
ATOM    125  HZ3 TRP P   7      38.020   3.420  -8.605  0.00  0.00      PROA H  
ATOM    126  HH2 TRP P   7      38.168   5.805  -8.271  0.00  0.00      PROA H  
ATOM    127  N   ASP P   8      30.995   3.524 -12.811  0.00  0.00      PROA N  
ATOM    128  CA  ASP P   8      29.774   4.331 -12.731  0.00  0.00      PROA C  
ATOM    129  C   ASP P   8      28.753   3.653 -11.833  0.00  0.00      PROA C  
ATOM    130  O   ASP P   8      28.316   4.231 -10.833  0.00  0.00      PROA O  
ATOM    131  CB  ASP P   8      29.166   4.555 -14.171  0.00  0.00      PROA C  
ATOM    132  CG  ASP P   8      30.038   5.575 -14.816  0.00  0.00      PROA C  
ATOM    133  OD1 ASP P   8      30.891   6.341 -14.191  0.00  0.00      PROA O  
ATOM    134  OD2 ASP P   8      29.780   5.838 -16.014  0.00  0.00      PROA O1-
ATOM    135  HN  ASP P   8      31.351   3.364 -13.728  0.00  0.00      PROA H  
ATOM    136  HA  ASP P   8      30.076   5.232 -12.217  0.00  0.00      PROA H  
ATOM    137  HB1 ASP P   8      28.077   4.777 -14.169  0.00  0.00      PROA H  
ATOM    138  HB2 ASP P   8      29.278   3.609 -14.743  0.00  0.00      PROA H  
ATOM    139  N   TRP P   9      28.488   2.333 -12.070  0.00  0.00      PROA N  
ATOM    140  CA  TRP P   9      27.584   1.537 -11.217  0.00  0.00      PROA C  
ATOM    141  C   TRP P   9      28.048   1.514  -9.716  0.00  0.00      PROA C  
ATOM    142  O   TRP P   9      27.240   1.814  -8.815  0.00  0.00      PROA O  
ATOM    143  CB  TRP P   9      27.348   0.112 -11.720  0.00  0.00      PROA C  
ATOM    144  CG  TRP P   9      26.423  -0.017 -12.946  0.00  0.00      PROA C  
ATOM    145  CD1 TRP P   9      26.754  -0.216 -14.213  0.00  0.00      PROA C  
ATOM    146  CD2 TRP P   9      25.009   0.118 -12.882  0.00  0.00      PROA C  
ATOM    147  CE2 TRP P   9      24.536   0.033 -14.184  0.00  0.00      PROA C  
ATOM    148  CE3 TRP P   9      24.134   0.376 -11.823  0.00  0.00      PROA C  
ATOM    149  NE1 TRP P   9      25.614  -0.189 -14.980  0.00  0.00      PROA N  
ATOM    150  CZ2 TRP P   9      23.171   0.220 -14.530  0.00  0.00      PROA C  
ATOM    151  CZ3 TRP P   9      22.785   0.497 -12.114  0.00  0.00      PROA C  
ATOM    152  CH2 TRP P   9      22.344   0.434 -13.476  0.00  0.00      PROA C  
ATOM    153  HN  TRP P   9      28.988   1.883 -12.806  0.00  0.00      PROA H  
ATOM    154  HA  TRP P   9      26.624   2.024 -11.302  0.00  0.00      PROA H  
ATOM    155  HB1 TRP P   9      26.963  -0.597 -10.957  0.00  0.00      PROA H  
ATOM    156  HB2 TRP P   9      28.318  -0.287 -12.088  0.00  0.00      PROA H  
ATOM    157  HD1 TRP P   9      27.756  -0.547 -14.445  0.00  0.00      PROA H  
ATOM    158  HE1 TRP P   9      25.622  -0.352 -15.942  0.00  0.00      PROA H  
ATOM    159  HE3 TRP P   9      24.520   0.345 -10.815  0.00  0.00      PROA H  
ATOM    160  HZ2 TRP P   9      22.715   0.348 -15.501  0.00  0.00      PROA H  
ATOM    161  HZ3 TRP P   9      22.056   0.781 -11.369  0.00  0.00      PROA H  
ATOM    162  HH2 TRP P   9      21.300   0.427 -13.749  0.00  0.00      PROA H  
ATOM    163  N   ILE P  10      29.324   1.218  -9.303  0.00  0.00      PROA N  
ATOM    164  CA  ILE P  10      29.731   1.228  -7.867  0.00  0.00      PROA C  
ATOM    165  C   ILE P  10      29.731   2.636  -7.307  0.00  0.00      PROA C  
ATOM    166  O   ILE P  10      29.340   2.894  -6.225  0.00  0.00      PROA O  
ATOM    167  CB  ILE P  10      31.135   0.521  -7.704  0.00  0.00      PROA C  
ATOM    168  CG1 ILE P  10      31.172  -0.840  -8.432  0.00  0.00      PROA C  
ATOM    169  CG2 ILE P  10      31.574   0.471  -6.158  0.00  0.00      PROA C  
ATOM    170  CD  ILE P  10      30.192  -1.938  -7.964  0.00  0.00      PROA C  
ATOM    171  HN  ILE P  10      30.001   1.035 -10.013  0.00  0.00      PROA H  
ATOM    172  HA  ILE P  10      29.076   0.574  -7.308  0.00  0.00      PROA H  
ATOM    173  HB  ILE P  10      31.909   1.154  -8.186  0.00  0.00      PROA H  
ATOM    174 HG11 ILE P  10      32.197  -1.270  -8.419  0.00  0.00      PROA H  
ATOM    175 HG12 ILE P  10      30.911  -0.644  -9.494  0.00  0.00      PROA H  
ATOM    176 HG21 ILE P  10      32.685   0.454  -6.144  0.00  0.00      PROA H  
ATOM    177 HG22 ILE P  10      31.206  -0.414  -5.597  0.00  0.00      PROA H  
ATOM    178 HG23 ILE P  10      31.357   1.381  -5.557  0.00  0.00      PROA H  
ATOM    179  HD1 ILE P  10      29.137  -1.594  -7.908  0.00  0.00      PROA H  
ATOM    180  HD2 ILE P  10      30.606  -2.155  -6.956  0.00  0.00      PROA H  
ATOM    181  HD3 ILE P  10      30.328  -2.769  -8.688  0.00  0.00      PROA H  
ATOM    182  N   ILE P  11      30.123   3.648  -8.115  0.00  0.00      PROA N  
ATOM    183  CA  ILE P  11      30.148   5.016  -7.681  0.00  0.00      PROA C  
ATOM    184  C   ILE P  11      28.772   5.636  -7.326  0.00  0.00      PROA C  
ATOM    185  O   ILE P  11      28.586   6.472  -6.434  0.00  0.00      PROA O  
ATOM    186  CB  ILE P  11      31.105   5.963  -8.536  0.00  0.00      PROA C  
ATOM    187  CG1 ILE P  11      32.666   5.909  -8.131  0.00  0.00      PROA C  
ATOM    188  CG2 ILE P  11      30.547   7.354  -8.844  0.00  0.00      PROA C  
ATOM    189  CD  ILE P  11      33.213   4.472  -8.072  0.00  0.00      PROA C  
ATOM    190  HN  ILE P  11      30.298   3.427  -9.072  0.00  0.00      PROA H  
ATOM    191  HA  ILE P  11      30.731   4.989  -6.772  0.00  0.00      PROA H  
ATOM    192  HB  ILE P  11      31.160   5.622  -9.592  0.00  0.00      PROA H  
ATOM    193 HG11 ILE P  11      32.694   6.360  -7.116  0.00  0.00      PROA H  
ATOM    194 HG12 ILE P  11      33.309   6.545  -8.776  0.00  0.00      PROA H  
ATOM    195 HG21 ILE P  11      31.272   7.921  -9.466  0.00  0.00      PROA H  
ATOM    196 HG22 ILE P  11      30.490   7.887  -7.872  0.00  0.00      PROA H  
ATOM    197 HG23 ILE P  11      29.528   7.344  -9.287  0.00  0.00      PROA H  
ATOM    198  HD1 ILE P  11      32.806   3.895  -7.214  0.00  0.00      PROA H  
ATOM    199  HD2 ILE P  11      34.305   4.432  -7.870  0.00  0.00      PROA H  
ATOM    200  HD3 ILE P  11      33.064   3.916  -9.022  0.00  0.00      PROA H  
ATOM    201  N   LEU P  12      27.679   5.098  -7.935  0.00  0.00      PROA N  
ATOM    202  CA  LEU P  12      26.307   5.506  -7.643  0.00  0.00      PROA C  
ATOM    203  C   LEU P  12      25.980   5.232  -6.141  0.00  0.00      PROA C  
ATOM    204  O   LEU P  12      25.505   6.068  -5.402  0.00  0.00      PROA O  
ATOM    205  CB  LEU P  12      25.386   4.765  -8.564  0.00  0.00      PROA C  
ATOM    206  CG  LEU P  12      23.830   4.881  -8.390  0.00  0.00      PROA C  
ATOM    207  CD1 LEU P  12      23.424   6.349  -8.659  0.00  0.00      PROA C  
ATOM    208  CD2 LEU P  12      23.105   3.932  -9.378  0.00  0.00      PROA C  
ATOM    209  HN  LEU P  12      27.752   4.395  -8.638  0.00  0.00      PROA H  
ATOM    210  HA  LEU P  12      26.151   6.572  -7.722  0.00  0.00      PROA H  
ATOM    211  HB1 LEU P  12      25.739   3.717  -8.454  0.00  0.00      PROA H  
ATOM    212  HB2 LEU P  12      25.669   4.978  -9.617  0.00  0.00      PROA H  
ATOM    213  HG  LEU P  12      23.611   4.627  -7.330  0.00  0.00      PROA H  
ATOM    214 HD11 LEU P  12      23.651   6.939  -7.745  0.00  0.00      PROA H  
ATOM    215 HD12 LEU P  12      22.376   6.557  -8.965  0.00  0.00      PROA H  
ATOM    216 HD13 LEU P  12      23.997   6.660  -9.559  0.00  0.00      PROA H  
ATOM    217 HD21 LEU P  12      23.584   4.045 -10.374  0.00  0.00      PROA H  
ATOM    218 HD22 LEU P  12      22.062   4.316  -9.388  0.00  0.00      PROA H  
ATOM    219 HD23 LEU P  12      23.235   2.843  -9.201  0.00  0.00      PROA H  
ATOM    220  N   ILE P  13      26.332   4.063  -5.567  0.00  0.00      PROA N  
ATOM    221  CA  ILE P  13      26.272   3.818  -4.117  0.00  0.00      PROA C  
ATOM    222  C   ILE P  13      27.123   4.764  -3.314  0.00  0.00      PROA C  
ATOM    223  O   ILE P  13      26.719   5.229  -2.252  0.00  0.00      PROA O  
ATOM    224  CB  ILE P  13      26.614   2.421  -3.737  0.00  0.00      PROA C  
ATOM    225  CG1 ILE P  13      26.140   1.371  -4.796  0.00  0.00      PROA C  
ATOM    226  CG2 ILE P  13      26.236   2.135  -2.289  0.00  0.00      PROA C  
ATOM    227  CD  ILE P  13      24.584   1.212  -4.804  0.00  0.00      PROA C  
ATOM    228  HN  ILE P  13      26.742   3.373  -6.159  0.00  0.00      PROA H  
ATOM    229  HA  ILE P  13      25.246   3.916  -3.795  0.00  0.00      PROA H  
ATOM    230  HB  ILE P  13      27.695   2.220  -3.898  0.00  0.00      PROA H  
ATOM    231 HG11 ILE P  13      26.592   0.390  -4.536  0.00  0.00      PROA H  
ATOM    232 HG12 ILE P  13      26.590   1.564  -5.794  0.00  0.00      PROA H  
ATOM    233 HG21 ILE P  13      26.492   1.096  -1.990  0.00  0.00      PROA H  
ATOM    234 HG22 ILE P  13      25.127   2.141  -2.236  0.00  0.00      PROA H  
ATOM    235 HG23 ILE P  13      26.695   2.906  -1.632  0.00  0.00      PROA H  
ATOM    236  HD1 ILE P  13      24.038   2.097  -4.413  0.00  0.00      PROA H  
ATOM    237  HD2 ILE P  13      24.281   0.265  -4.309  0.00  0.00      PROA H  
ATOM    238  HD3 ILE P  13      24.186   1.106  -5.835  0.00  0.00      PROA H  
ATOM    239  N   LEU P  14      28.340   5.037  -3.765  0.00  0.00      PROA N  
ATOM    240  CA  LEU P  14      29.203   5.872  -2.957  0.00  0.00      PROA C  
ATOM    241  C   LEU P  14      28.711   7.301  -2.879  0.00  0.00      PROA C  
ATOM    242  O   LEU P  14      28.885   8.017  -1.915  0.00  0.00      PROA O  
ATOM    243  CB  LEU P  14      30.612   5.781  -3.635  0.00  0.00      PROA C  
ATOM    244  CG  LEU P  14      31.662   6.715  -2.983  0.00  0.00      PROA C  
ATOM    245  CD1 LEU P  14      31.924   6.524  -1.464  0.00  0.00      PROA C  
ATOM    246  CD2 LEU P  14      32.993   6.513  -3.695  0.00  0.00      PROA C  
ATOM    247  HN  LEU P  14      28.687   4.660  -4.620  0.00  0.00      PROA H  
ATOM    248  HA  LEU P  14      29.257   5.494  -1.946  0.00  0.00      PROA H  
ATOM    249  HB1 LEU P  14      30.518   6.071  -4.703  0.00  0.00      PROA H  
ATOM    250  HB2 LEU P  14      30.916   4.721  -3.506  0.00  0.00      PROA H  
ATOM    251  HG  LEU P  14      31.434   7.774  -3.230  0.00  0.00      PROA H  
ATOM    252 HD11 LEU P  14      32.235   5.459  -1.424  0.00  0.00      PROA H  
ATOM    253 HD12 LEU P  14      31.050   6.846  -0.858  0.00  0.00      PROA H  
ATOM    254 HD13 LEU P  14      32.860   7.082  -1.246  0.00  0.00      PROA H  
ATOM    255 HD21 LEU P  14      33.265   5.445  -3.544  0.00  0.00      PROA H  
ATOM    256 HD22 LEU P  14      33.766   7.134  -3.193  0.00  0.00      PROA H  
ATOM    257 HD23 LEU P  14      32.946   6.870  -4.745  0.00  0.00      PROA H  
ATOM    258  N   THR P  15      28.074   7.753  -3.956  0.00  0.00      PROA N  
ATOM    259  CA  THR P  15      27.404   9.021  -4.012  0.00  0.00      PROA C  
ATOM    260  C   THR P  15      26.137   9.065  -3.164  0.00  0.00      PROA C  
ATOM    261  O   THR P  15      25.821  10.067  -2.529  0.00  0.00      PROA O  
ATOM    262  CB  THR P  15      27.049   9.367  -5.457  0.00  0.00      PROA C  
ATOM    263  CG2 THR P  15      26.713  10.870  -5.355  0.00  0.00      PROA C  
ATOM    264  OG1 THR P  15      28.175   9.254  -6.388  0.00  0.00      PROA O  
ATOM    265  HN  THR P  15      28.105   7.230  -4.804  0.00  0.00      PROA H  
ATOM    266  HA  THR P  15      28.169   9.735  -3.749  0.00  0.00      PROA H  
ATOM    267  HB  THR P  15      26.211   8.757  -5.858  0.00  0.00      PROA H  
ATOM    268  HG1 THR P  15      28.418   8.346  -6.585  0.00  0.00      PROA H  
ATOM    269 HG21 THR P  15      25.701  11.060  -4.937  0.00  0.00      PROA H  
ATOM    270 HG22 THR P  15      26.672  11.380  -6.341  0.00  0.00      PROA H  
ATOM    271 HG23 THR P  15      27.450  11.389  -4.704  0.00  0.00      PROA H  
ATOM    272  N   PHE P  16      25.416   7.952  -3.082  0.00  0.00      PROA N  
ATOM    273  CA  PHE P  16      24.421   7.948  -2.030  0.00  0.00      PROA C  
ATOM    274  C   PHE P  16      25.086   8.014  -0.597  0.00  0.00      PROA C  
ATOM    275  O   PHE P  16      24.707   8.815   0.231  0.00  0.00      PROA O  
ATOM    276  CB  PHE P  16      23.666   6.599  -2.209  0.00  0.00      PROA C  
ATOM    277  CG  PHE P  16      22.920   6.153  -1.021  0.00  0.00      PROA C  
ATOM    278  CD1 PHE P  16      23.399   5.083  -0.287  0.00  0.00      PROA C  
ATOM    279  CD2 PHE P  16      21.779   6.881  -0.585  0.00  0.00      PROA C  
ATOM    280  CE1 PHE P  16      22.765   4.782   0.889  0.00  0.00      PROA C  
ATOM    281  CE2 PHE P  16      21.073   6.439   0.479  0.00  0.00      PROA C  
ATOM    282  CZ  PHE P  16      21.573   5.369   1.311  0.00  0.00      PROA C  
ATOM    283  HN  PHE P  16      25.578   7.107  -3.585  0.00  0.00      PROA H  
ATOM    284  HA  PHE P  16      23.789   8.823  -2.057  0.00  0.00      PROA H  
ATOM    285  HB1 PHE P  16      24.410   5.801  -2.420  0.00  0.00      PROA H  
ATOM    286  HB2 PHE P  16      23.032   6.666  -3.119  0.00  0.00      PROA H  
ATOM    287  HD1 PHE P  16      24.279   4.534  -0.589  0.00  0.00      PROA H  
ATOM    288  HD2 PHE P  16      21.433   7.723  -1.167  0.00  0.00      PROA H  
ATOM    289  HE1 PHE P  16      23.204   4.061   1.562  0.00  0.00      PROA H  
ATOM    290  HE2 PHE P  16      20.217   6.957   0.886  0.00  0.00      PROA H  
ATOM    291  HZ  PHE P  16      21.162   5.161   2.288  0.00  0.00      PROA H  
ATOM    292  N   TYR P  17      26.154   7.236  -0.338  0.00  0.00      PROA N  
ATOM    293  CA  TYR P  17      26.908   7.263   0.895  0.00  0.00      PROA C  
ATOM    294  C   TYR P  17      27.492   8.586   1.292  0.00  0.00      PROA C  
ATOM    295  O   TYR P  17      27.313   9.044   2.407  0.00  0.00      PROA O  
ATOM    296  CB  TYR P  17      27.988   6.171   0.791  0.00  0.00      PROA C  
ATOM    297  CG  TYR P  17      28.742   5.946   2.115  0.00  0.00      PROA C  
ATOM    298  CD1 TYR P  17      28.096   5.116   3.126  0.00  0.00      PROA C  
ATOM    299  CD2 TYR P  17      30.053   6.387   2.226  0.00  0.00      PROA C  
ATOM    300  CE1 TYR P  17      28.903   4.829   4.272  0.00  0.00      PROA C  
ATOM    301  CE2 TYR P  17      30.693   6.333   3.487  0.00  0.00      PROA C  
ATOM    302  CZ  TYR P  17      30.093   5.557   4.510  0.00  0.00      PROA C  
ATOM    303  OH  TYR P  17      30.782   5.408   5.693  0.00  0.00      PROA O  
ATOM    304  HN  TYR P  17      26.658   6.700  -1.011  0.00  0.00      PROA H  
ATOM    305  HA  TYR P  17      26.215   6.990   1.677  0.00  0.00      PROA H  
ATOM    306  HB1 TYR P  17      28.756   6.425   0.029  0.00  0.00      PROA H  
ATOM    307  HB2 TYR P  17      27.546   5.195   0.500  0.00  0.00      PROA H  
ATOM    308  HD1 TYR P  17      27.172   4.585   2.952  0.00  0.00      PROA H  
ATOM    309  HD2 TYR P  17      30.536   6.899   1.406  0.00  0.00      PROA H  
ATOM    310  HE1 TYR P  17      28.513   4.186   5.047  0.00  0.00      PROA H  
ATOM    311  HE2 TYR P  17      31.659   6.815   3.527  0.00  0.00      PROA H  
ATOM    312  HH  TYR P  17      31.600   5.909   5.660  0.00  0.00      PROA H  
ATOM    313  N   THR P  18      28.099   9.476   0.385  0.00  0.00      PROA N  
ATOM    314  CA  THR P  18      28.493  10.850   0.827  0.00  0.00      PROA C  
ATOM    315  C   THR P  18      27.265  11.703   1.271  0.00  0.00      PROA C  
ATOM    316  O   THR P  18      27.270  12.446   2.212  0.00  0.00      PROA O  
ATOM    317  CB  THR P  18      29.253  11.550  -0.276  0.00  0.00      PROA C  
ATOM    318  CG2 THR P  18      28.414  11.978  -1.422  0.00  0.00      PROA C  
ATOM    319  OG1 THR P  18      29.955  12.685   0.219  0.00  0.00      PROA O  
ATOM    320  HN  THR P  18      28.331   9.178  -0.537  0.00  0.00      PROA H  
ATOM    321  HA  THR P  18      29.112  10.671   1.693  0.00  0.00      PROA H  
ATOM    322  HB  THR P  18      29.981  10.776  -0.602  0.00  0.00      PROA H  
ATOM    323  HG1 THR P  18      30.320  12.366   1.048  0.00  0.00      PROA H  
ATOM    324 HG21 THR P  18      29.056  12.082  -2.323  0.00  0.00      PROA H  
ATOM    325 HG22 THR P  18      27.948  12.967  -1.224  0.00  0.00      PROA H  
ATOM    326 HG23 THR P  18      27.663  11.200  -1.677  0.00  0.00      PROA H  
ATOM    327  N   ALA P  19      26.135  11.554   0.500  0.00  0.00      PROA N  
ATOM    328  CA  ALA P  19      24.945  12.330   0.831  0.00  0.00      PROA C  
ATOM    329  C   ALA P  19      24.295  12.112   2.091  0.00  0.00      PROA C  
ATOM    330  O   ALA P  19      23.704  12.999   2.734  0.00  0.00      PROA O  
ATOM    331  CB  ALA P  19      24.048  12.122  -0.398  0.00  0.00      PROA C  
ATOM    332  HN  ALA P  19      26.188  11.010  -0.333  0.00  0.00      PROA H  
ATOM    333  HA  ALA P  19      25.271  13.353   0.714  0.00  0.00      PROA H  
ATOM    334  HB1 ALA P  19      23.860  11.029  -0.458  0.00  0.00      PROA H  
ATOM    335  HB2 ALA P  19      24.506  12.493  -1.339  0.00  0.00      PROA H  
ATOM    336  HB3 ALA P  19      23.140  12.712  -0.146  0.00  0.00      PROA H  
ATOM    337  N   ILE P  20      24.472  10.855   2.543  0.00  0.00      PROA N  
ATOM    338  CA  ILE P  20      23.836  10.480   3.821  0.00  0.00      PROA C  
ATOM    339  C   ILE P  20      24.725  10.884   4.958  0.00  0.00      PROA C  
ATOM    340  O   ILE P  20      24.290  11.263   6.033  0.00  0.00      PROA O  
ATOM    341  CB  ILE P  20      23.328   9.052   3.916  0.00  0.00      PROA C  
ATOM    342  CG1 ILE P  20      24.424   8.000   3.778  0.00  0.00      PROA C  
ATOM    343  CG2 ILE P  20      22.118   8.900   2.918  0.00  0.00      PROA C  
ATOM    344  CD  ILE P  20      24.026   6.578   4.235  0.00  0.00      PROA C  
ATOM    345  HN  ILE P  20      24.806  10.154   1.916  0.00  0.00      PROA H  
ATOM    346  HA  ILE P  20      22.997  11.157   3.897  0.00  0.00      PROA H  
ATOM    347  HB  ILE P  20      22.924   8.992   4.949  0.00  0.00      PROA H  
ATOM    348 HG11 ILE P  20      25.343   8.337   4.303  0.00  0.00      PROA H  
ATOM    349 HG12 ILE P  20      24.599   7.861   2.690  0.00  0.00      PROA H  
ATOM    350 HG21 ILE P  20      22.461   8.752   1.871  0.00  0.00      PROA H  
ATOM    351 HG22 ILE P  20      21.378   9.717   3.060  0.00  0.00      PROA H  
ATOM    352 HG23 ILE P  20      21.653   7.902   3.064  0.00  0.00      PROA H  
ATOM    353  HD1 ILE P  20      23.890   6.534   5.337  0.00  0.00      PROA H  
ATOM    354  HD2 ILE P  20      24.824   5.902   3.863  0.00  0.00      PROA H  
ATOM    355  HD3 ILE P  20      23.013   6.335   3.850  0.00  0.00      PROA H  
ATOM    356  N   LEU P  21      26.006  10.836   4.663  0.00  0.00      PROA N  
ATOM    357  CA  LEU P  21      26.981  11.301   5.633  0.00  0.00      PROA C  
ATOM    358  C   LEU P  21      27.018  12.847   5.917  0.00  0.00      PROA C  
ATOM    359  O   LEU P  21      27.171  13.255   7.042  0.00  0.00      PROA O  
ATOM    360  CB  LEU P  21      28.425  10.854   5.504  0.00  0.00      PROA C  
ATOM    361  CG  LEU P  21      28.559   9.347   5.811  0.00  0.00      PROA C  
ATOM    362  CD1 LEU P  21      30.046   9.008   6.012  0.00  0.00      PROA C  
ATOM    363  CD2 LEU P  21      27.856   8.804   7.083  0.00  0.00      PROA C  
ATOM    364  HN  LEU P  21      26.340  10.338   3.866  0.00  0.00      PROA H  
ATOM    365  HA  LEU P  21      26.632  10.905   6.575  0.00  0.00      PROA H  
ATOM    366  HB1 LEU P  21      29.003  11.375   6.298  0.00  0.00      PROA H  
ATOM    367  HB2 LEU P  21      28.834  11.075   4.496  0.00  0.00      PROA H  
ATOM    368  HG  LEU P  21      28.148   8.763   4.960  0.00  0.00      PROA H  
ATOM    369 HD11 LEU P  21      30.199   7.920   6.176  0.00  0.00      PROA H  
ATOM    370 HD12 LEU P  21      30.485   9.526   6.892  0.00  0.00      PROA H  
ATOM    371 HD13 LEU P  21      30.646   9.349   5.140  0.00  0.00      PROA H  
ATOM    372 HD21 LEU P  21      27.762   7.706   6.943  0.00  0.00      PROA H  
ATOM    373 HD22 LEU P  21      26.847   9.243   7.237  0.00  0.00      PROA H  
ATOM    374 HD23 LEU P  21      28.552   9.020   7.921  0.00  0.00      PROA H  
ATOM    375  N   VAL P  22      26.745  13.677   4.945  0.00  0.00      PROA N  
ATOM    376  CA  VAL P  22      26.594  15.128   5.228  0.00  0.00      PROA C  
ATOM    377  C   VAL P  22      25.619  15.551   6.327  0.00  0.00      PROA C  
ATOM    378  O   VAL P  22      26.025  16.417   7.187  0.00  0.00      PROA O  
ATOM    379  CB  VAL P  22      26.304  15.929   3.905  0.00  0.00      PROA C  
ATOM    380  CG1 VAL P  22      26.052  17.450   4.284  0.00  0.00      PROA C  
ATOM    381  CG2 VAL P  22      27.496  15.870   2.964  0.00  0.00      PROA C  
ATOM    382  HN  VAL P  22      26.805  13.351   4.006  0.00  0.00      PROA H  
ATOM    383  HA  VAL P  22      27.525  15.489   5.637  0.00  0.00      PROA H  
ATOM    384  HB  VAL P  22      25.438  15.524   3.339  0.00  0.00      PROA H  
ATOM    385 HG11 VAL P  22      25.973  17.977   3.309  0.00  0.00      PROA H  
ATOM    386 HG12 VAL P  22      26.980  17.836   4.758  0.00  0.00      PROA H  
ATOM    387 HG13 VAL P  22      25.148  17.608   4.908  0.00  0.00      PROA H  
ATOM    388 HG21 VAL P  22      27.718  14.795   2.790  0.00  0.00      PROA H  
ATOM    389 HG22 VAL P  22      28.456  16.252   3.373  0.00  0.00      PROA H  
ATOM    390 HG23 VAL P  22      27.428  16.426   2.004  0.00  0.00      PROA H  
ATOM    391  N   PRO P  23      24.322  15.065   6.433  0.00  0.00      PROA N  
ATOM    392  CA  PRO P  23      23.498  15.426   7.536  0.00  0.00      PROA C  
ATOM    393  C   PRO P  23      24.089  15.166   8.864  0.00  0.00      PROA C  
ATOM    394  O   PRO P  23      24.032  15.916   9.862  0.00  0.00      PROA O  
ATOM    395  CB  PRO P  23      22.135  14.763   7.353  0.00  0.00      PROA C  
ATOM    396  CG  PRO P  23      22.064  14.688   5.817  0.00  0.00      PROA C  
ATOM    397  CD  PRO P  23      23.520  14.573   5.317  0.00  0.00      PROA C  
ATOM    398  HA  PRO P  23      23.491  16.504   7.452  0.00  0.00      PROA H  
ATOM    399  HB1 PRO P  23      21.324  15.384   7.787  0.00  0.00      PROA H  
ATOM    400  HB2 PRO P  23      22.086  13.705   7.688  0.00  0.00      PROA H  
ATOM    401  HG1 PRO P  23      21.405  13.817   5.617  0.00  0.00      PROA H  
ATOM    402  HG2 PRO P  23      21.665  15.621   5.364  0.00  0.00      PROA H  
ATOM    403  HD1 PRO P  23      23.699  13.480   5.219  0.00  0.00      PROA H  
ATOM    404  HD2 PRO P  23      23.677  15.035   4.319  0.00  0.00      PROA H  
ATOM    405  N   TYR P  24      24.696  13.949   9.030  0.00  0.00      PROA N  
ATOM    406  CA  TYR P  24      25.455  13.591  10.197  0.00  0.00      PROA C  
ATOM    407  C   TYR P  24      26.719  14.415  10.548  0.00  0.00      PROA C  
ATOM    408  O   TYR P  24      26.849  14.891  11.638  0.00  0.00      PROA O  
ATOM    409  CB  TYR P  24      25.838  12.076  10.024  0.00  0.00      PROA C  
ATOM    410  CG  TYR P  24      26.787  11.496  11.025  0.00  0.00      PROA C  
ATOM    411  CD1 TYR P  24      26.457  11.040  12.269  0.00  0.00      PROA C  
ATOM    412  CD2 TYR P  24      28.119  11.369  10.572  0.00  0.00      PROA C  
ATOM    413  CE1 TYR P  24      27.496  10.537  13.149  0.00  0.00      PROA C  
ATOM    414  CE2 TYR P  24      29.106  10.933  11.473  0.00  0.00      PROA C  
ATOM    415  CZ  TYR P  24      28.793  10.495  12.769  0.00  0.00      PROA C  
ATOM    416  OH  TYR P  24      29.765  10.097  13.646  0.00  0.00      PROA O  
ATOM    417  HN  TYR P  24      24.576  13.255   8.324  0.00  0.00      PROA H  
ATOM    418  HA  TYR P  24      24.770  13.697  11.026  0.00  0.00      PROA H  
ATOM    419  HB1 TYR P  24      26.233  11.951   8.993  0.00  0.00      PROA H  
ATOM    420  HB2 TYR P  24      24.889  11.498   9.983  0.00  0.00      PROA H  
ATOM    421  HD1 TYR P  24      25.462  11.150  12.675  0.00  0.00      PROA H  
ATOM    422  HD2 TYR P  24      28.332  11.563   9.530  0.00  0.00      PROA H  
ATOM    423  HE1 TYR P  24      27.222  10.176  14.129  0.00  0.00      PROA H  
ATOM    424  HE2 TYR P  24      30.103  10.762  11.092  0.00  0.00      PROA H  
ATOM    425  HH  TYR P  24      29.328   9.426  14.175  0.00  0.00      PROA H  
ATOM    426  N   ASN P  25      27.588  14.671   9.556  0.00  0.00      PROA N  
ATOM    427  CA  ASN P  25      28.682  15.563   9.660  0.00  0.00      PROA C  
ATOM    428  C   ASN P  25      28.295  17.068   9.985  0.00  0.00      PROA C  
ATOM    429  O   ASN P  25      29.010  17.768  10.649  0.00  0.00      PROA O  
ATOM    430  CB  ASN P  25      29.598  15.661   8.410  0.00  0.00      PROA C  
ATOM    431  CG  ASN P  25      29.969  14.297   7.899  0.00  0.00      PROA C  
ATOM    432  ND2 ASN P  25      30.295  13.292   8.734  0.00  0.00      PROA N  
ATOM    433  OD1 ASN P  25      30.181  14.160   6.678  0.00  0.00      PROA O  
ATOM    434  HN  ASN P  25      27.336  14.334   8.652  0.00  0.00      PROA H  
ATOM    435  HA  ASN P  25      29.246  15.213  10.512  0.00  0.00      PROA H  
ATOM    436  HB1 ASN P  25      30.402  16.335   8.775  0.00  0.00      PROA H  
ATOM    437  HB2 ASN P  25      29.022  16.201   7.630  0.00  0.00      PROA H  
ATOM    438 HD21 ASN P  25      30.590  12.390   8.419  0.00  0.00      PROA H  
ATOM    439 HD22 ASN P  25      30.257  13.462   9.718  0.00  0.00      PROA H  
ATOM    440  N   VAL P  26      27.235  17.699   9.433  0.00  0.00      PROA N  
ATOM    441  CA  VAL P  26      26.854  19.030   9.839  0.00  0.00      PROA C  
ATOM    442  C   VAL P  26      26.100  19.078  11.171  0.00  0.00      PROA C  
ATOM    443  O   VAL P  26      26.251  20.099  11.885  0.00  0.00      PROA O  
ATOM    444  CB  VAL P  26      26.011  19.685   8.693  0.00  0.00      PROA C  
ATOM    445  CG1 VAL P  26      25.399  21.086   9.186  0.00  0.00      PROA C  
ATOM    446  CG2 VAL P  26      27.082  19.982   7.672  0.00  0.00      PROA C  
ATOM    447  HN  VAL P  26      26.608  17.244   8.806  0.00  0.00      PROA H  
ATOM    448  HA  VAL P  26      27.759  19.595  10.003  0.00  0.00      PROA H  
ATOM    449  HB  VAL P  26      25.221  18.962   8.395  0.00  0.00      PROA H  
ATOM    450 HG11 VAL P  26      24.943  21.604   8.315  0.00  0.00      PROA H  
ATOM    451 HG12 VAL P  26      26.100  21.879   9.524  0.00  0.00      PROA H  
ATOM    452 HG13 VAL P  26      24.627  20.992   9.980  0.00  0.00      PROA H  
ATOM    453 HG21 VAL P  26      28.007  20.453   8.070  0.00  0.00      PROA H  
ATOM    454 HG22 VAL P  26      26.722  20.696   6.902  0.00  0.00      PROA H  
ATOM    455 HG23 VAL P  26      27.481  19.081   7.160  0.00  0.00      PROA H  
ATOM    456  N   SER P  27      25.394  18.011  11.578  0.00  0.00      PROA N  
ATOM    457  CA  SER P  27      24.681  17.921  12.841  0.00  0.00      PROA C  
ATOM    458  C   SER P  27      25.689  17.891  14.064  0.00  0.00      PROA C  
ATOM    459  O   SER P  27      25.495  18.615  15.048  0.00  0.00      PROA O  
ATOM    460  CB  SER P  27      23.658  16.789  12.758  0.00  0.00      PROA C  
ATOM    461  OG  SER P  27      22.986  16.467  14.007  0.00  0.00      PROA O  
ATOM    462  HN  SER P  27      25.291  17.226  10.971  0.00  0.00      PROA H  
ATOM    463  HA  SER P  27      24.133  18.846  12.947  0.00  0.00      PROA H  
ATOM    464  HB1 SER P  27      24.166  15.866  12.407  0.00  0.00      PROA H  
ATOM    465  HB2 SER P  27      22.943  16.931  11.918  0.00  0.00      PROA H  
ATOM    466  HG1 SER P  27      23.228  15.579  14.285  0.00  0.00      PROA H  
ATOM    467  N   PHE P  28      26.647  16.963  14.018  0.00  0.00      PROA N  
ATOM    468  CA  PHE P  28      27.703  16.773  15.021  0.00  0.00      PROA C  
ATOM    469  C   PHE P  28      29.017  17.483  14.719  0.00  0.00      PROA C  
ATOM    470  O   PHE P  28      30.013  17.287  15.400  0.00  0.00      PROA O  
ATOM    471  CB  PHE P  28      28.006  15.272  15.249  0.00  0.00      PROA C  
ATOM    472  CG  PHE P  28      26.763  14.519  15.729  0.00  0.00      PROA C  
ATOM    473  CD1 PHE P  28      25.880  13.851  14.866  0.00  0.00      PROA C  
ATOM    474  CD2 PHE P  28      26.412  14.430  17.098  0.00  0.00      PROA C  
ATOM    475  CE1 PHE P  28      24.798  13.117  15.401  0.00  0.00      PROA C  
ATOM    476  CE2 PHE P  28      25.273  13.768  17.645  0.00  0.00      PROA C  
ATOM    477  CZ  PHE P  28      24.435  13.071  16.758  0.00  0.00      PROA C  
ATOM    478  HN  PHE P  28      26.671  16.442  13.168  0.00  0.00      PROA H  
ATOM    479  HA  PHE P  28      27.269  17.011  15.981  0.00  0.00      PROA H  
ATOM    480  HB1 PHE P  28      28.836  15.164  15.978  0.00  0.00      PROA H  
ATOM    481  HB2 PHE P  28      28.361  14.729  14.346  0.00  0.00      PROA H  
ATOM    482  HD1 PHE P  28      25.980  13.769  13.794  0.00  0.00      PROA H  
ATOM    483  HD2 PHE P  28      27.100  14.894  17.790  0.00  0.00      PROA H  
ATOM    484  HE1 PHE P  28      24.414  12.446  14.647  0.00  0.00      PROA H  
ATOM    485  HE2 PHE P  28      25.139  13.791  18.717  0.00  0.00      PROA H  
ATOM    486  HZ  PHE P  28      23.571  12.538  17.125  0.00  0.00      PROA H  
ATOM    487  N   LYS P  29      29.046  18.324  13.658  0.00  0.00      PROA N  
ATOM    488  CA  LYS P  29      30.255  19.160  13.214  0.00  0.00      PROA C  
ATOM    489  C   LYS P  29      31.571  18.335  13.138  0.00  0.00      PROA C  
ATOM    490  O   LYS P  29      32.641  18.772  13.580  0.00  0.00      PROA O  
ATOM    491  CB  LYS P  29      30.414  20.429  14.218  0.00  0.00      PROA C  
ATOM    492  CG  LYS P  29      29.066  21.211  14.499  0.00  0.00      PROA C  
ATOM    493  CD  LYS P  29      29.332  22.341  15.594  0.00  0.00      PROA C  
ATOM    494  CE  LYS P  29      28.145  22.876  16.349  0.00  0.00      PROA C  
ATOM    495  NZ  LYS P  29      27.209  23.711  15.557  0.00  0.00      PROA N1+
ATOM    496  HN  LYS P  29      28.261  18.324  13.043  0.00  0.00      PROA H  
ATOM    497  HA  LYS P  29      29.913  19.371  12.212  0.00  0.00      PROA H  
ATOM    498  HB1 LYS P  29      31.249  21.060  13.843  0.00  0.00      PROA H  
ATOM    499  HB2 LYS P  29      30.706  20.027  15.212  0.00  0.00      PROA H  
ATOM    500  HG1 LYS P  29      28.306  20.512  14.909  0.00  0.00      PROA H  
ATOM    501  HG2 LYS P  29      28.606  21.603  13.567  0.00  0.00      PROA H  
ATOM    502  HD1 LYS P  29      29.861  23.197  15.124  0.00  0.00      PROA H  
ATOM    503  HD2 LYS P  29      29.812  21.783  16.428  0.00  0.00      PROA H  
ATOM    504  HE1 LYS P  29      28.232  23.448  17.296  0.00  0.00      PROA H  
ATOM    505  HE2 LYS P  29      27.550  22.018  16.727  0.00  0.00      PROA H  
ATOM    506  HZ1 LYS P  29      26.678  24.468  16.033  0.00  0.00      PROA H  
ATOM    507  HZ2 LYS P  29      26.529  23.139  15.018  0.00  0.00      PROA H  
ATOM    508  HZ3 LYS P  29      27.669  24.195  14.759  0.00  0.00      PROA H  
ATOM    509  N   THR P  30      31.532  17.124  12.547  0.00  0.00      PROA N  
ATOM    510  CA  THR P  30      32.534  16.062  12.699  0.00  0.00      PROA C  
ATOM    511  C   THR P  30      33.965  16.314  12.294  0.00  0.00      PROA C  
ATOM    512  O   THR P  30      34.223  17.010  11.314  0.00  0.00      PROA O  
ATOM    513  CB  THR P  30      31.987  14.775  12.068  0.00  0.00      PROA C  
ATOM    514  CG2 THR P  30      30.685  14.503  12.881  0.00  0.00      PROA C  
ATOM    515  OG1 THR P  30      31.613  14.854  10.707  0.00  0.00      PROA O  
ATOM    516  HN  THR P  30      30.677  16.879  12.097  0.00  0.00      PROA H  
ATOM    517  HA  THR P  30      32.590  15.789  13.742  0.00  0.00      PROA H  
ATOM    518  HB  THR P  30      32.774  13.992  12.136  0.00  0.00      PROA H  
ATOM    519  HG1 THR P  30      32.426  14.990  10.215  0.00  0.00      PROA H  
ATOM    520 HG21 THR P  30      30.375  13.465  12.634  0.00  0.00      PROA H  
ATOM    521 HG22 THR P  30      29.776  15.062  12.572  0.00  0.00      PROA H  
ATOM    522 HG23 THR P  30      30.930  14.651  13.955  0.00  0.00      PROA H  
ATOM    523  N   ARG P  31      34.892  15.767  13.113  0.00  0.00      PROA N  
ATOM    524  CA  ARG P  31      36.351  15.825  12.971  0.00  0.00      PROA C  
ATOM    525  C   ARG P  31      36.883  14.471  12.785  0.00  0.00      PROA C  
ATOM    526  O   ARG P  31      36.351  13.486  13.274  0.00  0.00      PROA O  
ATOM    527  CB  ARG P  31      37.035  16.588  14.175  0.00  0.00      PROA C  
ATOM    528  CG  ARG P  31      36.879  18.054  14.380  0.00  0.00      PROA C  
ATOM    529  CD  ARG P  31      37.418  18.955  13.237  0.00  0.00      PROA C  
ATOM    530  NE  ARG P  31      37.103  20.368  13.742  0.00  0.00      PROA N  
ATOM    531  CZ  ARG P  31      37.974  21.124  14.350  0.00  0.00      PROA C  
ATOM    532  NH1 ARG P  31      39.150  20.771  14.819  0.00  0.00      PROA N1+
ATOM    533  NH2 ARG P  31      37.830  22.428  14.336  0.00  0.00      PROA N  
ATOM    534  HN  ARG P  31      34.551  15.281  13.913  0.00  0.00      PROA H  
ATOM    535  HA  ARG P  31      36.611  16.392  12.091  0.00  0.00      PROA H  
ATOM    536  HB1 ARG P  31      38.136  16.457  14.234  0.00  0.00      PROA H  
ATOM    537  HB2 ARG P  31      36.727  16.076  15.110  0.00  0.00      PROA H  
ATOM    538  HG1 ARG P  31      37.327  18.327  15.359  0.00  0.00      PROA H  
ATOM    539  HG2 ARG P  31      35.801  18.217  14.590  0.00  0.00      PROA H  
ATOM    540  HD1 ARG P  31      36.972  18.819  12.229  0.00  0.00      PROA H  
ATOM    541  HD2 ARG P  31      38.497  18.775  13.048  0.00  0.00      PROA H  
ATOM    542  HE  ARG P  31      36.292  20.853  13.416  0.00  0.00      PROA H  
ATOM    543 HH11 ARG P  31      39.345  19.790  14.791  0.00  0.00      PROA H  
ATOM    544 HH12 ARG P  31      39.756  21.448  15.236  0.00  0.00      PROA H  
ATOM    545 HH21 ARG P  31      37.096  22.876  13.825  0.00  0.00      PROA H  
ATOM    546 HH22 ARG P  31      38.460  22.929  14.929  0.00  0.00      PROA H  
ATOM    547  N   GLN P  32      38.042  14.272  12.023  0.00  0.00      PROA N  
ATOM    548  CA  GLN P  32      38.725  12.991  11.966  0.00  0.00      PROA C  
ATOM    549  C   GLN P  32      39.392  12.633  13.314  0.00  0.00      PROA C  
ATOM    550  O   GLN P  32      39.737  13.541  14.097  0.00  0.00      PROA O  
ATOM    551  CB  GLN P  32      39.861  13.014  10.861  0.00  0.00      PROA C  
ATOM    552  CG  GLN P  32      39.435  13.271   9.379  0.00  0.00      PROA C  
ATOM    553  CD  GLN P  32      38.195  12.533   8.816  0.00  0.00      PROA C  
ATOM    554  NE2 GLN P  32      36.952  13.030   9.028  0.00  0.00      PROA N  
ATOM    555  OE1 GLN P  32      38.353  11.405   8.371  0.00  0.00      PROA O  
ATOM    556  HN  GLN P  32      38.553  15.043  11.651  0.00  0.00      PROA H  
ATOM    557  HA  GLN P  32      38.090  12.155  11.714  0.00  0.00      PROA H  
ATOM    558  HB1 GLN P  32      40.480  12.095  10.786  0.00  0.00      PROA H  
ATOM    559  HB2 GLN P  32      40.547  13.828  11.179  0.00  0.00      PROA H  
ATOM    560  HG1 GLN P  32      40.307  13.170   8.699  0.00  0.00      PROA H  
ATOM    561  HG2 GLN P  32      39.245  14.365   9.353  0.00  0.00      PROA H  
ATOM    562 HE21 GLN P  32      36.276  12.424   8.608  0.00  0.00      PROA H  
ATOM    563 HE22 GLN P  32      36.893  13.966   9.374  0.00  0.00      PROA H  
ATOM    564  N   ASN P  33      39.673  11.345  13.601  0.00  0.00      PROA N  
ATOM    565  CA  ASN P  33      40.415  10.921  14.816  0.00  0.00      PROA C  
ATOM    566  C   ASN P  33      40.999   9.588  14.484  0.00  0.00      PROA C  
ATOM    567  O   ASN P  33      40.334   8.552  14.602  0.00  0.00      PROA O  
ATOM    568  CB  ASN P  33      39.588  10.915  16.101  0.00  0.00      PROA C  
ATOM    569  CG  ASN P  33      40.230  10.421  17.350  0.00  0.00      PROA C  
ATOM    570  ND2 ASN P  33      41.491  10.780  17.594  0.00  0.00      PROA N  
ATOM    571  OD1 ASN P  33      39.633   9.770  18.178  0.00  0.00      PROA O  
ATOM    572  HN  ASN P  33      39.561  10.604  12.942  0.00  0.00      PROA H  
ATOM    573  HA  ASN P  33      41.170  11.668  15.015  0.00  0.00      PROA H  
ATOM    574  HB1 ASN P  33      38.726  10.235  15.926  0.00  0.00      PROA H  
ATOM    575  HB2 ASN P  33      39.106  11.895  16.299  0.00  0.00      PROA H  
ATOM    576 HD21 ASN P  33      41.918  10.538  18.465  0.00  0.00      PROA H  
ATOM    577 HD22 ASN P  33      41.858  11.552  17.075  0.00  0.00      PROA H  
ATOM    578  N   ASN P  34      42.254   9.622  13.983  0.00  0.00      PROA N  
ATOM    579  CA  ASN P  34      43.046   8.552  13.376  0.00  0.00      PROA C  
ATOM    580  C   ASN P  34      42.358   7.740  12.258  0.00  0.00      PROA C  
ATOM    581  O   ASN P  34      41.313   8.154  11.725  0.00  0.00      PROA O  
ATOM    582  CB  ASN P  34      43.765   7.668  14.462  0.00  0.00      PROA C  
ATOM    583  CG  ASN P  34      44.130   8.330  15.761  0.00  0.00      PROA C  
ATOM    584  ND2 ASN P  34      43.414   8.114  16.904  0.00  0.00      PROA N  
ATOM    585  OD1 ASN P  34      45.117   9.051  15.762  0.00  0.00      PROA O  
ATOM    586  HN  ASN P  34      42.637  10.531  13.837  0.00  0.00      PROA H  
ATOM    587  HA  ASN P  34      43.772   9.070  12.767  0.00  0.00      PROA H  
ATOM    588  HB1 ASN P  34      44.696   7.258  14.014  0.00  0.00      PROA H  
ATOM    589  HB2 ASN P  34      43.129   6.800  14.739  0.00  0.00      PROA H  
ATOM    590 HD21 ASN P  34      43.616   8.577  17.768  0.00  0.00      PROA H  
ATOM    591 HD22 ASN P  34      42.910   7.252  16.929  0.00  0.00      PROA H  
ATOM    592  N   VAL P  35      42.837   6.549  11.962  0.00  0.00      PROA N  
ATOM    593  CA  VAL P  35      42.546   5.701  10.874  0.00  0.00      PROA C  
ATOM    594  C   VAL P  35      41.013   5.368  10.852  0.00  0.00      PROA C  
ATOM    595  O   VAL P  35      40.497   5.315   9.751  0.00  0.00      PROA O  
ATOM    596  CB  VAL P  35      43.474   4.516  10.968  0.00  0.00      PROA C  
ATOM    597  CG1 VAL P  35      43.088   3.567   9.811  0.00  0.00      PROA C  
ATOM    598  CG2 VAL P  35      44.954   4.896  10.652  0.00  0.00      PROA C  
ATOM    599  HN  VAL P  35      43.702   6.321  12.404  0.00  0.00      PROA H  
ATOM    600  HA  VAL P  35      42.788   6.239   9.969  0.00  0.00      PROA H  
ATOM    601  HB  VAL P  35      43.403   3.976  11.937  0.00  0.00      PROA H  
ATOM    602 HG11 VAL P  35      43.115   4.072   8.821  0.00  0.00      PROA H  
ATOM    603 HG12 VAL P  35      42.085   3.090   9.834  0.00  0.00      PROA H  
ATOM    604 HG13 VAL P  35      43.798   2.715   9.740  0.00  0.00      PROA H  
ATOM    605 HG21 VAL P  35      45.100   5.456   9.705  0.00  0.00      PROA H  
ATOM    606 HG22 VAL P  35      45.597   3.991  10.612  0.00  0.00      PROA H  
ATOM    607 HG23 VAL P  35      45.400   5.426  11.522  0.00  0.00      PROA H  
ATOM    608  N   ALA P  36      40.274   5.142  11.943  0.00  0.00      PROA N  
ATOM    609  CA  ALA P  36      38.929   4.560  11.836  0.00  0.00      PROA C  
ATOM    610  C   ALA P  36      37.891   5.562  11.357  0.00  0.00      PROA C  
ATOM    611  O   ALA P  36      36.779   5.197  10.904  0.00  0.00      PROA O  
ATOM    612  CB  ALA P  36      38.549   3.971  13.206  0.00  0.00      PROA C  
ATOM    613  HN  ALA P  36      40.643   5.262  12.862  0.00  0.00      PROA H  
ATOM    614  HA  ALA P  36      39.081   3.754  11.133  0.00  0.00      PROA H  
ATOM    615  HB1 ALA P  36      37.744   3.208  13.127  0.00  0.00      PROA H  
ATOM    616  HB2 ALA P  36      38.325   4.807  13.903  0.00  0.00      PROA H  
ATOM    617  HB3 ALA P  36      39.444   3.374  13.481  0.00  0.00      PROA H  
ATOM    618  N   TRP P  37      38.271   6.846  11.444  0.00  0.00      PROA N  
ATOM    619  CA  TRP P  37      37.566   8.001  10.837  0.00  0.00      PROA C  
ATOM    620  C   TRP P  37      37.939   8.110   9.346  0.00  0.00      PROA C  
ATOM    621  O   TRP P  37      37.047   8.189   8.531  0.00  0.00      PROA O  
ATOM    622  CB  TRP P  37      37.996   9.326  11.592  0.00  0.00      PROA C  
ATOM    623  CG  TRP P  37      37.104   9.761  12.725  0.00  0.00      PROA C  
ATOM    624  CD1 TRP P  37      37.155   9.354  14.037  0.00  0.00      PROA C  
ATOM    625  CD2 TRP P  37      35.828  10.486  12.587  0.00  0.00      PROA C  
ATOM    626  CE2 TRP P  37      35.252  10.437  13.864  0.00  0.00      PROA C  
ATOM    627  CE3 TRP P  37      35.236  11.064  11.445  0.00  0.00      PROA C  
ATOM    628  NE1 TRP P  37      36.022   9.717  14.673  0.00  0.00      PROA N  
ATOM    629  CZ2 TRP P  37      34.015  11.062  14.027  0.00  0.00      PROA C  
ATOM    630  CZ3 TRP P  37      33.926  11.538  11.661  0.00  0.00      PROA C  
ATOM    631  CH2 TRP P  37      33.330  11.481  12.904  0.00  0.00      PROA C  
ATOM    632  HN  TRP P  37      39.099   7.120  11.929  0.00  0.00      PROA H  
ATOM    633  HA  TRP P  37      36.510   7.779  10.801  0.00  0.00      PROA H  
ATOM    634  HB1 TRP P  37      38.026  10.117  10.813  0.00  0.00      PROA H  
ATOM    635  HB2 TRP P  37      39.027   9.160  11.971  0.00  0.00      PROA H  
ATOM    636  HD1 TRP P  37      37.973   8.748  14.399  0.00  0.00      PROA H  
ATOM    637  HE1 TRP P  37      35.689   9.475  15.558  0.00  0.00      PROA H  
ATOM    638  HE3 TRP P  37      35.637  10.990  10.445  0.00  0.00      PROA H  
ATOM    639  HZ2 TRP P  37      33.639  10.902  15.027  0.00  0.00      PROA H  
ATOM    640  HZ3 TRP P  37      33.483  12.017  10.801  0.00  0.00      PROA H  
ATOM    641  HH2 TRP P  37      32.337  11.837  13.134  0.00  0.00      PROA H  
ATOM    642  N   LEU P  38      39.252   7.953   9.035  0.00  0.00      PROA N  
ATOM    643  CA  LEU P  38      39.831   8.139   7.722  0.00  0.00      PROA C  
ATOM    644  C   LEU P  38      39.331   7.100   6.658  0.00  0.00      PROA C  
ATOM    645  O   LEU P  38      38.888   7.455   5.549  0.00  0.00      PROA O  
ATOM    646  CB  LEU P  38      41.425   8.068   7.821  0.00  0.00      PROA C  
ATOM    647  CG  LEU P  38      42.214   9.176   8.555  0.00  0.00      PROA C  
ATOM    648  CD1 LEU P  38      43.710   8.880   8.268  0.00  0.00      PROA C  
ATOM    649  CD2 LEU P  38      41.925  10.609   8.190  0.00  0.00      PROA C  
ATOM    650  HN  LEU P  38      39.821   7.881   9.850  0.00  0.00      PROA H  
ATOM    651  HA  LEU P  38      39.591   9.146   7.418  0.00  0.00      PROA H  
ATOM    652  HB1 LEU P  38      41.754   8.127   6.762  0.00  0.00      PROA H  
ATOM    653  HB2 LEU P  38      41.829   7.101   8.191  0.00  0.00      PROA H  
ATOM    654  HG  LEU P  38      42.003   9.127   9.645  0.00  0.00      PROA H  
ATOM    655 HD11 LEU P  38      44.021   9.314   7.293  0.00  0.00      PROA H  
ATOM    656 HD12 LEU P  38      43.988   7.810   8.374  0.00  0.00      PROA H  
ATOM    657 HD13 LEU P  38      44.435   9.334   8.978  0.00  0.00      PROA H  
ATOM    658 HD21 LEU P  38      42.666  11.276   8.681  0.00  0.00      PROA H  
ATOM    659 HD22 LEU P  38      40.898  10.930   8.468  0.00  0.00      PROA H  
ATOM    660 HD23 LEU P  38      41.955  10.829   7.101  0.00  0.00      PROA H  
ATOM    661  N   VAL P  39      39.191   5.782   7.128  0.00  0.00      PROA N  
ATOM    662  CA  VAL P  39      38.657   4.761   6.314  0.00  0.00      PROA C  
ATOM    663  C   VAL P  39      37.165   4.875   6.100  0.00  0.00      PROA C  
ATOM    664  O   VAL P  39      36.737   4.291   5.099  0.00  0.00      PROA O  
ATOM    665  CB  VAL P  39      38.994   3.313   6.724  0.00  0.00      PROA C  
ATOM    666  CG1 VAL P  39      40.550   3.223   6.986  0.00  0.00      PROA C  
ATOM    667  CG2 VAL P  39      38.299   2.864   7.973  0.00  0.00      PROA C  
ATOM    668  HN  VAL P  39      39.564   5.472   8.000  0.00  0.00      PROA H  
ATOM    669  HA  VAL P  39      39.034   4.823   5.303  0.00  0.00      PROA H  
ATOM    670  HB  VAL P  39      38.912   2.627   5.853  0.00  0.00      PROA H  
ATOM    671 HG11 VAL P  39      40.906   3.618   7.962  0.00  0.00      PROA H  
ATOM    672 HG12 VAL P  39      40.983   3.762   6.117  0.00  0.00      PROA H  
ATOM    673 HG13 VAL P  39      40.844   2.155   7.066  0.00  0.00      PROA H  
ATOM    674 HG21 VAL P  39      37.190   2.839   7.906  0.00  0.00      PROA H  
ATOM    675 HG22 VAL P  39      38.475   3.641   8.746  0.00  0.00      PROA H  
ATOM    676 HG23 VAL P  39      38.613   1.880   8.380  0.00  0.00      PROA H  
ATOM    677  N   VAL P  40      36.325   5.553   6.864  0.00  0.00      PROA N  
ATOM    678  CA  VAL P  40      34.942   5.812   6.518  0.00  0.00      PROA C  
ATOM    679  C   VAL P  40      34.688   7.147   5.829  0.00  0.00      PROA C  
ATOM    680  O   VAL P  40      33.656   7.285   5.136  0.00  0.00      PROA O  
ATOM    681  CB  VAL P  40      34.065   5.599   7.708  0.00  0.00      PROA C  
ATOM    682  CG1 VAL P  40      34.137   4.067   8.031  0.00  0.00      PROA C  
ATOM    683  CG2 VAL P  40      34.549   6.439   8.927  0.00  0.00      PROA C  
ATOM    684  HN  VAL P  40      36.581   6.032   7.700  0.00  0.00      PROA H  
ATOM    685  HA  VAL P  40      34.502   5.170   5.768  0.00  0.00      PROA H  
ATOM    686  HB  VAL P  40      32.989   5.785   7.505  0.00  0.00      PROA H  
ATOM    687 HG11 VAL P  40      33.888   3.462   7.132  0.00  0.00      PROA H  
ATOM    688 HG12 VAL P  40      33.355   3.842   8.786  0.00  0.00      PROA H  
ATOM    689 HG13 VAL P  40      35.119   3.766   8.453  0.00  0.00      PROA H  
ATOM    690 HG21 VAL P  40      33.891   6.166   9.780  0.00  0.00      PROA H  
ATOM    691 HG22 VAL P  40      34.515   7.528   8.708  0.00  0.00      PROA H  
ATOM    692 HG23 VAL P  40      35.574   6.180   9.268  0.00  0.00      PROA H  
ATOM    693  N   ASP P  41      35.598   8.163   6.002  0.00  0.00      PROA N  
ATOM    694  CA  ASP P  41      35.207   9.530   5.570  0.00  0.00      PROA C  
ATOM    695  C   ASP P  41      36.116  10.017   4.470  0.00  0.00      PROA C  
ATOM    696  O   ASP P  41      35.878  10.019   3.316  0.00  0.00      PROA O  
ATOM    697  CB  ASP P  41      35.345  10.337   6.841  0.00  0.00      PROA C  
ATOM    698  CG  ASP P  41      34.758  11.680   6.728  0.00  0.00      PROA C  
ATOM    699  OD1 ASP P  41      34.292  12.095   5.619  0.00  0.00      PROA O  
ATOM    700  OD2 ASP P  41      34.599  12.307   7.845  0.00  0.00      PROA O1-
ATOM    701  HN  ASP P  41      36.358   8.170   6.647  0.00  0.00      PROA H  
ATOM    702  HA  ASP P  41      34.165   9.630   5.304  0.00  0.00      PROA H  
ATOM    703  HB1 ASP P  41      36.354  10.358   7.306  0.00  0.00      PROA H  
ATOM    704  HB2 ASP P  41      34.875   9.749   7.658  0.00  0.00      PROA H  
ATOM    705  N   SER P  42      37.377  10.440   4.825  0.00  0.00      PROA N  
ATOM    706  CA  SER P  42      38.357  11.206   4.132  0.00  0.00      PROA C  
ATOM    707  C   SER P  42      38.752  10.585   2.844  0.00  0.00      PROA C  
ATOM    708  O   SER P  42      38.831  11.202   1.801  0.00  0.00      PROA O  
ATOM    709  CB  SER P  42      39.629  11.521   4.989  0.00  0.00      PROA C  
ATOM    710  OG  SER P  42      39.303  12.487   5.941  0.00  0.00      PROA O  
ATOM    711  HN  SER P  42      37.660  10.230   5.758  0.00  0.00      PROA H  
ATOM    712  HA  SER P  42      37.890  12.174   4.026  0.00  0.00      PROA H  
ATOM    713  HB1 SER P  42      40.273  12.057   4.260  0.00  0.00      PROA H  
ATOM    714  HB2 SER P  42      40.264  10.707   5.398  0.00  0.00      PROA H  
ATOM    715  HG1 SER P  42      39.128  12.050   6.778  0.00  0.00      PROA H  
ATOM    716  N   ILE P  43      38.850   9.185   2.804  0.00  0.00      PROA N  
ATOM    717  CA  ILE P  43      39.179   8.411   1.581  0.00  0.00      PROA C  
ATOM    718  C   ILE P  43      38.219   8.757   0.457  0.00  0.00      PROA C  
ATOM    719  O   ILE P  43      38.600   8.929  -0.676  0.00  0.00      PROA O  
ATOM    720  CB  ILE P  43      39.266   6.898   1.888  0.00  0.00      PROA C  
ATOM    721  CG1 ILE P  43      39.800   6.040   0.752  0.00  0.00      PROA C  
ATOM    722  CG2 ILE P  43      37.933   6.431   2.376  0.00  0.00      PROA C  
ATOM    723  CD  ILE P  43      41.254   6.301   0.265  0.00  0.00      PROA C  
ATOM    724  HN  ILE P  43      38.628   8.682   3.636  0.00  0.00      PROA H  
ATOM    725  HA  ILE P  43      40.162   8.743   1.285  0.00  0.00      PROA H  
ATOM    726  HB  ILE P  43      40.057   6.787   2.660  0.00  0.00      PROA H  
ATOM    727 HG11 ILE P  43      39.101   6.099  -0.109  0.00  0.00      PROA H  
ATOM    728 HG12 ILE P  43      39.810   4.984   1.095  0.00  0.00      PROA H  
ATOM    729 HG21 ILE P  43      37.080   6.537   1.672  0.00  0.00      PROA H  
ATOM    730 HG22 ILE P  43      37.601   7.000   3.270  0.00  0.00      PROA H  
ATOM    731 HG23 ILE P  43      38.067   5.420   2.818  0.00  0.00      PROA H  
ATOM    732  HD1 ILE P  43      41.684   5.547  -0.427  0.00  0.00      PROA H  
ATOM    733  HD2 ILE P  43      41.934   6.306   1.143  0.00  0.00      PROA H  
ATOM    734  HD3 ILE P  43      41.351   7.282  -0.247  0.00  0.00      PROA H  
ATOM    735  N   VAL P  44      36.933   9.024   0.717  0.00  0.00      PROA N  
ATOM    736  CA  VAL P  44      35.952   9.304  -0.288  0.00  0.00      PROA C  
ATOM    737  C   VAL P  44      36.337  10.451  -1.220  0.00  0.00      PROA C  
ATOM    738  O   VAL P  44      36.154  10.301  -2.425  0.00  0.00      PROA O  
ATOM    739  CB  VAL P  44      34.530   9.674   0.322  0.00  0.00      PROA C  
ATOM    740  CG1 VAL P  44      33.580   9.932  -0.877  0.00  0.00      PROA C  
ATOM    741  CG2 VAL P  44      34.070   8.485   1.227  0.00  0.00      PROA C  
ATOM    742  HN  VAL P  44      36.593   8.996   1.654  0.00  0.00      PROA H  
ATOM    743  HA  VAL P  44      35.847   8.396  -0.863  0.00  0.00      PROA H  
ATOM    744  HB  VAL P  44      34.542  10.615   0.912  0.00  0.00      PROA H  
ATOM    745 HG11 VAL P  44      33.841  10.824  -1.487  0.00  0.00      PROA H  
ATOM    746 HG12 VAL P  44      32.509  10.011  -0.595  0.00  0.00      PROA H  
ATOM    747 HG13 VAL P  44      33.637   9.057  -1.560  0.00  0.00      PROA H  
ATOM    748 HG21 VAL P  44      33.971   7.607   0.555  0.00  0.00      PROA H  
ATOM    749 HG22 VAL P  44      33.057   8.635   1.658  0.00  0.00      PROA H  
ATOM    750 HG23 VAL P  44      34.838   8.293   2.007  0.00  0.00      PROA H  
ATOM    751  N   ASP P  45      36.919  11.594  -0.818  0.00  0.00      PROA N  
ATOM    752  CA  ASP P  45      37.355  12.668  -1.755  0.00  0.00      PROA C  
ATOM    753  C   ASP P  45      38.513  12.277  -2.639  0.00  0.00      PROA C  
ATOM    754  O   ASP P  45      38.701  12.675  -3.769  0.00  0.00      PROA O  
ATOM    755  CB  ASP P  45      37.678  13.911  -0.948  0.00  0.00      PROA C  
ATOM    756  CG  ASP P  45      36.480  14.486  -0.225  0.00  0.00      PROA C  
ATOM    757  OD1 ASP P  45      36.659  15.173   0.855  0.00  0.00      PROA O  
ATOM    758  OD2 ASP P  45      35.321  14.420  -0.676  0.00  0.00      PROA O1-
ATOM    759  HN  ASP P  45      37.254  11.723   0.112  0.00  0.00      PROA H  
ATOM    760  HA  ASP P  45      36.547  12.973  -2.405  0.00  0.00      PROA H  
ATOM    761  HB1 ASP P  45      38.165  14.747  -1.492  0.00  0.00      PROA H  
ATOM    762  HB2 ASP P  45      38.360  13.715  -0.093  0.00  0.00      PROA H  
ATOM    763  N   VAL P  46      39.364  11.323  -2.150  0.00  0.00      PROA N  
ATOM    764  CA  VAL P  46      40.380  10.669  -2.974  0.00  0.00      PROA C  
ATOM    765  C   VAL P  46      39.776   9.917  -4.168  0.00  0.00      PROA C  
ATOM    766  O   VAL P  46      40.179   9.880  -5.288  0.00  0.00      PROA O  
ATOM    767  CB  VAL P  46      41.472   9.885  -2.220  0.00  0.00      PROA C  
ATOM    768  CG1 VAL P  46      42.478   9.246  -3.193  0.00  0.00      PROA C  
ATOM    769  CG2 VAL P  46      42.263  10.770  -1.208  0.00  0.00      PROA C  
ATOM    770  HN  VAL P  46      39.217  10.976  -1.227  0.00  0.00      PROA H  
ATOM    771  HA  VAL P  46      40.982  11.410  -3.478  0.00  0.00      PROA H  
ATOM    772  HB  VAL P  46      41.138   9.011  -1.622  0.00  0.00      PROA H  
ATOM    773 HG11 VAL P  46      42.105   8.478  -3.903  0.00  0.00      PROA H  
ATOM    774 HG12 VAL P  46      43.321   8.830  -2.601  0.00  0.00      PROA H  
ATOM    775 HG13 VAL P  46      42.816  10.100  -3.817  0.00  0.00      PROA H  
ATOM    776 HG21 VAL P  46      41.601  11.195  -0.423  0.00  0.00      PROA H  
ATOM    777 HG22 VAL P  46      42.672  11.581  -1.847  0.00  0.00      PROA H  
ATOM    778 HG23 VAL P  46      43.103  10.157  -0.818  0.00  0.00      PROA H  
ATOM    779  N   ILE P  47      38.724   9.122  -3.772  0.00  0.00      PROA N  
ATOM    780  CA  ILE P  47      37.994   8.274  -4.709  0.00  0.00      PROA C  
ATOM    781  C   ILE P  47      37.245   9.123  -5.729  0.00  0.00      PROA C  
ATOM    782  O   ILE P  47      37.264   8.922  -6.925  0.00  0.00      PROA O  
ATOM    783  CB  ILE P  47      37.058   7.232  -4.126  0.00  0.00      PROA C  
ATOM    784  CG1 ILE P  47      37.709   6.430  -2.960  0.00  0.00      PROA C  
ATOM    785  CG2 ILE P  47      36.483   6.297  -5.145  0.00  0.00      PROA C  
ATOM    786  CD  ILE P  47      38.950   5.642  -3.285  0.00  0.00      PROA C  
ATOM    787  HN  ILE P  47      38.523   9.193  -2.798  0.00  0.00      PROA H  
ATOM    788  HA  ILE P  47      38.722   7.752  -5.312  0.00  0.00      PROA H  
ATOM    789  HB  ILE P  47      36.178   7.755  -3.695  0.00  0.00      PROA H  
ATOM    790 HG11 ILE P  47      36.888   5.715  -2.736  0.00  0.00      PROA H  
ATOM    791 HG12 ILE P  47      37.903   6.995  -2.023  0.00  0.00      PROA H  
ATOM    792 HG21 ILE P  47      35.814   5.504  -4.745  0.00  0.00      PROA H  
ATOM    793 HG22 ILE P  47      37.220   5.723  -5.748  0.00  0.00      PROA H  
ATOM    794 HG23 ILE P  47      35.765   6.842  -5.795  0.00  0.00      PROA H  
ATOM    795  HD1 ILE P  47      38.762   4.947  -4.130  0.00  0.00      PROA H  
ATOM    796  HD2 ILE P  47      39.193   5.080  -2.358  0.00  0.00      PROA H  
ATOM    797  HD3 ILE P  47      39.849   6.217  -3.596  0.00  0.00      PROA H  
ATOM    798  N   PHE P  48      36.588  10.213  -5.308  0.00  0.00      PROA N  
ATOM    799  CA  PHE P  48      35.947  11.163  -6.250  0.00  0.00      PROA C  
ATOM    800  C   PHE P  48      36.924  11.906  -7.119  0.00  0.00      PROA C  
ATOM    801  O   PHE P  48      36.762  12.280  -8.288  0.00  0.00      PROA O  
ATOM    802  CB  PHE P  48      34.949  12.109  -5.504  0.00  0.00      PROA C  
ATOM    803  CG  PHE P  48      33.606  11.409  -5.413  0.00  0.00      PROA C  
ATOM    804  CD1 PHE P  48      32.890  11.206  -6.646  0.00  0.00      PROA C  
ATOM    805  CD2 PHE P  48      33.119  10.991  -4.227  0.00  0.00      PROA C  
ATOM    806  CE1 PHE P  48      31.690  10.465  -6.478  0.00  0.00      PROA C  
ATOM    807  CE2 PHE P  48      31.900  10.244  -4.096  0.00  0.00      PROA C  
ATOM    808  CZ  PHE P  48      31.203   9.980  -5.261  0.00  0.00      PROA C  
ATOM    809  HN  PHE P  48      36.569  10.356  -4.321  0.00  0.00      PROA H  
ATOM    810  HA  PHE P  48      35.371  10.570  -6.944  0.00  0.00      PROA H  
ATOM    811  HB1 PHE P  48      34.787  13.017  -6.124  0.00  0.00      PROA H  
ATOM    812  HB2 PHE P  48      35.244  12.541  -4.524  0.00  0.00      PROA H  
ATOM    813  HD1 PHE P  48      33.392  11.327  -7.595  0.00  0.00      PROA H  
ATOM    814  HD2 PHE P  48      33.703  11.263  -3.360  0.00  0.00      PROA H  
ATOM    815  HE1 PHE P  48      31.136  10.272  -7.385  0.00  0.00      PROA H  
ATOM    816  HE2 PHE P  48      31.570   9.849  -3.146  0.00  0.00      PROA H  
ATOM    817  HZ  PHE P  48      30.330   9.344  -5.251  0.00  0.00      PROA H  
ATOM    818  N   LEU P  49      38.125  12.129  -6.594  0.00  0.00      PROA N  
ATOM    819  CA  LEU P  49      39.209  12.598  -7.515  0.00  0.00      PROA C  
ATOM    820  C   LEU P  49      39.477  11.674  -8.665  0.00  0.00      PROA C  
ATOM    821  O   LEU P  49      39.586  12.172  -9.777  0.00  0.00      PROA O  
ATOM    822  CB  LEU P  49      40.572  13.002  -6.772  0.00  0.00      PROA C  
ATOM    823  CG  LEU P  49      41.735  13.527  -7.556  0.00  0.00      PROA C  
ATOM    824  CD1 LEU P  49      41.438  14.973  -8.287  0.00  0.00      PROA C  
ATOM    825  CD2 LEU P  49      43.033  13.432  -6.722  0.00  0.00      PROA C  
ATOM    826  HN  LEU P  49      38.408  12.052  -5.641  0.00  0.00      PROA H  
ATOM    827  HA  LEU P  49      38.864  13.496  -8.005  0.00  0.00      PROA H  
ATOM    828  HB1 LEU P  49      40.942  12.105  -6.231  0.00  0.00      PROA H  
ATOM    829  HB2 LEU P  49      40.417  13.752  -5.966  0.00  0.00      PROA H  
ATOM    830  HG  LEU P  49      41.931  12.913  -8.461  0.00  0.00      PROA H  
ATOM    831 HD11 LEU P  49      40.956  15.681  -7.580  0.00  0.00      PROA H  
ATOM    832 HD12 LEU P  49      40.772  14.772  -9.154  0.00  0.00      PROA H  
ATOM    833 HD13 LEU P  49      42.409  15.379  -8.647  0.00  0.00      PROA H  
ATOM    834 HD21 LEU P  49      43.928  13.489  -7.377  0.00  0.00      PROA H  
ATOM    835 HD22 LEU P  49      42.928  12.440  -6.232  0.00  0.00      PROA H  
ATOM    836 HD23 LEU P  49      43.067  14.273  -5.998  0.00  0.00      PROA H  
ATOM    837  N   VAL P  50      39.616  10.336  -8.454  0.00  0.00      PROA N  
ATOM    838  CA  VAL P  50      39.859   9.362  -9.529  0.00  0.00      PROA C  
ATOM    839  C   VAL P  50      38.695   9.317 -10.589  0.00  0.00      PROA C  
ATOM    840  O   VAL P  50      38.897   9.151 -11.868  0.00  0.00      PROA O  
ATOM    841  CB  VAL P  50      39.989   7.935  -9.020  0.00  0.00      PROA C  
ATOM    842  CG1 VAL P  50      40.103   6.873 -10.141  0.00  0.00      PROA C  
ATOM    843  CG2 VAL P  50      41.231   7.895  -8.043  0.00  0.00      PROA C  
ATOM    844  HN  VAL P  50      39.382   9.863  -7.607  0.00  0.00      PROA H  
ATOM    845  HA  VAL P  50      40.808   9.639  -9.965  0.00  0.00      PROA H  
ATOM    846  HB  VAL P  50      39.076   7.649  -8.454  0.00  0.00      PROA H  
ATOM    847 HG11 VAL P  50      40.380   5.880  -9.727  0.00  0.00      PROA H  
ATOM    848 HG12 VAL P  50      40.865   7.181 -10.889  0.00  0.00      PROA H  
ATOM    849 HG13 VAL P  50      39.161   6.800 -10.727  0.00  0.00      PROA H  
ATOM    850 HG21 VAL P  50      42.129   8.376  -8.487  0.00  0.00      PROA H  
ATOM    851 HG22 VAL P  50      41.487   6.836  -7.823  0.00  0.00      PROA H  
ATOM    852 HG23 VAL P  50      41.069   8.479  -7.111  0.00  0.00      PROA H  
ATOM    853  N   ASP P  51      37.429   9.592 -10.154  0.00  0.00      PROA N  
ATOM    854  CA  ASP P  51      36.280   9.836 -10.966  0.00  0.00      PROA C  
ATOM    855  C   ASP P  51      36.471  10.900 -11.984  0.00  0.00      PROA C  
ATOM    856  O   ASP P  51      36.229  10.714 -13.189  0.00  0.00      PROA O  
ATOM    857  CB  ASP P  51      35.007   9.920 -10.107  0.00  0.00      PROA C  
ATOM    858  CG  ASP P  51      33.680   9.807 -10.824  0.00  0.00      PROA C  
ATOM    859  OD1 ASP P  51      33.509   8.801 -11.552  0.00  0.00      PROA O  
ATOM    860  OD2 ASP P  51      32.821  10.731 -10.705  0.00  0.00      PROA O1-
ATOM    861  HN  ASP P  51      37.180   9.731  -9.198  0.00  0.00      PROA H  
ATOM    862  HA  ASP P  51      36.157   8.886 -11.465  0.00  0.00      PROA H  
ATOM    863  HB1 ASP P  51      35.123  10.875  -9.549  0.00  0.00      PROA H  
ATOM    864  HB2 ASP P  51      35.207   9.139  -9.342  0.00  0.00      PROA H  
ATOM    865  N   ILE P  52      37.030  12.050 -11.561  0.00  0.00      PROA N  
ATOM    866  CA  ILE P  52      37.440  13.165 -12.454  0.00  0.00      PROA C  
ATOM    867  C   ILE P  52      38.449  12.697 -13.450  0.00  0.00      PROA C  
ATOM    868  O   ILE P  52      38.331  13.099 -14.636  0.00  0.00      PROA O  
ATOM    869  CB  ILE P  52      37.985  14.341 -11.626  0.00  0.00      PROA C  
ATOM    870  CG1 ILE P  52      37.052  14.988 -10.677  0.00  0.00      PROA C  
ATOM    871  CG2 ILE P  52      38.585  15.335 -12.582  0.00  0.00      PROA C  
ATOM    872  CD  ILE P  52      37.769  15.844  -9.566  0.00  0.00      PROA C  
ATOM    873  HN  ILE P  52      37.191  12.193 -10.588  0.00  0.00      PROA H  
ATOM    874  HA  ILE P  52      36.520  13.364 -12.984  0.00  0.00      PROA H  
ATOM    875  HB  ILE P  52      38.862  13.956 -11.063  0.00  0.00      PROA H  
ATOM    876 HG11 ILE P  52      36.508  14.175 -10.149  0.00  0.00      PROA H  
ATOM    877 HG12 ILE P  52      36.286  15.613 -11.182  0.00  0.00      PROA H  
ATOM    878 HG21 ILE P  52      37.826  15.661 -13.325  0.00  0.00      PROA H  
ATOM    879 HG22 ILE P  52      39.521  14.956 -13.044  0.00  0.00      PROA H  
ATOM    880 HG23 ILE P  52      38.882  16.279 -12.077  0.00  0.00      PROA H  
ATOM    881  HD1 ILE P  52      37.016  16.336  -8.914  0.00  0.00      PROA H  
ATOM    882  HD2 ILE P  52      38.374  16.672  -9.991  0.00  0.00      PROA H  
ATOM    883  HD3 ILE P  52      38.535  15.291  -8.983  0.00  0.00      PROA H  
ATOM    884  N   VAL P  53      39.572  12.043 -13.012  0.00  0.00      PROA N  
ATOM    885  CA  VAL P  53      40.763  11.738 -13.835  0.00  0.00      PROA C  
ATOM    886  C   VAL P  53      40.372  10.736 -14.844  0.00  0.00      PROA C  
ATOM    887  O   VAL P  53      40.802  10.818 -15.994  0.00  0.00      PROA O  
ATOM    888  CB  VAL P  53      41.952  11.242 -12.985  0.00  0.00      PROA C  
ATOM    889  CG1 VAL P  53      42.909  10.445 -13.874  0.00  0.00      PROA C  
ATOM    890  CG2 VAL P  53      42.594  12.391 -12.156  0.00  0.00      PROA C  
ATOM    891  HN  VAL P  53      39.560  11.895 -12.025  0.00  0.00      PROA H  
ATOM    892  HA  VAL P  53      40.947  12.643 -14.398  0.00  0.00      PROA H  
ATOM    893  HB  VAL P  53      41.491  10.493 -12.307  0.00  0.00      PROA H  
ATOM    894 HG11 VAL P  53      43.738  10.225 -13.169  0.00  0.00      PROA H  
ATOM    895 HG12 VAL P  53      43.333  11.069 -14.689  0.00  0.00      PROA H  
ATOM    896 HG13 VAL P  53      42.448   9.492 -14.209  0.00  0.00      PROA H  
ATOM    897 HG21 VAL P  53      43.396  11.948 -11.526  0.00  0.00      PROA H  
ATOM    898 HG22 VAL P  53      41.861  12.953 -11.540  0.00  0.00      PROA H  
ATOM    899 HG23 VAL P  53      42.995  13.169 -12.839  0.00  0.00      PROA H  
ATOM    900  N   LEU P  54      39.500   9.774 -14.498  0.00  0.00      PROA N  
ATOM    901  CA  LEU P  54      39.018   8.847 -15.492  0.00  0.00      PROA C  
ATOM    902  C   LEU P  54      38.075   9.487 -16.524  0.00  0.00      PROA C  
ATOM    903  O   LEU P  54      38.205   9.224 -17.731  0.00  0.00      PROA O  
ATOM    904  CB  LEU P  54      38.266   7.745 -14.727  0.00  0.00      PROA C  
ATOM    905  CG  LEU P  54      37.498   6.685 -15.600  0.00  0.00      PROA C  
ATOM    906  CD1 LEU P  54      38.447   6.010 -16.599  0.00  0.00      PROA C  
ATOM    907  CD2 LEU P  54      36.902   5.735 -14.598  0.00  0.00      PROA C  
ATOM    908  HN  LEU P  54      39.206   9.650 -13.554  0.00  0.00      PROA H  
ATOM    909  HA  LEU P  54      39.853   8.370 -15.983  0.00  0.00      PROA H  
ATOM    910  HB1 LEU P  54      37.516   8.165 -14.022  0.00  0.00      PROA H  
ATOM    911  HB2 LEU P  54      39.068   7.220 -14.166  0.00  0.00      PROA H  
ATOM    912  HG  LEU P  54      36.651   7.117 -16.176  0.00  0.00      PROA H  
ATOM    913 HD11 LEU P  54      38.949   6.703 -17.308  0.00  0.00      PROA H  
ATOM    914 HD12 LEU P  54      37.893   5.339 -17.290  0.00  0.00      PROA H  
ATOM    915 HD13 LEU P  54      39.120   5.283 -16.096  0.00  0.00      PROA H  
ATOM    916 HD21 LEU P  54      36.257   5.009 -15.137  0.00  0.00      PROA H  
ATOM    917 HD22 LEU P  54      36.400   6.366 -13.835  0.00  0.00      PROA H  
ATOM    918 HD23 LEU P  54      37.693   5.094 -14.151  0.00  0.00      PROA H  
ATOM    919  N   ASN P  55      37.238  10.527 -16.191  0.00  0.00      PROA N  
ATOM    920  CA  ASN P  55      36.494  11.236 -17.266  0.00  0.00      PROA C  
ATOM    921  C   ASN P  55      37.275  12.077 -18.252  0.00  0.00      PROA C  
ATOM    922  O   ASN P  55      36.873  12.329 -19.386  0.00  0.00      PROA O  
ATOM    923  CB  ASN P  55      35.412  12.217 -16.647  0.00  0.00      PROA C  
ATOM    924  CG  ASN P  55      34.348  11.491 -15.778  0.00  0.00      PROA C  
ATOM    925  ND2 ASN P  55      33.924  12.157 -14.694  0.00  0.00      PROA N  
ATOM    926  OD1 ASN P  55      34.030  10.298 -16.046  0.00  0.00      PROA O  
ATOM    927  HN  ASN P  55      37.022  10.804 -15.257  0.00  0.00      PROA H  
ATOM    928  HA  ASN P  55      35.970  10.499 -17.855  0.00  0.00      PROA H  
ATOM    929  HB1 ASN P  55      34.927  12.831 -17.437  0.00  0.00      PROA H  
ATOM    930  HB2 ASN P  55      35.950  12.900 -15.955  0.00  0.00      PROA H  
ATOM    931 HD21 ASN P  55      33.265  11.875 -13.996  0.00  0.00      PROA H  
ATOM    932 HD22 ASN P  55      34.340  13.034 -14.451  0.00  0.00      PROA H  
ATOM    933  N   PHE P  56      38.449  12.535 -17.848  0.00  0.00      PROA N  
ATOM    934  CA  PHE P  56      39.551  12.995 -18.749  0.00  0.00      PROA C  
ATOM    935  C   PHE P  56      40.082  11.906 -19.757  0.00  0.00      PROA C  
ATOM    936  O   PHE P  56      40.563  12.297 -20.801  0.00  0.00      PROA O  
ATOM    937  CB  PHE P  56      40.693  13.605 -17.862  0.00  0.00      PROA C  
ATOM    938  CG  PHE P  56      40.515  15.071 -17.606  0.00  0.00      PROA C  
ATOM    939  CD1 PHE P  56      40.221  15.485 -16.262  0.00  0.00      PROA C  
ATOM    940  CD2 PHE P  56      40.625  15.969 -18.588  0.00  0.00      PROA C  
ATOM    941  CE1 PHE P  56      40.299  16.816 -15.899  0.00  0.00      PROA C  
ATOM    942  CE2 PHE P  56      40.411  17.351 -18.324  0.00  0.00      PROA C  
ATOM    943  CZ  PHE P  56      40.195  17.755 -16.975  0.00  0.00      PROA C  
ATOM    944  HN  PHE P  56      38.707  12.491 -16.887  0.00  0.00      PROA H  
ATOM    945  HA  PHE P  56      39.095  13.730 -19.395  0.00  0.00      PROA H  
ATOM    946  HB1 PHE P  56      41.639  13.453 -18.425  0.00  0.00      PROA H  
ATOM    947  HB2 PHE P  56      40.639  13.077 -16.887  0.00  0.00      PROA H  
ATOM    948  HD1 PHE P  56      40.221  14.689 -15.532  0.00  0.00      PROA H  
ATOM    949  HD2 PHE P  56      40.947  15.680 -19.578  0.00  0.00      PROA H  
ATOM    950  HE1 PHE P  56      39.940  16.969 -14.892  0.00  0.00      PROA H  
ATOM    951  HE2 PHE P  56      40.295  18.144 -19.047  0.00  0.00      PROA H  
ATOM    952  HZ  PHE P  56      39.930  18.758 -16.676  0.00  0.00      PROA H  
ATOM    953  N   HSD P  57      39.979  10.571 -19.446  0.00  0.00      PROA N  
ATOM    954  CA  HSD P  57      40.638   9.486 -20.200  0.00  0.00      PROA C  
ATOM    955  C   HSD P  57      39.638   8.388 -20.633  0.00  0.00      PROA C  
ATOM    956  O   HSD P  57      40.085   7.232 -20.826  0.00  0.00      PROA O  
ATOM    957  CB  HSD P  57      41.782   8.962 -19.330  0.00  0.00      PROA C  
ATOM    958  CG  HSD P  57      42.790   9.972 -19.026  0.00  0.00      PROA C  
ATOM    959  CD2 HSD P  57      43.848  10.422 -19.711  0.00  0.00      PROA C  
ATOM    960  ND1 HSD P  57      42.790  10.651 -17.823  0.00  0.00      PROA N  
ATOM    961  CE1 HSD P  57      43.858  11.488 -17.823  0.00  0.00      PROA C  
ATOM    962  NE2 HSD P  57      44.565  11.343 -18.967  0.00  0.00      PROA N  
ATOM    963  HN  HSD P  57      39.451  10.279 -18.652  0.00  0.00      PROA H  
ATOM    964  HA  HSD P  57      41.100   9.844 -21.108  0.00  0.00      PROA H  
ATOM    965  HB1 HSD P  57      42.252   8.117 -19.877  0.00  0.00      PROA H  
ATOM    966  HB2 HSD P  57      41.210   8.570 -18.461  0.00  0.00      PROA H  
ATOM    967  HD1 HSD P  57      42.041  10.731 -17.165  0.00  0.00      PROA H  
ATOM    968  HD2 HSD P  57      44.145   9.873 -20.596  0.00  0.00      PROA H  
ATOM    969  HE1 HSD P  57      44.108  12.248 -17.082  0.00  0.00      PROA H  
ATOM    970  N   THR P  58      38.347   8.656 -20.749  0.00  0.00      PROA N  
ATOM    971  CA  THR P  58      37.320   7.714 -21.291  0.00  0.00      PROA C  
ATOM    972  C   THR P  58      36.332   8.529 -22.059  0.00  0.00      PROA C  
ATOM    973  O   THR P  58      36.175   9.747 -21.825  0.00  0.00      PROA O  
ATOM    974  CB  THR P  58      36.540   6.928 -20.167  0.00  0.00      PROA C  
ATOM    975  CG2 THR P  58      35.319   7.618 -19.520  0.00  0.00      PROA C  
ATOM    976  OG1 THR P  58      36.133   5.625 -20.667  0.00  0.00      PROA O  
ATOM    977  HN  THR P  58      38.099   9.616 -20.646  0.00  0.00      PROA H  
ATOM    978  HA  THR P  58      37.706   7.016 -22.018  0.00  0.00      PROA H  
ATOM    979  HB  THR P  58      37.260   6.801 -19.331  0.00  0.00      PROA H  
ATOM    980  HG1 THR P  58      36.972   5.167 -20.746  0.00  0.00      PROA H  
ATOM    981 HG21 THR P  58      35.113   7.067 -18.578  0.00  0.00      PROA H  
ATOM    982 HG22 THR P  58      34.399   7.584 -20.141  0.00  0.00      PROA H  
ATOM    983 HG23 THR P  58      35.576   8.658 -19.228  0.00  0.00      PROA H  
ATOM    984  N   THR P  59      35.639   7.821 -22.999  0.00  0.00      PROA N  
ATOM    985  CA  THR P  59      34.625   8.306 -23.964  0.00  0.00      PROA C  
ATOM    986  C   THR P  59      33.660   9.235 -23.432  0.00  0.00      PROA C  
ATOM    987  O   THR P  59      33.048   8.826 -22.448  0.00  0.00      PROA O  
ATOM    988  CB  THR P  59      33.931   7.179 -24.841  0.00  0.00      PROA C  
ATOM    989  CG2 THR P  59      32.925   7.737 -25.861  0.00  0.00      PROA C  
ATOM    990  OG1 THR P  59      35.003   6.695 -25.612  0.00  0.00      PROA O  
ATOM    991  HN  THR P  59      36.006   6.895 -23.053  0.00  0.00      PROA H  
ATOM    992  HA  THR P  59      35.236   8.927 -24.603  0.00  0.00      PROA H  
ATOM    993  HB  THR P  59      33.450   6.387 -24.226  0.00  0.00      PROA H  
ATOM    994  HG1 THR P  59      35.598   6.101 -25.148  0.00  0.00      PROA H  
ATOM    995 HG21 THR P  59      33.299   8.556 -26.510  0.00  0.00      PROA H  
ATOM    996 HG22 THR P  59      32.028   8.176 -25.375  0.00  0.00      PROA H  
ATOM    997 HG23 THR P  59      32.550   6.893 -26.479  0.00  0.00      PROA H  
ATOM    998  N   PHE P  60      33.394  10.442 -24.006  0.00  0.00      PROA N  
ATOM    999  CA  PHE P  60      32.591  11.414 -23.426  0.00  0.00      PROA C  
ATOM   1000  C   PHE P  60      31.339  11.560 -24.231  0.00  0.00      PROA C  
ATOM   1001  O   PHE P  60      31.383  11.399 -25.447  0.00  0.00      PROA O  
ATOM   1002  CB  PHE P  60      33.475  12.645 -23.486  0.00  0.00      PROA C  
ATOM   1003  CG  PHE P  60      32.932  13.961 -22.991  0.00  0.00      PROA C  
ATOM   1004  CD1 PHE P  60      32.733  14.180 -21.573  0.00  0.00      PROA C  
ATOM   1005  CD2 PHE P  60      32.465  14.929 -23.890  0.00  0.00      PROA C  
ATOM   1006  CE1 PHE P  60      32.171  15.421 -21.197  0.00  0.00      PROA C  
ATOM   1007  CE2 PHE P  60      31.770  16.081 -23.472  0.00  0.00      PROA C  
ATOM   1008  CZ  PHE P  60      31.761  16.360 -22.088  0.00  0.00      PROA C  
ATOM   1009  HN  PHE P  60      33.697  10.557 -24.949  0.00  0.00      PROA H  
ATOM   1010  HA  PHE P  60      32.404  11.139 -22.398  0.00  0.00      PROA H  
ATOM   1011  HB1 PHE P  60      33.912  12.780 -24.498  0.00  0.00      PROA H  
ATOM   1012  HB2 PHE P  60      34.373  12.289 -22.936  0.00  0.00      PROA H  
ATOM   1013  HD1 PHE P  60      32.944  13.478 -20.780  0.00  0.00      PROA H  
ATOM   1014  HD2 PHE P  60      32.572  14.812 -24.959  0.00  0.00      PROA H  
ATOM   1015  HE1 PHE P  60      32.137  15.649 -20.142  0.00  0.00      PROA H  
ATOM   1016  HE2 PHE P  60      31.387  16.788 -24.192  0.00  0.00      PROA H  
ATOM   1017  HZ  PHE P  60      31.267  17.251 -21.728  0.00  0.00      PROA H  
ATOM   1018  N   VAL P  61      30.166  11.841 -23.514  0.00  0.00      PROA N  
ATOM   1019  CA  VAL P  61      28.957  12.217 -24.225  0.00  0.00      PROA C  
ATOM   1020  C   VAL P  61      28.522  13.557 -23.740  0.00  0.00      PROA C  
ATOM   1021  O   VAL P  61      28.339  13.787 -22.496  0.00  0.00      PROA O  
ATOM   1022  CB  VAL P  61      27.913  11.114 -24.188  0.00  0.00      PROA C  
ATOM   1023  CG1 VAL P  61      26.691  11.520 -25.054  0.00  0.00      PROA C  
ATOM   1024  CG2 VAL P  61      28.430   9.805 -24.876  0.00  0.00      PROA C  
ATOM   1025  HN  VAL P  61      30.157  12.161 -22.570  0.00  0.00      PROA H  
ATOM   1026  HA  VAL P  61      29.129  12.265 -25.290  0.00  0.00      PROA H  
ATOM   1027  HB  VAL P  61      27.649  10.842 -23.144  0.00  0.00      PROA H  
ATOM   1028 HG11 VAL P  61      25.990  12.245 -24.588  0.00  0.00      PROA H  
ATOM   1029 HG12 VAL P  61      26.193  10.665 -25.558  0.00  0.00      PROA H  
ATOM   1030 HG13 VAL P  61      27.091  12.183 -25.851  0.00  0.00      PROA H  
ATOM   1031 HG21 VAL P  61      27.599   9.074 -24.970  0.00  0.00      PROA H  
ATOM   1032 HG22 VAL P  61      29.219   9.269 -24.306  0.00  0.00      PROA H  
ATOM   1033 HG23 VAL P  61      28.692  10.043 -25.929  0.00  0.00      PROA H  
ATOM   1034  N   GLY P  62      28.537  14.530 -24.627  0.00  0.00      PROA N  
ATOM   1035  CA  GLY P  62      28.500  15.907 -24.334  0.00  0.00      PROA C  
ATOM   1036  C   GLY P  62      27.106  16.495 -24.150  0.00  0.00      PROA C  
ATOM   1037  O   GLY P  62      26.060  15.784 -24.313  0.00  0.00      PROA O  
ATOM   1038  HN  GLY P  62      28.790  14.341 -25.572  0.00  0.00      PROA H  
ATOM   1039  HA1 GLY P  62      28.844  16.507 -25.163  0.00  0.00      PROA H  
ATOM   1040  HA2 GLY P  62      29.041  16.051 -23.411  0.00  0.00      PROA H  
ATOM   1041  N   PRO P  63      26.975  17.802 -23.895  0.00  0.00      PROA N  
ATOM   1042  CA  PRO P  63      25.719  18.445 -23.428  0.00  0.00      PROA C  
ATOM   1043  C   PRO P  63      24.584  18.351 -24.461  0.00  0.00      PROA C  
ATOM   1044  O   PRO P  63      23.449  18.418 -24.037  0.00  0.00      PROA O  
ATOM   1045  CB  PRO P  63      26.172  19.899 -23.122  0.00  0.00      PROA C  
ATOM   1046  CG  PRO P  63      27.337  20.071 -24.112  0.00  0.00      PROA C  
ATOM   1047  CD  PRO P  63      28.084  18.790 -24.132  0.00  0.00      PROA C  
ATOM   1048  HA  PRO P  63      25.243  17.951 -22.594  0.00  0.00      PROA H  
ATOM   1049  HB1 PRO P  63      26.432  19.910 -22.041  0.00  0.00      PROA H  
ATOM   1050  HB2 PRO P  63      25.442  20.734 -23.193  0.00  0.00      PROA H  
ATOM   1051  HG1 PRO P  63      26.833  20.314 -25.071  0.00  0.00      PROA H  
ATOM   1052  HG2 PRO P  63      28.051  20.864 -23.800  0.00  0.00      PROA H  
ATOM   1053  HD1 PRO P  63      28.685  18.537 -25.032  0.00  0.00      PROA H  
ATOM   1054  HD2 PRO P  63      28.804  18.753 -23.286  0.00  0.00      PROA H  
ATOM   1055  N   ALA P  64      24.839  18.239 -25.828  0.00  0.00      PROA N  
ATOM   1056  CA  ALA P  64      23.739  18.200 -26.804  0.00  0.00      PROA C  
ATOM   1057  C   ALA P  64      23.616  16.745 -27.296  0.00  0.00      PROA C  
ATOM   1058  O   ALA P  64      22.780  16.372 -28.103  0.00  0.00      PROA O  
ATOM   1059  CB  ALA P  64      23.957  19.192 -27.914  0.00  0.00      PROA C  
ATOM   1060  HN  ALA P  64      25.728  18.202 -26.278  0.00  0.00      PROA H  
ATOM   1061  HA  ALA P  64      22.817  18.513 -26.337  0.00  0.00      PROA H  
ATOM   1062  HB1 ALA P  64      23.142  19.035 -28.654  0.00  0.00      PROA H  
ATOM   1063  HB2 ALA P  64      24.950  19.091 -28.401  0.00  0.00      PROA H  
ATOM   1064  HB3 ALA P  64      23.887  20.174 -27.400  0.00  0.00      PROA H  
ATOM   1065  N   GLY P  65      24.495  15.846 -26.685  0.00  0.00      PROA N  
ATOM   1066  CA  GLY P  65      24.506  14.471 -26.992  0.00  0.00      PROA C  
ATOM   1067  C   GLY P  65      25.370  13.898 -27.992  0.00  0.00      PROA C  
ATOM   1068  O   GLY P  65      25.367  12.699 -28.213  0.00  0.00      PROA O  
ATOM   1069  HN  GLY P  65      25.165  16.151 -26.014  0.00  0.00      PROA H  
ATOM   1070  HA1 GLY P  65      23.491  14.184 -27.224  0.00  0.00      PROA H  
ATOM   1071  HA2 GLY P  65      24.821  14.059 -26.045  0.00  0.00      PROA H  
ATOM   1072  N   GLU P  66      26.236  14.713 -28.484  0.00  0.00      PROA N  
ATOM   1073  CA  GLU P  66      27.319  14.210 -29.325  0.00  0.00      PROA C  
ATOM   1074  C   GLU P  66      28.322  13.350 -28.597  0.00  0.00      PROA C  
ATOM   1075  O   GLU P  66      28.615  13.532 -27.435  0.00  0.00      PROA O  
ATOM   1076  CB  GLU P  66      28.041  15.335 -30.161  0.00  0.00      PROA C  
ATOM   1077  CG  GLU P  66      27.159  16.343 -30.933  0.00  0.00      PROA C  
ATOM   1078  CD  GLU P  66      28.010  17.341 -31.660  0.00  0.00      PROA C  
ATOM   1079  OE1 GLU P  66      28.189  17.309 -32.913  0.00  0.00      PROA O  
ATOM   1080  OE2 GLU P  66      28.644  18.203 -31.015  0.00  0.00      PROA O1-
ATOM   1081  HN  GLU P  66      26.181  15.682 -28.258  0.00  0.00      PROA H  
ATOM   1082  HA  GLU P  66      26.871  13.586 -30.083  0.00  0.00      PROA H  
ATOM   1083  HB1 GLU P  66      28.728  14.788 -30.841  0.00  0.00      PROA H  
ATOM   1084  HB2 GLU P  66      28.675  15.871 -29.423  0.00  0.00      PROA H  
ATOM   1085  HG1 GLU P  66      26.491  16.781 -30.161  0.00  0.00      PROA H  
ATOM   1086  HG2 GLU P  66      26.517  15.859 -31.699  0.00  0.00      PROA H  
ATOM   1087  N   VAL P  67      28.862  12.348 -29.245  0.00  0.00      PROA N  
ATOM   1088  CA  VAL P  67      29.953  11.462 -28.765  0.00  0.00      PROA C  
ATOM   1089  C   VAL P  67      31.255  12.013 -29.110  0.00  0.00      PROA C  
ATOM   1090  O   VAL P  67      31.637  12.248 -30.258  0.00  0.00      PROA O  
ATOM   1091  CB  VAL P  67      29.824  10.125 -29.438  0.00  0.00      PROA C  
ATOM   1092  CG1 VAL P  67      31.049   9.218 -29.194  0.00  0.00      PROA C  
ATOM   1093  CG2 VAL P  67      28.567   9.341 -28.889  0.00  0.00      PROA C  
ATOM   1094  HN  VAL P  67      28.531  12.138 -30.161  0.00  0.00      PROA H  
ATOM   1095  HA  VAL P  67      29.883  11.335 -27.694  0.00  0.00      PROA H  
ATOM   1096  HB  VAL P  67      29.756  10.288 -30.534  0.00  0.00      PROA H  
ATOM   1097 HG11 VAL P  67      32.022   9.640 -29.525  0.00  0.00      PROA H  
ATOM   1098 HG12 VAL P  67      30.836   8.244 -29.684  0.00  0.00      PROA H  
ATOM   1099 HG13 VAL P  67      31.163   9.011 -28.108  0.00  0.00      PROA H  
ATOM   1100 HG21 VAL P  67      28.981   8.772 -28.030  0.00  0.00      PROA H  
ATOM   1101 HG22 VAL P  67      28.124   8.680 -29.664  0.00  0.00      PROA H  
ATOM   1102 HG23 VAL P  67      27.794  10.087 -28.604  0.00  0.00      PROA H  
ATOM   1103  N   ILE P  68      32.148  12.188 -28.075  0.00  0.00      PROA N  
ATOM   1104  CA  ILE P  68      33.437  12.523 -28.410  0.00  0.00      PROA C  
ATOM   1105  C   ILE P  68      34.262  11.319 -27.928  0.00  0.00      PROA C  
ATOM   1106  O   ILE P  68      34.329  11.039 -26.701  0.00  0.00      PROA O  
ATOM   1107  CB  ILE P  68      33.890  13.874 -27.795  0.00  0.00      PROA C  
ATOM   1108  CG1 ILE P  68      33.017  15.124 -28.119  0.00  0.00      PROA C  
ATOM   1109  CG2 ILE P  68      35.389  14.052 -27.975  0.00  0.00      PROA C  
ATOM   1110  CD  ILE P  68      33.261  15.703 -29.481  0.00  0.00      PROA C  
ATOM   1111  HN  ILE P  68      31.924  12.226 -27.104  0.00  0.00      PROA H  
ATOM   1112  HA  ILE P  68      33.665  12.671 -29.456  0.00  0.00      PROA H  
ATOM   1113  HB  ILE P  68      33.696  13.685 -26.717  0.00  0.00      PROA H  
ATOM   1114 HG11 ILE P  68      33.124  15.915 -27.347  0.00  0.00      PROA H  
ATOM   1115 HG12 ILE P  68      31.954  14.804 -28.166  0.00  0.00      PROA H  
ATOM   1116 HG21 ILE P  68      35.754  14.208 -29.013  0.00  0.00      PROA H  
ATOM   1117 HG22 ILE P  68      36.007  13.276 -27.474  0.00  0.00      PROA H  
ATOM   1118 HG23 ILE P  68      35.500  14.991 -27.392  0.00  0.00      PROA H  
ATOM   1119  HD1 ILE P  68      32.382  16.286 -29.828  0.00  0.00      PROA H  
ATOM   1120  HD2 ILE P  68      33.445  14.863 -30.185  0.00  0.00      PROA H  
ATOM   1121  HD3 ILE P  68      34.127  16.394 -29.389  0.00  0.00      PROA H  
ATOM   1122  N   SER P  69      34.924  10.725 -28.960  0.00  0.00      PROA N  
ATOM   1123  CA  SER P  69      35.671   9.428 -28.762  0.00  0.00      PROA C  
ATOM   1124  C   SER P  69      37.158   9.634 -29.006  0.00  0.00      PROA C  
ATOM   1125  O   SER P  69      37.785   8.641 -28.892  0.00  0.00      PROA O  
ATOM   1126  CB  SER P  69      34.990   8.294 -29.579  0.00  0.00      PROA C  
ATOM   1127  OG  SER P  69      34.819   8.533 -30.964  0.00  0.00      PROA O  
ATOM   1128  HN  SER P  69      34.644  10.824 -29.913  0.00  0.00      PROA H  
ATOM   1129  HA  SER P  69      35.592   9.184 -27.713  0.00  0.00      PROA H  
ATOM   1130  HB1 SER P  69      33.967   8.112 -29.184  0.00  0.00      PROA H  
ATOM   1131  HB2 SER P  69      35.535   7.329 -29.492  0.00  0.00      PROA H  
ATOM   1132  HG1 SER P  69      35.672   8.720 -31.365  0.00  0.00      PROA H  
ATOM   1133  N   ASP P  70      37.675  10.799 -29.386  0.00  0.00      PROA N  
ATOM   1134  CA  ASP P  70      39.070  11.089 -29.706  0.00  0.00      PROA C  
ATOM   1135  C   ASP P  70      39.774  11.739 -28.496  0.00  0.00      PROA C  
ATOM   1136  O   ASP P  70      39.353  12.835 -28.047  0.00  0.00      PROA O  
ATOM   1137  CB  ASP P  70      39.181  12.040 -30.998  0.00  0.00      PROA C  
ATOM   1138  CG  ASP P  70      38.886  11.279 -32.288  0.00  0.00      PROA C  
ATOM   1139  OD1 ASP P  70      38.328  11.946 -33.194  0.00  0.00      PROA O  
ATOM   1140  OD2 ASP P  70      39.307  10.083 -32.430  0.00  0.00      PROA O1-
ATOM   1141  HN  ASP P  70      37.033  11.560 -29.346  0.00  0.00      PROA H  
ATOM   1142  HA  ASP P  70      39.488  10.177 -30.106  0.00  0.00      PROA H  
ATOM   1143  HB1 ASP P  70      40.160  12.536 -31.174  0.00  0.00      PROA H  
ATOM   1144  HB2 ASP P  70      38.531  12.942 -30.967  0.00  0.00      PROA H  
ATOM   1145  N   PRO P  71      40.857  11.191 -27.980  0.00  0.00      PROA N  
ATOM   1146  CA  PRO P  71      41.557  11.665 -26.791  0.00  0.00      PROA C  
ATOM   1147  C   PRO P  71      41.764  13.093 -26.490  0.00  0.00      PROA C  
ATOM   1148  O   PRO P  71      41.351  13.527 -25.408  0.00  0.00      PROA O  
ATOM   1149  CB  PRO P  71      42.792  10.738 -26.703  0.00  0.00      PROA C  
ATOM   1150  CG  PRO P  71      42.410   9.413 -27.468  0.00  0.00      PROA C  
ATOM   1151  CD  PRO P  71      41.456   9.927 -28.474  0.00  0.00      PROA C  
ATOM   1152  HA  PRO P  71      40.786  11.447 -26.066  0.00  0.00      PROA H  
ATOM   1153  HB1 PRO P  71      42.996  10.537 -25.629  0.00  0.00      PROA H  
ATOM   1154  HB2 PRO P  71      43.732  11.205 -27.071  0.00  0.00      PROA H  
ATOM   1155  HG1 PRO P  71      43.267   8.878 -27.931  0.00  0.00      PROA H  
ATOM   1156  HG2 PRO P  71      41.909   8.661 -26.823  0.00  0.00      PROA H  
ATOM   1157  HD1 PRO P  71      41.960  10.134 -29.442  0.00  0.00      PROA H  
ATOM   1158  HD2 PRO P  71      40.642   9.198 -28.675  0.00  0.00      PROA H  
ATOM   1159  N   LYS P  72      42.351  13.909 -27.319  0.00  0.00      PROA N  
ATOM   1160  CA  LYS P  72      42.627  15.277 -27.070  0.00  0.00      PROA C  
ATOM   1161  C   LYS P  72      41.323  16.116 -27.197  0.00  0.00      PROA C  
ATOM   1162  O   LYS P  72      41.090  17.017 -26.447  0.00  0.00      PROA O  
ATOM   1163  CB  LYS P  72      43.722  15.712 -28.056  0.00  0.00      PROA C  
ATOM   1164  CG  LYS P  72      45.082  14.981 -27.925  0.00  0.00      PROA C  
ATOM   1165  CD  LYS P  72      46.247  15.807 -28.583  0.00  0.00      PROA C  
ATOM   1166  CE  LYS P  72      46.095  15.773 -30.098  0.00  0.00      PROA C  
ATOM   1167  NZ  LYS P  72      46.970  16.767 -30.689  0.00  0.00      PROA N1+
ATOM   1168  HN  LYS P  72      42.682  13.569 -28.196  0.00  0.00      PROA H  
ATOM   1169  HA  LYS P  72      43.041  15.484 -26.094  0.00  0.00      PROA H  
ATOM   1170  HB1 LYS P  72      43.769  16.822 -28.038  0.00  0.00      PROA H  
ATOM   1171  HB2 LYS P  72      43.394  15.574 -29.108  0.00  0.00      PROA H  
ATOM   1172  HG1 LYS P  72      45.113  13.964 -28.369  0.00  0.00      PROA H  
ATOM   1173  HG2 LYS P  72      45.328  14.921 -26.843  0.00  0.00      PROA H  
ATOM   1174  HD1 LYS P  72      47.181  15.220 -28.452  0.00  0.00      PROA H  
ATOM   1175  HD2 LYS P  72      46.412  16.836 -28.199  0.00  0.00      PROA H  
ATOM   1176  HE1 LYS P  72      45.064  15.991 -30.446  0.00  0.00      PROA H  
ATOM   1177  HE2 LYS P  72      46.441  14.753 -30.368  0.00  0.00      PROA H  
ATOM   1178  HZ1 LYS P  72      46.631  17.750 -30.723  0.00  0.00      PROA H  
ATOM   1179  HZ2 LYS P  72      47.186  16.376 -31.629  0.00  0.00      PROA H  
ATOM   1180  HZ3 LYS P  72      47.895  16.704 -30.217  0.00  0.00      PROA H  
ATOM   1181  N   LEU P  73      40.377  15.718 -28.105  0.00  0.00      PROA N  
ATOM   1182  CA  LEU P  73      39.022  16.251 -28.103  0.00  0.00      PROA C  
ATOM   1183  C   LEU P  73      38.261  15.880 -26.794  0.00  0.00      PROA C  
ATOM   1184  O   LEU P  73      37.546  16.722 -26.362  0.00  0.00      PROA O  
ATOM   1185  CB  LEU P  73      38.249  16.015 -29.377  0.00  0.00      PROA C  
ATOM   1186  CG  LEU P  73      38.882  16.756 -30.586  0.00  0.00      PROA C  
ATOM   1187  CD1 LEU P  73      38.294  16.240 -31.932  0.00  0.00      PROA C  
ATOM   1188  CD2 LEU P  73      38.971  18.259 -30.580  0.00  0.00      PROA C  
ATOM   1189  HN  LEU P  73      40.494  15.013 -28.801  0.00  0.00      PROA H  
ATOM   1190  HA  LEU P  73      39.135  17.324 -28.131  0.00  0.00      PROA H  
ATOM   1191  HB1 LEU P  73      37.212  16.399 -29.262  0.00  0.00      PROA H  
ATOM   1192  HB2 LEU P  73      38.309  14.926 -29.585  0.00  0.00      PROA H  
ATOM   1193  HG  LEU P  73      39.917  16.359 -30.655  0.00  0.00      PROA H  
ATOM   1194 HD11 LEU P  73      38.773  16.644 -32.850  0.00  0.00      PROA H  
ATOM   1195 HD12 LEU P  73      37.202  16.400 -32.062  0.00  0.00      PROA H  
ATOM   1196 HD13 LEU P  73      38.534  15.156 -31.936  0.00  0.00      PROA H  
ATOM   1197 HD21 LEU P  73      39.727  18.639 -29.859  0.00  0.00      PROA H  
ATOM   1198 HD22 LEU P  73      37.953  18.625 -30.327  0.00  0.00      PROA H  
ATOM   1199 HD23 LEU P  73      39.210  18.625 -31.603  0.00  0.00      PROA H  
ATOM   1200  N   ILE P  74      38.440  14.660 -26.195  0.00  0.00      PROA N  
ATOM   1201  CA  ILE P  74      37.783  14.270 -24.946  0.00  0.00      PROA C  
ATOM   1202  C   ILE P  74      38.013  15.214 -23.731  0.00  0.00      PROA C  
ATOM   1203  O   ILE P  74      37.138  15.743 -23.030  0.00  0.00      PROA O  
ATOM   1204  CB  ILE P  74      38.060  12.796 -24.424  0.00  0.00      PROA C  
ATOM   1205  CG1 ILE P  74      37.456  11.679 -25.343  0.00  0.00      PROA C  
ATOM   1206  CG2 ILE P  74      37.645  12.601 -22.966  0.00  0.00      PROA C  
ATOM   1207  CD  ILE P  74      38.124  10.280 -25.234  0.00  0.00      PROA C  
ATOM   1208  HN  ILE P  74      39.080  13.980 -26.543  0.00  0.00      PROA H  
ATOM   1209  HA  ILE P  74      36.745  14.402 -25.219  0.00  0.00      PROA H  
ATOM   1210  HB  ILE P  74      39.169  12.741 -24.444  0.00  0.00      PROA H  
ATOM   1211 HG11 ILE P  74      37.479  11.963 -26.417  0.00  0.00      PROA H  
ATOM   1212 HG12 ILE P  74      36.392  11.571 -25.043  0.00  0.00      PROA H  
ATOM   1213 HG21 ILE P  74      37.939  11.552 -22.748  0.00  0.00      PROA H  
ATOM   1214 HG22 ILE P  74      36.541  12.688 -22.883  0.00  0.00      PROA H  
ATOM   1215 HG23 ILE P  74      38.113  13.310 -22.250  0.00  0.00      PROA H  
ATOM   1216  HD1 ILE P  74      37.667   9.481 -25.858  0.00  0.00      PROA H  
ATOM   1217  HD2 ILE P  74      38.061   9.813 -24.228  0.00  0.00      PROA H  
ATOM   1218  HD3 ILE P  74      39.200  10.234 -25.505  0.00  0.00      PROA H  
ATOM   1219  N   ARG P  75      39.309  15.414 -23.495  0.00  0.00      PROA N  
ATOM   1220  CA  ARG P  75      39.787  16.233 -22.339  0.00  0.00      PROA C  
ATOM   1221  C   ARG P  75      39.230  17.684 -22.387  0.00  0.00      PROA C  
ATOM   1222  O   ARG P  75      38.820  18.256 -21.365  0.00  0.00      PROA O  
ATOM   1223  CB  ARG P  75      41.367  16.273 -22.179  0.00  0.00      PROA C  
ATOM   1224  CG  ARG P  75      42.190  16.496 -23.487  0.00  0.00      PROA C  
ATOM   1225  CD  ARG P  75      43.741  16.292 -23.175  0.00  0.00      PROA C  
ATOM   1226  NE  ARG P  75      44.551  16.889 -24.307  0.00  0.00      PROA N  
ATOM   1227  CZ  ARG P  75      45.855  16.596 -24.467  0.00  0.00      PROA C  
ATOM   1228  NH1 ARG P  75      46.500  15.761 -23.634  0.00  0.00      PROA N1+
ATOM   1229  NH2 ARG P  75      46.428  17.250 -25.448  0.00  0.00      PROA N  
ATOM   1230  HN  ARG P  75      39.988  14.986 -24.087  0.00  0.00      PROA H  
ATOM   1231  HA  ARG P  75      39.433  15.781 -21.423  0.00  0.00      PROA H  
ATOM   1232  HB1 ARG P  75      41.600  15.278 -21.745  0.00  0.00      PROA H  
ATOM   1233  HB2 ARG P  75      41.577  17.113 -21.484  0.00  0.00      PROA H  
ATOM   1234  HG1 ARG P  75      42.017  17.562 -23.748  0.00  0.00      PROA H  
ATOM   1235  HG2 ARG P  75      41.857  15.909 -24.369  0.00  0.00      PROA H  
ATOM   1236  HD1 ARG P  75      43.901  15.205 -23.010  0.00  0.00      PROA H  
ATOM   1237  HD2 ARG P  75      44.012  16.858 -22.258  0.00  0.00      PROA H  
ATOM   1238  HE  ARG P  75      44.216  17.564 -24.965  0.00  0.00      PROA H  
ATOM   1239 HH11 ARG P  75      45.988  15.350 -22.879  0.00  0.00      PROA H  
ATOM   1240 HH12 ARG P  75      47.484  15.884 -23.503  0.00  0.00      PROA H  
ATOM   1241 HH21 ARG P  75      45.863  17.834 -26.032  0.00  0.00      PROA H  
ATOM   1242 HH22 ARG P  75      47.278  16.910 -25.847  0.00  0.00      PROA H  
ATOM   1243  N   MET P  76      39.313  18.207 -23.542  0.00  0.00      PROA N  
ATOM   1244  CA  MET P  76      38.861  19.567 -23.885  0.00  0.00      PROA C  
ATOM   1245  C   MET P  76      37.332  19.740 -23.800  0.00  0.00      PROA C  
ATOM   1246  O   MET P  76      36.821  20.628 -23.130  0.00  0.00      PROA O  
ATOM   1247  CB  MET P  76      39.315  20.138 -25.263  0.00  0.00      PROA C  
ATOM   1248  CG  MET P  76      40.831  20.468 -25.365  0.00  0.00      PROA C  
ATOM   1249  SD  MET P  76      41.526  21.489 -24.013  0.00  0.00      PROA S  
ATOM   1250  CE  MET P  76      40.594  22.964 -24.182  0.00  0.00      PROA C  
ATOM   1251  HN  MET P  76      39.795  17.710 -24.259  0.00  0.00      PROA H  
ATOM   1252  HA  MET P  76      39.218  20.140 -23.043  0.00  0.00      PROA H  
ATOM   1253  HB1 MET P  76      38.711  21.068 -25.315  0.00  0.00      PROA H  
ATOM   1254  HB2 MET P  76      39.017  19.442 -26.078  0.00  0.00      PROA H  
ATOM   1255  HG1 MET P  76      40.916  20.854 -26.404  0.00  0.00      PROA H  
ATOM   1256  HG2 MET P  76      41.357  19.492 -25.426  0.00  0.00      PROA H  
ATOM   1257  HE1 MET P  76      40.677  23.683 -23.339  0.00  0.00      PROA H  
ATOM   1258  HE2 MET P  76      39.514  22.728 -24.077  0.00  0.00      PROA H  
ATOM   1259  HE3 MET P  76      40.813  23.466 -25.149  0.00  0.00      PROA H  
ATOM   1260  N   ASN P  77      36.529  18.849 -24.419  0.00  0.00      PROA N  
ATOM   1261  CA  ASN P  77      35.050  18.931 -24.258  0.00  0.00      PROA C  
ATOM   1262  C   ASN P  77      34.532  18.735 -22.811  0.00  0.00      PROA C  
ATOM   1263  O   ASN P  77      33.756  19.610 -22.366  0.00  0.00      PROA O  
ATOM   1264  CB  ASN P  77      34.176  18.097 -25.330  0.00  0.00      PROA C  
ATOM   1265  CG  ASN P  77      34.310  18.770 -26.689  0.00  0.00      PROA C  
ATOM   1266  ND2 ASN P  77      35.269  18.329 -27.517  0.00  0.00      PROA N  
ATOM   1267  OD1 ASN P  77      33.535  19.658 -27.029  0.00  0.00      PROA O  
ATOM   1268  HN  ASN P  77      36.922  17.993 -24.749  0.00  0.00      PROA H  
ATOM   1269  HA  ASN P  77      34.669  19.904 -24.528  0.00  0.00      PROA H  
ATOM   1270  HB1 ASN P  77      33.106  18.196 -25.047  0.00  0.00      PROA H  
ATOM   1271  HB2 ASN P  77      34.588  17.064 -25.342  0.00  0.00      PROA H  
ATOM   1272 HD21 ASN P  77      35.217  18.613 -28.473  0.00  0.00      PROA H  
ATOM   1273 HD22 ASN P  77      36.121  17.952 -27.152  0.00  0.00      PROA H  
ATOM   1274  N   TYR P  78      34.982  17.774 -22.066  0.00  0.00      PROA N  
ATOM   1275  CA  TYR P  78      34.750  17.707 -20.595  0.00  0.00      PROA C  
ATOM   1276  C   TYR P  78      35.196  18.945 -19.707  0.00  0.00      PROA C  
ATOM   1277  O   TYR P  78      34.413  19.479 -18.932  0.00  0.00      PROA O  
ATOM   1278  CB  TYR P  78      35.459  16.414 -20.025  0.00  0.00      PROA C  
ATOM   1279  CG  TYR P  78      35.347  16.220 -18.520  0.00  0.00      PROA C  
ATOM   1280  CD1 TYR P  78      34.101  16.143 -17.891  0.00  0.00      PROA C  
ATOM   1281  CD2 TYR P  78      36.499  15.932 -17.729  0.00  0.00      PROA C  
ATOM   1282  CE1 TYR P  78      33.962  15.961 -16.539  0.00  0.00      PROA C  
ATOM   1283  CE2 TYR P  78      36.373  15.775 -16.355  0.00  0.00      PROA C  
ATOM   1284  CZ  TYR P  78      35.089  15.757 -15.748  0.00  0.00      PROA C  
ATOM   1285  OH  TYR P  78      34.914  15.526 -14.340  0.00  0.00      PROA O  
ATOM   1286  HN  TYR P  78      35.565  17.056 -22.439  0.00  0.00      PROA H  
ATOM   1287  HA  TYR P  78      33.700  17.636 -20.351  0.00  0.00      PROA H  
ATOM   1288  HB1 TYR P  78      36.550  16.425 -20.232  0.00  0.00      PROA H  
ATOM   1289  HB2 TYR P  78      35.169  15.472 -20.535  0.00  0.00      PROA H  
ATOM   1290  HD1 TYR P  78      33.184  16.287 -18.441  0.00  0.00      PROA H  
ATOM   1291  HD2 TYR P  78      37.452  15.774 -18.211  0.00  0.00      PROA H  
ATOM   1292  HE1 TYR P  78      32.952  15.917 -16.160  0.00  0.00      PROA H  
ATOM   1293  HE2 TYR P  78      37.210  15.579 -15.701  0.00  0.00      PROA H  
ATOM   1294  HH  TYR P  78      34.005  15.657 -14.061  0.00  0.00      PROA H  
ATOM   1295  N   LEU P  79      36.380  19.539 -19.926  0.00  0.00      PROA N  
ATOM   1296  CA  LEU P  79      36.940  20.719 -19.368  0.00  0.00      PROA C  
ATOM   1297  C   LEU P  79      36.106  22.008 -19.569  0.00  0.00      PROA C  
ATOM   1298  O   LEU P  79      35.967  22.834 -18.717  0.00  0.00      PROA O  
ATOM   1299  CB  LEU P  79      38.426  20.947 -19.905  0.00  0.00      PROA C  
ATOM   1300  CG  LEU P  79      39.220  22.181 -19.238  0.00  0.00      PROA C  
ATOM   1301  CD1 LEU P  79      39.213  22.220 -17.698  0.00  0.00      PROA C  
ATOM   1302  CD2 LEU P  79      40.693  22.269 -19.805  0.00  0.00      PROA C  
ATOM   1303  HN  LEU P  79      37.102  19.163 -20.503  0.00  0.00      PROA H  
ATOM   1304  HA  LEU P  79      36.921  20.544 -18.303  0.00  0.00      PROA H  
ATOM   1305  HB1 LEU P  79      38.349  21.121 -21.000  0.00  0.00      PROA H  
ATOM   1306  HB2 LEU P  79      39.042  20.022 -19.896  0.00  0.00      PROA H  
ATOM   1307  HG  LEU P  79      38.692  23.085 -19.612  0.00  0.00      PROA H  
ATOM   1308 HD11 LEU P  79      39.592  21.202 -17.469  0.00  0.00      PROA H  
ATOM   1309 HD12 LEU P  79      38.170  22.271 -17.318  0.00  0.00      PROA H  
ATOM   1310 HD13 LEU P  79      39.972  22.972 -17.392  0.00  0.00      PROA H  
ATOM   1311 HD21 LEU P  79      41.394  22.706 -19.060  0.00  0.00      PROA H  
ATOM   1312 HD22 LEU P  79      40.673  22.857 -20.746  0.00  0.00      PROA H  
ATOM   1313 HD23 LEU P  79      41.120  21.294 -20.123  0.00  0.00      PROA H  
ATOM   1314  N   LYS P  80      35.583  22.215 -20.798  0.00  0.00      PROA N  
ATOM   1315  CA  LYS P  80      34.815  23.440 -21.101  0.00  0.00      PROA C  
ATOM   1316  C   LYS P  80      33.321  23.351 -20.670  0.00  0.00      PROA C  
ATOM   1317  O   LYS P  80      32.632  24.329 -20.648  0.00  0.00      PROA O  
ATOM   1318  CB  LYS P  80      35.008  23.873 -22.588  0.00  0.00      PROA C  
ATOM   1319  CG  LYS P  80      34.290  22.926 -23.520  0.00  0.00      PROA C  
ATOM   1320  CD  LYS P  80      34.723  22.998 -24.976  0.00  0.00      PROA C  
ATOM   1321  CE  LYS P  80      34.532  24.424 -25.663  0.00  0.00      PROA C  
ATOM   1322  NZ  LYS P  80      35.015  24.407 -27.076  0.00  0.00      PROA N1+
ATOM   1323  HN  LYS P  80      35.708  21.438 -21.410  0.00  0.00      PROA H  
ATOM   1324  HA  LYS P  80      35.271  24.268 -20.579  0.00  0.00      PROA H  
ATOM   1325  HB1 LYS P  80      36.111  23.973 -22.672  0.00  0.00      PROA H  
ATOM   1326  HB2 LYS P  80      34.486  24.844 -22.732  0.00  0.00      PROA H  
ATOM   1327  HG1 LYS P  80      33.183  23.003 -23.482  0.00  0.00      PROA H  
ATOM   1328  HG2 LYS P  80      34.488  21.862 -23.267  0.00  0.00      PROA H  
ATOM   1329  HD1 LYS P  80      34.189  22.239 -25.587  0.00  0.00      PROA H  
ATOM   1330  HD2 LYS P  80      35.807  22.787 -25.092  0.00  0.00      PROA H  
ATOM   1331  HE1 LYS P  80      35.075  25.210 -25.094  0.00  0.00      PROA H  
ATOM   1332  HE2 LYS P  80      33.459  24.709 -25.660  0.00  0.00      PROA H  
ATOM   1333  HZ1 LYS P  80      36.043  24.269 -27.013  0.00  0.00      PROA H  
ATOM   1334  HZ2 LYS P  80      34.836  25.301 -27.577  0.00  0.00      PROA H  
ATOM   1335  HZ3 LYS P  80      34.615  23.578 -27.561  0.00  0.00      PROA H  
ATOM   1336  N   THR P  81      32.889  22.203 -20.235  0.00  0.00      PROA N  
ATOM   1337  CA  THR P  81      31.522  21.985 -19.789  0.00  0.00      PROA C  
ATOM   1338  C   THR P  81      31.428  21.762 -18.308  0.00  0.00      PROA C  
ATOM   1339  O   THR P  81      31.053  22.704 -17.613  0.00  0.00      PROA O  
ATOM   1340  CB  THR P  81      30.893  20.834 -20.530  0.00  0.00      PROA C  
ATOM   1341  CG2 THR P  81      30.693  21.185 -21.964  0.00  0.00      PROA C  
ATOM   1342  OG1 THR P  81      31.801  19.699 -20.545  0.00  0.00      PROA O  
ATOM   1343  HN  THR P  81      33.499  21.416 -20.194  0.00  0.00      PROA H  
ATOM   1344  HA  THR P  81      30.887  22.849 -19.913  0.00  0.00      PROA H  
ATOM   1345  HB  THR P  81      29.961  20.463 -20.053  0.00  0.00      PROA H  
ATOM   1346  HG1 THR P  81      32.533  19.979 -21.099  0.00  0.00      PROA H  
ATOM   1347 HG21 THR P  81      30.303  20.374 -22.615  0.00  0.00      PROA H  
ATOM   1348 HG22 THR P  81      31.658  21.410 -22.467  0.00  0.00      PROA H  
ATOM   1349 HG23 THR P  81      30.070  22.105 -22.011  0.00  0.00      PROA H  
ATOM   1350  N   TRP P  82      31.660  20.520 -17.813  0.00  0.00      PROA N  
ATOM   1351  CA  TRP P  82      31.202  19.864 -16.648  0.00  0.00      PROA C  
ATOM   1352  C   TRP P  82      32.395  19.767 -15.608  0.00  0.00      PROA C  
ATOM   1353  O   TRP P  82      32.112  19.428 -14.469  0.00  0.00      PROA O  
ATOM   1354  CB  TRP P  82      30.655  18.468 -17.018  0.00  0.00      PROA C  
ATOM   1355  CG  TRP P  82      29.369  18.289 -17.762  0.00  0.00      PROA C  
ATOM   1356  CD1 TRP P  82      29.325  17.828 -19.066  0.00  0.00      PROA C  
ATOM   1357  CD2 TRP P  82      27.998  18.648 -17.404  0.00  0.00      PROA C  
ATOM   1358  CE2 TRP P  82      27.207  18.304 -18.517  0.00  0.00      PROA C  
ATOM   1359  CE3 TRP P  82      27.405  19.227 -16.294  0.00  0.00      PROA C  
ATOM   1360  NE1 TRP P  82      28.032  17.897 -19.523  0.00  0.00      PROA N  
ATOM   1361  CZ2 TRP P  82      25.845  18.519 -18.545  0.00  0.00      PROA C  
ATOM   1362  CZ3 TRP P  82      25.997  19.387 -16.239  0.00  0.00      PROA C  
ATOM   1363  CH2 TRP P  82      25.247  19.095 -17.414  0.00  0.00      PROA C  
ATOM   1364  HN  TRP P  82      32.131  19.943 -18.477  0.00  0.00      PROA H  
ATOM   1365  HA  TRP P  82      30.382  20.361 -16.151  0.00  0.00      PROA H  
ATOM   1366  HB1 TRP P  82      30.555  17.940 -16.046  0.00  0.00      PROA H  
ATOM   1367  HB2 TRP P  82      31.482  17.974 -17.574  0.00  0.00      PROA H  
ATOM   1368  HD1 TRP P  82      30.210  17.498 -19.589  0.00  0.00      PROA H  
ATOM   1369  HE1 TRP P  82      27.621  17.286 -20.164  0.00  0.00      PROA H  
ATOM   1370  HE3 TRP P  82      27.964  19.538 -15.424  0.00  0.00      PROA H  
ATOM   1371  HZ2 TRP P  82      25.245  18.272 -19.408  0.00  0.00      PROA H  
ATOM   1372  HZ3 TRP P  82      25.442  19.918 -15.479  0.00  0.00      PROA H  
ATOM   1373  HH2 TRP P  82      24.179  19.248 -17.453  0.00  0.00      PROA H  
ATOM   1374  N   PHE P  83      33.615  20.028 -15.921  0.00  0.00      PROA N  
ATOM   1375  CA  PHE P  83      34.630  19.863 -14.949  0.00  0.00      PROA C  
ATOM   1376  C   PHE P  83      34.562  20.639 -13.615  0.00  0.00      PROA C  
ATOM   1377  O   PHE P  83      34.779  20.096 -12.531  0.00  0.00      PROA O  
ATOM   1378  CB  PHE P  83      35.993  20.135 -15.618  0.00  0.00      PROA C  
ATOM   1379  CG  PHE P  83      37.194  20.178 -14.702  0.00  0.00      PROA C  
ATOM   1380  CD1 PHE P  83      37.622  19.003 -14.045  0.00  0.00      PROA C  
ATOM   1381  CD2 PHE P  83      37.919  21.334 -14.601  0.00  0.00      PROA C  
ATOM   1382  CE1 PHE P  83      38.805  19.059 -13.345  0.00  0.00      PROA C  
ATOM   1383  CE2 PHE P  83      39.186  21.319 -13.943  0.00  0.00      PROA C  
ATOM   1384  CZ  PHE P  83      39.577  20.179 -13.264  0.00  0.00      PROA C  
ATOM   1385  HN  PHE P  83      33.914  20.509 -16.741  0.00  0.00      PROA H  
ATOM   1386  HA  PHE P  83      34.704  18.829 -14.648  0.00  0.00      PROA H  
ATOM   1387  HB1 PHE P  83      35.885  21.052 -16.235  0.00  0.00      PROA H  
ATOM   1388  HB2 PHE P  83      36.272  19.380 -16.385  0.00  0.00      PROA H  
ATOM   1389  HD1 PHE P  83      37.132  18.041 -14.073  0.00  0.00      PROA H  
ATOM   1390  HD2 PHE P  83      37.510  22.227 -15.052  0.00  0.00      PROA H  
ATOM   1391  HE1 PHE P  83      39.200  18.192 -12.837  0.00  0.00      PROA H  
ATOM   1392  HE2 PHE P  83      39.686  22.264 -13.803  0.00  0.00      PROA H  
ATOM   1393  HZ  PHE P  83      40.449  20.151 -12.628  0.00  0.00      PROA H  
ATOM   1394  N   VAL P  84      34.213  21.972 -13.704  0.00  0.00      PROA N  
ATOM   1395  CA  VAL P  84      34.160  22.803 -12.557  0.00  0.00      PROA C  
ATOM   1396  C   VAL P  84      33.225  22.356 -11.470  0.00  0.00      PROA C  
ATOM   1397  O   VAL P  84      33.522  22.486 -10.285  0.00  0.00      PROA O  
ATOM   1398  CB  VAL P  84      34.010  24.353 -12.944  0.00  0.00      PROA C  
ATOM   1399  CG1 VAL P  84      32.592  24.561 -13.541  0.00  0.00      PROA C  
ATOM   1400  CG2 VAL P  84      34.083  25.248 -11.637  0.00  0.00      PROA C  
ATOM   1401  HN  VAL P  84      34.088  22.409 -14.591  0.00  0.00      PROA H  
ATOM   1402  HA  VAL P  84      35.128  22.814 -12.077  0.00  0.00      PROA H  
ATOM   1403  HB  VAL P  84      34.806  24.507 -13.704  0.00  0.00      PROA H  
ATOM   1404 HG11 VAL P  84      31.754  24.648 -12.816  0.00  0.00      PROA H  
ATOM   1405 HG12 VAL P  84      32.318  23.760 -14.260  0.00  0.00      PROA H  
ATOM   1406 HG13 VAL P  84      32.679  25.586 -13.961  0.00  0.00      PROA H  
ATOM   1407 HG21 VAL P  84      34.089  26.338 -11.851  0.00  0.00      PROA H  
ATOM   1408 HG22 VAL P  84      35.088  25.004 -11.233  0.00  0.00      PROA H  
ATOM   1409 HG23 VAL P  84      33.235  24.882 -11.020  0.00  0.00      PROA H  
ATOM   1410  N   ILE P  85      32.127  21.684 -11.839  0.00  0.00      PROA N  
ATOM   1411  CA  ILE P  85      31.142  21.196 -10.898  0.00  0.00      PROA C  
ATOM   1412  C   ILE P  85      31.654  19.953 -10.019  0.00  0.00      PROA C  
ATOM   1413  O   ILE P  85      31.660  19.853  -8.808  0.00  0.00      PROA O  
ATOM   1414  CB  ILE P  85      29.754  20.909 -11.617  0.00  0.00      PROA C  
ATOM   1415  CG1 ILE P  85      29.389  22.059 -12.544  0.00  0.00      PROA C  
ATOM   1416  CG2 ILE P  85      28.670  20.551 -10.597  0.00  0.00      PROA C  
ATOM   1417  CD  ILE P  85      29.739  21.894 -14.005  0.00  0.00      PROA C  
ATOM   1418  HN  ILE P  85      31.917  21.608 -12.811  0.00  0.00      PROA H  
ATOM   1419  HA  ILE P  85      31.017  21.852 -10.049  0.00  0.00      PROA H  
ATOM   1420  HB  ILE P  85      29.874  20.018 -12.269  0.00  0.00      PROA H  
ATOM   1421 HG11 ILE P  85      29.797  23.027 -12.183  0.00  0.00      PROA H  
ATOM   1422 HG12 ILE P  85      28.287  22.085 -12.408  0.00  0.00      PROA H  
ATOM   1423 HG21 ILE P  85      29.148  19.870  -9.860  0.00  0.00      PROA H  
ATOM   1424 HG22 ILE P  85      27.856  19.952 -11.060  0.00  0.00      PROA H  
ATOM   1425 HG23 ILE P  85      28.248  21.488 -10.177  0.00  0.00      PROA H  
ATOM   1426  HD1 ILE P  85      30.829  21.914 -14.218  0.00  0.00      PROA H  
ATOM   1427  HD2 ILE P  85      29.314  22.655 -14.694  0.00  0.00      PROA H  
ATOM   1428  HD3 ILE P  85      29.413  20.886 -14.338  0.00  0.00      PROA H  
ATOM   1429  N   ASP P  86      32.298  19.043 -10.754  0.00  0.00      PROA N  
ATOM   1430  CA  ASP P  86      32.885  17.860 -10.253  0.00  0.00      PROA C  
ATOM   1431  C   ASP P  86      34.051  18.121  -9.206  0.00  0.00      PROA C  
ATOM   1432  O   ASP P  86      33.998  17.591  -8.132  0.00  0.00      PROA O  
ATOM   1433  CB  ASP P  86      33.359  16.945 -11.387  0.00  0.00      PROA C  
ATOM   1434  CG  ASP P  86      32.199  16.460 -12.257  0.00  0.00      PROA C  
ATOM   1435  OD1 ASP P  86      30.986  16.645 -11.933  0.00  0.00      PROA O  
ATOM   1436  OD2 ASP P  86      32.449  15.642 -13.170  0.00  0.00      PROA O1-
ATOM   1437  HN  ASP P  86      32.530  19.358 -11.671  0.00  0.00      PROA H  
ATOM   1438  HA  ASP P  86      32.111  17.436  -9.630  0.00  0.00      PROA H  
ATOM   1439  HB1 ASP P  86      33.895  16.089 -10.924  0.00  0.00      PROA H  
ATOM   1440  HB2 ASP P  86      34.138  17.303 -12.094  0.00  0.00      PROA H  
ATOM   1441  N   LEU P  87      35.034  18.993  -9.592  0.00  0.00      PROA N  
ATOM   1442  CA  LEU P  87      36.083  19.480  -8.792  0.00  0.00      PROA C  
ATOM   1443  C   LEU P  87      35.644  20.356  -7.604  0.00  0.00      PROA C  
ATOM   1444  O   LEU P  87      36.152  20.154  -6.487  0.00  0.00      PROA O  
ATOM   1445  CB  LEU P  87      37.218  20.197  -9.656  0.00  0.00      PROA C  
ATOM   1446  CG  LEU P  87      38.379  20.838  -8.841  0.00  0.00      PROA C  
ATOM   1447  CD1 LEU P  87      38.905  19.705  -7.984  0.00  0.00      PROA C  
ATOM   1448  CD2 LEU P  87      39.486  21.233  -9.874  0.00  0.00      PROA C  
ATOM   1449  HN  LEU P  87      35.141  19.297 -10.537  0.00  0.00      PROA H  
ATOM   1450  HA  LEU P  87      36.480  18.568  -8.372  0.00  0.00      PROA H  
ATOM   1451  HB1 LEU P  87      36.843  21.019 -10.302  0.00  0.00      PROA H  
ATOM   1452  HB2 LEU P  87      37.661  19.481 -10.382  0.00  0.00      PROA H  
ATOM   1453  HG  LEU P  87      38.109  21.799  -8.354  0.00  0.00      PROA H  
ATOM   1454 HD11 LEU P  87      39.855  19.938  -7.457  0.00  0.00      PROA H  
ATOM   1455 HD12 LEU P  87      38.974  18.827  -8.660  0.00  0.00      PROA H  
ATOM   1456 HD13 LEU P  87      38.259  19.503  -7.103  0.00  0.00      PROA H  
ATOM   1457 HD21 LEU P  87      39.095  21.860 -10.703  0.00  0.00      PROA H  
ATOM   1458 HD22 LEU P  87      39.867  20.290 -10.320  0.00  0.00      PROA H  
ATOM   1459 HD23 LEU P  87      40.303  21.818  -9.399  0.00  0.00      PROA H  
ATOM   1460  N   LEU P  88      34.678  21.325  -7.743  0.00  0.00      PROA N  
ATOM   1461  CA  LEU P  88      34.217  22.193  -6.694  0.00  0.00      PROA C  
ATOM   1462  C   LEU P  88      33.797  21.468  -5.466  0.00  0.00      PROA C  
ATOM   1463  O   LEU P  88      34.006  21.867  -4.314  0.00  0.00      PROA O  
ATOM   1464  CB  LEU P  88      33.264  23.282  -7.117  0.00  0.00      PROA C  
ATOM   1465  CG  LEU P  88      32.469  24.053  -6.101  0.00  0.00      PROA C  
ATOM   1466  CD1 LEU P  88      33.245  25.090  -5.274  0.00  0.00      PROA C  
ATOM   1467  CD2 LEU P  88      31.231  24.653  -6.838  0.00  0.00      PROA C  
ATOM   1468  HN  LEU P  88      34.286  21.448  -8.651  0.00  0.00      PROA H  
ATOM   1469  HA  LEU P  88      35.091  22.695  -6.305  0.00  0.00      PROA H  
ATOM   1470  HB1 LEU P  88      32.516  22.879  -7.834  0.00  0.00      PROA H  
ATOM   1471  HB2 LEU P  88      33.853  24.043  -7.672  0.00  0.00      PROA H  
ATOM   1472  HG  LEU P  88      31.996  23.333  -5.398  0.00  0.00      PROA H  
ATOM   1473 HD11 LEU P  88      32.545  25.595  -4.573  0.00  0.00      PROA H  
ATOM   1474 HD12 LEU P  88      33.666  25.880  -5.932  0.00  0.00      PROA H  
ATOM   1475 HD13 LEU P  88      34.077  24.567  -4.756  0.00  0.00      PROA H  
ATOM   1476 HD21 LEU P  88      30.608  23.864  -7.312  0.00  0.00      PROA H  
ATOM   1477 HD22 LEU P  88      31.664  25.311  -7.621  0.00  0.00      PROA H  
ATOM   1478 HD23 LEU P  88      30.512  25.208  -6.198  0.00  0.00      PROA H  
ATOM   1479  N   SER P  89      33.146  20.319  -5.703  0.00  0.00      PROA N  
ATOM   1480  CA  SER P  89      32.579  19.428  -4.738  0.00  0.00      PROA C  
ATOM   1481  C   SER P  89      33.468  18.291  -4.335  0.00  0.00      PROA C  
ATOM   1482  O   SER P  89      32.965  17.420  -3.675  0.00  0.00      PROA O  
ATOM   1483  CB  SER P  89      31.229  18.948  -5.274  0.00  0.00      PROA C  
ATOM   1484  OG  SER P  89      31.299  18.204  -6.536  0.00  0.00      PROA O  
ATOM   1485  HN  SER P  89      33.002  20.209  -6.682  0.00  0.00      PROA H  
ATOM   1486  HA  SER P  89      32.349  19.973  -3.836  0.00  0.00      PROA H  
ATOM   1487  HB1 SER P  89      30.604  19.838  -5.504  0.00  0.00      PROA H  
ATOM   1488  HB2 SER P  89      30.714  18.206  -4.626  0.00  0.00      PROA H  
ATOM   1489  HG1 SER P  89      31.412  18.789  -7.289  0.00  0.00      PROA H  
ATOM   1490  N   CYS P  90      34.743  18.303  -4.624  0.00  0.00      PROA N  
ATOM   1491  CA  CYS P  90      35.664  17.283  -4.293  0.00  0.00      PROA C  
ATOM   1492  C   CYS P  90      36.952  17.953  -3.689  0.00  0.00      PROA C  
ATOM   1493  O   CYS P  90      37.970  17.254  -3.521  0.00  0.00      PROA O  
ATOM   1494  CB  CYS P  90      35.953  16.559  -5.652  0.00  0.00      PROA C  
ATOM   1495  SG  CYS P  90      36.826  14.975  -5.584  0.00  0.00      PROA S  
ATOM   1496  HN  CYS P  90      35.120  19.025  -5.201  0.00  0.00      PROA H  
ATOM   1497  HA  CYS P  90      35.189  16.652  -3.557  0.00  0.00      PROA H  
ATOM   1498  HB1 CYS P  90      36.616  17.264  -6.197  0.00  0.00      PROA H  
ATOM   1499  HB2 CYS P  90      34.965  16.451  -6.150  0.00  0.00      PROA H  
ATOM   1500  HG1 CYS P  90      37.679  15.440  -4.683  0.00  0.00      PROA H  
ATOM   1501  N   LEU P  91      37.099  19.231  -3.349  0.00  0.00      PROA N  
ATOM   1502  CA  LEU P  91      38.334  19.770  -2.685  0.00  0.00      PROA C  
ATOM   1503  C   LEU P  91      38.536  19.305  -1.231  0.00  0.00      PROA C  
ATOM   1504  O   LEU P  91      37.548  18.819  -0.667  0.00  0.00      PROA O  
ATOM   1505  CB  LEU P  91      38.334  21.221  -2.785  0.00  0.00      PROA C  
ATOM   1506  CG  LEU P  91      38.243  21.779  -4.289  0.00  0.00      PROA C  
ATOM   1507  CD1 LEU P  91      38.015  23.291  -4.244  0.00  0.00      PROA C  
ATOM   1508  CD2 LEU P  91      39.609  21.605  -4.982  0.00  0.00      PROA C  
ATOM   1509  HN  LEU P  91      36.300  19.812  -3.485  0.00  0.00      PROA H  
ATOM   1510  HA  LEU P  91      39.171  19.364  -3.233  0.00  0.00      PROA H  
ATOM   1511  HB1 LEU P  91      39.172  21.599  -2.160  0.00  0.00      PROA H  
ATOM   1512  HB2 LEU P  91      37.406  21.620  -2.325  0.00  0.00      PROA H  
ATOM   1513  HG  LEU P  91      37.352  21.350  -4.796  0.00  0.00      PROA H  
ATOM   1514 HD11 LEU P  91      38.056  23.667  -5.289  0.00  0.00      PROA H  
ATOM   1515 HD12 LEU P  91      38.907  23.737  -3.755  0.00  0.00      PROA H  
ATOM   1516 HD13 LEU P  91      37.037  23.559  -3.791  0.00  0.00      PROA H  
ATOM   1517 HD21 LEU P  91      39.838  20.542  -5.210  0.00  0.00      PROA H  
ATOM   1518 HD22 LEU P  91      40.421  21.926  -4.294  0.00  0.00      PROA H  
ATOM   1519 HD23 LEU P  91      39.534  22.171  -5.936  0.00  0.00      PROA H  
ATOM   1520  N   PRO P  92      39.675  19.341  -0.516  0.00  0.00      PROA N  
ATOM   1521  CA  PRO P  92      39.836  18.778   0.872  0.00  0.00      PROA C  
ATOM   1522  C   PRO P  92      39.434  19.915   1.756  0.00  0.00      PROA C  
ATOM   1523  O   PRO P  92      40.337  20.739   2.095  0.00  0.00      PROA O  
ATOM   1524  CB  PRO P  92      41.296  18.265   0.942  0.00  0.00      PROA C  
ATOM   1525  CG  PRO P  92      42.063  19.094  -0.148  0.00  0.00      PROA C  
ATOM   1526  CD  PRO P  92      40.978  19.431  -1.140  0.00  0.00      PROA C  
ATOM   1527  HA  PRO P  92      39.226  17.913   1.088  0.00  0.00      PROA H  
ATOM   1528  HB1 PRO P  92      41.173  17.183   0.721  0.00  0.00      PROA H  
ATOM   1529  HB2 PRO P  92      41.830  18.317   1.916  0.00  0.00      PROA H  
ATOM   1530  HG1 PRO P  92      42.257  20.104   0.272  0.00  0.00      PROA H  
ATOM   1531  HG2 PRO P  92      42.992  18.711  -0.622  0.00  0.00      PROA H  
ATOM   1532  HD1 PRO P  92      41.120  20.441  -1.583  0.00  0.00      PROA H  
ATOM   1533  HD2 PRO P  92      41.045  18.812  -2.060  0.00  0.00      PROA H  
ATOM   1534  N   TYR P  93      38.196  20.085   2.177  0.00  0.00      PROA N  
ATOM   1535  CA  TYR P  93      37.745  21.297   2.906  0.00  0.00      PROA C  
ATOM   1536  C   TYR P  93      38.399  21.644   4.279  0.00  0.00      PROA C  
ATOM   1537  O   TYR P  93      38.560  22.800   4.657  0.00  0.00      PROA O  
ATOM   1538  CB  TYR P  93      36.214  21.396   3.118  0.00  0.00      PROA C  
ATOM   1539  CG  TYR P  93      35.541  21.138   1.750  0.00  0.00      PROA C  
ATOM   1540  CD1 TYR P  93      35.789  21.812   0.584  0.00  0.00      PROA C  
ATOM   1541  CD2 TYR P  93      34.484  20.207   1.749  0.00  0.00      PROA C  
ATOM   1542  CE1 TYR P  93      35.017  21.704  -0.630  0.00  0.00      PROA C  
ATOM   1543  CE2 TYR P  93      33.719  20.050   0.573  0.00  0.00      PROA C  
ATOM   1544  CZ  TYR P  93      33.932  20.847  -0.576  0.00  0.00      PROA C  
ATOM   1545  OH  TYR P  93      33.068  20.672  -1.683  0.00  0.00      PROA O  
ATOM   1546  HN  TYR P  93      37.541  19.338   2.090  0.00  0.00      PROA H  
ATOM   1547  HA  TYR P  93      37.907  22.086   2.187  0.00  0.00      PROA H  
ATOM   1548  HB1 TYR P  93      35.841  22.338   3.576  0.00  0.00      PROA H  
ATOM   1549  HB2 TYR P  93      35.952  20.585   3.830  0.00  0.00      PROA H  
ATOM   1550  HD1 TYR P  93      36.594  22.531   0.533  0.00  0.00      PROA H  
ATOM   1551  HD2 TYR P  93      34.164  19.610   2.591  0.00  0.00      PROA H  
ATOM   1552  HE1 TYR P  93      35.190  22.375  -1.457  0.00  0.00      PROA H  
ATOM   1553  HE2 TYR P  93      32.859  19.406   0.458  0.00  0.00      PROA H  
ATOM   1554  HH  TYR P  93      33.541  21.117  -2.391  0.00  0.00      PROA H  
ATOM   1555  N   ASP P  94      38.780  20.690   5.075  0.00  0.00      PROA N  
ATOM   1556  CA  ASP P  94      39.625  20.770   6.265  0.00  0.00      PROA C  
ATOM   1557  C   ASP P  94      40.831  21.619   6.217  0.00  0.00      PROA C  
ATOM   1558  O   ASP P  94      41.348  22.019   7.275  0.00  0.00      PROA O  
ATOM   1559  CB  ASP P  94      40.059  19.354   6.634  0.00  0.00      PROA C  
ATOM   1560  CG  ASP P  94      38.944  18.313   6.747  0.00  0.00      PROA C  
ATOM   1561  OD1 ASP P  94      38.883  17.598   7.751  0.00  0.00      PROA O  
ATOM   1562  OD2 ASP P  94      38.314  18.067   5.654  0.00  0.00      PROA O1-
ATOM   1563  HN  ASP P  94      38.772  19.711   4.887  0.00  0.00      PROA H  
ATOM   1564  HA  ASP P  94      38.961  21.152   7.026  0.00  0.00      PROA H  
ATOM   1565  HB1 ASP P  94      40.553  19.443   7.626  0.00  0.00      PROA H  
ATOM   1566  HB2 ASP P  94      40.844  18.903   5.991  0.00  0.00      PROA H  
ATOM   1567  N   VAL P  95      41.396  21.944   5.054  0.00  0.00      PROA N  
ATOM   1568  CA  VAL P  95      42.418  22.977   5.000  0.00  0.00      PROA C  
ATOM   1569  C   VAL P  95      41.844  24.370   5.286  0.00  0.00      PROA C  
ATOM   1570  O   VAL P  95      42.564  25.220   5.735  0.00  0.00      PROA O  
ATOM   1571  CB  VAL P  95      43.143  22.822   3.630  0.00  0.00      PROA C  
ATOM   1572  CG1 VAL P  95      42.361  23.396   2.469  0.00  0.00      PROA C  
ATOM   1573  CG2 VAL P  95      44.501  23.539   3.821  0.00  0.00      PROA C  
ATOM   1574  HN  VAL P  95      41.213  21.427   4.221  0.00  0.00      PROA H  
ATOM   1575  HA  VAL P  95      43.085  22.796   5.830  0.00  0.00      PROA H  
ATOM   1576  HB  VAL P  95      43.384  21.744   3.519  0.00  0.00      PROA H  
ATOM   1577 HG11 VAL P  95      42.835  23.139   1.499  0.00  0.00      PROA H  
ATOM   1578 HG12 VAL P  95      42.389  24.504   2.537  0.00  0.00      PROA H  
ATOM   1579 HG13 VAL P  95      41.338  23.007   2.276  0.00  0.00      PROA H  
ATOM   1580 HG21 VAL P  95      45.104  23.508   2.888  0.00  0.00      PROA H  
ATOM   1581 HG22 VAL P  95      45.121  23.092   4.627  0.00  0.00      PROA H  
ATOM   1582 HG23 VAL P  95      44.469  24.604   4.135  0.00  0.00      PROA H  
ATOM   1583  N   ILE P  96      40.581  24.683   5.061  0.00  0.00      PROA N  
ATOM   1584  CA  ILE P  96      40.041  26.030   5.255  0.00  0.00      PROA C  
ATOM   1585  C   ILE P  96      39.949  26.442   6.722  0.00  0.00      PROA C  
ATOM   1586  O   ILE P  96      39.839  27.688   7.006  0.00  0.00      PROA O  
ATOM   1587  CB  ILE P  96      38.664  26.067   4.604  0.00  0.00      PROA C  
ATOM   1588  CG1 ILE P  96      38.727  25.993   3.050  0.00  0.00      PROA C  
ATOM   1589  CG2 ILE P  96      37.764  27.327   4.895  0.00  0.00      PROA C  
ATOM   1590  CD  ILE P  96      39.520  27.089   2.386  0.00  0.00      PROA C  
ATOM   1591  HN  ILE P  96      39.955  23.975   4.743  0.00  0.00      PROA H  
ATOM   1592  HA  ILE P  96      40.661  26.738   4.724  0.00  0.00      PROA H  
ATOM   1593  HB  ILE P  96      38.087  25.190   4.967  0.00  0.00      PROA H  
ATOM   1594 HG11 ILE P  96      37.673  25.985   2.697  0.00  0.00      PROA H  
ATOM   1595 HG12 ILE P  96      39.201  25.045   2.719  0.00  0.00      PROA H  
ATOM   1596 HG21 ILE P  96      37.154  27.256   5.821  0.00  0.00      PROA H  
ATOM   1597 HG22 ILE P  96      37.070  27.451   4.036  0.00  0.00      PROA H  
ATOM   1598 HG23 ILE P  96      38.439  28.201   5.014  0.00  0.00      PROA H  
ATOM   1599  HD1 ILE P  96      40.592  27.119   2.676  0.00  0.00      PROA H  
ATOM   1600  HD2 ILE P  96      39.001  28.042   2.627  0.00  0.00      PROA H  
ATOM   1601  HD3 ILE P  96      39.451  26.960   1.285  0.00  0.00      PROA H  
ATOM   1602  N   ASN P  97      40.082  25.505   7.611  0.00  0.00      PROA N  
ATOM   1603  CA  ASN P  97      39.951  25.635   9.046  0.00  0.00      PROA C  
ATOM   1604  C   ASN P  97      41.114  26.389   9.703  0.00  0.00      PROA C  
ATOM   1605  O   ASN P  97      41.058  26.736  10.877  0.00  0.00      PROA O  
ATOM   1606  CB  ASN P  97      39.677  24.238   9.703  0.00  0.00      PROA C  
ATOM   1607  CG  ASN P  97      38.417  23.562   9.190  0.00  0.00      PROA C  
ATOM   1608  ND2 ASN P  97      38.304  22.240   9.437  0.00  0.00      PROA N  
ATOM   1609  OD1 ASN P  97      37.511  24.198   8.625  0.00  0.00      PROA O  
ATOM   1610  HN  ASN P  97      40.294  24.600   7.250  0.00  0.00      PROA H  
ATOM   1611  HA  ASN P  97      39.160  26.350   9.216  0.00  0.00      PROA H  
ATOM   1612  HB1 ASN P  97      39.427  24.322  10.782  0.00  0.00      PROA H  
ATOM   1613  HB2 ASN P  97      40.580  23.594   9.637  0.00  0.00      PROA H  
ATOM   1614 HD21 ASN P  97      38.939  21.759  10.041  0.00  0.00      PROA H  
ATOM   1615 HD22 ASN P  97      37.555  21.822   8.921  0.00  0.00      PROA H  
ATOM   1616  N   ALA P  98      42.139  26.672   8.934  0.00  0.00      PROA N  
ATOM   1617  CA  ALA P  98      43.314  27.327   9.407  0.00  0.00      PROA C  
ATOM   1618  C   ALA P  98      43.049  28.811   9.774  0.00  0.00      PROA C  
ATOM   1619  O   ALA P  98      43.650  29.332  10.705  0.00  0.00      PROA O  
ATOM   1620  CB  ALA P  98      44.366  27.066   8.284  0.00  0.00      PROA C  
ATOM   1621  HN  ALA P  98      42.259  26.077   8.143  0.00  0.00      PROA H  
ATOM   1622  HA  ALA P  98      43.513  26.834  10.347  0.00  0.00      PROA H  
ATOM   1623  HB1 ALA P  98      43.976  27.407   7.302  0.00  0.00      PROA H  
ATOM   1624  HB2 ALA P  98      44.572  25.975   8.246  0.00  0.00      PROA H  
ATOM   1625  HB3 ALA P  98      45.293  27.659   8.434  0.00  0.00      PROA H  
ATOM   1626  N   PHE P  99      42.192  29.525   9.009  0.00  0.00      PROA N  
ATOM   1627  CA  PHE P  99      41.892  31.009   9.236  0.00  0.00      PROA C  
ATOM   1628  C   PHE P  99      41.358  31.487  10.635  0.00  0.00      PROA C  
ATOM   1629  O   PHE P  99      40.576  30.841  11.371  0.00  0.00      PROA O  
ATOM   1630  CB  PHE P  99      41.094  31.569   8.056  0.00  0.00      PROA C  
ATOM   1631  CG  PHE P  99      41.812  31.409   6.748  0.00  0.00      PROA C  
ATOM   1632  CD1 PHE P  99      42.763  32.410   6.278  0.00  0.00      PROA C  
ATOM   1633  CD2 PHE P  99      41.447  30.445   5.812  0.00  0.00      PROA C  
ATOM   1634  CE1 PHE P  99      43.315  32.384   5.028  0.00  0.00      PROA C  
ATOM   1635  CE2 PHE P  99      42.052  30.382   4.521  0.00  0.00      PROA C  
ATOM   1636  CZ  PHE P  99      42.938  31.377   4.138  0.00  0.00      PROA C  
ATOM   1637  HN  PHE P  99      41.698  29.098   8.256  0.00  0.00      PROA H  
ATOM   1638  HA  PHE P  99      42.846  31.510   9.168  0.00  0.00      PROA H  
ATOM   1639  HB1 PHE P  99      40.968  32.664   8.190  0.00  0.00      PROA H  
ATOM   1640  HB2 PHE P  99      40.120  31.055   7.909  0.00  0.00      PROA H  
ATOM   1641  HD1 PHE P  99      42.999  33.231   6.940  0.00  0.00      PROA H  
ATOM   1642  HD2 PHE P  99      40.634  29.777   6.053  0.00  0.00      PROA H  
ATOM   1643  HE1 PHE P  99      44.002  33.118   4.636  0.00  0.00      PROA H  
ATOM   1644  HE2 PHE P  99      41.806  29.657   3.759  0.00  0.00      PROA H  
ATOM   1645  HZ  PHE P  99      43.479  31.450   3.206  0.00  0.00      PROA H  
ATOM   1646  N   GLU P 100      41.797  32.713  11.162  0.00  0.00      PROA N  
ATOM   1647  CA  GLU P 100      41.540  33.238  12.532  0.00  0.00      PROA C  
ATOM   1648  C   GLU P 100      40.222  33.956  12.713  0.00  0.00      PROA C  
ATOM   1649  O   GLU P 100      39.966  34.640  13.726  0.00  0.00      PROA O  
ATOM   1650  CB  GLU P 100      42.718  34.271  12.760  0.00  0.00      PROA C  
ATOM   1651  CG  GLU P 100      44.062  33.565  12.979  0.00  0.00      PROA C  
ATOM   1652  CD  GLU P 100      45.143  34.500  13.532  0.00  0.00      PROA C  
ATOM   1653  OE1 GLU P 100      45.884  34.154  14.479  0.00  0.00      PROA O  
ATOM   1654  OE2 GLU P 100      45.268  35.598  12.913  0.00  0.00      PROA O1-
ATOM   1655  HN  GLU P 100      42.460  33.231  10.626  0.00  0.00      PROA H  
ATOM   1656  HA  GLU P 100      41.713  32.369  13.149  0.00  0.00      PROA H  
ATOM   1657  HB1 GLU P 100      42.638  34.888  13.681  0.00  0.00      PROA H  
ATOM   1658  HB2 GLU P 100      42.835  35.049  11.975  0.00  0.00      PROA H  
ATOM   1659  HG1 GLU P 100      44.440  33.285  11.972  0.00  0.00      PROA H  
ATOM   1660  HG2 GLU P 100      44.013  32.670  13.635  0.00  0.00      PROA H  
ATOM   1661  N   ASN P 101      39.297  33.882  11.733  0.00  0.00      PROA N  
ATOM   1662  CA  ASN P 101      37.939  34.379  11.866  0.00  0.00      PROA C  
ATOM   1663  C   ASN P 101      37.219  33.873  13.138  0.00  0.00      PROA C  
ATOM   1664  O   ASN P 101      37.626  32.938  13.829  0.00  0.00      PROA O  
ATOM   1665  CB  ASN P 101      37.153  33.856  10.691  0.00  0.00      PROA C  
ATOM   1666  CG  ASN P 101      37.721  34.238   9.358  0.00  0.00      PROA C  
ATOM   1667  ND2 ASN P 101      37.492  35.464   8.816  0.00  0.00      PROA N  
ATOM   1668  OD1 ASN P 101      38.523  33.434   8.794  0.00  0.00      PROA O  
ATOM   1669  HN  ASN P 101      39.473  33.359  10.903  0.00  0.00      PROA H  
ATOM   1670  HA  ASN P 101      37.915  35.458  11.873  0.00  0.00      PROA H  
ATOM   1671  HB1 ASN P 101      36.121  34.245  10.818  0.00  0.00      PROA H  
ATOM   1672  HB2 ASN P 101      37.146  32.751  10.568  0.00  0.00      PROA H  
ATOM   1673 HD21 ASN P 101      37.974  35.687   7.970  0.00  0.00      PROA H  
ATOM   1674 HD22 ASN P 101      36.774  36.053   9.186  0.00  0.00      PROA H  
ATOM   1675  N   VAL P 102      36.031  34.428  13.431  0.00  0.00      PROA N  
ATOM   1676  CA  VAL P 102      35.188  34.016  14.617  0.00  0.00      PROA C  
ATOM   1677  C   VAL P 102      34.714  32.632  14.448  0.00  0.00      PROA C  
ATOM   1678  O   VAL P 102      34.307  32.292  13.377  0.00  0.00      PROA O  
ATOM   1679  CB  VAL P 102      33.989  34.975  14.824  0.00  0.00      PROA C  
ATOM   1680  CG1 VAL P 102      34.546  36.293  15.295  0.00  0.00      PROA C  
ATOM   1681  CG2 VAL P 102      33.204  35.029  13.536  0.00  0.00      PROA C  
ATOM   1682  HN  VAL P 102      35.756  35.257  12.949  0.00  0.00      PROA H  
ATOM   1683  HA  VAL P 102      35.706  33.990  15.565  0.00  0.00      PROA H  
ATOM   1684  HB  VAL P 102      33.248  34.656  15.587  0.00  0.00      PROA H  
ATOM   1685 HG11 VAL P 102      33.760  36.954  15.718  0.00  0.00      PROA H  
ATOM   1686 HG12 VAL P 102      34.994  36.895  14.475  0.00  0.00      PROA H  
ATOM   1687 HG13 VAL P 102      35.329  36.191  16.078  0.00  0.00      PROA H  
ATOM   1688 HG21 VAL P 102      32.362  35.744  13.659  0.00  0.00      PROA H  
ATOM   1689 HG22 VAL P 102      32.774  34.043  13.258  0.00  0.00      PROA H  
ATOM   1690 HG23 VAL P 102      33.878  35.294  12.692  0.00  0.00      PROA H  
ATOM   1691  N   ASP P 103      34.652  31.812  15.522  0.00  0.00      PROA N  
ATOM   1692  CA  ASP P 103      34.566  30.345  15.556  0.00  0.00      PROA C  
ATOM   1693  C   ASP P 103      33.283  29.834  14.854  0.00  0.00      PROA C  
ATOM   1694  O   ASP P 103      33.400  28.946  13.999  0.00  0.00      PROA O  
ATOM   1695  CB  ASP P 103      34.451  29.926  17.022  0.00  0.00      PROA C  
ATOM   1696  CG  ASP P 103      35.724  29.951  17.765  0.00  0.00      PROA C  
ATOM   1697  OD1 ASP P 103      35.654  29.555  18.954  0.00  0.00      PROA O  
ATOM   1698  OD2 ASP P 103      36.780  30.409  17.239  0.00  0.00      PROA O1-
ATOM   1699  HN  ASP P 103      34.989  32.214  16.368  0.00  0.00      PROA H  
ATOM   1700  HA  ASP P 103      35.442  29.909  15.100  0.00  0.00      PROA H  
ATOM   1701  HB1 ASP P 103      33.928  28.947  17.054  0.00  0.00      PROA H  
ATOM   1702  HB2 ASP P 103      33.932  30.694  17.634  0.00  0.00      PROA H  
ATOM   1703  N   GLU P 104      32.106  30.457  15.174  0.00  0.00      PROA N  
ATOM   1704  CA  GLU P 104      30.795  30.274  14.600  0.00  0.00      PROA C  
ATOM   1705  C   GLU P 104      30.821  30.351  13.107  0.00  0.00      PROA C  
ATOM   1706  O   GLU P 104      30.496  29.453  12.360  0.00  0.00      PROA O  
ATOM   1707  CB  GLU P 104      29.721  31.101  15.371  0.00  0.00      PROA C  
ATOM   1708  CG  GLU P 104      29.392  30.531  16.763  0.00  0.00      PROA C  
ATOM   1709  CD  GLU P 104      28.772  31.612  17.621  0.00  0.00      PROA C  
ATOM   1710  OE1 GLU P 104      27.619  32.044  17.286  0.00  0.00      PROA O  
ATOM   1711  OE2 GLU P 104      29.422  32.007  18.622  0.00  0.00      PROA O1-
ATOM   1712  HN  GLU P 104      32.153  31.035  15.985  0.00  0.00      PROA H  
ATOM   1713  HA  GLU P 104      30.703  29.222  14.827  0.00  0.00      PROA H  
ATOM   1714  HB1 GLU P 104      28.789  31.312  14.804  0.00  0.00      PROA H  
ATOM   1715  HB2 GLU P 104      30.071  32.156  15.363  0.00  0.00      PROA H  
ATOM   1716  HG1 GLU P 104      30.333  30.261  17.287  0.00  0.00      PROA H  
ATOM   1717  HG2 GLU P 104      28.657  29.703  16.662  0.00  0.00      PROA H  
ATOM   1718  N   GLY P 105      31.167  31.532  12.506  0.00  0.00      PROA N  
ATOM   1719  CA  GLY P 105      31.414  31.675  11.065  0.00  0.00      PROA C  
ATOM   1720  C   GLY P 105      32.284  30.715  10.375  0.00  0.00      PROA C  
ATOM   1721  O   GLY P 105      31.773  29.993   9.518  0.00  0.00      PROA O  
ATOM   1722  HN  GLY P 105      31.346  32.344  13.058  0.00  0.00      PROA H  
ATOM   1723  HA1 GLY P 105      31.828  32.670  10.986  0.00  0.00      PROA H  
ATOM   1724  HA2 GLY P 105      30.435  31.623  10.613  0.00  0.00      PROA H  
ATOM   1725  N   ILE P 106      33.604  30.582  10.813  0.00  0.00      PROA N  
ATOM   1726  CA  ILE P 106      34.492  29.639  10.218  0.00  0.00      PROA C  
ATOM   1727  C   ILE P 106      33.971  28.207  10.317  0.00  0.00      PROA C  
ATOM   1728  O   ILE P 106      34.145  27.368   9.426  0.00  0.00      PROA O  
ATOM   1729  CB  ILE P 106      35.996  29.695  10.629  0.00  0.00      PROA C  
ATOM   1730  CG1 ILE P 106      37.049  28.945   9.851  0.00  0.00      PROA C  
ATOM   1731  CG2 ILE P 106      36.147  29.524  12.118  0.00  0.00      PROA C  
ATOM   1732  CD  ILE P 106      37.203  29.586   8.447  0.00  0.00      PROA C  
ATOM   1733  HN  ILE P 106      34.021  31.224  11.452  0.00  0.00      PROA H  
ATOM   1734  HA  ILE P 106      34.477  29.787   9.148  0.00  0.00      PROA H  
ATOM   1735  HB  ILE P 106      36.207  30.779  10.508  0.00  0.00      PROA H  
ATOM   1736 HG11 ILE P 106      36.892  27.868   9.630  0.00  0.00      PROA H  
ATOM   1737 HG12 ILE P 106      37.993  29.030  10.432  0.00  0.00      PROA H  
ATOM   1738 HG21 ILE P 106      37.214  29.761  12.320  0.00  0.00      PROA H  
ATOM   1739 HG22 ILE P 106      36.109  28.448  12.389  0.00  0.00      PROA H  
ATOM   1740 HG23 ILE P 106      35.407  30.078  12.735  0.00  0.00      PROA H  
ATOM   1741  HD1 ILE P 106      37.266  30.680   8.628  0.00  0.00      PROA H  
ATOM   1742  HD2 ILE P 106      36.281  29.358   7.870  0.00  0.00      PROA H  
ATOM   1743  HD3 ILE P 106      38.150  29.340   7.921  0.00  0.00      PROA H  
ATOM   1744  N   SER P 107      33.313  27.847  11.476  0.00  0.00      PROA N  
ATOM   1745  CA  SER P 107      32.703  26.529  11.608  0.00  0.00      PROA C  
ATOM   1746  C   SER P 107      31.559  26.305  10.658  0.00  0.00      PROA C  
ATOM   1747  O   SER P 107      31.322  25.239  10.076  0.00  0.00      PROA O  
ATOM   1748  CB  SER P 107      32.215  26.323  13.060  0.00  0.00      PROA C  
ATOM   1749  OG  SER P 107      31.560  25.035  13.238  0.00  0.00      PROA O  
ATOM   1750  HN  SER P 107      33.356  28.457  12.264  0.00  0.00      PROA H  
ATOM   1751  HA  SER P 107      33.392  25.718  11.424  0.00  0.00      PROA H  
ATOM   1752  HB1 SER P 107      31.496  27.116  13.355  0.00  0.00      PROA H  
ATOM   1753  HB2 SER P 107      33.096  26.371  13.736  0.00  0.00      PROA H  
ATOM   1754  HG1 SER P 107      32.286  24.411  13.311  0.00  0.00      PROA H  
ATOM   1755  N   SER P 108      30.697  27.294  10.472  0.00  0.00      PROA N  
ATOM   1756  CA  SER P 108      29.578  27.407   9.508  0.00  0.00      PROA C  
ATOM   1757  C   SER P 108      29.918  27.298   8.119  0.00  0.00      PROA C  
ATOM   1758  O   SER P 108      29.236  26.635   7.329  0.00  0.00      PROA O  
ATOM   1759  CB  SER P 108      28.679  28.608   9.580  0.00  0.00      PROA C  
ATOM   1760  OG  SER P 108      28.165  28.724  10.945  0.00  0.00      PROA O  
ATOM   1761  HN  SER P 108      30.782  28.086  11.072  0.00  0.00      PROA H  
ATOM   1762  HA  SER P 108      28.991  26.508   9.626  0.00  0.00      PROA H  
ATOM   1763  HB1 SER P 108      27.803  28.530   8.900  0.00  0.00      PROA H  
ATOM   1764  HB2 SER P 108      29.186  29.555   9.294  0.00  0.00      PROA H  
ATOM   1765  HG1 SER P 108      28.976  28.861  11.440  0.00  0.00      PROA H  
ATOM   1766  N   LEU P 109      30.965  27.965   7.705  0.00  0.00      PROA N  
ATOM   1767  CA  LEU P 109      31.631  27.744   6.423  0.00  0.00      PROA C  
ATOM   1768  C   LEU P 109      32.071  26.309   6.113  0.00  0.00      PROA C  
ATOM   1769  O   LEU P 109      31.682  25.766   5.059  0.00  0.00      PROA O  
ATOM   1770  CB  LEU P 109      32.876  28.762   6.285  0.00  0.00      PROA C  
ATOM   1771  CG  LEU P 109      33.886  28.482   5.117  0.00  0.00      PROA C  
ATOM   1772  CD1 LEU P 109      33.392  28.351   3.710  0.00  0.00      PROA C  
ATOM   1773  CD2 LEU P 109      35.012  29.607   5.144  0.00  0.00      PROA C  
ATOM   1774  HN  LEU P 109      31.260  28.690   8.321  0.00  0.00      PROA H  
ATOM   1775  HA  LEU P 109      30.864  28.026   5.716  0.00  0.00      PROA H  
ATOM   1776  HB1 LEU P 109      33.394  28.858   7.264  0.00  0.00      PROA H  
ATOM   1777  HB2 LEU P 109      32.396  29.752   6.138  0.00  0.00      PROA H  
ATOM   1778  HG  LEU P 109      34.408  27.519   5.298  0.00  0.00      PROA H  
ATOM   1779 HD11 LEU P 109      34.236  28.427   2.991  0.00  0.00      PROA H  
ATOM   1780 HD12 LEU P 109      32.722  29.182   3.405  0.00  0.00      PROA H  
ATOM   1781 HD13 LEU P 109      32.781  27.430   3.598  0.00  0.00      PROA H  
ATOM   1782 HD21 LEU P 109      35.408  29.541   4.108  0.00  0.00      PROA H  
ATOM   1783 HD22 LEU P 109      35.820  29.279   5.832  0.00  0.00      PROA H  
ATOM   1784 HD23 LEU P 109      34.602  30.639   5.164  0.00  0.00      PROA H  
ATOM   1785  N   PHE P 110      32.743  25.575   7.030  0.00  0.00      PROA N  
ATOM   1786  CA  PHE P 110      33.108  24.166   6.854  0.00  0.00      PROA C  
ATOM   1787  C   PHE P 110      31.961  23.211   6.702  0.00  0.00      PROA C  
ATOM   1788  O   PHE P 110      31.989  22.374   5.820  0.00  0.00      PROA O  
ATOM   1789  CB  PHE P 110      33.975  23.807   8.160  0.00  0.00      PROA C  
ATOM   1790  CG  PHE P 110      34.739  22.489   8.157  0.00  0.00      PROA C  
ATOM   1791  CD1 PHE P 110      34.744  21.814   9.374  0.00  0.00      PROA C  
ATOM   1792  CD2 PHE P 110      35.354  21.936   7.069  0.00  0.00      PROA C  
ATOM   1793  CE1 PHE P 110      35.436  20.566   9.475  0.00  0.00      PROA C  
ATOM   1794  CE2 PHE P 110      36.030  20.752   7.189  0.00  0.00      PROA C  
ATOM   1795  CZ  PHE P 110      36.022  20.083   8.348  0.00  0.00      PROA C  
ATOM   1796  HN  PHE P 110      33.022  26.056   7.859  0.00  0.00      PROA H  
ATOM   1797  HA  PHE P 110      33.695  24.096   5.950  0.00  0.00      PROA H  
ATOM   1798  HB1 PHE P 110      33.324  23.802   9.062  0.00  0.00      PROA H  
ATOM   1799  HB2 PHE P 110      34.730  24.616   8.262  0.00  0.00      PROA H  
ATOM   1800  HD1 PHE P 110      34.225  22.172  10.251  0.00  0.00      PROA H  
ATOM   1801  HD2 PHE P 110      35.429  22.524   6.166  0.00  0.00      PROA H  
ATOM   1802  HE1 PHE P 110      35.340  19.910  10.327  0.00  0.00      PROA H  
ATOM   1803  HE2 PHE P 110      36.368  20.231   6.305  0.00  0.00      PROA H  
ATOM   1804  HZ  PHE P 110      36.670  19.222   8.421  0.00  0.00      PROA H  
ATOM   1805  N   SER P 111      30.886  23.428   7.617  0.00  0.00      PROA N  
ATOM   1806  CA  SER P 111      29.554  22.786   7.411  0.00  0.00      PROA C  
ATOM   1807  C   SER P 111      28.858  23.118   6.081  0.00  0.00      PROA C  
ATOM   1808  O   SER P 111      28.461  22.272   5.349  0.00  0.00      PROA O  
ATOM   1809  CB  SER P 111      28.633  23.354   8.518  0.00  0.00      PROA C  
ATOM   1810  OG  SER P 111      28.884  22.518   9.657  0.00  0.00      PROA O  
ATOM   1811  HN  SER P 111      30.940  24.131   8.322  0.00  0.00      PROA H  
ATOM   1812  HA  SER P 111      29.679  21.714   7.442  0.00  0.00      PROA H  
ATOM   1813  HB1 SER P 111      27.546  23.290   8.303  0.00  0.00      PROA H  
ATOM   1814  HB2 SER P 111      28.910  24.395   8.790  0.00  0.00      PROA H  
ATOM   1815  HG1 SER P 111      28.199  22.735  10.293  0.00  0.00      PROA H  
ATOM   1816  N   SER P 112      28.863  24.433   5.632  0.00  0.00      PROA N  
ATOM   1817  CA  SER P 112      28.380  24.869   4.255  0.00  0.00      PROA C  
ATOM   1818  C   SER P 112      29.212  24.166   3.125  0.00  0.00      PROA C  
ATOM   1819  O   SER P 112      28.652  23.633   2.184  0.00  0.00      PROA O  
ATOM   1820  CB  SER P 112      28.302  26.421   4.138  0.00  0.00      PROA C  
ATOM   1821  OG  SER P 112      27.266  26.943   5.015  0.00  0.00      PROA O  
ATOM   1822  HN  SER P 112      29.155  25.182   6.222  0.00  0.00      PROA H  
ATOM   1823  HA  SER P 112      27.387  24.462   4.128  0.00  0.00      PROA H  
ATOM   1824  HB1 SER P 112      28.033  26.815   3.135  0.00  0.00      PROA H  
ATOM   1825  HB2 SER P 112      29.254  26.921   4.415  0.00  0.00      PROA H  
ATOM   1826  HG1 SER P 112      27.549  26.707   5.901  0.00  0.00      PROA H  
ATOM   1827  N   LEU P 113      30.515  24.057   3.299  0.00  0.00      PROA N  
ATOM   1828  CA  LEU P 113      31.334  23.168   2.397  0.00  0.00      PROA C  
ATOM   1829  C   LEU P 113      30.889  21.727   2.354  0.00  0.00      PROA C  
ATOM   1830  O   LEU P 113      30.831  21.048   1.303  0.00  0.00      PROA O  
ATOM   1831  CB  LEU P 113      32.917  23.339   2.527  0.00  0.00      PROA C  
ATOM   1832  CG  LEU P 113      33.435  24.803   2.399  0.00  0.00      PROA C  
ATOM   1833  CD1 LEU P 113      34.968  24.647   2.705  0.00  0.00      PROA C  
ATOM   1834  CD2 LEU P 113      32.989  25.467   1.147  0.00  0.00      PROA C  
ATOM   1835  HN  LEU P 113      31.041  24.329   4.101  0.00  0.00      PROA H  
ATOM   1836  HA  LEU P 113      31.056  23.459   1.394  0.00  0.00      PROA H  
ATOM   1837  HB1 LEU P 113      33.322  22.685   1.724  0.00  0.00      PROA H  
ATOM   1838  HB2 LEU P 113      33.314  22.802   3.415  0.00  0.00      PROA H  
ATOM   1839  HG  LEU P 113      32.977  25.289   3.286  0.00  0.00      PROA H  
ATOM   1840 HD11 LEU P 113      35.644  24.111   2.004  0.00  0.00      PROA H  
ATOM   1841 HD12 LEU P 113      35.108  24.080   3.650  0.00  0.00      PROA H  
ATOM   1842 HD13 LEU P 113      35.377  25.651   2.945  0.00  0.00      PROA H  
ATOM   1843 HD21 LEU P 113      31.881  25.471   1.066  0.00  0.00      PROA H  
ATOM   1844 HD22 LEU P 113      33.421  24.841   0.337  0.00  0.00      PROA H  
ATOM   1845 HD23 LEU P 113      33.373  26.508   1.079  0.00  0.00      PROA H  
ATOM   1846  N   LYS P 114      30.592  21.074   3.517  0.00  0.00      PROA N  
ATOM   1847  CA  LYS P 114      30.020  19.670   3.596  0.00  0.00      PROA C  
ATOM   1848  C   LYS P 114      28.671  19.568   2.866  0.00  0.00      PROA C  
ATOM   1849  O   LYS P 114      28.460  18.555   2.252  0.00  0.00      PROA O  
ATOM   1850  CB  LYS P 114      29.854  19.169   5.073  0.00  0.00      PROA C  
ATOM   1851  CG  LYS P 114      31.170  19.107   5.946  0.00  0.00      PROA C  
ATOM   1852  CD  LYS P 114      32.160  18.058   5.440  0.00  0.00      PROA C  
ATOM   1853  CE  LYS P 114      33.488  17.795   6.198  0.00  0.00      PROA C  
ATOM   1854  NZ  LYS P 114      33.376  17.192   7.529  0.00  0.00      PROA N1+
ATOM   1855  HN  LYS P 114      30.732  21.562   4.374  0.00  0.00      PROA H  
ATOM   1856  HA  LYS P 114      30.753  19.113   3.030  0.00  0.00      PROA H  
ATOM   1857  HB1 LYS P 114      29.333  18.189   5.126  0.00  0.00      PROA H  
ATOM   1858  HB2 LYS P 114      29.287  19.996   5.552  0.00  0.00      PROA H  
ATOM   1859  HG1 LYS P 114      30.902  18.780   6.972  0.00  0.00      PROA H  
ATOM   1860  HG2 LYS P 114      31.811  20.010   6.030  0.00  0.00      PROA H  
ATOM   1861  HD1 LYS P 114      32.447  18.467   4.449  0.00  0.00      PROA H  
ATOM   1862  HD2 LYS P 114      31.675  17.081   5.229  0.00  0.00      PROA H  
ATOM   1863  HE1 LYS P 114      34.243  18.609   6.230  0.00  0.00      PROA H  
ATOM   1864  HE2 LYS P 114      33.997  16.995   5.617  0.00  0.00      PROA H  
ATOM   1865  HZ1 LYS P 114      34.365  17.107   7.840  0.00  0.00      PROA H  
ATOM   1866  HZ2 LYS P 114      32.949  16.244   7.514  0.00  0.00      PROA H  
ATOM   1867  HZ3 LYS P 114      32.926  17.825   8.221  0.00  0.00      PROA H  
ATOM   1868  N   VAL P 115      27.788  20.642   2.924  0.00  0.00      PROA N  
ATOM   1869  CA  VAL P 115      26.597  20.645   2.066  0.00  0.00      PROA C  
ATOM   1870  C   VAL P 115      26.932  20.766   0.570  0.00  0.00      PROA C  
ATOM   1871  O   VAL P 115      26.146  20.331  -0.234  0.00  0.00      PROA O  
ATOM   1872  CB  VAL P 115      25.484  21.618   2.378  0.00  0.00      PROA C  
ATOM   1873  CG1 VAL P 115      24.076  21.085   1.880  0.00  0.00      PROA C  
ATOM   1874  CG2 VAL P 115      25.403  21.820   3.887  0.00  0.00      PROA C  
ATOM   1875  HN  VAL P 115      27.995  21.402   3.536  0.00  0.00      PROA H  
ATOM   1876  HA  VAL P 115      26.201  19.642   2.133  0.00  0.00      PROA H  
ATOM   1877  HB  VAL P 115      25.652  22.610   1.906  0.00  0.00      PROA H  
ATOM   1878 HG11 VAL P 115      23.337  21.899   2.036  0.00  0.00      PROA H  
ATOM   1879 HG12 VAL P 115      23.798  20.082   2.271  0.00  0.00      PROA H  
ATOM   1880 HG13 VAL P 115      24.066  20.925   0.780  0.00  0.00      PROA H  
ATOM   1881 HG21 VAL P 115      25.375  20.850   4.426  0.00  0.00      PROA H  
ATOM   1882 HG22 VAL P 115      24.473  22.369   4.146  0.00  0.00      PROA H  
ATOM   1883 HG23 VAL P 115      26.277  22.303   4.375  0.00  0.00      PROA H  
ATOM   1884  N   VAL P 116      28.165  21.313   0.200  0.00  0.00      PROA N  
ATOM   1885  CA  VAL P 116      28.582  21.372  -1.245  0.00  0.00      PROA C  
ATOM   1886  C   VAL P 116      28.917  19.943  -1.730  0.00  0.00      PROA C  
ATOM   1887  O   VAL P 116      28.914  19.703  -2.940  0.00  0.00      PROA O  
ATOM   1888  CB  VAL P 116      29.615  22.417  -1.600  0.00  0.00      PROA C  
ATOM   1889  CG1 VAL P 116      29.830  22.549  -3.191  0.00  0.00      PROA C  
ATOM   1890  CG2 VAL P 116      29.076  23.791  -1.136  0.00  0.00      PROA C  
ATOM   1891  HN  VAL P 116      28.631  21.766   0.957  0.00  0.00      PROA H  
ATOM   1892  HA  VAL P 116      27.641  21.622  -1.712  0.00  0.00      PROA H  
ATOM   1893  HB  VAL P 116      30.563  22.127  -1.100  0.00  0.00      PROA H  
ATOM   1894 HG11 VAL P 116      30.058  23.625  -3.351  0.00  0.00      PROA H  
ATOM   1895 HG12 VAL P 116      29.001  22.066  -3.750  0.00  0.00      PROA H  
ATOM   1896 HG13 VAL P 116      30.612  21.865  -3.583  0.00  0.00      PROA H  
ATOM   1897 HG21 VAL P 116      28.969  23.866  -0.033  0.00  0.00      PROA H  
ATOM   1898 HG22 VAL P 116      28.080  24.037  -1.562  0.00  0.00      PROA H  
ATOM   1899 HG23 VAL P 116      29.814  24.586  -1.377  0.00  0.00      PROA H  
ATOM   1900  N   ARG P 117      29.103  18.933  -0.848  0.00  0.00      PROA N  
ATOM   1901  CA  ARG P 117      29.168  17.536  -1.308  0.00  0.00      PROA C  
ATOM   1902  C   ARG P 117      27.820  17.033  -1.918  0.00  0.00      PROA C  
ATOM   1903  O   ARG P 117      27.882  16.025  -2.645  0.00  0.00      PROA O  
ATOM   1904  CB  ARG P 117      29.542  16.573  -0.207  0.00  0.00      PROA C  
ATOM   1905  CG  ARG P 117      31.026  16.590   0.156  0.00  0.00      PROA C  
ATOM   1906  CD  ARG P 117      31.275  15.892   1.484  0.00  0.00      PROA C  
ATOM   1907  NE  ARG P 117      32.686  15.926   1.813  0.00  0.00      PROA N  
ATOM   1908  CZ  ARG P 117      33.354  15.511   2.885  0.00  0.00      PROA C  
ATOM   1909  NH1 ARG P 117      32.843  14.719   3.782  0.00  0.00      PROA N1+
ATOM   1910  NH2 ARG P 117      34.642  15.679   2.954  0.00  0.00      PROA N  
ATOM   1911  HN  ARG P 117      29.153  19.182   0.116  0.00  0.00      PROA H  
ATOM   1912  HA  ARG P 117      29.941  17.511  -2.061  0.00  0.00      PROA H  
ATOM   1913  HB1 ARG P 117      29.359  15.522  -0.517  0.00  0.00      PROA H  
ATOM   1914  HB2 ARG P 117      28.859  16.822   0.633  0.00  0.00      PROA H  
ATOM   1915  HG1 ARG P 117      31.362  17.639   0.017  0.00  0.00      PROA H  
ATOM   1916  HG2 ARG P 117      31.646  16.033  -0.578  0.00  0.00      PROA H  
ATOM   1917  HD1 ARG P 117      31.136  14.799   1.344  0.00  0.00      PROA H  
ATOM   1918  HD2 ARG P 117      30.717  16.289   2.359  0.00  0.00      PROA H  
ATOM   1919  HE  ARG P 117      33.308  16.450   1.231  0.00  0.00      PROA H  
ATOM   1920 HH11 ARG P 117      31.863  14.520   3.829  0.00  0.00      PROA H  
ATOM   1921 HH12 ARG P 117      33.457  14.513   4.542  0.00  0.00      PROA H  
ATOM   1922 HH21 ARG P 117      35.111  15.297   3.750  0.00  0.00      PROA H  
ATOM   1923 HH22 ARG P 117      35.140  16.034   2.162  0.00  0.00      PROA H  
ATOM   1924  N   LEU P 118      26.632  17.708  -1.628  0.00  0.00      PROA N  
ATOM   1925  CA  LEU P 118      25.343  17.299  -2.291  0.00  0.00      PROA C  
ATOM   1926  C   LEU P 118      25.239  17.736  -3.751  0.00  0.00      PROA C  
ATOM   1927  O   LEU P 118      24.342  17.365  -4.514  0.00  0.00      PROA O  
ATOM   1928  CB  LEU P 118      24.129  17.784  -1.556  0.00  0.00      PROA C  
ATOM   1929  CG  LEU P 118      24.054  17.593  -0.026  0.00  0.00      PROA C  
ATOM   1930  CD1 LEU P 118      22.621  17.883   0.482  0.00  0.00      PROA C  
ATOM   1931  CD2 LEU P 118      24.374  16.111   0.233  0.00  0.00      PROA C  
ATOM   1932  HN  LEU P 118      26.678  18.571  -1.130  0.00  0.00      PROA H  
ATOM   1933  HA  LEU P 118      25.240  16.232  -2.427  0.00  0.00      PROA H  
ATOM   1934  HB1 LEU P 118      23.247  17.361  -2.081  0.00  0.00      PROA H  
ATOM   1935  HB2 LEU P 118      24.010  18.887  -1.610  0.00  0.00      PROA H  
ATOM   1936  HG  LEU P 118      24.811  18.238   0.470  0.00  0.00      PROA H  
ATOM   1937 HD11 LEU P 118      21.932  17.298  -0.164  0.00  0.00      PROA H  
ATOM   1938 HD12 LEU P 118      22.430  18.976   0.418  0.00  0.00      PROA H  
ATOM   1939 HD13 LEU P 118      22.519  17.720   1.577  0.00  0.00      PROA H  
ATOM   1940 HD21 LEU P 118      23.807  15.402  -0.407  0.00  0.00      PROA H  
ATOM   1941 HD22 LEU P 118      24.092  15.825   1.268  0.00  0.00      PROA H  
ATOM   1942 HD23 LEU P 118      25.424  15.802   0.038  0.00  0.00      PROA H  
ATOM   1943  N   LEU P 119      26.232  18.523  -4.265  0.00  0.00      PROA N  
ATOM   1944  CA  LEU P 119      26.378  18.845  -5.730  0.00  0.00      PROA C  
ATOM   1945  C   LEU P 119      26.600  17.601  -6.589  0.00  0.00      PROA C  
ATOM   1946  O   LEU P 119      26.162  17.413  -7.701  0.00  0.00      PROA O  
ATOM   1947  CB  LEU P 119      27.456  19.911  -5.800  0.00  0.00      PROA C  
ATOM   1948  CG  LEU P 119      27.470  20.623  -7.147  0.00  0.00      PROA C  
ATOM   1949  CD1 LEU P 119      26.137  21.273  -7.476  0.00  0.00      PROA C  
ATOM   1950  CD2 LEU P 119      28.632  21.692  -7.272  0.00  0.00      PROA C  
ATOM   1951  HN  LEU P 119      26.768  19.064  -3.622  0.00  0.00      PROA H  
ATOM   1952  HA  LEU P 119      25.431  19.283  -6.011  0.00  0.00      PROA H  
ATOM   1953  HB1 LEU P 119      28.391  19.341  -5.611  0.00  0.00      PROA H  
ATOM   1954  HB2 LEU P 119      27.360  20.627  -4.957  0.00  0.00      PROA H  
ATOM   1955  HG  LEU P 119      27.577  19.814  -7.902  0.00  0.00      PROA H  
ATOM   1956 HD11 LEU P 119      25.860  22.054  -6.736  0.00  0.00      PROA H  
ATOM   1957 HD12 LEU P 119      25.357  20.482  -7.502  0.00  0.00      PROA H  
ATOM   1958 HD13 LEU P 119      26.165  21.815  -8.445  0.00  0.00      PROA H  
ATOM   1959 HD21 LEU P 119      28.604  22.132  -8.292  0.00  0.00      PROA H  
ATOM   1960 HD22 LEU P 119      29.549  21.119  -7.015  0.00  0.00      PROA H  
ATOM   1961 HD23 LEU P 119      28.521  22.489  -6.507  0.00  0.00      PROA H  
ATOM   1962  N   ARG P 120      27.192  16.599  -5.912  0.00  0.00      PROA N  
ATOM   1963  CA  ARG P 120      27.382  15.249  -6.388  0.00  0.00      PROA C  
ATOM   1964  C   ARG P 120      26.135  14.508  -6.752  0.00  0.00      PROA C  
ATOM   1965  O   ARG P 120      26.206  13.745  -7.754  0.00  0.00      PROA O  
ATOM   1966  CB  ARG P 120      28.159  14.483  -5.261  0.00  0.00      PROA C  
ATOM   1967  CG  ARG P 120      29.555  14.987  -4.992  0.00  0.00      PROA C  
ATOM   1968  CD  ARG P 120      30.165  14.086  -3.963  0.00  0.00      PROA C  
ATOM   1969  NE  ARG P 120      31.575  14.474  -3.865  0.00  0.00      PROA N  
ATOM   1970  CZ  ARG P 120      32.417  14.222  -2.849  0.00  0.00      PROA C  
ATOM   1971  NH1 ARG P 120      32.024  13.536  -1.815  0.00  0.00      PROA N1+
ATOM   1972  NH2 ARG P 120      33.581  14.779  -2.848  0.00  0.00      PROA N  
ATOM   1973  HN  ARG P 120      27.679  16.750  -5.055  0.00  0.00      PROA H  
ATOM   1974  HA  ARG P 120      27.997  15.366  -7.269  0.00  0.00      PROA H  
ATOM   1975  HB1 ARG P 120      28.377  13.456  -5.626  0.00  0.00      PROA H  
ATOM   1976  HB2 ARG P 120      27.603  14.395  -4.303  0.00  0.00      PROA H  
ATOM   1977  HG1 ARG P 120      29.544  16.032  -4.617  0.00  0.00      PROA H  
ATOM   1978  HG2 ARG P 120      30.152  14.873  -5.922  0.00  0.00      PROA H  
ATOM   1979  HD1 ARG P 120      30.158  13.005  -4.220  0.00  0.00      PROA H  
ATOM   1980  HD2 ARG P 120      29.633  14.330  -3.019  0.00  0.00      PROA H  
ATOM   1981  HE  ARG P 120      32.020  14.963  -4.616  0.00  0.00      PROA H  
ATOM   1982 HH11 ARG P 120      31.088  13.235  -1.633  0.00  0.00      PROA H  
ATOM   1983 HH12 ARG P 120      32.677  13.479  -1.059  0.00  0.00      PROA H  
ATOM   1984 HH21 ARG P 120      33.717  15.654  -3.311  0.00  0.00      PROA H  
ATOM   1985 HH22 ARG P 120      34.182  14.545  -2.085  0.00  0.00      PROA H  
ATOM   1986  N   LEU P 121      25.038  14.698  -6.053  0.00  0.00      PROA N  
ATOM   1987  CA  LEU P 121      23.731  14.234  -6.503  0.00  0.00      PROA C  
ATOM   1988  C   LEU P 121      23.319  14.775  -7.863  0.00  0.00      PROA C  
ATOM   1989  O   LEU P 121      22.651  14.103  -8.675  0.00  0.00      PROA O  
ATOM   1990  CB  LEU P 121      22.583  14.443  -5.473  0.00  0.00      PROA C  
ATOM   1991  CG  LEU P 121      22.916  13.913  -4.073  0.00  0.00      PROA C  
ATOM   1992  CD1 LEU P 121      21.767  14.134  -3.086  0.00  0.00      PROA C  
ATOM   1993  CD2 LEU P 121      23.312  12.394  -4.048  0.00  0.00      PROA C  
ATOM   1994  HN  LEU P 121      25.183  15.324  -5.289  0.00  0.00      PROA H  
ATOM   1995  HA  LEU P 121      23.831  13.164  -6.606  0.00  0.00      PROA H  
ATOM   1996  HB1 LEU P 121      21.622  13.994  -5.804  0.00  0.00      PROA H  
ATOM   1997  HB2 LEU P 121      22.387  15.530  -5.343  0.00  0.00      PROA H  
ATOM   1998  HG  LEU P 121      23.798  14.427  -3.635  0.00  0.00      PROA H  
ATOM   1999 HD11 LEU P 121      21.495  15.210  -3.037  0.00  0.00      PROA H  
ATOM   2000 HD12 LEU P 121      22.147  13.800  -2.096  0.00  0.00      PROA H  
ATOM   2001 HD13 LEU P 121      20.961  13.480  -3.482  0.00  0.00      PROA H  
ATOM   2002 HD21 LEU P 121      24.356  12.236  -4.392  0.00  0.00      PROA H  
ATOM   2003 HD22 LEU P 121      22.549  11.889  -4.678  0.00  0.00      PROA H  
ATOM   2004 HD23 LEU P 121      23.266  11.980  -3.018  0.00  0.00      PROA H  
ATOM   2005  N   GLY P 122      23.741  15.957  -8.097  0.00  0.00      PROA N  
ATOM   2006  CA  GLY P 122      23.675  16.744  -9.395  0.00  0.00      PROA C  
ATOM   2007  C   GLY P 122      24.524  16.116 -10.467  0.00  0.00      PROA C  
ATOM   2008  O   GLY P 122      24.192  16.141 -11.685  0.00  0.00      PROA O  
ATOM   2009  HN  GLY P 122      24.193  16.541  -7.426  0.00  0.00      PROA H  
ATOM   2010  HA1 GLY P 122      23.940  17.782  -9.266  0.00  0.00      PROA H  
ATOM   2011  HA2 GLY P 122      22.685  16.713  -9.827  0.00  0.00      PROA H  
ATOM   2012  N   ARG P 123      25.643  15.567 -10.109  0.00  0.00      PROA N  
ATOM   2013  CA  ARG P 123      26.544  14.766 -10.919  0.00  0.00      PROA C  
ATOM   2014  C   ARG P 123      25.939  13.376 -11.318  0.00  0.00      PROA C  
ATOM   2015  O   ARG P 123      25.762  13.063 -12.495  0.00  0.00      PROA O  
ATOM   2016  CB  ARG P 123      27.930  14.363 -10.267  0.00  0.00      PROA C  
ATOM   2017  CG  ARG P 123      28.698  15.576  -9.665  0.00  0.00      PROA C  
ATOM   2018  CD  ARG P 123      29.967  15.171  -8.893  0.00  0.00      PROA C  
ATOM   2019  NE  ARG P 123      30.905  14.771  -9.992  0.00  0.00      PROA N  
ATOM   2020  CZ  ARG P 123      31.573  13.656 -10.057  0.00  0.00      PROA C  
ATOM   2021  NH1 ARG P 123      31.665  12.731  -9.192  0.00  0.00      PROA N1+
ATOM   2022  NH2 ARG P 123      32.148  13.398 -11.276  0.00  0.00      PROA N  
ATOM   2023  HN  ARG P 123      25.930  15.741  -9.171  0.00  0.00      PROA H  
ATOM   2024  HA  ARG P 123      26.912  15.427 -11.688  0.00  0.00      PROA H  
ATOM   2025  HB1 ARG P 123      28.560  13.960 -11.088  0.00  0.00      PROA H  
ATOM   2026  HB2 ARG P 123      27.950  13.507  -9.560  0.00  0.00      PROA H  
ATOM   2027  HG1 ARG P 123      27.981  16.074  -8.978  0.00  0.00      PROA H  
ATOM   2028  HG2 ARG P 123      28.845  16.258 -10.529  0.00  0.00      PROA H  
ATOM   2029  HD1 ARG P 123      29.808  14.355  -8.156  0.00  0.00      PROA H  
ATOM   2030  HD2 ARG P 123      30.425  16.078  -8.445  0.00  0.00      PROA H  
ATOM   2031  HE  ARG P 123      30.842  15.249 -10.868  0.00  0.00      PROA H  
ATOM   2032 HH11 ARG P 123      32.064  11.953  -9.677  0.00  0.00      PROA H  
ATOM   2033 HH12 ARG P 123      30.912  12.600  -8.547  0.00  0.00      PROA H  
ATOM   2034 HH21 ARG P 123      32.554  12.487 -11.356  0.00  0.00      PROA H  
ATOM   2035 HH22 ARG P 123      32.113  14.046 -12.036  0.00  0.00      PROA H  
ATOM   2036  N   VAL P 124      25.530  12.527 -10.350  0.00  0.00      PROA N  
ATOM   2037  CA  VAL P 124      24.599  11.400 -10.431  0.00  0.00      PROA C  
ATOM   2038  C   VAL P 124      23.364  11.618 -11.294  0.00  0.00      PROA C  
ATOM   2039  O   VAL P 124      22.921  10.760 -12.108  0.00  0.00      PROA O  
ATOM   2040  CB  VAL P 124      24.300  10.794  -9.144  0.00  0.00      PROA C  
ATOM   2041  CG1 VAL P 124      23.224   9.703  -9.170  0.00  0.00      PROA C  
ATOM   2042  CG2 VAL P 124      25.596  10.158  -8.625  0.00  0.00      PROA C  
ATOM   2043  HN  VAL P 124      25.962  12.854  -9.513  0.00  0.00      PROA H  
ATOM   2044  HA  VAL P 124      25.151  10.586 -10.877  0.00  0.00      PROA H  
ATOM   2045  HB  VAL P 124      23.975  11.663  -8.531  0.00  0.00      PROA H  
ATOM   2046 HG11 VAL P 124      22.195   9.958  -9.503  0.00  0.00      PROA H  
ATOM   2047 HG12 VAL P 124      23.097   9.284  -8.149  0.00  0.00      PROA H  
ATOM   2048 HG13 VAL P 124      23.580   8.915  -9.868  0.00  0.00      PROA H  
ATOM   2049 HG21 VAL P 124      26.485  10.809  -8.483  0.00  0.00      PROA H  
ATOM   2050 HG22 VAL P 124      25.988   9.300  -9.210  0.00  0.00      PROA H  
ATOM   2051 HG23 VAL P 124      25.339   9.658  -7.667  0.00  0.00      PROA H  
ATOM   2052  N   ALA P 125      22.715  12.825 -11.177  0.00  0.00      PROA N  
ATOM   2053  CA  ALA P 125      21.569  13.198 -11.977  0.00  0.00      PROA C  
ATOM   2054  C   ALA P 125      21.840  13.307 -13.491  0.00  0.00      PROA C  
ATOM   2055  O   ALA P 125      20.966  13.148 -14.390  0.00  0.00      PROA O  
ATOM   2056  CB  ALA P 125      20.963  14.494 -11.375  0.00  0.00      PROA C  
ATOM   2057  HN  ALA P 125      22.973  13.507 -10.496  0.00  0.00      PROA H  
ATOM   2058  HA  ALA P 125      20.925  12.334 -11.919  0.00  0.00      PROA H  
ATOM   2059  HB1 ALA P 125      21.774  15.253 -11.365  0.00  0.00      PROA H  
ATOM   2060  HB2 ALA P 125      20.568  14.179 -10.386  0.00  0.00      PROA H  
ATOM   2061  HB3 ALA P 125      20.051  14.893 -11.867  0.00  0.00      PROA H  
ATOM   2062  N   ARG P 126      23.068  13.735 -13.902  0.00  0.00      PROA N  
ATOM   2063  CA  ARG P 126      23.423  14.009 -15.305  0.00  0.00      PROA C  
ATOM   2064  C   ARG P 126      23.955  12.687 -15.905  0.00  0.00      PROA C  
ATOM   2065  O   ARG P 126      24.150  12.578 -17.062  0.00  0.00      PROA O  
ATOM   2066  CB  ARG P 126      24.458  15.159 -15.414  0.00  0.00      PROA C  
ATOM   2067  CG  ARG P 126      25.947  14.789 -15.510  0.00  0.00      PROA C  
ATOM   2068  CD  ARG P 126      26.704  16.087 -15.431  0.00  0.00      PROA C  
ATOM   2069  NE  ARG P 126      28.131  15.654 -15.556  0.00  0.00      PROA N  
ATOM   2070  CZ  ARG P 126      29.055  15.979 -14.656  0.00  0.00      PROA C  
ATOM   2071  NH1 ARG P 126      28.843  16.830 -13.741  0.00  0.00      PROA N1+
ATOM   2072  NH2 ARG P 126      30.289  15.537 -14.868  0.00  0.00      PROA N  
ATOM   2073  HN  ARG P 126      23.728  13.959 -13.191  0.00  0.00      PROA H  
ATOM   2074  HA  ARG P 126      22.478  14.163 -15.805  0.00  0.00      PROA H  
ATOM   2075  HB1 ARG P 126      24.258  15.687 -14.457  0.00  0.00      PROA H  
ATOM   2076  HB2 ARG P 126      24.114  15.824 -16.235  0.00  0.00      PROA H  
ATOM   2077  HG1 ARG P 126      26.082  14.256 -16.475  0.00  0.00      PROA H  
ATOM   2078  HG2 ARG P 126      26.210  14.119 -14.662  0.00  0.00      PROA H  
ATOM   2079  HD1 ARG P 126      26.479  16.645 -14.496  0.00  0.00      PROA H  
ATOM   2080  HD2 ARG P 126      26.457  16.764 -16.276  0.00  0.00      PROA H  
ATOM   2081  HE  ARG P 126      28.456  15.202 -16.387  0.00  0.00      PROA H  
ATOM   2082 HH11 ARG P 126      27.976  17.318 -13.837  0.00  0.00      PROA H  
ATOM   2083 HH12 ARG P 126      29.626  17.114 -13.184  0.00  0.00      PROA H  
ATOM   2084 HH21 ARG P 126      30.511  15.313 -15.817  0.00  0.00      PROA H  
ATOM   2085 HH22 ARG P 126      30.931  15.840 -14.164  0.00  0.00      PROA H  
ATOM   2086  N   LYS P 127      23.984  11.605 -15.102  0.00  0.00      PROA N  
ATOM   2087  CA  LYS P 127      24.192  10.269 -15.419  0.00  0.00      PROA C  
ATOM   2088  C   LYS P 127      23.005   9.424 -15.125  0.00  0.00      PROA C  
ATOM   2089  O   LYS P 127      23.092   8.150 -15.188  0.00  0.00      PROA O  
ATOM   2090  CB  LYS P 127      25.409   9.658 -14.665  0.00  0.00      PROA C  
ATOM   2091  CG  LYS P 127      26.744  10.305 -15.000  0.00  0.00      PROA C  
ATOM   2092  CD  LYS P 127      27.461   9.706 -16.181  0.00  0.00      PROA C  
ATOM   2093  CE  LYS P 127      28.103   8.302 -15.973  0.00  0.00      PROA C  
ATOM   2094  NZ  LYS P 127      28.608   7.807 -17.241  0.00  0.00      PROA N1+
ATOM   2095  HN  LYS P 127      23.744  11.871 -14.172  0.00  0.00      PROA H  
ATOM   2096  HA  LYS P 127      24.440  10.111 -16.459  0.00  0.00      PROA H  
ATOM   2097  HB1 LYS P 127      25.519   8.610 -15.018  0.00  0.00      PROA H  
ATOM   2098  HB2 LYS P 127      25.074   9.706 -13.607  0.00  0.00      PROA H  
ATOM   2099  HG1 LYS P 127      27.405  10.292 -14.108  0.00  0.00      PROA H  
ATOM   2100  HG2 LYS P 127      26.510  11.369 -15.215  0.00  0.00      PROA H  
ATOM   2101  HD1 LYS P 127      28.238  10.413 -16.541  0.00  0.00      PROA H  
ATOM   2102  HD2 LYS P 127      26.775   9.807 -17.049  0.00  0.00      PROA H  
ATOM   2103  HE1 LYS P 127      27.558   7.478 -15.465  0.00  0.00      PROA H  
ATOM   2104  HE2 LYS P 127      29.049   8.470 -15.416  0.00  0.00      PROA H  
ATOM   2105  HZ1 LYS P 127      28.942   8.636 -17.772  0.00  0.00      PROA H  
ATOM   2106  HZ2 LYS P 127      27.790   7.408 -17.745  0.00  0.00      PROA H  
ATOM   2107  HZ3 LYS P 127      29.368   7.112 -17.092  0.00  0.00      PROA H  
ATOM   2108  N   LEU P 128      21.844  10.009 -14.826  0.00  0.00      PROA N  
ATOM   2109  CA  LEU P 128      20.635   9.276 -14.339  0.00  0.00      PROA C  
ATOM   2110  C   LEU P 128      20.179   8.310 -15.348  0.00  0.00      PROA C  
ATOM   2111  O   LEU P 128      19.731   7.196 -15.071  0.00  0.00      PROA O  
ATOM   2112  CB  LEU P 128      19.467  10.191 -13.981  0.00  0.00      PROA C  
ATOM   2113  CG  LEU P 128      18.119   9.530 -13.568  0.00  0.00      PROA C  
ATOM   2114  CD1 LEU P 128      18.416   8.657 -12.286  0.00  0.00      PROA C  
ATOM   2115  CD2 LEU P 128      17.089  10.635 -13.219  0.00  0.00      PROA C  
ATOM   2116  HN  LEU P 128      21.751  10.976 -15.048  0.00  0.00      PROA H  
ATOM   2117  HA  LEU P 128      20.997   8.735 -13.477  0.00  0.00      PROA H  
ATOM   2118  HB1 LEU P 128      19.129  10.766 -14.869  0.00  0.00      PROA H  
ATOM   2119  HB2 LEU P 128      19.711  10.842 -13.114  0.00  0.00      PROA H  
ATOM   2120  HG  LEU P 128      17.712   8.894 -14.383  0.00  0.00      PROA H  
ATOM   2121 HD11 LEU P 128      17.485   8.227 -11.858  0.00  0.00      PROA H  
ATOM   2122 HD12 LEU P 128      18.874   9.221 -11.445  0.00  0.00      PROA H  
ATOM   2123 HD13 LEU P 128      19.097   7.833 -12.589  0.00  0.00      PROA H  
ATOM   2124 HD21 LEU P 128      17.053  11.379 -14.043  0.00  0.00      PROA H  
ATOM   2125 HD22 LEU P 128      17.530  10.940 -12.246  0.00  0.00      PROA H  
ATOM   2126 HD23 LEU P 128      16.093  10.208 -12.972  0.00  0.00      PROA H  
ATOM   2127  N   ASP P 129      20.219   8.725 -16.662  0.00  0.00      PROA N  
ATOM   2128  CA  ASP P 129      19.849   7.958 -17.840  0.00  0.00      PROA C  
ATOM   2129  C   ASP P 129      20.566   6.643 -18.011  0.00  0.00      PROA C  
ATOM   2130  O   ASP P 129      20.000   5.632 -18.377  0.00  0.00      PROA O  
ATOM   2131  CB  ASP P 129      19.880   8.772 -19.150  0.00  0.00      PROA C  
ATOM   2132  CG  ASP P 129      21.228   9.327 -19.500  0.00  0.00      PROA C  
ATOM   2133  OD1 ASP P 129      22.238   9.004 -18.860  0.00  0.00      PROA O  
ATOM   2134  OD2 ASP P 129      21.251   9.999 -20.599  0.00  0.00      PROA O1-
ATOM   2135  HN  ASP P 129      20.547   9.640 -16.886  0.00  0.00      PROA H  
ATOM   2136  HA  ASP P 129      18.790   7.850 -17.653  0.00  0.00      PROA H  
ATOM   2137  HB1 ASP P 129      19.212   9.654 -19.045  0.00  0.00      PROA H  
ATOM   2138  HB2 ASP P 129      19.588   8.204 -20.060  0.00  0.00      PROA H  
ATOM   2139  N   HSD P 130      21.860   6.556 -17.634  0.00  0.00      PROA N  
ATOM   2140  CA  HSD P 130      22.524   5.274 -17.492  0.00  0.00      PROA C  
ATOM   2141  C   HSD P 130      21.967   4.291 -16.455  0.00  0.00      PROA C  
ATOM   2142  O   HSD P 130      21.984   3.052 -16.614  0.00  0.00      PROA O  
ATOM   2143  CB  HSD P 130      24.027   5.547 -17.074  0.00  0.00      PROA C  
ATOM   2144  CG  HSD P 130      24.991   4.304 -17.108  0.00  0.00      PROA C  
ATOM   2145  CD2 HSD P 130      25.839   3.783 -18.025  0.00  0.00      PROA C  
ATOM   2146  ND1 HSD P 130      25.169   3.587 -15.946  0.00  0.00      PROA N  
ATOM   2147  CE1 HSD P 130      26.216   2.698 -16.283  0.00  0.00      PROA C  
ATOM   2148  NE2 HSD P 130      26.664   2.830 -17.557  0.00  0.00      PROA N  
ATOM   2149  HN  HSD P 130      22.295   7.425 -17.411  0.00  0.00      PROA H  
ATOM   2150  HA  HSD P 130      22.571   4.770 -18.445  0.00  0.00      PROA H  
ATOM   2151  HB1 HSD P 130      24.054   6.048 -16.083  0.00  0.00      PROA H  
ATOM   2152  HB2 HSD P 130      24.408   6.371 -17.714  0.00  0.00      PROA H  
ATOM   2153  HD1 HSD P 130      24.739   3.630 -15.043  0.00  0.00      PROA H  
ATOM   2154  HD2 HSD P 130      25.868   4.021 -19.081  0.00  0.00      PROA H  
ATOM   2155  HE1 HSD P 130      26.645   1.909 -15.665  0.00  0.00      PROA H  
ATOM   2156  N   TYR P 131      21.464   4.805 -15.303  0.00  0.00      PROA N  
ATOM   2157  CA  TYR P 131      21.114   3.958 -14.120  0.00  0.00      PROA C  
ATOM   2158  C   TYR P 131      19.650   3.566 -14.067  0.00  0.00      PROA C  
ATOM   2159  O   TYR P 131      19.302   2.820 -13.192  0.00  0.00      PROA O  
ATOM   2160  CB  TYR P 131      21.405   4.774 -12.880  0.00  0.00      PROA C  
ATOM   2161  CG  TYR P 131      22.840   5.189 -12.901  0.00  0.00      PROA C  
ATOM   2162  CD1 TYR P 131      23.896   4.239 -13.120  0.00  0.00      PROA C  
ATOM   2163  CD2 TYR P 131      23.199   6.480 -12.523  0.00  0.00      PROA C  
ATOM   2164  CE1 TYR P 131      25.197   4.601 -12.737  0.00  0.00      PROA C  
ATOM   2165  CE2 TYR P 131      24.487   6.845 -12.274  0.00  0.00      PROA C  
ATOM   2166  CZ  TYR P 131      25.463   5.863 -12.389  0.00  0.00      PROA C  
ATOM   2167  OH  TYR P 131      26.727   6.257 -11.918  0.00  0.00      PROA O  
ATOM   2168  HN  TYR P 131      21.213   5.767 -15.232  0.00  0.00      PROA H  
ATOM   2169  HA  TYR P 131      21.684   3.040 -14.135  0.00  0.00      PROA H  
ATOM   2170  HB1 TYR P 131      21.307   4.090 -12.010  0.00  0.00      PROA H  
ATOM   2171  HB2 TYR P 131      20.717   5.639 -12.781  0.00  0.00      PROA H  
ATOM   2172  HD1 TYR P 131      23.667   3.225 -13.411  0.00  0.00      PROA H  
ATOM   2173  HD2 TYR P 131      22.418   7.211 -12.379  0.00  0.00      PROA H  
ATOM   2174  HE1 TYR P 131      25.978   3.854 -12.721  0.00  0.00      PROA H  
ATOM   2175  HE2 TYR P 131      24.553   7.865 -11.925  0.00  0.00      PROA H  
ATOM   2176  HH  TYR P 131      27.238   5.473 -11.704  0.00  0.00      PROA H  
ATOM   2177  N   ILE P 132      18.774   4.042 -15.000  0.00  0.00      PROA N  
ATOM   2178  CA  ILE P 132      17.382   3.741 -14.978  0.00  0.00      PROA C  
ATOM   2179  C   ILE P 132      17.029   2.776 -16.038  0.00  0.00      PROA C  
ATOM   2180  O   ILE P 132      15.896   2.320 -16.056  0.00  0.00      PROA O  
ATOM   2181  CB  ILE P 132      16.561   5.058 -15.130  0.00  0.00      PROA C  
ATOM   2182  CG1 ILE P 132      16.878   5.829 -16.452  0.00  0.00      PROA C  
ATOM   2183  CG2 ILE P 132      16.879   6.013 -13.884  0.00  0.00      PROA C  
ATOM   2184  CD  ILE P 132      15.992   7.019 -16.752  0.00  0.00      PROA C  
ATOM   2185  HN  ILE P 132      19.141   4.667 -15.685  0.00  0.00      PROA H  
ATOM   2186  HA  ILE P 132      17.084   3.348 -14.017  0.00  0.00      PROA H  
ATOM   2187  HB  ILE P 132      15.459   4.921 -15.121  0.00  0.00      PROA H  
ATOM   2188 HG11 ILE P 132      16.609   5.006 -17.148  0.00  0.00      PROA H  
ATOM   2189 HG12 ILE P 132      17.965   6.006 -16.604  0.00  0.00      PROA H  
ATOM   2190 HG21 ILE P 132      16.589   5.607 -12.891  0.00  0.00      PROA H  
ATOM   2191 HG22 ILE P 132      16.296   6.954 -13.977  0.00  0.00      PROA H  
ATOM   2192 HG23 ILE P 132      17.983   6.129 -13.832  0.00  0.00      PROA H  
ATOM   2193  HD1 ILE P 132      15.994   7.411 -17.791  0.00  0.00      PROA H  
ATOM   2194  HD2 ILE P 132      16.152   7.835 -16.014  0.00  0.00      PROA H  
ATOM   2195  HD3 ILE P 132      14.965   6.766 -16.414  0.00  0.00      PROA H  
ATOM   2196  N   GLU P 133      18.002   2.220 -16.788  0.00  0.00      PROA N  
ATOM   2197  CA  GLU P 133      17.744   1.342 -17.911  0.00  0.00      PROA C  
ATOM   2198  C   GLU P 133      17.182  -0.023 -17.535  0.00  0.00      PROA C  
ATOM   2199  O   GLU P 133      16.646  -0.791 -18.328  0.00  0.00      PROA O  
ATOM   2200  CB  GLU P 133      19.085   1.188 -18.673  0.00  0.00      PROA C  
ATOM   2201  CG  GLU P 133      19.470   2.477 -19.477  0.00  0.00      PROA C  
ATOM   2202  CD  GLU P 133      20.483   2.112 -20.441  0.00  0.00      PROA C  
ATOM   2203  OE1 GLU P 133      21.055   1.005 -20.351  0.00  0.00      PROA O  
ATOM   2204  OE2 GLU P 133      20.791   2.909 -21.375  0.00  0.00      PROA O1-
ATOM   2205  HN  GLU P 133      18.941   2.518 -16.633  0.00  0.00      PROA H  
ATOM   2206  HA  GLU P 133      16.935   1.744 -18.503  0.00  0.00      PROA H  
ATOM   2207  HB1 GLU P 133      18.934   0.300 -19.325  0.00  0.00      PROA H  
ATOM   2208  HB2 GLU P 133      19.895   1.024 -17.931  0.00  0.00      PROA H  
ATOM   2209  HG1 GLU P 133      19.991   3.190 -18.803  0.00  0.00      PROA H  
ATOM   2210  HG2 GLU P 133      18.547   2.898 -19.931  0.00  0.00      PROA H  
ATOM   2211  N   TYR P 134      17.429  -0.454 -16.215  0.00  0.00      PROA N  
ATOM   2212  CA  TYR P 134      17.057  -1.754 -15.642  0.00  0.00      PROA C  
ATOM   2213  C   TYR P 134      16.069  -1.560 -14.446  0.00  0.00      PROA C  
ATOM   2214  O   TYR P 134      16.143  -0.608 -13.653  0.00  0.00      PROA O  
ATOM   2215  CB  TYR P 134      18.301  -2.413 -15.048  0.00  0.00      PROA C  
ATOM   2216  CG  TYR P 134      19.409  -2.666 -16.073  0.00  0.00      PROA C  
ATOM   2217  CD1 TYR P 134      20.695  -2.081 -15.908  0.00  0.00      PROA C  
ATOM   2218  CD2 TYR P 134      19.212  -3.689 -17.009  0.00  0.00      PROA C  
ATOM   2219  CE1 TYR P 134      21.714  -2.424 -16.795  0.00  0.00      PROA C  
ATOM   2220  CE2 TYR P 134      20.246  -3.983 -17.880  0.00  0.00      PROA C  
ATOM   2221  CZ  TYR P 134      21.501  -3.465 -17.714  0.00  0.00      PROA C  
ATOM   2222  OH  TYR P 134      22.619  -3.975 -18.416  0.00  0.00      PROA O  
ATOM   2223  HN  TYR P 134      18.044   0.121 -15.680  0.00  0.00      PROA H  
ATOM   2224  HA  TYR P 134      16.572  -2.305 -16.435  0.00  0.00      PROA H  
ATOM   2225  HB1 TYR P 134      18.193  -3.370 -14.493  0.00  0.00      PROA H  
ATOM   2226  HB2 TYR P 134      18.777  -1.729 -14.313  0.00  0.00      PROA H  
ATOM   2227  HD1 TYR P 134      20.930  -1.358 -15.141  0.00  0.00      PROA H  
ATOM   2228  HD2 TYR P 134      18.238  -4.147 -17.110  0.00  0.00      PROA H  
ATOM   2229  HE1 TYR P 134      22.728  -2.069 -16.684  0.00  0.00      PROA H  
ATOM   2230  HE2 TYR P 134      20.189  -4.874 -18.488  0.00  0.00      PROA H  
ATOM   2231  HH  TYR P 134      22.387  -4.727 -18.966  0.00  0.00      PROA H  
ATOM   2232  N   GLY P 135      15.089  -2.477 -14.379  0.00  0.00      PROA N  
ATOM   2233  CA  GLY P 135      14.111  -2.585 -13.292  0.00  0.00      PROA C  
ATOM   2234  C   GLY P 135      14.728  -2.821 -11.909  0.00  0.00      PROA C  
ATOM   2235  O   GLY P 135      14.468  -2.093 -10.964  0.00  0.00      PROA O  
ATOM   2236  HN  GLY P 135      14.924  -3.061 -15.171  0.00  0.00      PROA H  
ATOM   2237  HA1 GLY P 135      13.361  -3.315 -13.556  0.00  0.00      PROA H  
ATOM   2238  HA2 GLY P 135      13.574  -1.648 -13.282  0.00  0.00      PROA H  
ATOM   2239  N   ALA P 136      15.652  -3.815 -11.736  0.00  0.00      PROA N  
ATOM   2240  CA  ALA P 136      16.391  -4.063 -10.506  0.00  0.00      PROA C  
ATOM   2241  C   ALA P 136      17.171  -2.812  -9.938  0.00  0.00      PROA C  
ATOM   2242  O   ALA P 136      17.593  -2.641  -8.781  0.00  0.00      PROA O  
ATOM   2243  CB  ALA P 136      17.330  -5.306 -10.589  0.00  0.00      PROA C  
ATOM   2244  HN  ALA P 136      15.894  -4.366 -12.531  0.00  0.00      PROA H  
ATOM   2245  HA  ALA P 136      15.764  -4.328  -9.667  0.00  0.00      PROA H  
ATOM   2246  HB1 ALA P 136      17.872  -5.419  -9.626  0.00  0.00      PROA H  
ATOM   2247  HB2 ALA P 136      17.932  -5.347 -11.521  0.00  0.00      PROA H  
ATOM   2248  HB3 ALA P 136      16.650  -6.185 -10.630  0.00  0.00      PROA H  
ATOM   2249  N   ALA P 137      17.582  -1.953 -10.939  0.00  0.00      PROA N  
ATOM   2250  CA  ALA P 137      18.233  -0.684 -10.568  0.00  0.00      PROA C  
ATOM   2251  C   ALA P 137      17.320   0.380 -10.143  0.00  0.00      PROA C  
ATOM   2252  O   ALA P 137      17.593   1.211  -9.271  0.00  0.00      PROA O  
ATOM   2253  CB  ALA P 137      19.009  -0.224 -11.748  0.00  0.00      PROA C  
ATOM   2254  HN  ALA P 137      17.551  -2.250 -11.890  0.00  0.00      PROA H  
ATOM   2255  HA  ALA P 137      18.876  -0.909  -9.730  0.00  0.00      PROA H  
ATOM   2256  HB1 ALA P 137      18.278  -0.046 -12.565  0.00  0.00      PROA H  
ATOM   2257  HB2 ALA P 137      19.790  -0.928 -12.106  0.00  0.00      PROA H  
ATOM   2258  HB3 ALA P 137      19.527   0.741 -11.562  0.00  0.00      PROA H  
ATOM   2259  N   VAL P 138      16.101   0.522 -10.744  0.00  0.00      PROA N  
ATOM   2260  CA  VAL P 138      15.125   1.565 -10.434  0.00  0.00      PROA C  
ATOM   2261  C   VAL P 138      14.584   1.381  -9.056  0.00  0.00      PROA C  
ATOM   2262  O   VAL P 138      14.522   2.413  -8.350  0.00  0.00      PROA O  
ATOM   2263  CB  VAL P 138      14.050   1.825 -11.551  0.00  0.00      PROA C  
ATOM   2264  CG1 VAL P 138      12.845   2.537 -11.019  0.00  0.00      PROA C  
ATOM   2265  CG2 VAL P 138      14.723   2.643 -12.605  0.00  0.00      PROA C  
ATOM   2266  HN  VAL P 138      15.846  -0.152 -11.433  0.00  0.00      PROA H  
ATOM   2267  HA  VAL P 138      15.681   2.467 -10.229  0.00  0.00      PROA H  
ATOM   2268  HB  VAL P 138      13.793   0.815 -11.936  0.00  0.00      PROA H  
ATOM   2269 HG11 VAL P 138      12.221   1.837 -10.422  0.00  0.00      PROA H  
ATOM   2270 HG12 VAL P 138      12.227   2.926 -11.857  0.00  0.00      PROA H  
ATOM   2271 HG13 VAL P 138      13.051   3.406 -10.359  0.00  0.00      PROA H  
ATOM   2272 HG21 VAL P 138      15.654   2.163 -12.974  0.00  0.00      PROA H  
ATOM   2273 HG22 VAL P 138      14.970   3.658 -12.228  0.00  0.00      PROA H  
ATOM   2274 HG23 VAL P 138      14.097   2.749 -13.517  0.00  0.00      PROA H  
ATOM   2275  N   LEU P 139      14.369   0.182  -8.515  0.00  0.00      PROA N  
ATOM   2276  CA  LEU P 139      14.153  -0.038  -7.136  0.00  0.00      PROA C  
ATOM   2277  C   LEU P 139      15.276   0.386  -6.180  0.00  0.00      PROA C  
ATOM   2278  O   LEU P 139      14.996   1.116  -5.215  0.00  0.00      PROA O  
ATOM   2279  CB  LEU P 139      13.640  -1.482  -6.746  0.00  0.00      PROA C  
ATOM   2280  CG  LEU P 139      12.308  -1.859  -7.388  0.00  0.00      PROA C  
ATOM   2281  CD1 LEU P 139      12.046  -3.277  -6.958  0.00  0.00      PROA C  
ATOM   2282  CD2 LEU P 139      11.179  -0.968  -6.716  0.00  0.00      PROA C  
ATOM   2283  HN  LEU P 139      14.487  -0.569  -9.158  0.00  0.00      PROA H  
ATOM   2284  HA  LEU P 139      13.363   0.563  -6.712  0.00  0.00      PROA H  
ATOM   2285  HB1 LEU P 139      13.538  -1.436  -5.641  0.00  0.00      PROA H  
ATOM   2286  HB2 LEU P 139      14.398  -2.217  -7.095  0.00  0.00      PROA H  
ATOM   2287  HG  LEU P 139      12.341  -1.746  -8.493  0.00  0.00      PROA H  
ATOM   2288 HD11 LEU P 139      12.010  -3.358  -5.849  0.00  0.00      PROA H  
ATOM   2289 HD12 LEU P 139      12.892  -3.937  -7.245  0.00  0.00      PROA H  
ATOM   2290 HD13 LEU P 139      11.112  -3.606  -7.462  0.00  0.00      PROA H  
ATOM   2291 HD21 LEU P 139      10.259  -1.381  -7.183  0.00  0.00      PROA H  
ATOM   2292 HD22 LEU P 139      11.111   0.135  -6.831  0.00  0.00      PROA H  
ATOM   2293 HD23 LEU P 139      11.017  -1.217  -5.646  0.00  0.00      PROA H  
ATOM   2294  N   VAL P 140      16.549   0.174  -6.532  0.00  0.00      PROA N  
ATOM   2295  CA  VAL P 140      17.741   0.612  -5.690  0.00  0.00      PROA C  
ATOM   2296  C   VAL P 140      17.907   2.153  -5.646  0.00  0.00      PROA C  
ATOM   2297  O   VAL P 140      18.242   2.689  -4.586  0.00  0.00      PROA O  
ATOM   2298  CB  VAL P 140      19.096   0.117  -6.175  0.00  0.00      PROA C  
ATOM   2299  CG1 VAL P 140      20.290   0.754  -5.505  0.00  0.00      PROA C  
ATOM   2300  CG2 VAL P 140      19.103  -1.433  -5.885  0.00  0.00      PROA C  
ATOM   2301  HN  VAL P 140      16.700  -0.276  -7.409  0.00  0.00      PROA H  
ATOM   2302  HA  VAL P 140      17.532   0.276  -4.685  0.00  0.00      PROA H  
ATOM   2303  HB  VAL P 140      19.130   0.276  -7.273  0.00  0.00      PROA H  
ATOM   2304 HG11 VAL P 140      20.271   0.565  -4.410  0.00  0.00      PROA H  
ATOM   2305 HG12 VAL P 140      20.256   1.837  -5.746  0.00  0.00      PROA H  
ATOM   2306 HG13 VAL P 140      21.320   0.447  -5.788  0.00  0.00      PROA H  
ATOM   2307 HG21 VAL P 140      18.271  -1.983  -6.375  0.00  0.00      PROA H  
ATOM   2308 HG22 VAL P 140      18.957  -1.585  -4.794  0.00  0.00      PROA H  
ATOM   2309 HG23 VAL P 140      20.104  -1.794  -6.203  0.00  0.00      PROA H  
ATOM   2310  N   LEU P 141      17.776   2.880  -6.812  0.00  0.00      PROA N  
ATOM   2311  CA  LEU P 141      17.664   4.312  -6.846  0.00  0.00      PROA C  
ATOM   2312  C   LEU P 141      16.559   4.849  -5.974  0.00  0.00      PROA C  
ATOM   2313  O   LEU P 141      16.753   5.722  -5.191  0.00  0.00      PROA O  
ATOM   2314  CB  LEU P 141      17.449   4.830  -8.305  0.00  0.00      PROA C  
ATOM   2315  CG  LEU P 141      18.663   4.665  -9.252  0.00  0.00      PROA C  
ATOM   2316  CD1 LEU P 141      18.299   5.041 -10.748  0.00  0.00      PROA C  
ATOM   2317  CD2 LEU P 141      19.781   5.635  -8.751  0.00  0.00      PROA C  
ATOM   2318  HN  LEU P 141      17.573   2.414  -7.670  0.00  0.00      PROA H  
ATOM   2319  HA  LEU P 141      18.589   4.742  -6.494  0.00  0.00      PROA H  
ATOM   2320  HB1 LEU P 141      17.200   5.912  -8.350  0.00  0.00      PROA H  
ATOM   2321  HB2 LEU P 141      16.520   4.364  -8.698  0.00  0.00      PROA H  
ATOM   2322  HG  LEU P 141      19.082   3.637  -9.219  0.00  0.00      PROA H  
ATOM   2323 HD11 LEU P 141      17.499   4.371 -11.129  0.00  0.00      PROA H  
ATOM   2324 HD12 LEU P 141      19.078   4.784 -11.498  0.00  0.00      PROA H  
ATOM   2325 HD13 LEU P 141      18.049   6.119 -10.840  0.00  0.00      PROA H  
ATOM   2326 HD21 LEU P 141      20.000   5.214  -7.745  0.00  0.00      PROA H  
ATOM   2327 HD22 LEU P 141      19.548   6.716  -8.649  0.00  0.00      PROA H  
ATOM   2328 HD23 LEU P 141      20.670   5.651  -9.416  0.00  0.00      PROA H  
ATOM   2329  N   LEU P 142      15.394   4.229  -6.005  0.00  0.00      PROA N  
ATOM   2330  CA  LEU P 142      14.314   4.653  -5.109  0.00  0.00      PROA C  
ATOM   2331  C   LEU P 142      14.490   4.450  -3.698  0.00  0.00      PROA C  
ATOM   2332  O   LEU P 142      14.119   5.250  -2.846  0.00  0.00      PROA O  
ATOM   2333  CB  LEU P 142      13.001   4.126  -5.700  0.00  0.00      PROA C  
ATOM   2334  CG  LEU P 142      11.714   4.565  -5.066  0.00  0.00      PROA C  
ATOM   2335  CD1 LEU P 142      11.528   6.096  -5.294  0.00  0.00      PROA C  
ATOM   2336  CD2 LEU P 142      10.477   3.796  -5.600  0.00  0.00      PROA C  
ATOM   2337  HN  LEU P 142      15.275   3.365  -6.488  0.00  0.00      PROA H  
ATOM   2338  HA  LEU P 142      14.190   5.726  -5.145  0.00  0.00      PROA H  
ATOM   2339  HB1 LEU P 142      13.040   3.023  -5.584  0.00  0.00      PROA H  
ATOM   2340  HB2 LEU P 142      12.920   4.321  -6.791  0.00  0.00      PROA H  
ATOM   2341  HG  LEU P 142      11.718   4.417  -3.965  0.00  0.00      PROA H  
ATOM   2342 HD11 LEU P 142      10.455   6.261  -5.059  0.00  0.00      PROA H  
ATOM   2343 HD12 LEU P 142      11.681   6.380  -6.357  0.00  0.00      PROA H  
ATOM   2344 HD13 LEU P 142      12.301   6.594  -4.670  0.00  0.00      PROA H  
ATOM   2345 HD21 LEU P 142      10.567   3.788  -6.708  0.00  0.00      PROA H  
ATOM   2346 HD22 LEU P 142       9.499   4.219  -5.283  0.00  0.00      PROA H  
ATOM   2347 HD23 LEU P 142      10.411   2.755  -5.218  0.00  0.00      PROA H  
ATOM   2348  N   VAL P 143      15.125   3.324  -3.315  0.00  0.00      PROA N  
ATOM   2349  CA  VAL P 143      15.571   3.002  -1.957  0.00  0.00      PROA C  
ATOM   2350  C   VAL P 143      16.673   4.012  -1.520  0.00  0.00      PROA C  
ATOM   2351  O   VAL P 143      16.887   4.402  -0.350  0.00  0.00      PROA O  
ATOM   2352  CB  VAL P 143      16.091   1.594  -1.822  0.00  0.00      PROA C  
ATOM   2353  CG1 VAL P 143      16.592   1.342  -0.380  0.00  0.00      PROA C  
ATOM   2354  CG2 VAL P 143      14.975   0.601  -2.036  0.00  0.00      PROA C  
ATOM   2355  HN  VAL P 143      15.303   2.595  -3.971  0.00  0.00      PROA H  
ATOM   2356  HA  VAL P 143      14.706   3.282  -1.376  0.00  0.00      PROA H  
ATOM   2357  HB  VAL P 143      16.836   1.403  -2.625  0.00  0.00      PROA H  
ATOM   2358 HG11 VAL P 143      15.814   1.747   0.301  0.00  0.00      PROA H  
ATOM   2359 HG12 VAL P 143      17.461   1.957  -0.059  0.00  0.00      PROA H  
ATOM   2360 HG13 VAL P 143      16.847   0.289  -0.132  0.00  0.00      PROA H  
ATOM   2361 HG21 VAL P 143      15.336  -0.429  -1.831  0.00  0.00      PROA H  
ATOM   2362 HG22 VAL P 143      14.620   0.559  -3.088  0.00  0.00      PROA H  
ATOM   2363 HG23 VAL P 143      14.064   0.729  -1.413  0.00  0.00      PROA H  
ATOM   2364  N   CYS P 144      17.562   4.454  -2.451  0.00  0.00      PROA N  
ATOM   2365  CA  CYS P 144      18.597   5.478  -2.209  0.00  0.00      PROA C  
ATOM   2366  C   CYS P 144      18.078   6.843  -1.950  0.00  0.00      PROA C  
ATOM   2367  O   CYS P 144      18.534   7.582  -1.112  0.00  0.00      PROA O  
ATOM   2368  CB  CYS P 144      19.702   5.577  -3.239  0.00  0.00      PROA C  
ATOM   2369  SG  CYS P 144      20.726   4.091  -3.192  0.00  0.00      PROA S  
ATOM   2370  HN  CYS P 144      17.486   3.939  -3.302  0.00  0.00      PROA H  
ATOM   2371  HA  CYS P 144      19.208   5.181  -1.369  0.00  0.00      PROA H  
ATOM   2372  HB1 CYS P 144      20.421   6.379  -2.965  0.00  0.00      PROA H  
ATOM   2373  HB2 CYS P 144      19.385   5.789  -4.283  0.00  0.00      PROA H  
ATOM   2374  HG1 CYS P 144      19.723   3.306  -3.555  0.00  0.00      PROA H  
ATOM   2375  N   VAL P 145      16.998   7.200  -2.632  0.00  0.00      PROA N  
ATOM   2376  CA  VAL P 145      16.171   8.328  -2.373  0.00  0.00      PROA C  
ATOM   2377  C   VAL P 145      15.437   8.308  -1.026  0.00  0.00      PROA C  
ATOM   2378  O   VAL P 145      15.316   9.269  -0.281  0.00  0.00      PROA O  
ATOM   2379  CB  VAL P 145      15.073   8.423  -3.432  0.00  0.00      PROA C  
ATOM   2380  CG1 VAL P 145      13.983   9.460  -3.192  0.00  0.00      PROA C  
ATOM   2381  CG2 VAL P 145      15.794   8.893  -4.730  0.00  0.00      PROA C  
ATOM   2382  HN  VAL P 145      16.657   6.698  -3.423  0.00  0.00      PROA H  
ATOM   2383  HA  VAL P 145      16.778   9.222  -2.409  0.00  0.00      PROA H  
ATOM   2384  HB  VAL P 145      14.621   7.436  -3.670  0.00  0.00      PROA H  
ATOM   2385 HG11 VAL P 145      13.551   9.250  -2.191  0.00  0.00      PROA H  
ATOM   2386 HG12 VAL P 145      13.214   9.480  -3.994  0.00  0.00      PROA H  
ATOM   2387 HG13 VAL P 145      14.452  10.467  -3.175  0.00  0.00      PROA H  
ATOM   2388 HG21 VAL P 145      16.603   8.240  -5.124  0.00  0.00      PROA H  
ATOM   2389 HG22 VAL P 145      16.144   9.935  -4.573  0.00  0.00      PROA H  
ATOM   2390 HG23 VAL P 145      15.092   8.960  -5.589  0.00  0.00      PROA H  
ATOM   2391  N   PHE P 146      14.870   7.148  -0.702  0.00  0.00      PROA N  
ATOM   2392  CA  PHE P 146      14.265   6.823   0.589  0.00  0.00      PROA C  
ATOM   2393  C   PHE P 146      15.322   6.957   1.760  0.00  0.00      PROA C  
ATOM   2394  O   PHE P 146      15.020   7.403   2.869  0.00  0.00      PROA O  
ATOM   2395  CB  PHE P 146      13.566   5.400   0.548  0.00  0.00      PROA C  
ATOM   2396  CG  PHE P 146      13.122   4.815   1.831  0.00  0.00      PROA C  
ATOM   2397  CD1 PHE P 146      11.775   4.951   2.247  0.00  0.00      PROA C  
ATOM   2398  CD2 PHE P 146      14.105   4.064   2.582  0.00  0.00      PROA C  
ATOM   2399  CE1 PHE P 146      11.417   4.230   3.362  0.00  0.00      PROA C  
ATOM   2400  CE2 PHE P 146      13.667   3.334   3.634  0.00  0.00      PROA C  
ATOM   2401  CZ  PHE P 146      12.357   3.499   4.087  0.00  0.00      PROA C  
ATOM   2402  HN  PHE P 146      14.829   6.415  -1.378  0.00  0.00      PROA H  
ATOM   2403  HA  PHE P 146      13.507   7.569   0.779  0.00  0.00      PROA H  
ATOM   2404  HB1 PHE P 146      14.281   4.662   0.124  0.00  0.00      PROA H  
ATOM   2405  HB2 PHE P 146      12.705   5.500  -0.147  0.00  0.00      PROA H  
ATOM   2406  HD1 PHE P 146      11.053   5.485   1.649  0.00  0.00      PROA H  
ATOM   2407  HD2 PHE P 146      15.108   3.981   2.192  0.00  0.00      PROA H  
ATOM   2408  HE1 PHE P 146      10.425   4.180   3.786  0.00  0.00      PROA H  
ATOM   2409  HE2 PHE P 146      14.361   2.773   4.242  0.00  0.00      PROA H  
ATOM   2410  HZ  PHE P 146      12.008   3.004   4.982  0.00  0.00      PROA H  
ATOM   2411  N   GLY P 147      16.598   6.454   1.581  0.00  0.00      PROA N  
ATOM   2412  CA  GLY P 147      17.606   6.482   2.690  0.00  0.00      PROA C  
ATOM   2413  C   GLY P 147      18.173   7.908   2.939  0.00  0.00      PROA C  
ATOM   2414  O   GLY P 147      18.267   8.352   4.068  0.00  0.00      PROA O  
ATOM   2415  HN  GLY P 147      16.849   5.959   0.752  0.00  0.00      PROA H  
ATOM   2416  HA1 GLY P 147      18.418   5.862   2.343  0.00  0.00      PROA H  
ATOM   2417  HA2 GLY P 147      17.193   6.137   3.627  0.00  0.00      PROA H  
ATOM   2418  N   LEU P 148      18.370   8.696   1.880  0.00  0.00      PROA N  
ATOM   2419  CA  LEU P 148      18.700  10.069   2.022  0.00  0.00      PROA C  
ATOM   2420  C   LEU P 148      17.658  10.841   2.704  0.00  0.00      PROA C  
ATOM   2421  O   LEU P 148      17.958  11.655   3.586  0.00  0.00      PROA O  
ATOM   2422  CB  LEU P 148      19.135  10.644   0.600  0.00  0.00      PROA C  
ATOM   2423  CG  LEU P 148      19.618  12.108   0.624  0.00  0.00      PROA C  
ATOM   2424  CD1 LEU P 148      20.814  12.228   1.533  0.00  0.00      PROA C  
ATOM   2425  CD2 LEU P 148      19.851  12.634  -0.830  0.00  0.00      PROA C  
ATOM   2426  HN  LEU P 148      18.162   8.382   0.956  0.00  0.00      PROA H  
ATOM   2427  HA  LEU P 148      19.569  10.103   2.663  0.00  0.00      PROA H  
ATOM   2428  HB1 LEU P 148      18.289  10.459  -0.095  0.00  0.00      PROA H  
ATOM   2429  HB2 LEU P 148      19.959   9.923   0.404  0.00  0.00      PROA H  
ATOM   2430  HG  LEU P 148      18.836  12.830   0.943  0.00  0.00      PROA H  
ATOM   2431 HD11 LEU P 148      20.563  12.206   2.615  0.00  0.00      PROA H  
ATOM   2432 HD12 LEU P 148      21.328  13.197   1.352  0.00  0.00      PROA H  
ATOM   2433 HD13 LEU P 148      21.505  11.412   1.235  0.00  0.00      PROA H  
ATOM   2434 HD21 LEU P 148      20.821  12.302  -1.257  0.00  0.00      PROA H  
ATOM   2435 HD22 LEU P 148      19.970  13.737  -0.873  0.00  0.00      PROA H  
ATOM   2436 HD23 LEU P 148      19.016  12.247  -1.454  0.00  0.00      PROA H  
ATOM   2437  N   ALA P 149      16.386  10.650   2.294  0.00  0.00      PROA N  
ATOM   2438  CA  ALA P 149      15.222  11.259   2.921  0.00  0.00      PROA C  
ATOM   2439  C   ALA P 149      15.080  10.809   4.399  0.00  0.00      PROA C  
ATOM   2440  O   ALA P 149      15.014  11.669   5.299  0.00  0.00      PROA O  
ATOM   2441  CB  ALA P 149      13.950  10.945   2.054  0.00  0.00      PROA C  
ATOM   2442  HN  ALA P 149      16.104   9.944   1.649  0.00  0.00      PROA H  
ATOM   2443  HA  ALA P 149      15.210  12.339   2.924  0.00  0.00      PROA H  
ATOM   2444  HB1 ALA P 149      13.464  10.000   2.376  0.00  0.00      PROA H  
ATOM   2445  HB2 ALA P 149      14.147  11.092   0.970  0.00  0.00      PROA H  
ATOM   2446  HB3 ALA P 149      13.137  11.654   2.323  0.00  0.00      PROA H  
ATOM   2447  N   ALA P 150      15.273   9.474   4.687  0.00  0.00      PROA N  
ATOM   2448  CA  ALA P 150      15.363   8.947   6.059  0.00  0.00      PROA C  
ATOM   2449  C   ALA P 150      16.403   9.579   6.998  0.00  0.00      PROA C  
ATOM   2450  O   ALA P 150      16.093  10.076   8.084  0.00  0.00      PROA O  
ATOM   2451  CB  ALA P 150      15.543   7.406   6.074  0.00  0.00      PROA C  
ATOM   2452  HN  ALA P 150      15.368   8.830   3.933  0.00  0.00      PROA H  
ATOM   2453  HA  ALA P 150      14.422   9.226   6.510  0.00  0.00      PROA H  
ATOM   2454  HB1 ALA P 150      14.787   6.889   5.444  0.00  0.00      PROA H  
ATOM   2455  HB2 ALA P 150      15.513   6.931   7.078  0.00  0.00      PROA H  
ATOM   2456  HB3 ALA P 150      16.549   7.245   5.633  0.00  0.00      PROA H  
ATOM   2457  N   HSD P 151      17.736   9.615   6.694  0.00  0.00      PROA N  
ATOM   2458  CA  HSD P 151      18.770  10.273   7.538  0.00  0.00      PROA C  
ATOM   2459  C   HSD P 151      18.523  11.810   7.636  0.00  0.00      PROA C  
ATOM   2460  O   HSD P 151      18.793  12.416   8.674  0.00  0.00      PROA O  
ATOM   2461  CB  HSD P 151      20.143   9.910   7.054  0.00  0.00      PROA C  
ATOM   2462  CG  HSD P 151      20.505   8.442   7.133  0.00  0.00      PROA C  
ATOM   2463  CD2 HSD P 151      19.751   7.244   6.866  0.00  0.00      PROA C  
ATOM   2464  ND1 HSD P 151      21.706   8.014   7.655  0.00  0.00      PROA N  
ATOM   2465  CE1 HSD P 151      21.689   6.684   7.688  0.00  0.00      PROA C  
ATOM   2466  NE2 HSD P 151      20.559   6.196   7.215  0.00  0.00      PROA N  
ATOM   2467  HN  HSD P 151      18.040   9.346   5.783  0.00  0.00      PROA H  
ATOM   2468  HA  HSD P 151      18.670  10.051   8.591  0.00  0.00      PROA H  
ATOM   2469  HB1 HSD P 151      20.903  10.451   7.657  0.00  0.00      PROA H  
ATOM   2470  HB2 HSD P 151      20.334  10.231   6.008  0.00  0.00      PROA H  
ATOM   2471  HD1 HSD P 151      22.496   8.599   7.842  0.00  0.00      PROA H  
ATOM   2472  HD2 HSD P 151      18.739   6.997   6.568  0.00  0.00      PROA H  
ATOM   2473  HE1 HSD P 151      22.529   6.043   7.955  0.00  0.00      PROA H  
ATOM   2474  N   TRP P 152      18.071  12.505   6.553  0.00  0.00      PROA N  
ATOM   2475  CA  TRP P 152      17.948  13.951   6.679  0.00  0.00      PROA C  
ATOM   2476  C   TRP P 152      16.743  14.136   7.636  0.00  0.00      PROA C  
ATOM   2477  O   TRP P 152      16.757  14.989   8.532  0.00  0.00      PROA O  
ATOM   2478  CB  TRP P 152      17.725  14.611   5.337  0.00  0.00      PROA C  
ATOM   2479  CG  TRP P 152      17.540  16.104   5.267  0.00  0.00      PROA C  
ATOM   2480  CD1 TRP P 152      18.577  16.978   5.020  0.00  0.00      PROA C  
ATOM   2481  CD2 TRP P 152      16.325  16.929   5.348  0.00  0.00      PROA C  
ATOM   2482  CE2 TRP P 152      16.827  18.273   5.310  0.00  0.00      PROA C  
ATOM   2483  CE3 TRP P 152      15.021  16.654   5.596  0.00  0.00      PROA C  
ATOM   2484  NE1 TRP P 152      18.093  18.288   5.030  0.00  0.00      PROA N  
ATOM   2485  CZ2 TRP P 152      15.988  19.314   5.515  0.00  0.00      PROA C  
ATOM   2486  CZ3 TRP P 152      14.117  17.720   5.763  0.00  0.00      PROA C  
ATOM   2487  CH2 TRP P 152      14.645  19.041   5.690  0.00  0.00      PROA C  
ATOM   2488  HN  TRP P 152      17.699  12.102   5.720  0.00  0.00      PROA H  
ATOM   2489  HA  TRP P 152      18.863  14.310   7.127  0.00  0.00      PROA H  
ATOM   2490  HB1 TRP P 152      16.978  14.084   4.704  0.00  0.00      PROA H  
ATOM   2491  HB2 TRP P 152      18.649  14.332   4.787  0.00  0.00      PROA H  
ATOM   2492  HD1 TRP P 152      19.614  16.734   4.844  0.00  0.00      PROA H  
ATOM   2493  HE1 TRP P 152      18.635  19.025   5.369  0.00  0.00      PROA H  
ATOM   2494  HE3 TRP P 152      14.626  15.650   5.629  0.00  0.00      PROA H  
ATOM   2495  HZ2 TRP P 152      16.178  20.374   5.601  0.00  0.00      PROA H  
ATOM   2496  HZ3 TRP P 152      13.079  17.480   5.938  0.00  0.00      PROA H  
ATOM   2497  HH2 TRP P 152      13.909  19.812   5.863  0.00  0.00      PROA H  
ATOM   2498  N   MET P 153      15.704  13.277   7.529  0.00  0.00      PROA N  
ATOM   2499  CA  MET P 153      14.589  13.365   8.405  0.00  0.00      PROA C  
ATOM   2500  C   MET P 153      14.990  12.997   9.837  0.00  0.00      PROA C  
ATOM   2501  O   MET P 153      14.388  13.592  10.728  0.00  0.00      PROA O  
ATOM   2502  CB  MET P 153      13.402  12.386   8.034  0.00  0.00      PROA C  
ATOM   2503  CG  MET P 153      12.677  12.987   6.855  0.00  0.00      PROA C  
ATOM   2504  SD  MET P 153      11.843  11.576   5.979  0.00  0.00      PROA S  
ATOM   2505  CE  MET P 153      11.554  12.817   4.655  0.00  0.00      PROA C  
ATOM   2506  HN  MET P 153      15.699  12.618   6.781  0.00  0.00      PROA H  
ATOM   2507  HA  MET P 153      14.220  14.369   8.560  0.00  0.00      PROA H  
ATOM   2508  HB1 MET P 153      12.747  12.077   8.876  0.00  0.00      PROA H  
ATOM   2509  HB2 MET P 153      13.996  11.481   7.787  0.00  0.00      PROA H  
ATOM   2510  HG1 MET P 153      13.255  13.645   6.172  0.00  0.00      PROA H  
ATOM   2511  HG2 MET P 153      11.923  13.735   7.185  0.00  0.00      PROA H  
ATOM   2512  HE1 MET P 153      11.269  13.798   5.092  0.00  0.00      PROA H  
ATOM   2513  HE2 MET P 153      10.788  12.429   3.949  0.00  0.00      PROA H  
ATOM   2514  HE3 MET P 153      12.454  12.988   4.026  0.00  0.00      PROA H  
ATOM   2515  N   ALA P 154      15.930  12.089  10.128  0.00  0.00      PROA N  
ATOM   2516  CA  ALA P 154      16.421  11.663  11.445  0.00  0.00      PROA C  
ATOM   2517  C   ALA P 154      17.195  12.760  12.120  0.00  0.00      PROA C  
ATOM   2518  O   ALA P 154      16.847  13.137  13.208  0.00  0.00      PROA O  
ATOM   2519  CB  ALA P 154      17.413  10.533  11.147  0.00  0.00      PROA C  
ATOM   2520  HN  ALA P 154      16.191  11.461   9.398  0.00  0.00      PROA H  
ATOM   2521  HA  ALA P 154      15.596  11.280  12.028  0.00  0.00      PROA H  
ATOM   2522  HB1 ALA P 154      18.240  10.904  10.504  0.00  0.00      PROA H  
ATOM   2523  HB2 ALA P 154      16.913   9.654  10.685  0.00  0.00      PROA H  
ATOM   2524  HB3 ALA P 154      17.706  10.146  12.146  0.00  0.00      PROA H  
ATOM   2525  N   CYS P 155      18.058  13.451  11.404  0.00  0.00      PROA N  
ATOM   2526  CA  CYS P 155      18.725  14.676  11.910  0.00  0.00      PROA C  
ATOM   2527  C   CYS P 155      17.732  15.836  12.203  0.00  0.00      PROA C  
ATOM   2528  O   CYS P 155      17.858  16.489  13.216  0.00  0.00      PROA O  
ATOM   2529  CB  CYS P 155      19.862  15.021  10.947  0.00  0.00      PROA C  
ATOM   2530  SG  CYS P 155      21.136  13.733  10.764  0.00  0.00      PROA S  
ATOM   2531  HN  CYS P 155      18.310  13.163  10.484  0.00  0.00      PROA H  
ATOM   2532  HA  CYS P 155      19.212  14.395  12.833  0.00  0.00      PROA H  
ATOM   2533  HB1 CYS P 155      20.416  15.917  11.300  0.00  0.00      PROA H  
ATOM   2534  HB2 CYS P 155      19.454  15.312   9.955  0.00  0.00      PROA H  
ATOM   2535  HG1 CYS P 155      20.468  13.018   9.871  0.00  0.00      PROA H  
ATOM   2536  N   ILE P 156      16.767  16.109  11.317  0.00  0.00      PROA N  
ATOM   2537  CA  ILE P 156      15.855  17.306  11.634  0.00  0.00      PROA C  
ATOM   2538  C   ILE P 156      14.871  16.940  12.754  0.00  0.00      PROA C  
ATOM   2539  O   ILE P 156      14.358  17.745  13.544  0.00  0.00      PROA O  
ATOM   2540  CB  ILE P 156      15.172  17.561  10.363  0.00  0.00      PROA C  
ATOM   2541  CG1 ILE P 156      16.230  18.060   9.254  0.00  0.00      PROA C  
ATOM   2542  CG2 ILE P 156      14.070  18.592  10.544  0.00  0.00      PROA C  
ATOM   2543  CD  ILE P 156      16.859  19.463   9.538  0.00  0.00      PROA C  
ATOM   2544  HN  ILE P 156      16.766  15.628  10.443  0.00  0.00      PROA H  
ATOM   2545  HA  ILE P 156      16.389  18.192  11.943  0.00  0.00      PROA H  
ATOM   2546  HB  ILE P 156      14.620  16.679   9.971  0.00  0.00      PROA H  
ATOM   2547 HG11 ILE P 156      15.637  18.216   8.327  0.00  0.00      PROA H  
ATOM   2548 HG12 ILE P 156      16.991  17.293   8.994  0.00  0.00      PROA H  
ATOM   2549 HG21 ILE P 156      13.246  18.317  11.238  0.00  0.00      PROA H  
ATOM   2550 HG22 ILE P 156      13.635  18.955   9.588  0.00  0.00      PROA H  
ATOM   2551 HG23 ILE P 156      14.471  19.544  10.952  0.00  0.00      PROA H  
ATOM   2552  HD1 ILE P 156      16.666  19.748  10.595  0.00  0.00      PROA H  
ATOM   2553  HD2 ILE P 156      16.459  20.225   8.837  0.00  0.00      PROA H  
ATOM   2554  HD3 ILE P 156      17.963  19.465   9.422  0.00  0.00      PROA H  
ATOM   2555  N   TRP P 157      14.651  15.588  12.913  0.00  0.00      PROA N  
ATOM   2556  CA  TRP P 157      13.933  15.075  14.036  0.00  0.00      PROA C  
ATOM   2557  C   TRP P 157      14.804  15.267  15.351  0.00  0.00      PROA C  
ATOM   2558  O   TRP P 157      14.277  15.626  16.380  0.00  0.00      PROA O  
ATOM   2559  CB  TRP P 157      13.515  13.653  13.739  0.00  0.00      PROA C  
ATOM   2560  CG  TRP P 157      12.986  12.894  14.866  0.00  0.00      PROA C  
ATOM   2561  CD1 TRP P 157      13.541  11.762  15.354  0.00  0.00      PROA C  
ATOM   2562  CD2 TRP P 157      11.816  13.154  15.681  0.00  0.00      PROA C  
ATOM   2563  CE2 TRP P 157      11.652  12.096  16.537  0.00  0.00      PROA C  
ATOM   2564  CE3 TRP P 157      10.820  14.145  15.597  0.00  0.00      PROA C  
ATOM   2565  NE1 TRP P 157      12.712  11.264  16.372  0.00  0.00      PROA N  
ATOM   2566  CZ2 TRP P 157      10.565  12.056  17.379  0.00  0.00      PROA C  
ATOM   2567  CZ3 TRP P 157       9.768  14.068  16.426  0.00  0.00      PROA C  
ATOM   2568  CH2 TRP P 157       9.601  13.062  17.382  0.00  0.00      PROA C  
ATOM   2569  HN  TRP P 157      15.028  14.976  12.221  0.00  0.00      PROA H  
ATOM   2570  HA  TRP P 157      13.025  15.624  14.241  0.00  0.00      PROA H  
ATOM   2571  HB1 TRP P 157      14.393  13.070  13.385  0.00  0.00      PROA H  
ATOM   2572  HB2 TRP P 157      12.845  13.725  12.856  0.00  0.00      PROA H  
ATOM   2573  HD1 TRP P 157      14.528  11.373  15.155  0.00  0.00      PROA H  
ATOM   2574  HE1 TRP P 157      12.998  10.699  17.116  0.00  0.00      PROA H  
ATOM   2575  HE3 TRP P 157      10.954  15.010  14.965  0.00  0.00      PROA H  
ATOM   2576  HZ2 TRP P 157      10.419  11.269  18.104  0.00  0.00      PROA H  
ATOM   2577  HZ3 TRP P 157       8.964  14.775  16.283  0.00  0.00      PROA H  
ATOM   2578  HH2 TRP P 157       8.795  13.016  18.101  0.00  0.00      PROA H  
ATOM   2579  N   TYR P 158      16.031  14.989  15.219  0.00  0.00      PROA N  
ATOM   2580  CA  TYR P 158      16.921  15.133  16.368  0.00  0.00      PROA C  
ATOM   2581  C   TYR P 158      17.054  16.618  16.743  0.00  0.00      PROA C  
ATOM   2582  O   TYR P 158      17.068  16.966  17.921  0.00  0.00      PROA O  
ATOM   2583  CB  TYR P 158      18.366  14.546  16.139  0.00  0.00      PROA C  
ATOM   2584  CG  TYR P 158      19.430  14.808  17.177  0.00  0.00      PROA C  
ATOM   2585  CD1 TYR P 158      19.143  14.721  18.552  0.00  0.00      PROA C  
ATOM   2586  CD2 TYR P 158      20.751  15.162  16.833  0.00  0.00      PROA C  
ATOM   2587  CE1 TYR P 158      20.187  14.893  19.522  0.00  0.00      PROA C  
ATOM   2588  CE2 TYR P 158      21.768  15.383  17.767  0.00  0.00      PROA C  
ATOM   2589  CZ  TYR P 158      21.406  15.293  19.121  0.00  0.00      PROA C  
ATOM   2590  OH  TYR P 158      22.482  15.262  19.973  0.00  0.00      PROA O  
ATOM   2591  HN  TYR P 158      16.414  14.663  14.358  0.00  0.00      PROA H  
ATOM   2592  HA  TYR P 158      16.377  14.615  17.144  0.00  0.00      PROA H  
ATOM   2593  HB1 TYR P 158      18.721  14.829  15.125  0.00  0.00      PROA H  
ATOM   2594  HB2 TYR P 158      18.281  13.440  16.204  0.00  0.00      PROA H  
ATOM   2595  HD1 TYR P 158      18.197  14.282  18.831  0.00  0.00      PROA H  
ATOM   2596  HD2 TYR P 158      21.071  15.117  15.802  0.00  0.00      PROA H  
ATOM   2597  HE1 TYR P 158      20.086  14.700  20.580  0.00  0.00      PROA H  
ATOM   2598  HE2 TYR P 158      22.776  15.595  17.444  0.00  0.00      PROA H  
ATOM   2599  HH  TYR P 158      23.229  15.708  19.568  0.00  0.00      PROA H  
ATOM   2600  N   SER P 159      17.146  17.515  15.725  0.00  0.00      PROA N  
ATOM   2601  CA  SER P 159      17.103  18.974  15.786  0.00  0.00      PROA C  
ATOM   2602  C   SER P 159      15.856  19.542  16.372  0.00  0.00      PROA C  
ATOM   2603  O   SER P 159      15.952  20.447  17.226  0.00  0.00      PROA O  
ATOM   2604  CB  SER P 159      17.313  19.642  14.428  0.00  0.00      PROA C  
ATOM   2605  OG  SER P 159      17.404  21.041  14.644  0.00  0.00      PROA O  
ATOM   2606  HN  SER P 159      17.227  17.072  14.836  0.00  0.00      PROA H  
ATOM   2607  HA  SER P 159      17.931  19.317  16.390  0.00  0.00      PROA H  
ATOM   2608  HB1 SER P 159      16.470  19.358  13.761  0.00  0.00      PROA H  
ATOM   2609  HB2 SER P 159      18.159  19.183  13.873  0.00  0.00      PROA H  
ATOM   2610  HG1 SER P 159      17.643  21.368  13.774  0.00  0.00      PROA H  
ATOM   2611  N   ILE P 160      14.630  19.032  16.014  0.00  0.00      PROA N  
ATOM   2612  CA  ILE P 160      13.342  19.405  16.617  0.00  0.00      PROA C  
ATOM   2613  C   ILE P 160      13.316  19.012  18.130  0.00  0.00      PROA C  
ATOM   2614  O   ILE P 160      12.798  19.777  18.955  0.00  0.00      PROA O  
ATOM   2615  CB  ILE P 160      12.122  19.066  15.737  0.00  0.00      PROA C  
ATOM   2616  CG1 ILE P 160      12.075  19.864  14.406  0.00  0.00      PROA C  
ATOM   2617  CG2 ILE P 160      10.874  19.274  16.593  0.00  0.00      PROA C  
ATOM   2618  CD  ILE P 160      11.726  21.411  14.541  0.00  0.00      PROA C  
ATOM   2619  HN  ILE P 160      14.570  18.441  15.213  0.00  0.00      PROA H  
ATOM   2620  HA  ILE P 160      13.266  20.478  16.718  0.00  0.00      PROA H  
ATOM   2621  HB  ILE P 160      12.193  17.980  15.516  0.00  0.00      PROA H  
ATOM   2622 HG11 ILE P 160      11.314  19.400  13.743  0.00  0.00      PROA H  
ATOM   2623 HG12 ILE P 160      13.067  19.721  13.926  0.00  0.00      PROA H  
ATOM   2624 HG21 ILE P 160      10.961  18.583  17.459  0.00  0.00      PROA H  
ATOM   2625 HG22 ILE P 160       9.866  19.074  16.168  0.00  0.00      PROA H  
ATOM   2626 HG23 ILE P 160      10.808  20.298  17.016  0.00  0.00      PROA H  
ATOM   2627  HD1 ILE P 160      11.104  21.692  15.418  0.00  0.00      PROA H  
ATOM   2628  HD2 ILE P 160      11.294  21.834  13.608  0.00  0.00      PROA H  
ATOM   2629  HD3 ILE P 160      12.731  21.880  14.593  0.00  0.00      PROA H  
ATOM   2630  N   GLY P 161      13.948  17.872  18.536  0.00  0.00      PROA N  
ATOM   2631  CA  GLY P 161      14.206  17.353  19.968  0.00  0.00      PROA C  
ATOM   2632  C   GLY P 161      15.005  18.322  20.781  0.00  0.00      PROA C  
ATOM   2633  O   GLY P 161      14.962  18.423  21.990  0.00  0.00      PROA O  
ATOM   2634  HN  GLY P 161      14.359  17.258  17.867  0.00  0.00      PROA H  
ATOM   2635  HA1 GLY P 161      14.675  16.401  19.773  0.00  0.00      PROA H  
ATOM   2636  HA2 GLY P 161      13.312  17.389  20.571  0.00  0.00      PROA H  
ATOM   2637  N   ASP P 162      15.931  19.059  20.073  0.00  0.00      PROA N  
ATOM   2638  CA  ASP P 162      16.923  19.907  20.746  0.00  0.00      PROA C  
ATOM   2639  C   ASP P 162      16.568  21.374  20.663  0.00  0.00      PROA C  
ATOM   2640  O   ASP P 162      17.372  22.215  21.024  0.00  0.00      PROA O  
ATOM   2641  CB  ASP P 162      18.264  19.460  20.112  0.00  0.00      PROA C  
ATOM   2642  CG  ASP P 162      19.500  20.042  20.794  0.00  0.00      PROA C  
ATOM   2643  OD1 ASP P 162      19.438  20.313  22.055  0.00  0.00      PROA O  
ATOM   2644  OD2 ASP P 162      20.532  20.160  20.187  0.00  0.00      PROA O1-
ATOM   2645  HN  ASP P 162      15.808  19.074  19.083  0.00  0.00      PROA H  
ATOM   2646  HA  ASP P 162      16.952  19.727  21.811  0.00  0.00      PROA H  
ATOM   2647  HB1 ASP P 162      18.310  19.611  19.013  0.00  0.00      PROA H  
ATOM   2648  HB2 ASP P 162      18.249  18.358  20.259  0.00  0.00      PROA H  
ATOM   2649  N   TYR P 163      15.342  21.760  20.157  0.00  0.00      PROA N  
ATOM   2650  CA  TYR P 163      14.954  23.080  19.636  0.00  0.00      PROA C  
ATOM   2651  C   TYR P 163      14.874  24.191  20.676  0.00  0.00      PROA C  
ATOM   2652  O   TYR P 163      15.241  25.366  20.491  0.00  0.00      PROA O  
ATOM   2653  CB  TYR P 163      13.650  22.954  18.792  0.00  0.00      PROA C  
ATOM   2654  CG  TYR P 163      13.566  24.054  17.862  0.00  0.00      PROA C  
ATOM   2655  CD1 TYR P 163      14.150  23.974  16.612  0.00  0.00      PROA C  
ATOM   2656  CD2 TYR P 163      12.620  25.068  18.037  0.00  0.00      PROA C  
ATOM   2657  CE1 TYR P 163      13.827  24.866  15.553  0.00  0.00      PROA C  
ATOM   2658  CE2 TYR P 163      12.273  25.956  16.990  0.00  0.00      PROA C  
ATOM   2659  CZ  TYR P 163      12.954  25.922  15.816  0.00  0.00      PROA C  
ATOM   2660  OH  TYR P 163      12.521  26.703  14.771  0.00  0.00      PROA O  
ATOM   2661  HN  TYR P 163      14.593  21.105  20.216  0.00  0.00      PROA H  
ATOM   2662  HA  TYR P 163      15.740  23.333  18.940  0.00  0.00      PROA H  
ATOM   2663  HB1 TYR P 163      12.759  22.870  19.450  0.00  0.00      PROA H  
ATOM   2664  HB2 TYR P 163      13.640  21.978  18.262  0.00  0.00      PROA H  
ATOM   2665  HD1 TYR P 163      14.770  23.120  16.385  0.00  0.00      PROA H  
ATOM   2666  HD2 TYR P 163      12.141  25.141  19.003  0.00  0.00      PROA H  
ATOM   2667  HE1 TYR P 163      14.050  24.665  14.516  0.00  0.00      PROA H  
ATOM   2668  HE2 TYR P 163      11.591  26.732  17.309  0.00  0.00      PROA H  
ATOM   2669  HH  TYR P 163      11.677  27.097  15.002  0.00  0.00      PROA H  
ATOM   2670  N   GLU P 164      14.436  23.754  21.887  0.00  0.00      PROA N  
ATOM   2671  CA  GLU P 164      14.206  24.659  23.004  0.00  0.00      PROA C  
ATOM   2672  C   GLU P 164      15.412  24.772  23.938  0.00  0.00      PROA C  
ATOM   2673  O   GLU P 164      16.229  23.862  23.908  0.00  0.00      PROA O  
ATOM   2674  CB  GLU P 164      12.910  24.310  23.649  0.00  0.00      PROA C  
ATOM   2675  CG  GLU P 164      12.400  25.367  24.749  0.00  0.00      PROA C  
ATOM   2676  CD  GLU P 164      12.270  26.791  24.320  0.00  0.00      PROA C  
ATOM   2677  OE1 GLU P 164      13.179  27.638  24.520  0.00  0.00      PROA O  
ATOM   2678  OE2 GLU P 164      11.192  27.103  23.699  0.00  0.00      PROA O1-
ATOM   2679  HN  GLU P 164      14.277  22.774  21.976  0.00  0.00      PROA H  
ATOM   2680  HA  GLU P 164      14.078  25.631  22.552  0.00  0.00      PROA H  
ATOM   2681  HB1 GLU P 164      12.998  23.345  24.193  0.00  0.00      PROA H  
ATOM   2682  HB2 GLU P 164      12.025  24.290  22.978  0.00  0.00      PROA H  
ATOM   2683  HG1 GLU P 164      13.140  25.380  25.579  0.00  0.00      PROA H  
ATOM   2684  HG2 GLU P 164      11.512  24.954  25.274  0.00  0.00      PROA H  
ATOM   2685  N   ILE P 165      15.559  25.805  24.815  0.00  0.00      PROA N  
ATOM   2686  CA  ILE P 165      16.621  25.963  25.798  0.00  0.00      PROA C  
ATOM   2687  C   ILE P 165      16.209  25.254  27.092  0.00  0.00      PROA C  
ATOM   2688  O   ILE P 165      15.179  24.649  27.178  0.00  0.00      PROA O  
ATOM   2689  CB  ILE P 165      16.956  27.456  26.044  0.00  0.00      PROA C  
ATOM   2690  CG1 ILE P 165      15.829  28.251  26.813  0.00  0.00      PROA C  
ATOM   2691  CG2 ILE P 165      17.459  27.978  24.699  0.00  0.00      PROA C  
ATOM   2692  CD  ILE P 165      16.269  29.632  27.208  0.00  0.00      PROA C  
ATOM   2693  HN  ILE P 165      14.907  26.556  24.752  0.00  0.00      PROA H  
ATOM   2694  HA  ILE P 165      17.525  25.471  25.473  0.00  0.00      PROA H  
ATOM   2695  HB  ILE P 165      17.805  27.439  26.760  0.00  0.00      PROA H  
ATOM   2696 HG11 ILE P 165      15.536  27.723  27.745  0.00  0.00      PROA H  
ATOM   2697 HG12 ILE P 165      14.945  28.293  26.142  0.00  0.00      PROA H  
ATOM   2698 HG21 ILE P 165      17.652  29.066  24.806  0.00  0.00      PROA H  
ATOM   2699 HG22 ILE P 165      16.698  27.938  23.891  0.00  0.00      PROA H  
ATOM   2700 HG23 ILE P 165      18.444  27.527  24.453  0.00  0.00      PROA H  
ATOM   2701  HD1 ILE P 165      15.551  30.035  27.954  0.00  0.00      PROA H  
ATOM   2702  HD2 ILE P 165      16.416  30.253  26.299  0.00  0.00      PROA H  
ATOM   2703  HD3 ILE P 165      17.265  29.609  27.700  0.00  0.00      PROA H  
ATOM   2704  N   PHE P 166      17.117  25.285  28.109  0.00  0.00      PROA N  
ATOM   2705  CA  PHE P 166      16.744  24.972  29.517  0.00  0.00      PROA C  
ATOM   2706  C   PHE P 166      17.717  25.699  30.543  0.00  0.00      PROA C  
ATOM   2707  O   PHE P 166      18.646  26.479  30.172  0.00  0.00      PROA O  
ATOM   2708  CB  PHE P 166      17.002  23.502  29.769  0.00  0.00      PROA C  
ATOM   2709  CG  PHE P 166      16.390  22.902  31.004  0.00  0.00      PROA C  
ATOM   2710  CD1 PHE P 166      17.274  22.188  31.844  0.00  0.00      PROA C  
ATOM   2711  CD2 PHE P 166      15.035  22.956  31.269  0.00  0.00      PROA C  
ATOM   2712  CE1 PHE P 166      16.750  21.495  32.929  0.00  0.00      PROA C  
ATOM   2713  CE2 PHE P 166      14.526  22.214  32.362  0.00  0.00      PROA C  
ATOM   2714  CZ  PHE P 166      15.366  21.437  33.209  0.00  0.00      PROA C  
ATOM   2715  HN  PHE P 166      18.078  25.510  27.971  0.00  0.00      PROA H  
ATOM   2716  HA  PHE P 166      15.748  25.313  29.758  0.00  0.00      PROA H  
ATOM   2717  HB1 PHE P 166      18.050  23.174  29.599  0.00  0.00      PROA H  
ATOM   2718  HB2 PHE P 166      16.468  23.015  28.926  0.00  0.00      PROA H  
ATOM   2719  HD1 PHE P 166      18.337  22.268  31.674  0.00  0.00      PROA H  
ATOM   2720  HD2 PHE P 166      14.380  23.468  30.579  0.00  0.00      PROA H  
ATOM   2721  HE1 PHE P 166      17.397  20.959  33.609  0.00  0.00      PROA H  
ATOM   2722  HE2 PHE P 166      13.485  22.337  32.620  0.00  0.00      PROA H  
ATOM   2723  HZ  PHE P 166      14.997  20.971  34.111  0.00  0.00      PROA H  
ATOM   2724  N   ASP P 167      17.425  25.618  31.845  0.00  0.00      PROA N  
ATOM   2725  CA  ASP P 167      18.034  26.216  33.073  0.00  0.00      PROA C  
ATOM   2726  C   ASP P 167      19.560  25.960  33.002  0.00  0.00      PROA C  
ATOM   2727  O   ASP P 167      20.125  25.025  32.470  0.00  0.00      PROA O  
ATOM   2728  CB  ASP P 167      17.412  25.795  34.449  0.00  0.00      PROA C  
ATOM   2729  CG  ASP P 167      16.166  26.608  34.741  0.00  0.00      PROA C  
ATOM   2730  OD1 ASP P 167      15.679  26.661  35.910  0.00  0.00      PROA O  
ATOM   2731  OD2 ASP P 167      15.546  27.032  33.783  0.00  0.00      PROA O1-
ATOM   2732  HN  ASP P 167      16.656  25.018  32.050  0.00  0.00      PROA H  
ATOM   2733  HA  ASP P 167      18.146  27.288  33.005  0.00  0.00      PROA H  
ATOM   2734  HB1 ASP P 167      18.127  26.047  35.260  0.00  0.00      PROA H  
ATOM   2735  HB2 ASP P 167      17.103  24.729  34.405  0.00  0.00      PROA H  
ATOM   2736  N   GLU P 168      20.254  26.890  33.681  0.00  0.00      PROA N  
ATOM   2737  CA  GLU P 168      21.662  26.776  33.826  0.00  0.00      PROA C  
ATOM   2738  C   GLU P 168      22.038  25.718  34.879  0.00  0.00      PROA C  
ATOM   2739  O   GLU P 168      21.206  25.490  35.740  0.00  0.00      PROA O  
ATOM   2740  CB  GLU P 168      22.349  28.089  34.180  0.00  0.00      PROA C  
ATOM   2741  CG  GLU P 168      22.451  29.138  33.118  0.00  0.00      PROA C  
ATOM   2742  CD  GLU P 168      23.187  30.333  33.539  0.00  0.00      PROA C  
ATOM   2743  OE1 GLU P 168      22.670  31.065  34.415  0.00  0.00      PROA O  
ATOM   2744  OE2 GLU P 168      24.360  30.472  33.104  0.00  0.00      PROA O1-
ATOM   2745  HN  GLU P 168      19.773  27.663  34.084  0.00  0.00      PROA H  
ATOM   2746  HA  GLU P 168      22.095  26.521  32.869  0.00  0.00      PROA H  
ATOM   2747  HB1 GLU P 168      23.391  27.914  34.525  0.00  0.00      PROA H  
ATOM   2748  HB2 GLU P 168      21.763  28.466  35.045  0.00  0.00      PROA H  
ATOM   2749  HG1 GLU P 168      21.529  29.462  32.590  0.00  0.00      PROA H  
ATOM   2750  HG2 GLU P 168      23.114  28.716  32.332  0.00  0.00      PROA H  
ATOM   2751  N   ASP P 169      23.258  25.103  34.833  0.00  0.00      PROA N  
ATOM   2752  CA  ASP P 169      24.015  24.373  35.876  0.00  0.00      PROA C  
ATOM   2753  C   ASP P 169      23.064  23.422  36.683  0.00  0.00      PROA C  
ATOM   2754  O   ASP P 169      22.861  23.614  37.870  0.00  0.00      PROA O  
ATOM   2755  CB  ASP P 169      24.791  25.395  36.749  0.00  0.00      PROA C  
ATOM   2756  CG  ASP P 169      26.058  25.987  36.177  0.00  0.00      PROA C  
ATOM   2757  OD1 ASP P 169      26.492  25.572  35.077  0.00  0.00      PROA O  
ATOM   2758  OD2 ASP P 169      26.617  26.932  36.796  0.00  0.00      PROA O1-
ATOM   2759  HN  ASP P 169      23.783  25.259  33.999  0.00  0.00      PROA H  
ATOM   2760  HA  ASP P 169      24.683  23.665  35.408  0.00  0.00      PROA H  
ATOM   2761  HB1 ASP P 169      25.155  24.919  37.685  0.00  0.00      PROA H  
ATOM   2762  HB2 ASP P 169      24.169  26.290  36.965  0.00  0.00      PROA H  
ATOM   2763  N   THR P 170      22.441  22.452  35.986  0.00  0.00      PROA N  
ATOM   2764  CA  THR P 170      21.518  21.575  36.669  0.00  0.00      PROA C  
ATOM   2765  C   THR P 170      21.566  20.193  36.151  0.00  0.00      PROA C  
ATOM   2766  O   THR P 170      21.643  20.075  34.958  0.00  0.00      PROA O  
ATOM   2767  CB  THR P 170      20.007  22.054  36.612  0.00  0.00      PROA C  
ATOM   2768  CG2 THR P 170      19.319  22.086  35.253  0.00  0.00      PROA C  
ATOM   2769  OG1 THR P 170      19.243  21.310  37.439  0.00  0.00      PROA O  
ATOM   2770  HN  THR P 170      22.812  22.063  35.146  0.00  0.00      PROA H  
ATOM   2771  HA  THR P 170      21.878  21.411  37.675  0.00  0.00      PROA H  
ATOM   2772  HB  THR P 170      20.052  23.049  37.104  0.00  0.00      PROA H  
ATOM   2773  HG1 THR P 170      18.481  21.836  37.693  0.00  0.00      PROA H  
ATOM   2774 HG21 THR P 170      18.260  22.378  35.414  0.00  0.00      PROA H  
ATOM   2775 HG22 THR P 170      19.434  21.075  34.807  0.00  0.00      PROA H  
ATOM   2776 HG23 THR P 170      19.865  22.799  34.600  0.00  0.00      PROA H  
ATOM   2777  N   LYS P 171      21.326  19.208  37.053  0.00  0.00      PROA N  
ATOM   2778  CA  LYS P 171      21.319  17.813  36.680  0.00  0.00      PROA C  
ATOM   2779  C   LYS P 171      19.983  17.231  36.102  0.00  0.00      PROA C  
ATOM   2780  O   LYS P 171      19.978  16.073  35.783  0.00  0.00      PROA O  
ATOM   2781  CB  LYS P 171      21.711  17.065  37.973  0.00  0.00      PROA C  
ATOM   2782  CG  LYS P 171      20.943  17.460  39.236  0.00  0.00      PROA C  
ATOM   2783  CD  LYS P 171      21.609  16.725  40.476  0.00  0.00      PROA C  
ATOM   2784  CE  LYS P 171      22.907  17.394  41.078  0.00  0.00      PROA C  
ATOM   2785  NZ  LYS P 171      22.558  18.658  41.652  0.00  0.00      PROA N1+
ATOM   2786  HN  LYS P 171      21.175  19.373  38.024  0.00  0.00      PROA H  
ATOM   2787  HA  LYS P 171      22.080  17.663  35.928  0.00  0.00      PROA H  
ATOM   2788  HB1 LYS P 171      22.802  17.144  38.173  0.00  0.00      PROA H  
ATOM   2789  HB2 LYS P 171      21.561  15.988  37.750  0.00  0.00      PROA H  
ATOM   2790  HG1 LYS P 171      19.880  17.198  39.045  0.00  0.00      PROA H  
ATOM   2791  HG2 LYS P 171      20.984  18.534  39.518  0.00  0.00      PROA H  
ATOM   2792  HD1 LYS P 171      21.898  15.736  40.059  0.00  0.00      PROA H  
ATOM   2793  HD2 LYS P 171      20.827  16.517  41.237  0.00  0.00      PROA H  
ATOM   2794  HE1 LYS P 171      23.664  17.560  40.281  0.00  0.00      PROA H  
ATOM   2795  HE2 LYS P 171      23.169  16.694  41.899  0.00  0.00      PROA H  
ATOM   2796  HZ1 LYS P 171      21.929  18.556  42.475  0.00  0.00      PROA H  
ATOM   2797  HZ2 LYS P 171      22.146  19.302  40.949  0.00  0.00      PROA H  
ATOM   2798  HZ3 LYS P 171      23.435  19.092  42.008  0.00  0.00      PROA H  
ATOM   2799  N   THR P 172      18.890  18.026  36.156  0.00  0.00      PROA N  
ATOM   2800  CA  THR P 172      17.593  17.785  35.522  0.00  0.00      PROA C  
ATOM   2801  C   THR P 172      17.893  17.808  34.044  0.00  0.00      PROA C  
ATOM   2802  O   THR P 172      18.414  18.754  33.457  0.00  0.00      PROA O  
ATOM   2803  CB  THR P 172      16.465  18.790  35.949  0.00  0.00      PROA C  
ATOM   2804  CG2 THR P 172      15.225  18.251  35.243  0.00  0.00      PROA C  
ATOM   2805  OG1 THR P 172      16.286  18.708  37.358  0.00  0.00      PROA O  
ATOM   2806  HN  THR P 172      19.028  18.953  36.494  0.00  0.00      PROA H  
ATOM   2807  HA  THR P 172      17.228  16.793  35.743  0.00  0.00      PROA H  
ATOM   2808  HB  THR P 172      16.803  19.774  35.562  0.00  0.00      PROA H  
ATOM   2809  HG1 THR P 172      15.352  18.695  37.578  0.00  0.00      PROA H  
ATOM   2810 HG21 THR P 172      14.326  18.696  35.722  0.00  0.00      PROA H  
ATOM   2811 HG22 THR P 172      15.168  17.141  35.230  0.00  0.00      PROA H  
ATOM   2812 HG23 THR P 172      15.249  18.566  34.179  0.00  0.00      PROA H  
ATOM   2813  N   ILE P 173      17.628  16.673  33.294  0.00  0.00      PROA N  
ATOM   2814  CA  ILE P 173      18.002  16.465  31.905  0.00  0.00      PROA C  
ATOM   2815  C   ILE P 173      16.928  17.033  31.041  0.00  0.00      PROA C  
ATOM   2816  O   ILE P 173      15.899  16.427  30.874  0.00  0.00      PROA O  
ATOM   2817  CB  ILE P 173      18.385  15.028  31.639  0.00  0.00      PROA C  
ATOM   2818  CG1 ILE P 173      19.585  14.550  32.456  0.00  0.00      PROA C  
ATOM   2819  CG2 ILE P 173      18.516  14.739  30.122  0.00  0.00      PROA C  
ATOM   2820  CD  ILE P 173      19.417  13.089  32.960  0.00  0.00      PROA C  
ATOM   2821  HN  ILE P 173      17.162  15.926  33.761  0.00  0.00      PROA H  
ATOM   2822  HA  ILE P 173      18.888  17.070  31.779  0.00  0.00      PROA H  
ATOM   2823  HB  ILE P 173      17.553  14.400  32.021  0.00  0.00      PROA H  
ATOM   2824 HG11 ILE P 173      19.798  15.287  33.259  0.00  0.00      PROA H  
ATOM   2825 HG12 ILE P 173      20.483  14.605  31.804  0.00  0.00      PROA H  
ATOM   2826 HG21 ILE P 173      19.481  15.106  29.712  0.00  0.00      PROA H  
ATOM   2827 HG22 ILE P 173      17.602  15.079  29.590  0.00  0.00      PROA H  
ATOM   2828 HG23 ILE P 173      18.458  13.632  30.041  0.00  0.00      PROA H  
ATOM   2829  HD1 ILE P 173      18.401  12.851  33.343  0.00  0.00      PROA H  
ATOM   2830  HD2 ILE P 173      20.201  12.870  33.717  0.00  0.00      PROA H  
ATOM   2831  HD3 ILE P 173      19.588  12.350  32.150  0.00  0.00      PROA H  
ATOM   2832  N   ARG P 174      17.102  18.261  30.518  0.00  0.00      PROA N  
ATOM   2833  CA  ARG P 174      16.347  18.811  29.404  0.00  0.00      PROA C  
ATOM   2834  C   ARG P 174      14.901  19.314  29.680  0.00  0.00      PROA C  
ATOM   2835  O   ARG P 174      14.259  18.790  30.584  0.00  0.00      PROA O  
ATOM   2836  CB  ARG P 174      16.295  17.878  28.123  0.00  0.00      PROA C  
ATOM   2837  CG  ARG P 174      17.723  17.742  27.459  0.00  0.00      PROA C  
ATOM   2838  CD  ARG P 174      17.654  16.743  26.225  0.00  0.00      PROA C  
ATOM   2839  NE  ARG P 174      18.990  16.680  25.654  0.00  0.00      PROA N  
ATOM   2840  CZ  ARG P 174      19.460  17.562  24.715  0.00  0.00      PROA C  
ATOM   2841  NH1 ARG P 174      18.827  18.576  24.192  0.00  0.00      PROA N1+
ATOM   2842  NH2 ARG P 174      20.592  17.205  24.212  0.00  0.00      PROA N  
ATOM   2843  HN  ARG P 174      17.883  18.797  30.827  0.00  0.00      PROA H  
ATOM   2844  HA  ARG P 174      16.876  19.733  29.216  0.00  0.00      PROA H  
ATOM   2845  HB1 ARG P 174      15.631  18.225  27.303  0.00  0.00      PROA H  
ATOM   2846  HB2 ARG P 174      15.907  16.874  28.398  0.00  0.00      PROA H  
ATOM   2847  HG1 ARG P 174      18.456  17.397  28.220  0.00  0.00      PROA H  
ATOM   2848  HG2 ARG P 174      17.886  18.779  27.094  0.00  0.00      PROA H  
ATOM   2849  HD1 ARG P 174      16.878  17.022  25.480  0.00  0.00      PROA H  
ATOM   2850  HD2 ARG P 174      17.493  15.698  26.566  0.00  0.00      PROA H  
ATOM   2851  HE  ARG P 174      19.547  15.855  25.746  0.00  0.00      PROA H  
ATOM   2852 HH11 ARG P 174      17.867  18.737  24.417  0.00  0.00      PROA H  
ATOM   2853 HH12 ARG P 174      19.245  19.063  23.424  0.00  0.00      PROA H  
ATOM   2854 HH21 ARG P 174      20.926  16.330  24.562  0.00  0.00      PROA H  
ATOM   2855 HH22 ARG P 174      20.971  17.615  23.383  0.00  0.00      PROA H  
ATOM   2856  N   ASN P 175      14.428  20.249  28.843  0.00  0.00      PROA N  
ATOM   2857  CA  ASN P 175      13.055  20.662  28.867  0.00  0.00      PROA C  
ATOM   2858  C   ASN P 175      12.259  19.840  27.872  0.00  0.00      PROA C  
ATOM   2859  O   ASN P 175      12.862  19.192  27.052  0.00  0.00      PROA O  
ATOM   2860  CB  ASN P 175      13.040  22.094  28.359  0.00  0.00      PROA C  
ATOM   2861  CG  ASN P 175      11.927  22.893  28.932  0.00  0.00      PROA C  
ATOM   2862  ND2 ASN P 175      12.015  24.218  28.599  0.00  0.00      PROA N  
ATOM   2863  OD1 ASN P 175      11.009  22.485  29.592  0.00  0.00      PROA O  
ATOM   2864  HN  ASN P 175      14.994  20.688  28.152  0.00  0.00      PROA H  
ATOM   2865  HA  ASN P 175      12.661  20.605  29.870  0.00  0.00      PROA H  
ATOM   2866  HB1 ASN P 175      13.172  22.315  27.277  0.00  0.00      PROA H  
ATOM   2867  HB2 ASN P 175      13.956  22.500  28.840  0.00  0.00      PROA H  
ATOM   2868 HD21 ASN P 175      11.380  24.855  29.035  0.00  0.00      PROA H  
ATOM   2869 HD22 ASN P 175      12.898  24.506  28.228  0.00  0.00      PROA H  
ATOM   2870  N   ASN P 176      10.872  19.706  28.052  0.00  0.00      PROA N  
ATOM   2871  CA  ASN P 176       9.923  19.082  27.153  0.00  0.00      PROA C  
ATOM   2872  C   ASN P 176      10.438  18.944  25.739  0.00  0.00      PROA C  
ATOM   2873  O   ASN P 176      11.014  19.908  25.199  0.00  0.00      PROA O  
ATOM   2874  CB  ASN P 176       8.579  19.823  27.173  0.00  0.00      PROA C  
ATOM   2875  CG  ASN P 176       7.841  19.364  28.396  0.00  0.00      PROA C  
ATOM   2876  ND2 ASN P 176       6.652  18.730  28.184  0.00  0.00      PROA N  
ATOM   2877  OD1 ASN P 176       8.150  19.454  29.609  0.00  0.00      PROA O  
ATOM   2878  HN  ASN P 176      10.496  20.227  28.814  0.00  0.00      PROA H  
ATOM   2879  HA  ASN P 176       9.730  18.127  27.620  0.00  0.00      PROA H  
ATOM   2880  HB1 ASN P 176       8.049  19.582  26.227  0.00  0.00      PROA H  
ATOM   2881  HB2 ASN P 176       8.870  20.894  27.156  0.00  0.00      PROA H  
ATOM   2882 HD21 ASN P 176       6.118  18.378  28.953  0.00  0.00      PROA H  
ATOM   2883 HD22 ASN P 176       6.310  18.469  27.281  0.00  0.00      PROA H  
ATOM   2884  N   SER P 177      10.326  17.702  25.220  0.00  0.00      PROA N  
ATOM   2885  CA  SER P 177      10.959  17.186  24.036  0.00  0.00      PROA C  
ATOM   2886  C   SER P 177      11.160  15.643  24.071  0.00  0.00      PROA C  
ATOM   2887  O   SER P 177      11.200  15.069  25.148  0.00  0.00      PROA O  
ATOM   2888  CB  SER P 177      12.382  17.810  23.858  0.00  0.00      PROA C  
ATOM   2889  OG  SER P 177      13.372  17.542  24.800  0.00  0.00      PROA O  
ATOM   2890  HN  SER P 177       9.961  17.002  25.830  0.00  0.00      PROA H  
ATOM   2891  HA  SER P 177      10.289  17.523  23.259  0.00  0.00      PROA H  
ATOM   2892  HB1 SER P 177      12.426  18.887  23.592  0.00  0.00      PROA H  
ATOM   2893  HB2 SER P 177      12.760  17.383  22.905  0.00  0.00      PROA H  
ATOM   2894  HG1 SER P 177      13.107  17.977  25.614  0.00  0.00      PROA H  
ATOM   2895  N   TRP P 178      11.223  14.982  22.865  0.00  0.00      PROA N  
ATOM   2896  CA  TRP P 178      11.329  13.501  22.740  0.00  0.00      PROA C  
ATOM   2897  C   TRP P 178      12.595  12.987  23.448  0.00  0.00      PROA C  
ATOM   2898  O   TRP P 178      12.465  12.051  24.248  0.00  0.00      PROA O  
ATOM   2899  CB  TRP P 178      11.028  13.029  21.351  0.00  0.00      PROA C  
ATOM   2900  CG  TRP P 178      12.179  13.136  20.389  0.00  0.00      PROA C  
ATOM   2901  CD1 TRP P 178      12.418  14.150  19.495  0.00  0.00      PROA C  
ATOM   2902  CD2 TRP P 178      13.196  12.129  20.157  0.00  0.00      PROA C  
ATOM   2903  CE2 TRP P 178      13.968  12.617  19.056  0.00  0.00      PROA C  
ATOM   2904  CE3 TRP P 178      13.408  10.862  20.598  0.00  0.00      PROA C  
ATOM   2905  NE1 TRP P 178      13.426  13.830  18.697  0.00  0.00      PROA N  
ATOM   2906  CZ2 TRP P 178      14.930  11.852  18.475  0.00  0.00      PROA C  
ATOM   2907  CZ3 TRP P 178      14.554  10.139  20.103  0.00  0.00      PROA C  
ATOM   2908  CH2 TRP P 178      15.210  10.544  19.014  0.00  0.00      PROA C  
ATOM   2909  HN  TRP P 178      11.179  15.500  22.014  0.00  0.00      PROA H  
ATOM   2910  HA  TRP P 178      10.540  13.077  23.346  0.00  0.00      PROA H  
ATOM   2911  HB1 TRP P 178      10.118  13.591  21.055  0.00  0.00      PROA H  
ATOM   2912  HB2 TRP P 178      10.789  11.943  21.340  0.00  0.00      PROA H  
ATOM   2913  HD1 TRP P 178      11.753  14.988  19.348  0.00  0.00      PROA H  
ATOM   2914  HE1 TRP P 178      13.516  14.293  17.843  0.00  0.00      PROA H  
ATOM   2915  HE3 TRP P 178      12.817  10.528  21.438  0.00  0.00      PROA H  
ATOM   2916  HZ2 TRP P 178      15.328  12.269  17.561  0.00  0.00      PROA H  
ATOM   2917  HZ3 TRP P 178      14.723   9.278  20.731  0.00  0.00      PROA H  
ATOM   2918  HH2 TRP P 178      16.042   9.955  18.658  0.00  0.00      PROA H  
ATOM   2919  N   LEU P 179      13.688  13.719  23.319  0.00  0.00      PROA N  
ATOM   2920  CA  LEU P 179      14.899  13.644  24.093  0.00  0.00      PROA C  
ATOM   2921  C   LEU P 179      14.749  13.649  25.601  0.00  0.00      PROA C  
ATOM   2922  O   LEU P 179      15.333  12.812  26.319  0.00  0.00      PROA O  
ATOM   2923  CB  LEU P 179      15.986  14.671  23.618  0.00  0.00      PROA C  
ATOM   2924  CG  LEU P 179      16.361  14.687  22.144  0.00  0.00      PROA C  
ATOM   2925  CD1 LEU P 179      17.308  15.857  21.807  0.00  0.00      PROA C  
ATOM   2926  CD2 LEU P 179      16.827  13.388  21.613  0.00  0.00      PROA C  
ATOM   2927  HN  LEU P 179      13.607  14.508  22.715  0.00  0.00      PROA H  
ATOM   2928  HA  LEU P 179      15.290  12.652  23.918  0.00  0.00      PROA H  
ATOM   2929  HB1 LEU P 179      16.978  14.536  24.099  0.00  0.00      PROA H  
ATOM   2930  HB2 LEU P 179      15.708  15.715  23.877  0.00  0.00      PROA H  
ATOM   2931  HG  LEU P 179      15.421  14.902  21.591  0.00  0.00      PROA H  
ATOM   2932 HD11 LEU P 179      16.847  16.864  21.893  0.00  0.00      PROA H  
ATOM   2933 HD12 LEU P 179      17.682  15.843  20.760  0.00  0.00      PROA H  
ATOM   2934 HD13 LEU P 179      18.212  15.777  22.448  0.00  0.00      PROA H  
ATOM   2935 HD21 LEU P 179      17.849  13.173  21.993  0.00  0.00      PROA H  
ATOM   2936 HD22 LEU P 179      16.951  13.418  20.509  0.00  0.00      PROA H  
ATOM   2937 HD23 LEU P 179      16.225  12.488  21.861  0.00  0.00      PROA H  
ATOM   2938  N   TYR P 180      13.968  14.609  26.132  0.00  0.00      PROA N  
ATOM   2939  CA  TYR P 180      13.591  14.587  27.600  0.00  0.00      PROA C  
ATOM   2940  C   TYR P 180      12.765  13.343  27.981  0.00  0.00      PROA C  
ATOM   2941  O   TYR P 180      12.907  12.560  28.904  0.00  0.00      PROA O  
ATOM   2942  CB  TYR P 180      12.884  15.882  28.002  0.00  0.00      PROA C  
ATOM   2943  CG  TYR P 180      12.057  15.876  29.234  0.00  0.00      PROA C  
ATOM   2944  CD1 TYR P 180      12.598  15.916  30.517  0.00  0.00      PROA C  
ATOM   2945  CD2 TYR P 180      10.608  15.990  29.058  0.00  0.00      PROA C  
ATOM   2946  CE1 TYR P 180      11.754  16.042  31.643  0.00  0.00      PROA C  
ATOM   2947  CE2 TYR P 180       9.785  16.156  30.152  0.00  0.00      PROA C  
ATOM   2948  CZ  TYR P 180      10.352  16.120  31.464  0.00  0.00      PROA C  
ATOM   2949  OH  TYR P 180       9.590  16.340  32.662  0.00  0.00      PROA O  
ATOM   2950  HN  TYR P 180      13.512  15.248  25.516  0.00  0.00      PROA H  
ATOM   2951  HA  TYR P 180      14.484  14.417  28.185  0.00  0.00      PROA H  
ATOM   2952  HB1 TYR P 180      12.243  16.275  27.184  0.00  0.00      PROA H  
ATOM   2953  HB2 TYR P 180      13.660  16.669  28.106  0.00  0.00      PROA H  
ATOM   2954  HD1 TYR P 180      13.666  16.061  30.581  0.00  0.00      PROA H  
ATOM   2955  HD2 TYR P 180      10.179  15.823  28.081  0.00  0.00      PROA H  
ATOM   2956  HE1 TYR P 180      12.208  16.057  32.623  0.00  0.00      PROA H  
ATOM   2957  HE2 TYR P 180       8.765  16.497  30.049  0.00  0.00      PROA H  
ATOM   2958  HH  TYR P 180      10.124  16.060  33.409  0.00  0.00      PROA H  
ATOM   2959  N   GLN P 181      11.808  13.075  27.133  0.00  0.00      PROA N  
ATOM   2960  CA  GLN P 181      10.919  11.916  27.300  0.00  0.00      PROA C  
ATOM   2961  C   GLN P 181      11.621  10.568  27.297  0.00  0.00      PROA C  
ATOM   2962  O   GLN P 181      11.395   9.666  28.119  0.00  0.00      PROA O  
ATOM   2963  CB  GLN P 181       9.673  12.047  26.449  0.00  0.00      PROA C  
ATOM   2964  CG  GLN P 181       8.685  13.044  26.865  0.00  0.00      PROA C  
ATOM   2965  CD  GLN P 181       8.282  12.653  28.275  0.00  0.00      PROA C  
ATOM   2966  NE2 GLN P 181       8.351  13.510  29.393  0.00  0.00      PROA N  
ATOM   2967  OE1 GLN P 181       7.991  11.466  28.449  0.00  0.00      PROA O  
ATOM   2968  HN  GLN P 181      11.678  13.765  26.425  0.00  0.00      PROA H  
ATOM   2969  HA  GLN P 181      10.551  11.785  28.308  0.00  0.00      PROA H  
ATOM   2970  HB1 GLN P 181       9.302  11.001  26.408  0.00  0.00      PROA H  
ATOM   2971  HB2 GLN P 181      10.045  12.269  25.427  0.00  0.00      PROA H  
ATOM   2972  HG1 GLN P 181       7.703  13.034  26.345  0.00  0.00      PROA H  
ATOM   2973  HG2 GLN P 181       9.060  14.088  26.817  0.00  0.00      PROA H  
ATOM   2974 HE21 GLN P 181       7.729  13.234  30.126  0.00  0.00      PROA H  
ATOM   2975 HE22 GLN P 181       8.762  14.404  29.219  0.00  0.00      PROA H  
ATOM   2976  N   LEU P 182      12.656  10.331  26.426  0.00  0.00      PROA N  
ATOM   2977  CA  LEU P 182      13.612   9.178  26.459  0.00  0.00      PROA C  
ATOM   2978  C   LEU P 182      14.470   9.071  27.753  0.00  0.00      PROA C  
ATOM   2979  O   LEU P 182      14.673   8.032  28.361  0.00  0.00      PROA O  
ATOM   2980  CB  LEU P 182      14.595   9.476  25.325  0.00  0.00      PROA C  
ATOM   2981  CG  LEU P 182      15.320   8.095  24.940  0.00  0.00      PROA C  
ATOM   2982  CD1 LEU P 182      14.408   7.019  24.282  0.00  0.00      PROA C  
ATOM   2983  CD2 LEU P 182      16.435   8.420  23.954  0.00  0.00      PROA C  
ATOM   2984  HN  LEU P 182      12.905  11.105  25.848  0.00  0.00      PROA H  
ATOM   2985  HA  LEU P 182      13.062   8.262  26.302  0.00  0.00      PROA H  
ATOM   2986  HB1 LEU P 182      15.216  10.366  25.561  0.00  0.00      PROA H  
ATOM   2987  HB2 LEU P 182      14.011   9.858  24.459  0.00  0.00      PROA H  
ATOM   2988  HG  LEU P 182      15.804   7.754  25.880  0.00  0.00      PROA H  
ATOM   2989 HD11 LEU P 182      14.136   7.376  23.266  0.00  0.00      PROA H  
ATOM   2990 HD12 LEU P 182      13.537   6.922  24.965  0.00  0.00      PROA H  
ATOM   2991 HD13 LEU P 182      14.926   6.036  24.296  0.00  0.00      PROA H  
ATOM   2992 HD21 LEU P 182      16.111   8.945  23.030  0.00  0.00      PROA H  
ATOM   2993 HD22 LEU P 182      16.798   7.434  23.595  0.00  0.00      PROA H  
ATOM   2994 HD23 LEU P 182      17.337   8.972  24.293  0.00  0.00      PROA H  
ATOM   2995  N   ALA P 183      14.936  10.228  28.237  0.00  0.00      PROA N  
ATOM   2996  CA  ALA P 183      15.440  10.473  29.564  0.00  0.00      PROA C  
ATOM   2997  C   ALA P 183      14.527  10.159  30.737  0.00  0.00      PROA C  
ATOM   2998  O   ALA P 183      14.997   9.706  31.802  0.00  0.00      PROA O  
ATOM   2999  CB  ALA P 183      16.158  11.848  29.718  0.00  0.00      PROA C  
ATOM   3000  HN  ALA P 183      14.980  10.999  27.606  0.00  0.00      PROA H  
ATOM   3001  HA  ALA P 183      16.295   9.828  29.696  0.00  0.00      PROA H  
ATOM   3002  HB1 ALA P 183      16.699  12.020  30.673  0.00  0.00      PROA H  
ATOM   3003  HB2 ALA P 183      15.409  12.668  29.672  0.00  0.00      PROA H  
ATOM   3004  HB3 ALA P 183      16.979  11.981  28.981  0.00  0.00      PROA H  
ATOM   3005  N   MET P 184      13.155  10.381  30.657  0.00  0.00      PROA N  
ATOM   3006  CA  MET P 184      12.332  10.048  31.795  0.00  0.00      PROA C  
ATOM   3007  C   MET P 184      11.878   8.620  31.773  0.00  0.00      PROA C  
ATOM   3008  O   MET P 184      11.127   8.180  32.637  0.00  0.00      PROA O  
ATOM   3009  CB  MET P 184      11.102  10.948  31.817  0.00  0.00      PROA C  
ATOM   3010  CG  MET P 184      11.451  12.459  31.948  0.00  0.00      PROA C  
ATOM   3011  SD  MET P 184      11.903  13.216  33.587  0.00  0.00      PROA S  
ATOM   3012  CE  MET P 184      10.384  12.818  34.437  0.00  0.00      PROA C  
ATOM   3013  HN  MET P 184      12.795  11.045  30.006  0.00  0.00      PROA H  
ATOM   3014  HA  MET P 184      12.846  10.051  32.745  0.00  0.00      PROA H  
ATOM   3015  HB1 MET P 184      10.418  10.723  32.663  0.00  0.00      PROA H  
ATOM   3016  HB2 MET P 184      10.612  10.869  30.823  0.00  0.00      PROA H  
ATOM   3017  HG1 MET P 184      10.556  12.958  31.518  0.00  0.00      PROA H  
ATOM   3018  HG2 MET P 184      12.184  12.701  31.148  0.00  0.00      PROA H  
ATOM   3019  HE1 MET P 184      10.361  13.123  35.505  0.00  0.00      PROA H  
ATOM   3020  HE2 MET P 184      10.300  11.718  34.562  0.00  0.00      PROA H  
ATOM   3021  HE3 MET P 184       9.506  13.200  33.873  0.00  0.00      PROA H  
ATOM   3022  N   ASP P 185      12.310   7.834  30.721  0.00  0.00      PROA N  
ATOM   3023  CA  ASP P 185      11.777   6.479  30.472  0.00  0.00      PROA C  
ATOM   3024  C   ASP P 185      12.872   5.440  30.574  0.00  0.00      PROA C  
ATOM   3025  O   ASP P 185      12.703   4.418  31.186  0.00  0.00      PROA O  
ATOM   3026  CB  ASP P 185      10.988   6.440  29.136  0.00  0.00      PROA C  
ATOM   3027  CG  ASP P 185       9.787   5.516  29.128  0.00  0.00      PROA C  
ATOM   3028  OD1 ASP P 185       9.305   5.285  27.974  0.00  0.00      PROA O  
ATOM   3029  OD2 ASP P 185       9.141   5.095  30.139  0.00  0.00      PROA O1-
ATOM   3030  HN  ASP P 185      12.651   8.269  29.890  0.00  0.00      PROA H  
ATOM   3031  HA  ASP P 185      11.124   6.208  31.290  0.00  0.00      PROA H  
ATOM   3032  HB1 ASP P 185      11.509   6.351  28.159  0.00  0.00      PROA H  
ATOM   3033  HB2 ASP P 185      10.607   7.484  29.103  0.00  0.00      PROA H  
ATOM   3034  N   ILE P 186      14.004   5.812  30.063  0.00  0.00      PROA N  
ATOM   3035  CA  ILE P 186      15.198   4.909  30.024  0.00  0.00      PROA C  
ATOM   3036  C   ILE P 186      15.979   5.238  31.271  0.00  0.00      PROA C  
ATOM   3037  O   ILE P 186      16.479   4.296  31.885  0.00  0.00      PROA O  
ATOM   3038  CB  ILE P 186      16.035   4.962  28.747  0.00  0.00      PROA C  
ATOM   3039  CG1 ILE P 186      15.305   4.559  27.385  0.00  0.00      PROA C  
ATOM   3040  CG2 ILE P 186      17.383   4.116  28.897  0.00  0.00      PROA C  
ATOM   3041  CD  ILE P 186      14.647   3.165  27.411  0.00  0.00      PROA C  
ATOM   3042  HN  ILE P 186      14.008   6.666  29.548  0.00  0.00      PROA H  
ATOM   3043  HA  ILE P 186      14.897   3.871  30.051  0.00  0.00      PROA H  
ATOM   3044  HB  ILE P 186      16.297   6.013  28.500  0.00  0.00      PROA H  
ATOM   3045 HG11 ILE P 186      15.977   4.632  26.503  0.00  0.00      PROA H  
ATOM   3046 HG12 ILE P 186      14.460   5.259  27.208  0.00  0.00      PROA H  
ATOM   3047 HG21 ILE P 186      17.738   4.060  27.847  0.00  0.00      PROA H  
ATOM   3048 HG22 ILE P 186      17.110   3.101  29.257  0.00  0.00      PROA H  
ATOM   3049 HG23 ILE P 186      18.030   4.595  29.665  0.00  0.00      PROA H  
ATOM   3050  HD1 ILE P 186      14.073   2.843  26.516  0.00  0.00      PROA H  
ATOM   3051  HD2 ILE P 186      13.944   3.064  28.265  0.00  0.00      PROA H  
ATOM   3052  HD3 ILE P 186      15.529   2.554  27.698  0.00  0.00      PROA H  
ATOM   3053  N   GLY P 187      16.086   6.572  31.608  0.00  0.00      PROA N  
ATOM   3054  CA  GLY P 187      16.959   7.156  32.583  0.00  0.00      PROA C  
ATOM   3055  C   GLY P 187      18.432   7.047  32.104  0.00  0.00      PROA C  
ATOM   3056  O   GLY P 187      18.770   6.670  30.930  0.00  0.00      PROA O  
ATOM   3057  HN  GLY P 187      15.515   7.255  31.158  0.00  0.00      PROA H  
ATOM   3058  HA1 GLY P 187      16.890   6.529  33.459  0.00  0.00      PROA H  
ATOM   3059  HA2 GLY P 187      16.748   8.200  32.756  0.00  0.00      PROA H  
ATOM   3060  N   THR P 188      19.329   7.345  33.013  0.00  0.00      PROA N  
ATOM   3061  CA  THR P 188      20.762   7.599  32.776  0.00  0.00      PROA C  
ATOM   3062  C   THR P 188      21.029   9.006  33.296  0.00  0.00      PROA C  
ATOM   3063  O   THR P 188      20.876  10.011  32.564  0.00  0.00      PROA O  
ATOM   3064  CB  THR P 188      21.249   7.603  31.276  0.00  0.00      PROA C  
ATOM   3065  CG2 THR P 188      22.719   8.051  31.164  0.00  0.00      PROA C  
ATOM   3066  OG1 THR P 188      21.270   6.269  30.757  0.00  0.00      PROA O  
ATOM   3067  HN  THR P 188      18.965   7.643  33.892  0.00  0.00      PROA H  
ATOM   3068  HA  THR P 188      21.326   6.836  33.291  0.00  0.00      PROA H  
ATOM   3069  HB  THR P 188      20.631   8.202  30.572  0.00  0.00      PROA H  
ATOM   3070  HG1 THR P 188      20.335   6.057  30.701  0.00  0.00      PROA H  
ATOM   3071 HG21 THR P 188      22.793   9.103  31.512  0.00  0.00      PROA H  
ATOM   3072 HG22 THR P 188      23.159   8.020  30.144  0.00  0.00      PROA H  
ATOM   3073 HG23 THR P 188      23.337   7.515  31.917  0.00  0.00      PROA H  
ATOM   3074  N   PRO P 189      21.420   9.313  34.605  0.00  0.00      PROA N  
ATOM   3075  CA  PRO P 189      21.850  10.677  35.033  0.00  0.00      PROA C  
ATOM   3076  C   PRO P 189      22.995  11.230  34.233  0.00  0.00      PROA C  
ATOM   3077  O   PRO P 189      23.683  10.542  33.530  0.00  0.00      PROA O  
ATOM   3078  CB  PRO P 189      22.268  10.489  36.488  0.00  0.00      PROA C  
ATOM   3079  CG  PRO P 189      22.665   9.065  36.584  0.00  0.00      PROA C  
ATOM   3080  CD  PRO P 189      21.705   8.333  35.635  0.00  0.00      PROA C  
ATOM   3081  HA  PRO P 189      21.025  11.359  34.890  0.00  0.00      PROA H  
ATOM   3082  HB1 PRO P 189      21.346  10.672  37.080  0.00  0.00      PROA H  
ATOM   3083  HB2 PRO P 189      23.174  11.066  36.774  0.00  0.00      PROA H  
ATOM   3084  HG1 PRO P 189      23.672   8.925  36.135  0.00  0.00      PROA H  
ATOM   3085  HG2 PRO P 189      22.636   8.573  37.580  0.00  0.00      PROA H  
ATOM   3086  HD1 PRO P 189      22.188   7.424  35.216  0.00  0.00      PROA H  
ATOM   3087  HD2 PRO P 189      20.748   8.102  36.151  0.00  0.00      PROA H  
ATOM   3088  N   TYR P 190      23.243  12.528  34.424  0.00  0.00      PROA N  
ATOM   3089  CA  TYR P 190      24.505  13.161  34.117  0.00  0.00      PROA C  
ATOM   3090  C   TYR P 190      25.798  12.524  34.616  0.00  0.00      PROA C  
ATOM   3091  O   TYR P 190      25.980  12.356  35.842  0.00  0.00      PROA O  
ATOM   3092  CB  TYR P 190      24.505  14.667  34.433  0.00  0.00      PROA C  
ATOM   3093  CG  TYR P 190      23.842  15.513  33.340  0.00  0.00      PROA C  
ATOM   3094  CD1 TYR P 190      24.533  15.953  32.172  0.00  0.00      PROA C  
ATOM   3095  CD2 TYR P 190      22.639  16.126  33.661  0.00  0.00      PROA C  
ATOM   3096  CE1 TYR P 190      24.069  17.083  31.423  0.00  0.00      PROA C  
ATOM   3097  CE2 TYR P 190      22.180  17.201  32.959  0.00  0.00      PROA C  
ATOM   3098  CZ  TYR P 190      22.949  17.682  31.921  0.00  0.00      PROA C  
ATOM   3099  OH  TYR P 190      22.498  18.858  31.279  0.00  0.00      PROA O  
ATOM   3100  HN  TYR P 190      22.586  13.136  34.862  0.00  0.00      PROA H  
ATOM   3101  HA  TYR P 190      24.568  13.168  33.039  0.00  0.00      PROA H  
ATOM   3102  HB1 TYR P 190      25.576  14.955  34.478  0.00  0.00      PROA H  
ATOM   3103  HB2 TYR P 190      24.025  14.882  35.411  0.00  0.00      PROA H  
ATOM   3104  HD1 TYR P 190      25.495  15.476  32.064  0.00  0.00      PROA H  
ATOM   3105  HD2 TYR P 190      21.982  15.831  34.467  0.00  0.00      PROA H  
ATOM   3106  HE1 TYR P 190      24.600  17.447  30.556  0.00  0.00      PROA H  
ATOM   3107  HE2 TYR P 190      21.318  17.760  33.295  0.00  0.00      PROA H  
ATOM   3108  HH  TYR P 190      21.595  19.092  31.508  0.00  0.00      PROA H  
ATOM   3109  N   GLN P 191      26.813  12.218  33.759  0.00  0.00      PROA N  
ATOM   3110  CA  GLN P 191      27.972  11.507  34.181  0.00  0.00      PROA C  
ATOM   3111  C   GLN P 191      29.059  11.779  33.227  0.00  0.00      PROA C  
ATOM   3112  O   GLN P 191      28.814  12.365  32.185  0.00  0.00      PROA O  
ATOM   3113  CB  GLN P 191      27.767   9.879  34.180  0.00  0.00      PROA C  
ATOM   3114  CG  GLN P 191      26.656   9.398  35.098  0.00  0.00      PROA C  
ATOM   3115  CD  GLN P 191      26.496   7.841  34.731  0.00  0.00      PROA C  
ATOM   3116  NE2 GLN P 191      26.255   7.017  35.790  0.00  0.00      PROA N  
ATOM   3117  OE1 GLN P 191      26.381   7.337  33.616  0.00  0.00      PROA O  
ATOM   3118  HN  GLN P 191      26.809  12.430  32.784  0.00  0.00      PROA H  
ATOM   3119  HA  GLN P 191      28.402  11.735  35.145  0.00  0.00      PROA H  
ATOM   3120  HB1 GLN P 191      28.648   9.424  34.682  0.00  0.00      PROA H  
ATOM   3121  HB2 GLN P 191      27.811   9.486  33.142  0.00  0.00      PROA H  
ATOM   3122  HG1 GLN P 191      25.706   9.950  34.938  0.00  0.00      PROA H  
ATOM   3123  HG2 GLN P 191      27.019   9.514  36.142  0.00  0.00      PROA H  
ATOM   3124 HE21 GLN P 191      26.144   6.057  35.528  0.00  0.00      PROA H  
ATOM   3125 HE22 GLN P 191      26.399   7.257  36.751  0.00  0.00      PROA H  
ATOM   3126  N   PHE P 192      30.329  11.321  33.499  0.00  0.00      PROA N  
ATOM   3127  CA  PHE P 192      31.411  11.469  32.597  0.00  0.00      PROA C  
ATOM   3128  C   PHE P 192      31.584  10.357  31.731  0.00  0.00      PROA C  
ATOM   3129  O   PHE P 192      31.704   9.214  32.196  0.00  0.00      PROA O  
ATOM   3130  CB  PHE P 192      32.734  11.790  33.285  0.00  0.00      PROA C  
ATOM   3131  CG  PHE P 192      32.739  13.095  34.027  0.00  0.00      PROA C  
ATOM   3132  CD1 PHE P 192      32.603  13.036  35.405  0.00  0.00      PROA C  
ATOM   3133  CD2 PHE P 192      32.911  14.338  33.427  0.00  0.00      PROA C  
ATOM   3134  CE1 PHE P 192      32.626  14.214  36.167  0.00  0.00      PROA C  
ATOM   3135  CE2 PHE P 192      32.930  15.513  34.177  0.00  0.00      PROA C  
ATOM   3136  CZ  PHE P 192      32.706  15.504  35.562  0.00  0.00      PROA C  
ATOM   3137  HN  PHE P 192      30.488  11.086  34.455  0.00  0.00      PROA H  
ATOM   3138  HA  PHE P 192      31.142  12.221  31.871  0.00  0.00      PROA H  
ATOM   3139  HB1 PHE P 192      33.547  11.910  32.537  0.00  0.00      PROA H  
ATOM   3140  HB2 PHE P 192      32.956  10.983  34.016  0.00  0.00      PROA H  
ATOM   3141  HD1 PHE P 192      32.355  12.145  35.963  0.00  0.00      PROA H  
ATOM   3142  HD2 PHE P 192      33.181  14.366  32.381  0.00  0.00      PROA H  
ATOM   3143  HE1 PHE P 192      32.487  14.093  37.231  0.00  0.00      PROA H  
ATOM   3144  HE2 PHE P 192      32.900  16.476  33.688  0.00  0.00      PROA H  
ATOM   3145  HZ  PHE P 192      32.785  16.390  36.172  0.00  0.00      PROA H  
ATOM   3146  N   ASN P 193      31.459  10.600  30.402  0.00  0.00      PROA N  
ATOM   3147  CA  ASN P 193      31.431   9.534  29.356  0.00  0.00      PROA C  
ATOM   3148  C   ASN P 193      32.593   9.708  28.418  0.00  0.00      PROA C  
ATOM   3149  O   ASN P 193      32.604  10.683  27.640  0.00  0.00      PROA O  
ATOM   3150  CB  ASN P 193      30.069   9.801  28.564  0.00  0.00      PROA C  
ATOM   3151  CG  ASN P 193      28.883   9.339  29.483  0.00  0.00      PROA C  
ATOM   3152  ND2 ASN P 193      28.219  10.256  30.314  0.00  0.00      PROA N  
ATOM   3153  OD1 ASN P 193      28.587   8.142  29.482  0.00  0.00      PROA O  
ATOM   3154  HN  ASN P 193      31.327  11.521  30.043  0.00  0.00      PROA H  
ATOM   3155  HA  ASN P 193      31.346   8.527  29.735  0.00  0.00      PROA H  
ATOM   3156  HB1 ASN P 193      30.116   9.109  27.697  0.00  0.00      PROA H  
ATOM   3157  HB2 ASN P 193      29.949  10.886  28.355  0.00  0.00      PROA H  
ATOM   3158 HD21 ASN P 193      27.429   9.931  30.832  0.00  0.00      PROA H  
ATOM   3159 HD22 ASN P 193      28.492  11.215  30.232  0.00  0.00      PROA H  
ATOM   3160  N   GLY P 194      33.645   8.851  28.563  0.00  0.00      PROA N  
ATOM   3161  CA  GLY P 194      34.925   8.885  27.819  0.00  0.00      PROA C  
ATOM   3162  C   GLY P 194      36.101   8.534  28.671  0.00  0.00      PROA C  
ATOM   3163  O   GLY P 194      36.125   8.624  29.878  0.00  0.00      PROA O  
ATOM   3164  HN  GLY P 194      33.601   8.152  29.271  0.00  0.00      PROA H  
ATOM   3165  HA1 GLY P 194      35.112   9.916  27.556  0.00  0.00      PROA H  
ATOM   3166  HA2 GLY P 194      34.872   8.139  27.041  0.00  0.00      PROA H  
ATOM   3167  N   SER P 195      37.257   8.202  28.017  0.00  0.00      PROA N  
ATOM   3168  CA  SER P 195      38.490   7.872  28.658  0.00  0.00      PROA C  
ATOM   3169  C   SER P 195      39.343   8.953  29.341  0.00  0.00      PROA C  
ATOM   3170  O   SER P 195      39.660  10.008  28.708  0.00  0.00      PROA O  
ATOM   3171  CB  SER P 195      39.450   7.065  27.689  0.00  0.00      PROA C  
ATOM   3172  OG  SER P 195      39.792   7.785  26.496  0.00  0.00      PROA O  
ATOM   3173  HN  SER P 195      37.206   8.049  27.033  0.00  0.00      PROA H  
ATOM   3174  HA  SER P 195      38.172   7.149  29.395  0.00  0.00      PROA H  
ATOM   3175  HB1 SER P 195      39.024   6.093  27.361  0.00  0.00      PROA H  
ATOM   3176  HB2 SER P 195      40.259   6.638  28.317  0.00  0.00      PROA H  
ATOM   3177  HG1 SER P 195      38.981   7.861  25.988  0.00  0.00      PROA H  
ATOM   3178  N   GLY P 196      39.698   8.955  30.676  0.00  0.00      PROA N  
ATOM   3179  CA  GLY P 196      40.234  10.068  31.462  0.00  0.00      PROA C  
ATOM   3180  C   GLY P 196      39.150  11.086  31.693  0.00  0.00      PROA C  
ATOM   3181  O   GLY P 196      37.997  10.800  32.198  0.00  0.00      PROA O  
ATOM   3182  HN  GLY P 196      39.591   8.143  31.243  0.00  0.00      PROA H  
ATOM   3183  HA1 GLY P 196      41.070  10.424  30.878  0.00  0.00      PROA H  
ATOM   3184  HA2 GLY P 196      40.590   9.657  32.396  0.00  0.00      PROA H  
ATOM   3185  N   SER P 197      39.420  12.278  31.254  0.00  0.00      PROA N  
ATOM   3186  CA  SER P 197      38.449  13.318  31.214  0.00  0.00      PROA C  
ATOM   3187  C   SER P 197      37.379  13.181  30.106  0.00  0.00      PROA C  
ATOM   3188  O   SER P 197      37.382  13.882  29.116  0.00  0.00      PROA O  
ATOM   3189  CB  SER P 197      39.048  14.798  31.175  0.00  0.00      PROA C  
ATOM   3190  OG  SER P 197      39.988  15.113  30.113  0.00  0.00      PROA O  
ATOM   3191  HN  SER P 197      40.272  12.574  30.828  0.00  0.00      PROA H  
ATOM   3192  HA  SER P 197      37.876  13.348  32.128  0.00  0.00      PROA H  
ATOM   3193  HB1 SER P 197      39.573  14.926  32.146  0.00  0.00      PROA H  
ATOM   3194  HB2 SER P 197      38.207  15.524  31.234  0.00  0.00      PROA H  
ATOM   3195  HG1 SER P 197      40.871  14.882  30.408  0.00  0.00      PROA H  
ATOM   3196  N   GLY P 198      36.392  12.228  30.278  0.00  0.00      PROA N  
ATOM   3197  CA  GLY P 198      35.157  12.154  29.403  0.00  0.00      PROA C  
ATOM   3198  C   GLY P 198      34.310  13.404  29.464  0.00  0.00      PROA C  
ATOM   3199  O   GLY P 198      34.517  14.215  30.390  0.00  0.00      PROA O  
ATOM   3200  HN  GLY P 198      36.401  11.477  30.935  0.00  0.00      PROA H  
ATOM   3201  HA1 GLY P 198      34.647  11.363  29.932  0.00  0.00      PROA H  
ATOM   3202  HA2 GLY P 198      35.577  12.019  28.417  0.00  0.00      PROA H  
ATOM   3203  N   LYS P 199      33.394  13.475  28.537  0.00  0.00      PROA N  
ATOM   3204  CA  LYS P 199      32.382  14.526  28.594  0.00  0.00      PROA C  
ATOM   3205  C   LYS P 199      31.181  14.340  29.540  0.00  0.00      PROA C  
ATOM   3206  O   LYS P 199      30.727  13.220  29.734  0.00  0.00      PROA O  
ATOM   3207  CB  LYS P 199      31.926  15.013  27.190  0.00  0.00      PROA C  
ATOM   3208  CG  LYS P 199      31.697  13.969  26.042  0.00  0.00      PROA C  
ATOM   3209  CD  LYS P 199      31.307  14.629  24.680  0.00  0.00      PROA C  
ATOM   3210  CE  LYS P 199      32.351  15.363  24.064  0.00  0.00      PROA C  
ATOM   3211  NZ  LYS P 199      31.812  16.090  22.890  0.00  0.00      PROA N1+
ATOM   3212  HN  LYS P 199      33.183  12.754  27.883  0.00  0.00      PROA H  
ATOM   3213  HA  LYS P 199      32.860  15.390  29.033  0.00  0.00      PROA H  
ATOM   3214  HB1 LYS P 199      32.780  15.668  26.912  0.00  0.00      PROA H  
ATOM   3215  HB2 LYS P 199      31.039  15.681  27.155  0.00  0.00      PROA H  
ATOM   3216  HG1 LYS P 199      30.893  13.329  26.463  0.00  0.00      PROA H  
ATOM   3217  HG2 LYS P 199      32.530  13.250  25.893  0.00  0.00      PROA H  
ATOM   3218  HD1 LYS P 199      30.377  15.198  24.893  0.00  0.00      PROA H  
ATOM   3219  HD2 LYS P 199      30.964  13.788  24.042  0.00  0.00      PROA H  
ATOM   3220  HE1 LYS P 199      33.129  14.665  23.687  0.00  0.00      PROA H  
ATOM   3221  HE2 LYS P 199      32.761  16.105  24.780  0.00  0.00      PROA H  
ATOM   3222  HZ1 LYS P 199      31.035  16.713  23.190  0.00  0.00      PROA H  
ATOM   3223  HZ2 LYS P 199      31.428  15.422  22.191  0.00  0.00      PROA H  
ATOM   3224  HZ3 LYS P 199      32.488  16.666  22.350  0.00  0.00      PROA H  
ATOM   3225  N   TRP P 200      30.666  15.419  30.100  0.00  0.00      PROA N  
ATOM   3226  CA  TRP P 200      29.620  15.529  31.015  0.00  0.00      PROA C  
ATOM   3227  C   TRP P 200      28.293  15.516  30.252  0.00  0.00      PROA C  
ATOM   3228  O   TRP P 200      27.708  16.539  29.800  0.00  0.00      PROA O  
ATOM   3229  CB  TRP P 200      29.830  16.781  31.885  0.00  0.00      PROA C  
ATOM   3230  CG  TRP P 200      28.882  17.027  33.021  0.00  0.00      PROA C  
ATOM   3231  CD1 TRP P 200      27.934  17.993  32.994  0.00  0.00      PROA C  
ATOM   3232  CD2 TRP P 200      28.695  16.262  34.201  0.00  0.00      PROA C  
ATOM   3233  CE2 TRP P 200      27.544  16.767  34.797  0.00  0.00      PROA C  
ATOM   3234  CE3 TRP P 200      29.363  15.116  34.813  0.00  0.00      PROA C  
ATOM   3235  NE1 TRP P 200      27.134  17.821  34.088  0.00  0.00      PROA N  
ATOM   3236  CZ2 TRP P 200      27.112  16.320  36.056  0.00  0.00      PROA C  
ATOM   3237  CZ3 TRP P 200      28.963  14.696  36.137  0.00  0.00      PROA C  
ATOM   3238  CH2 TRP P 200      27.879  15.369  36.739  0.00  0.00      PROA C  
ATOM   3239  HN  TRP P 200      31.133  16.255  29.823  0.00  0.00      PROA H  
ATOM   3240  HA  TRP P 200      29.625  14.632  31.616  0.00  0.00      PROA H  
ATOM   3241  HB1 TRP P 200      29.859  17.683  31.238  0.00  0.00      PROA H  
ATOM   3242  HB2 TRP P 200      30.857  16.670  32.294  0.00  0.00      PROA H  
ATOM   3243  HD1 TRP P 200      27.826  18.686  32.173  0.00  0.00      PROA H  
ATOM   3244  HE1 TRP P 200      26.404  18.386  34.403  0.00  0.00      PROA H  
ATOM   3245  HE3 TRP P 200      30.188  14.626  34.318  0.00  0.00      PROA H  
ATOM   3246  HZ2 TRP P 200      26.336  16.873  36.565  0.00  0.00      PROA H  
ATOM   3247  HZ3 TRP P 200      29.360  13.847  36.675  0.00  0.00      PROA H  
ATOM   3248  HH2 TRP P 200      27.644  15.031  37.737  0.00  0.00      PROA H  
ATOM   3249  N   GLU P 201      27.694  14.287  30.153  0.00  0.00      PROA N  
ATOM   3250  CA  GLU P 201      26.525  13.910  29.311  0.00  0.00      PROA C  
ATOM   3251  C   GLU P 201      25.347  13.265  30.116  0.00  0.00      PROA C  
ATOM   3252  O   GLU P 201      25.570  12.405  30.969  0.00  0.00      PROA O  
ATOM   3253  CB  GLU P 201      26.993  12.984  28.125  0.00  0.00      PROA C  
ATOM   3254  CG  GLU P 201      27.879  13.759  27.076  0.00  0.00      PROA C  
ATOM   3255  CD  GLU P 201      28.074  13.005  25.713  0.00  0.00      PROA C  
ATOM   3256  OE1 GLU P 201      28.663  11.908  25.711  0.00  0.00      PROA O  
ATOM   3257  OE2 GLU P 201      27.501  13.489  24.675  0.00  0.00      PROA O1-
ATOM   3258  HN  GLU P 201      28.121  13.528  30.638  0.00  0.00      PROA H  
ATOM   3259  HA  GLU P 201      26.181  14.772  28.760  0.00  0.00      PROA H  
ATOM   3260  HB1 GLU P 201      26.022  12.720  27.655  0.00  0.00      PROA H  
ATOM   3261  HB2 GLU P 201      27.501  12.073  28.507  0.00  0.00      PROA H  
ATOM   3262  HG1 GLU P 201      28.890  13.870  27.522  0.00  0.00      PROA H  
ATOM   3263  HG2 GLU P 201      27.391  14.713  26.782  0.00  0.00      PROA H  
ATOM   3264  N   GLY P 202      24.065  13.669  29.842  0.00  0.00      PROA N  
ATOM   3265  CA  GLY P 202      22.893  13.172  30.549  0.00  0.00      PROA C  
ATOM   3266  C   GLY P 202      21.983  12.529  29.476  0.00  0.00      PROA C  
ATOM   3267  O   GLY P 202      22.007  12.907  28.295  0.00  0.00      PROA O  
ATOM   3268  HN  GLY P 202      23.896  14.344  29.128  0.00  0.00      PROA H  
ATOM   3269  HA1 GLY P 202      22.420  14.081  30.889  0.00  0.00      PROA H  
ATOM   3270  HA2 GLY P 202      22.998  12.470  31.364  0.00  0.00      PROA H  
ATOM   3271  N   GLY P 203      21.166  11.590  29.938  0.00  0.00      PROA N  
ATOM   3272  CA  GLY P 203      20.250  10.905  29.001  0.00  0.00      PROA C  
ATOM   3273  C   GLY P 203      21.038   9.831  28.272  0.00  0.00      PROA C  
ATOM   3274  O   GLY P 203      22.276   9.739  28.483  0.00  0.00      PROA O  
ATOM   3275  HN  GLY P 203      21.138  11.236  30.870  0.00  0.00      PROA H  
ATOM   3276  HA1 GLY P 203      19.775  11.572  28.297  0.00  0.00      PROA H  
ATOM   3277  HA2 GLY P 203      19.558  10.441  29.688  0.00  0.00      PROA H  
ATOM   3278  N   PRO P 204      20.452   8.959  27.464  0.00  0.00      PROA N  
ATOM   3279  CA  PRO P 204      21.194   8.091  26.604  0.00  0.00      PROA C  
ATOM   3280  C   PRO P 204      22.329   8.694  25.771  0.00  0.00      PROA C  
ATOM   3281  O   PRO P 204      22.311   9.889  25.416  0.00  0.00      PROA O  
ATOM   3282  CB  PRO P 204      20.092   7.410  25.763  0.00  0.00      PROA C  
ATOM   3283  CG  PRO P 204      19.015   7.244  26.826  0.00  0.00      PROA C  
ATOM   3284  CD  PRO P 204      19.059   8.559  27.642  0.00  0.00      PROA C  
ATOM   3285  HA  PRO P 204      21.516   7.372  27.342  0.00  0.00      PROA H  
ATOM   3286  HB1 PRO P 204      20.507   6.496  25.286  0.00  0.00      PROA H  
ATOM   3287  HB2 PRO P 204      19.537   8.140  25.135  0.00  0.00      PROA H  
ATOM   3288  HG1 PRO P 204      18.029   7.054  26.352  0.00  0.00      PROA H  
ATOM   3289  HG2 PRO P 204      19.336   6.451  27.535  0.00  0.00      PROA H  
ATOM   3290  HD1 PRO P 204      18.352   9.299  27.211  0.00  0.00      PROA H  
ATOM   3291  HD2 PRO P 204      18.831   8.380  28.715  0.00  0.00      PROA H  
ATOM   3292  N   SER P 205      23.387   7.810  25.515  0.00  0.00      PROA N  
ATOM   3293  CA  SER P 205      24.500   8.255  24.652  0.00  0.00      PROA C  
ATOM   3294  C   SER P 205      24.210   8.614  23.235  0.00  0.00      PROA C  
ATOM   3295  O   SER P 205      23.223   8.140  22.704  0.00  0.00      PROA O  
ATOM   3296  CB  SER P 205      25.563   7.168  24.611  0.00  0.00      PROA C  
ATOM   3297  OG  SER P 205      26.095   6.813  25.923  0.00  0.00      PROA O  
ATOM   3298  HN  SER P 205      23.418   6.868  25.842  0.00  0.00      PROA H  
ATOM   3299  HA  SER P 205      24.802   9.183  25.116  0.00  0.00      PROA H  
ATOM   3300  HB1 SER P 205      26.382   7.352  23.885  0.00  0.00      PROA H  
ATOM   3301  HB2 SER P 205      25.116   6.209  24.273  0.00  0.00      PROA H  
ATOM   3302  HG1 SER P 205      26.226   7.621  26.424  0.00  0.00      PROA H  
ATOM   3303  N   LYS P 206      25.017   9.491  22.606  0.00  0.00      PROA N  
ATOM   3304  CA  LYS P 206      24.793  10.228  21.325  0.00  0.00      PROA C  
ATOM   3305  C   LYS P 206      24.612   9.383  20.092  0.00  0.00      PROA C  
ATOM   3306  O   LYS P 206      23.804   9.604  19.192  0.00  0.00      PROA O  
ATOM   3307  CB  LYS P 206      25.887  11.312  21.113  0.00  0.00      PROA C  
ATOM   3308  CG  LYS P 206      25.871  12.370  22.239  0.00  0.00      PROA C  
ATOM   3309  CD  LYS P 206      24.465  12.981  22.411  0.00  0.00      PROA C  
ATOM   3310  CE  LYS P 206      24.505  14.248  23.317  0.00  0.00      PROA C  
ATOM   3311  NZ  LYS P 206      24.941  13.912  24.653  0.00  0.00      PROA N1+
ATOM   3312  HN  LYS P 206      25.797   9.829  23.125  0.00  0.00      PROA H  
ATOM   3313  HA  LYS P 206      23.868  10.754  21.510  0.00  0.00      PROA H  
ATOM   3314  HB1 LYS P 206      25.751  11.720  20.089  0.00  0.00      PROA H  
ATOM   3315  HB2 LYS P 206      26.869  10.794  21.129  0.00  0.00      PROA H  
ATOM   3316  HG1 LYS P 206      26.579  13.171  21.934  0.00  0.00      PROA H  
ATOM   3317  HG2 LYS P 206      26.319  11.944  23.163  0.00  0.00      PROA H  
ATOM   3318  HD1 LYS P 206      23.725  12.228  22.759  0.00  0.00      PROA H  
ATOM   3319  HD2 LYS P 206      24.149  13.320  21.402  0.00  0.00      PROA H  
ATOM   3320  HE1 LYS P 206      23.469  14.641  23.409  0.00  0.00      PROA H  
ATOM   3321  HE2 LYS P 206      25.132  15.026  22.829  0.00  0.00      PROA H  
ATOM   3322  HZ1 LYS P 206      24.807  14.843  25.095  0.00  0.00      PROA H  
ATOM   3323  HZ2 LYS P 206      25.953  13.678  24.611  0.00  0.00      PROA H  
ATOM   3324  HZ3 LYS P 206      24.331  13.366  25.295  0.00  0.00      PROA H  
ATOM   3325  N   ASN P 207      25.393   8.245  19.917  0.00  0.00      PROA N  
ATOM   3326  CA  ASN P 207      25.068   7.171  18.991  0.00  0.00      PROA C  
ATOM   3327  C   ASN P 207      23.757   6.441  19.236  0.00  0.00      PROA C  
ATOM   3328  O   ASN P 207      22.941   6.150  18.394  0.00  0.00      PROA O  
ATOM   3329  CB  ASN P 207      26.296   6.175  18.897  0.00  0.00      PROA C  
ATOM   3330  CG  ASN P 207      27.340   6.751  17.990  0.00  0.00      PROA C  
ATOM   3331  ND2 ASN P 207      28.514   6.103  18.023  0.00  0.00      PROA N  
ATOM   3332  OD1 ASN P 207      27.170   7.752  17.260  0.00  0.00      PROA O  
ATOM   3333  HN  ASN P 207      26.131   8.020  20.549  0.00  0.00      PROA H  
ATOM   3334  HA  ASN P 207      24.952   7.651  18.030  0.00  0.00      PROA H  
ATOM   3335  HB1 ASN P 207      25.917   5.194  18.539  0.00  0.00      PROA H  
ATOM   3336  HB2 ASN P 207      26.659   6.196  19.947  0.00  0.00      PROA H  
ATOM   3337 HD21 ASN P 207      29.197   6.379  17.346  0.00  0.00      PROA H  
ATOM   3338 HD22 ASN P 207      28.629   5.317  18.630  0.00  0.00      PROA H  
ATOM   3339  N   SER P 208      23.472   6.145  20.527  0.00  0.00      PROA N  
ATOM   3340  CA  SER P 208      22.159   5.602  20.988  0.00  0.00      PROA C  
ATOM   3341  C   SER P 208      20.975   6.472  20.677  0.00  0.00      PROA C  
ATOM   3342  O   SER P 208      19.998   6.016  20.118  0.00  0.00      PROA O  
ATOM   3343  CB  SER P 208      22.040   5.239  22.470  0.00  0.00      PROA C  
ATOM   3344  OG  SER P 208      21.165   4.150  22.599  0.00  0.00      PROA O  
ATOM   3345  HN  SER P 208      24.076   6.496  21.239  0.00  0.00      PROA H  
ATOM   3346  HA  SER P 208      21.940   4.658  20.511  0.00  0.00      PROA H  
ATOM   3347  HB1 SER P 208      21.754   6.046  23.178  0.00  0.00      PROA H  
ATOM   3348  HB2 SER P 208      23.042   4.860  22.766  0.00  0.00      PROA H  
ATOM   3349  HG1 SER P 208      21.511   3.331  22.236  0.00  0.00      PROA H  
ATOM   3350  N   VAL P 209      20.985   7.734  21.004  0.00  0.00      PROA N  
ATOM   3351  CA  VAL P 209      19.895   8.673  20.534  0.00  0.00      PROA C  
ATOM   3352  C   VAL P 209      19.740   8.832  18.981  0.00  0.00      PROA C  
ATOM   3353  O   VAL P 209      18.629   8.770  18.541  0.00  0.00      PROA O  
ATOM   3354  CB  VAL P 209      20.247  10.054  21.159  0.00  0.00      PROA C  
ATOM   3355  CG1 VAL P 209      19.232  11.118  20.576  0.00  0.00      PROA C  
ATOM   3356  CG2 VAL P 209      20.117   9.985  22.703  0.00  0.00      PROA C  
ATOM   3357  HN  VAL P 209      21.666   8.169  21.587  0.00  0.00      PROA H  
ATOM   3358  HA  VAL P 209      19.020   8.324  21.062  0.00  0.00      PROA H  
ATOM   3359  HB  VAL P 209      21.291  10.284  20.858  0.00  0.00      PROA H  
ATOM   3360 HG11 VAL P 209      18.204  10.697  20.610  0.00  0.00      PROA H  
ATOM   3361 HG12 VAL P 209      19.506  11.337  19.521  0.00  0.00      PROA H  
ATOM   3362 HG13 VAL P 209      19.255  12.105  21.086  0.00  0.00      PROA H  
ATOM   3363 HG21 VAL P 209      20.695   9.159  23.168  0.00  0.00      PROA H  
ATOM   3364 HG22 VAL P 209      19.056   9.768  22.956  0.00  0.00      PROA H  
ATOM   3365 HG23 VAL P 209      20.300  10.990  23.140  0.00  0.00      PROA H  
ATOM   3366  N   TYR P 210      20.823   8.920  18.258  0.00  0.00      PROA N  
ATOM   3367  CA  TYR P 210      20.935   8.859  16.829  0.00  0.00      PROA C  
ATOM   3368  C   TYR P 210      20.318   7.538  16.330  0.00  0.00      PROA C  
ATOM   3369  O   TYR P 210      19.459   7.562  15.423  0.00  0.00      PROA O  
ATOM   3370  CB  TYR P 210      22.352   9.311  16.371  0.00  0.00      PROA C  
ATOM   3371  CG  TYR P 210      22.540   9.372  14.793  0.00  0.00      PROA C  
ATOM   3372  CD1 TYR P 210      21.830  10.405  14.064  0.00  0.00      PROA C  
ATOM   3373  CD2 TYR P 210      23.327   8.495  14.066  0.00  0.00      PROA C  
ATOM   3374  CE1 TYR P 210      21.944  10.429  12.617  0.00  0.00      PROA C  
ATOM   3375  CE2 TYR P 210      23.524   8.591  12.712  0.00  0.00      PROA C  
ATOM   3376  CZ  TYR P 210      22.879   9.621  11.958  0.00  0.00      PROA C  
ATOM   3377  OH  TYR P 210      23.050   9.736  10.556  0.00  0.00      PROA O  
ATOM   3378  HN  TYR P 210      21.724   9.133  18.628  0.00  0.00      PROA H  
ATOM   3379  HA  TYR P 210      20.255   9.639  16.521  0.00  0.00      PROA H  
ATOM   3380  HB1 TYR P 210      23.191   8.661  16.703  0.00  0.00      PROA H  
ATOM   3381  HB2 TYR P 210      22.569  10.346  16.709  0.00  0.00      PROA H  
ATOM   3382  HD1 TYR P 210      21.116  11.026  14.584  0.00  0.00      PROA H  
ATOM   3383  HD2 TYR P 210      23.922   7.795  14.634  0.00  0.00      PROA H  
ATOM   3384  HE1 TYR P 210      21.282  11.083  12.070  0.00  0.00      PROA H  
ATOM   3385  HE2 TYR P 210      24.218   7.941  12.199  0.00  0.00      PROA H  
ATOM   3386  HH  TYR P 210      23.443   8.909  10.265  0.00  0.00      PROA H  
ATOM   3387  N   ILE P 211      20.694   6.303  16.841  0.00  0.00      PROA N  
ATOM   3388  CA  ILE P 211      19.944   5.024  16.470  0.00  0.00      PROA C  
ATOM   3389  C   ILE P 211      18.438   5.024  16.768  0.00  0.00      PROA C  
ATOM   3390  O   ILE P 211      17.617   4.598  15.997  0.00  0.00      PROA O  
ATOM   3391  CB  ILE P 211      20.659   3.822  17.121  0.00  0.00      PROA C  
ATOM   3392  CG1 ILE P 211      22.051   3.652  16.507  0.00  0.00      PROA C  
ATOM   3393  CG2 ILE P 211      19.758   2.562  17.019  0.00  0.00      PROA C  
ATOM   3394  CD  ILE P 211      22.927   2.555  17.114  0.00  0.00      PROA C  
ATOM   3395  HN  ILE P 211      21.407   6.229  17.535  0.00  0.00      PROA H  
ATOM   3396  HA  ILE P 211      20.021   4.899  15.400  0.00  0.00      PROA H  
ATOM   3397  HB  ILE P 211      20.878   4.061  18.184  0.00  0.00      PROA H  
ATOM   3398 HG11 ILE P 211      22.685   4.562  16.568  0.00  0.00      PROA H  
ATOM   3399 HG12 ILE P 211      21.896   3.338  15.452  0.00  0.00      PROA H  
ATOM   3400 HG21 ILE P 211      19.073   2.585  17.894  0.00  0.00      PROA H  
ATOM   3401 HG22 ILE P 211      20.239   1.575  17.183  0.00  0.00      PROA H  
ATOM   3402 HG23 ILE P 211      19.299   2.549  16.007  0.00  0.00      PROA H  
ATOM   3403  HD1 ILE P 211      22.401   1.579  17.041  0.00  0.00      PROA H  
ATOM   3404  HD2 ILE P 211      23.034   2.718  18.209  0.00  0.00      PROA H  
ATOM   3405  HD3 ILE P 211      23.932   2.602  16.644  0.00  0.00      PROA H  
ATOM   3406  N   SER P 212      18.047   5.741  17.885  0.00  0.00      PROA N  
ATOM   3407  CA  SER P 212      16.639   5.931  18.215  0.00  0.00      PROA C  
ATOM   3408  C   SER P 212      16.020   6.796  17.133  0.00  0.00      PROA C  
ATOM   3409  O   SER P 212      14.931   6.515  16.698  0.00  0.00      PROA O  
ATOM   3410  CB  SER P 212      16.465   6.581  19.567  0.00  0.00      PROA C  
ATOM   3411  OG  SER P 212      15.129   6.576  20.100  0.00  0.00      PROA O  
ATOM   3412  HN  SER P 212      18.757   6.092  18.491  0.00  0.00      PROA H  
ATOM   3413  HA  SER P 212      16.267   4.919  18.276  0.00  0.00      PROA H  
ATOM   3414  HB1 SER P 212      16.987   7.558  19.487  0.00  0.00      PROA H  
ATOM   3415  HB2 SER P 212      16.997   5.925  20.290  0.00  0.00      PROA H  
ATOM   3416  HG1 SER P 212      15.256   6.227  20.985  0.00  0.00      PROA H  
ATOM   3417  N   SER P 213      16.695   7.856  16.697  0.00  0.00      PROA N  
ATOM   3418  CA  SER P 213      16.203   8.825  15.618  0.00  0.00      PROA C  
ATOM   3419  C   SER P 213      15.982   8.095  14.273  0.00  0.00      PROA C  
ATOM   3420  O   SER P 213      14.857   8.279  13.740  0.00  0.00      PROA O  
ATOM   3421  CB  SER P 213      17.136  10.048  15.358  0.00  0.00      PROA C  
ATOM   3422  OG  SER P 213      17.496  10.606  16.615  0.00  0.00      PROA O  
ATOM   3423  HN  SER P 213      17.565   8.099  17.118  0.00  0.00      PROA H  
ATOM   3424  HA  SER P 213      15.234   9.107  16.004  0.00  0.00      PROA H  
ATOM   3425  HB1 SER P 213      16.557  10.799  14.780  0.00  0.00      PROA H  
ATOM   3426  HB2 SER P 213      17.998   9.629  14.797  0.00  0.00      PROA H  
ATOM   3427  HG1 SER P 213      17.933   9.938  17.149  0.00  0.00      PROA H  
ATOM   3428  N   LEU P 214      16.993   7.341  13.808  0.00  0.00      PROA N  
ATOM   3429  CA  LEU P 214      16.938   6.551  12.589  0.00  0.00      PROA C  
ATOM   3430  C   LEU P 214      15.835   5.457  12.698  0.00  0.00      PROA C  
ATOM   3431  O   LEU P 214      15.160   5.175  11.737  0.00  0.00      PROA O  
ATOM   3432  CB  LEU P 214      18.389   6.094  12.194  0.00  0.00      PROA C  
ATOM   3433  CG  LEU P 214      19.181   7.120  11.309  0.00  0.00      PROA C  
ATOM   3434  CD1 LEU P 214      20.613   6.703  11.110  0.00  0.00      PROA C  
ATOM   3435  CD2 LEU P 214      18.508   7.246   9.925  0.00  0.00      PROA C  
ATOM   3436  HN  LEU P 214      17.829   7.288  14.349  0.00  0.00      PROA H  
ATOM   3437  HA  LEU P 214      16.555   7.177  11.798  0.00  0.00      PROA H  
ATOM   3438  HB1 LEU P 214      18.369   5.210  11.523  0.00  0.00      PROA H  
ATOM   3439  HB2 LEU P 214      18.994   5.941  13.113  0.00  0.00      PROA H  
ATOM   3440  HG  LEU P 214      19.105   8.106  11.816  0.00  0.00      PROA H  
ATOM   3441 HD11 LEU P 214      20.986   7.192  10.186  0.00  0.00      PROA H  
ATOM   3442 HD12 LEU P 214      20.604   5.612  10.904  0.00  0.00      PROA H  
ATOM   3443 HD13 LEU P 214      21.276   6.858  11.988  0.00  0.00      PROA H  
ATOM   3444 HD21 LEU P 214      19.040   8.013   9.322  0.00  0.00      PROA H  
ATOM   3445 HD22 LEU P 214      17.456   7.545  10.122  0.00  0.00      PROA H  
ATOM   3446 HD23 LEU P 214      18.739   6.296   9.398  0.00  0.00      PROA H  
ATOM   3447  N   TYR P 215      15.749   4.789  13.830  0.00  0.00      PROA N  
ATOM   3448  CA  TYR P 215      14.747   3.799  14.089  0.00  0.00      PROA C  
ATOM   3449  C   TYR P 215      13.340   4.352  14.029  0.00  0.00      PROA C  
ATOM   3450  O   TYR P 215      12.491   3.782  13.419  0.00  0.00      PROA O  
ATOM   3451  CB  TYR P 215      15.046   2.935  15.310  0.00  0.00      PROA C  
ATOM   3452  CG  TYR P 215      14.023   2.081  15.900  0.00  0.00      PROA C  
ATOM   3453  CD1 TYR P 215      13.538   0.974  15.199  0.00  0.00      PROA C  
ATOM   3454  CD2 TYR P 215      13.625   2.221  17.273  0.00  0.00      PROA C  
ATOM   3455  CE1 TYR P 215      12.646   0.046  15.798  0.00  0.00      PROA C  
ATOM   3456  CE2 TYR P 215      12.634   1.376  17.866  0.00  0.00      PROA C  
ATOM   3457  CZ  TYR P 215      12.149   0.315  17.081  0.00  0.00      PROA C  
ATOM   3458  OH  TYR P 215      11.272  -0.563  17.610  0.00  0.00      PROA O  
ATOM   3459  HN  TYR P 215      16.352   4.993  14.598  0.00  0.00      PROA H  
ATOM   3460  HA  TYR P 215      14.812   3.040  13.323  0.00  0.00      PROA H  
ATOM   3461  HB1 TYR P 215      15.269   3.647  16.133  0.00  0.00      PROA H  
ATOM   3462  HB2 TYR P 215      15.918   2.317  15.008  0.00  0.00      PROA H  
ATOM   3463  HD1 TYR P 215      13.810   0.687  14.194  0.00  0.00      PROA H  
ATOM   3464  HD2 TYR P 215      14.124   3.000  17.832  0.00  0.00      PROA H  
ATOM   3465  HE1 TYR P 215      12.175  -0.781  15.287  0.00  0.00      PROA H  
ATOM   3466  HE2 TYR P 215      12.280   1.583  18.865  0.00  0.00      PROA H  
ATOM   3467  HH  TYR P 215      11.106  -0.200  18.483  0.00  0.00      PROA H  
ATOM   3468  N   PHE P 216      13.051   5.590  14.610  0.00  0.00      PROA N  
ATOM   3469  CA  PHE P 216      11.823   6.337  14.551  0.00  0.00      PROA C  
ATOM   3470  C   PHE P 216      11.432   6.722  13.210  0.00  0.00      PROA C  
ATOM   3471  O   PHE P 216      10.320   6.573  12.768  0.00  0.00      PROA O  
ATOM   3472  CB  PHE P 216      11.934   7.526  15.587  0.00  0.00      PROA C  
ATOM   3473  CG  PHE P 216      10.704   8.398  15.610  0.00  0.00      PROA C  
ATOM   3474  CD1 PHE P 216       9.608   8.042  16.432  0.00  0.00      PROA C  
ATOM   3475  CD2 PHE P 216      10.691   9.526  14.808  0.00  0.00      PROA C  
ATOM   3476  CE1 PHE P 216       8.419   8.915  16.308  0.00  0.00      PROA C  
ATOM   3477  CE2 PHE P 216       9.518  10.308  14.652  0.00  0.00      PROA C  
ATOM   3478  CZ  PHE P 216       8.415  10.038  15.478  0.00  0.00      PROA C  
ATOM   3479  HN  PHE P 216      13.668   5.928  15.317  0.00  0.00      PROA H  
ATOM   3480  HA  PHE P 216      11.025   5.707  14.911  0.00  0.00      PROA H  
ATOM   3481  HB1 PHE P 216      12.815   8.167  15.369  0.00  0.00      PROA H  
ATOM   3482  HB2 PHE P 216      12.043   7.103  16.609  0.00  0.00      PROA H  
ATOM   3483  HD1 PHE P 216       9.546   7.098  16.953  0.00  0.00      PROA H  
ATOM   3484  HD2 PHE P 216      11.468   9.771  14.098  0.00  0.00      PROA H  
ATOM   3485  HE1 PHE P 216       7.502   8.784  16.863  0.00  0.00      PROA H  
ATOM   3486  HE2 PHE P 216       9.458  11.145  13.973  0.00  0.00      PROA H  
ATOM   3487  HZ  PHE P 216       7.517  10.633  15.548  0.00  0.00      PROA H  
ATOM   3488  N   THR P 217      12.427   7.204  12.456  0.00  0.00      PROA N  
ATOM   3489  CA  THR P 217      12.162   7.568  10.961  0.00  0.00      PROA C  
ATOM   3490  C   THR P 217      11.832   6.294  10.139  0.00  0.00      PROA C  
ATOM   3491  O   THR P 217      10.883   6.264   9.348  0.00  0.00      PROA O  
ATOM   3492  CB  THR P 217      13.256   8.381  10.359  0.00  0.00      PROA C  
ATOM   3493  CG2 THR P 217      12.809   8.969   9.015  0.00  0.00      PROA C  
ATOM   3494  OG1 THR P 217      13.603   9.445  11.246  0.00  0.00      PROA O  
ATOM   3495  HN  THR P 217      13.299   7.451  12.874  0.00  0.00      PROA H  
ATOM   3496  HA  THR P 217      11.224   8.103  10.929  0.00  0.00      PROA H  
ATOM   3497  HB  THR P 217      14.122   7.689  10.281  0.00  0.00      PROA H  
ATOM   3498  HG1 THR P 217      13.612   9.030  12.112  0.00  0.00      PROA H  
ATOM   3499 HG21 THR P 217      13.659   9.530   8.571  0.00  0.00      PROA H  
ATOM   3500 HG22 THR P 217      11.957   9.645   9.236  0.00  0.00      PROA H  
ATOM   3501 HG23 THR P 217      12.380   8.177   8.366  0.00  0.00      PROA H  
ATOM   3502  N   MET P 218      12.630   5.223  10.308  0.00  0.00      PROA N  
ATOM   3503  CA  MET P 218      12.398   4.110   9.495  0.00  0.00      PROA C  
ATOM   3504  C   MET P 218      11.097   3.304   9.833  0.00  0.00      PROA C  
ATOM   3505  O   MET P 218      10.519   2.653   8.954  0.00  0.00      PROA O  
ATOM   3506  CB  MET P 218      13.558   3.112   9.568  0.00  0.00      PROA C  
ATOM   3507  CG  MET P 218      14.862   3.461   8.839  0.00  0.00      PROA C  
ATOM   3508  SD  MET P 218      14.522   3.816   7.133  0.00  0.00      PROA S  
ATOM   3509  CE  MET P 218      16.323   3.948   6.778  0.00  0.00      PROA C  
ATOM   3510  HN  MET P 218      13.433   5.170  10.897  0.00  0.00      PROA H  
ATOM   3511  HA  MET P 218      12.291   4.317   8.441  0.00  0.00      PROA H  
ATOM   3512  HB1 MET P 218      13.208   2.120   9.213  0.00  0.00      PROA H  
ATOM   3513  HB2 MET P 218      13.761   2.878  10.635  0.00  0.00      PROA H  
ATOM   3514  HG1 MET P 218      15.562   2.599   8.887  0.00  0.00      PROA H  
ATOM   3515  HG2 MET P 218      15.238   4.396   9.307  0.00  0.00      PROA H  
ATOM   3516  HE1 MET P 218      16.525   4.476   5.823  0.00  0.00      PROA H  
ATOM   3517  HE2 MET P 218      16.833   2.961   6.757  0.00  0.00      PROA H  
ATOM   3518  HE3 MET P 218      16.681   4.598   7.605  0.00  0.00      PROA H  
ATOM   3519  N   THR P 219      10.673   3.323  11.087  0.00  0.00      PROA N  
ATOM   3520  CA  THR P 219       9.349   2.825  11.498  0.00  0.00      PROA C  
ATOM   3521  C   THR P 219       8.255   3.772  10.981  0.00  0.00      PROA C  
ATOM   3522  O   THR P 219       7.173   3.292  10.563  0.00  0.00      PROA O  
ATOM   3523  CB  THR P 219       9.271   2.510  13.030  0.00  0.00      PROA C  
ATOM   3524  CG2 THR P 219       9.084   3.715  13.978  0.00  0.00      PROA C  
ATOM   3525  OG1 THR P 219       8.097   1.689  13.320  0.00  0.00      PROA O  
ATOM   3526  HN  THR P 219      11.169   3.820  11.795  0.00  0.00      PROA H  
ATOM   3527  HA  THR P 219       9.141   1.869  11.040  0.00  0.00      PROA H  
ATOM   3528  HB  THR P 219      10.223   2.030  13.345  0.00  0.00      PROA H  
ATOM   3529  HG1 THR P 219       7.942   1.016  12.654  0.00  0.00      PROA H  
ATOM   3530 HG21 THR P 219       8.056   4.125  13.888  0.00  0.00      PROA H  
ATOM   3531 HG22 THR P 219       9.937   4.389  13.750  0.00  0.00      PROA H  
ATOM   3532 HG23 THR P 219       9.148   3.278  14.997  0.00  0.00      PROA H  
ATOM   3533  N   SER P 220       8.583   5.047  10.912  0.00  0.00      PROA N  
ATOM   3534  CA  SER P 220       7.650   5.932  10.150  0.00  0.00      PROA C  
ATOM   3535  C   SER P 220       7.501   5.666   8.673  0.00  0.00      PROA C  
ATOM   3536  O   SER P 220       6.396   5.553   8.205  0.00  0.00      PROA O  
ATOM   3537  CB  SER P 220       7.850   7.471  10.456  0.00  0.00      PROA C  
ATOM   3538  OG  SER P 220       7.959   7.749  11.849  0.00  0.00      PROA O  
ATOM   3539  HN  SER P 220       9.372   5.471  11.352  0.00  0.00      PROA H  
ATOM   3540  HA  SER P 220       6.628   5.699  10.410  0.00  0.00      PROA H  
ATOM   3541  HB1 SER P 220       7.056   8.087   9.981  0.00  0.00      PROA H  
ATOM   3542  HB2 SER P 220       8.730   7.913   9.943  0.00  0.00      PROA H  
ATOM   3543  HG1 SER P 220       8.772   7.304  12.105  0.00  0.00      PROA H  
ATOM   3544  N   LEU P 221       8.605   5.469   7.918  0.00  0.00      PROA N  
ATOM   3545  CA  LEU P 221       8.507   5.376   6.489  0.00  0.00      PROA C  
ATOM   3546  C   LEU P 221       8.115   3.974   6.004  0.00  0.00      PROA C  
ATOM   3547  O   LEU P 221       7.649   3.944   4.849  0.00  0.00      PROA O  
ATOM   3548  CB  LEU P 221       9.756   5.758   5.782  0.00  0.00      PROA C  
ATOM   3549  CG  LEU P 221      10.203   7.246   6.044  0.00  0.00      PROA C  
ATOM   3550  CD1 LEU P 221      11.499   7.500   5.267  0.00  0.00      PROA C  
ATOM   3551  CD2 LEU P 221       9.045   8.181   5.547  0.00  0.00      PROA C  
ATOM   3552  HN  LEU P 221       9.538   5.343   8.245  0.00  0.00      PROA H  
ATOM   3553  HA  LEU P 221       7.665   5.992   6.209  0.00  0.00      PROA H  
ATOM   3554  HB1 LEU P 221       9.525   5.674   4.698  0.00  0.00      PROA H  
ATOM   3555  HB2 LEU P 221      10.558   5.021   5.997  0.00  0.00      PROA H  
ATOM   3556  HG  LEU P 221      10.412   7.476   7.110  0.00  0.00      PROA H  
ATOM   3557 HD11 LEU P 221      11.248   7.129   4.251  0.00  0.00      PROA H  
ATOM   3558 HD12 LEU P 221      12.355   6.920   5.675  0.00  0.00      PROA H  
ATOM   3559 HD13 LEU P 221      11.765   8.568   5.114  0.00  0.00      PROA H  
ATOM   3560 HD21 LEU P 221       8.248   8.298   6.312  0.00  0.00      PROA H  
ATOM   3561 HD22 LEU P 221       8.641   7.837   4.572  0.00  0.00      PROA H  
ATOM   3562 HD23 LEU P 221       9.397   9.191   5.250  0.00  0.00      PROA H  
ATOM   3563  N   THR P 222       8.190   2.932   6.852  0.00  0.00      PROA N  
ATOM   3564  CA  THR P 222       7.703   1.627   6.604  0.00  0.00      PROA C  
ATOM   3565  C   THR P 222       6.151   1.551   7.023  0.00  0.00      PROA C  
ATOM   3566  O   THR P 222       5.376   0.663   6.732  0.00  0.00      PROA O  
ATOM   3567  CB  THR P 222       8.557   0.450   7.114  0.00  0.00      PROA C  
ATOM   3568  CG2 THR P 222       9.859   0.305   6.378  0.00  0.00      PROA C  
ATOM   3569  OG1 THR P 222       8.845   0.636   8.531  0.00  0.00      PROA O  
ATOM   3570  HN  THR P 222       8.565   3.164   7.747  0.00  0.00      PROA H  
ATOM   3571  HA  THR P 222       7.646   1.451   5.539  0.00  0.00      PROA H  
ATOM   3572  HB  THR P 222       8.128  -0.569   7.013  0.00  0.00      PROA H  
ATOM   3573  HG1 THR P 222       9.489   1.348   8.536  0.00  0.00      PROA H  
ATOM   3574 HG21 THR P 222       9.667  -0.246   5.433  0.00  0.00      PROA H  
ATOM   3575 HG22 THR P 222      10.552  -0.340   6.960  0.00  0.00      PROA H  
ATOM   3576 HG23 THR P 222      10.287   1.305   6.156  0.00  0.00      PROA H  
ATOM   3577  N   SER P 223       5.645   2.616   7.711  0.00  0.00      PROA N  
ATOM   3578  CA  SER P 223       4.303   2.853   8.031  0.00  0.00      PROA C  
ATOM   3579  C   SER P 223       3.874   2.127   9.251  0.00  0.00      PROA C  
ATOM   3580  O   SER P 223       2.737   1.703   9.324  0.00  0.00      PROA O  
ATOM   3581  CB  SER P 223       3.285   2.694   6.893  0.00  0.00      PROA C  
ATOM   3582  OG  SER P 223       2.034   3.342   7.241  0.00  0.00      PROA O  
ATOM   3583  HN  SER P 223       6.215   3.425   7.839  0.00  0.00      PROA H  
ATOM   3584  HA  SER P 223       4.257   3.895   8.309  0.00  0.00      PROA H  
ATOM   3585  HB1 SER P 223       3.093   1.627   6.650  0.00  0.00      PROA H  
ATOM   3586  HB2 SER P 223       3.816   3.212   6.065  0.00  0.00      PROA H  
ATOM   3587  HG1 SER P 223       1.634   2.772   7.902  0.00  0.00      PROA H  
ATOM   3588  N   VAL P 224       4.851   1.740  10.038  0.00  0.00      PROA N  
ATOM   3589  CA  VAL P 224       4.680   0.735  11.064  0.00  0.00      PROA C  
ATOM   3590  C   VAL P 224       4.341   1.453  12.348  0.00  0.00      PROA C  
ATOM   3591  O   VAL P 224       3.367   1.148  13.014  0.00  0.00      PROA O  
ATOM   3592  CB  VAL P 224       5.983  -0.005  11.224  0.00  0.00      PROA C  
ATOM   3593  CG1 VAL P 224       5.911  -1.102  12.355  0.00  0.00      PROA C  
ATOM   3594  CG2 VAL P 224       6.330  -0.712   9.891  0.00  0.00      PROA C  
ATOM   3595  HN  VAL P 224       5.784   2.002   9.805  0.00  0.00      PROA H  
ATOM   3596  HA  VAL P 224       3.878   0.073  10.772  0.00  0.00      PROA H  
ATOM   3597  HB  VAL P 224       6.795   0.708  11.481  0.00  0.00      PROA H  
ATOM   3598 HG11 VAL P 224       5.190  -1.902  12.081  0.00  0.00      PROA H  
ATOM   3599 HG12 VAL P 224       5.698  -0.663  13.354  0.00  0.00      PROA H  
ATOM   3600 HG13 VAL P 224       6.884  -1.639  12.366  0.00  0.00      PROA H  
ATOM   3601 HG21 VAL P 224       5.470  -1.373   9.653  0.00  0.00      PROA H  
ATOM   3602 HG22 VAL P 224       7.292  -1.259   9.979  0.00  0.00      PROA H  
ATOM   3603 HG23 VAL P 224       6.547   0.105   9.170  0.00  0.00      PROA H  
ATOM   3604  N   GLY P 225       5.112   2.477  12.738  0.00  0.00      PROA N  
ATOM   3605  CA  GLY P 225       4.868   3.288  13.862  0.00  0.00      PROA C  
ATOM   3606  C   GLY P 225       4.704   2.609  15.231  0.00  0.00      PROA C  
ATOM   3607  O   GLY P 225       3.699   2.812  15.902  0.00  0.00      PROA O  
ATOM   3608  HN  GLY P 225       5.826   2.831  12.138  0.00  0.00      PROA H  
ATOM   3609  HA1 GLY P 225       3.974   3.882  13.742  0.00  0.00      PROA H  
ATOM   3610  HA2 GLY P 225       5.661   4.012  13.970  0.00  0.00      PROA H  
ATOM   3611  N   PHE P 226       5.623   1.706  15.621  0.00  0.00      PROA N  
ATOM   3612  CA  PHE P 226       5.593   0.990  16.919  0.00  0.00      PROA C  
ATOM   3613  C   PHE P 226       5.393   1.885  18.145  0.00  0.00      PROA C  
ATOM   3614  O   PHE P 226       4.511   1.634  19.005  0.00  0.00      PROA O  
ATOM   3615  CB  PHE P 226       6.967   0.270  17.332  0.00  0.00      PROA C  
ATOM   3616  CG  PHE P 226       7.227  -0.862  16.427  0.00  0.00      PROA C  
ATOM   3617  CD1 PHE P 226       8.553  -0.991  16.029  0.00  0.00      PROA C  
ATOM   3618  CD2 PHE P 226       6.318  -1.869  16.029  0.00  0.00      PROA C  
ATOM   3619  CE1 PHE P 226       8.990  -2.023  15.209  0.00  0.00      PROA C  
ATOM   3620  CE2 PHE P 226       6.657  -2.877  15.166  0.00  0.00      PROA C  
ATOM   3621  CZ  PHE P 226       8.039  -2.972  14.818  0.00  0.00      PROA C  
ATOM   3622  HN  PHE P 226       6.226   1.438  14.873  0.00  0.00      PROA H  
ATOM   3623  HA  PHE P 226       4.815   0.246  17.007  0.00  0.00      PROA H  
ATOM   3624  HB1 PHE P 226       6.841  -0.193  18.334  0.00  0.00      PROA H  
ATOM   3625  HB2 PHE P 226       7.788   1.019  17.371  0.00  0.00      PROA H  
ATOM   3626  HD1 PHE P 226       9.143  -0.128  16.296  0.00  0.00      PROA H  
ATOM   3627  HD2 PHE P 226       5.340  -1.889  16.487  0.00  0.00      PROA H  
ATOM   3628  HE1 PHE P 226      10.036  -2.241  15.046  0.00  0.00      PROA H  
ATOM   3629  HE2 PHE P 226       5.897  -3.571  14.836  0.00  0.00      PROA H  
ATOM   3630  HZ  PHE P 226       8.387  -3.758  14.164  0.00  0.00      PROA H  
ATOM   3631  N   GLY P 227       6.095   3.041  18.286  0.00  0.00      PROA N  
ATOM   3632  CA  GLY P 227       5.842   3.975  19.341  0.00  0.00      PROA C  
ATOM   3633  C   GLY P 227       6.505   3.703  20.584  0.00  0.00      PROA C  
ATOM   3634  O   GLY P 227       5.913   3.949  21.622  0.00  0.00      PROA O  
ATOM   3635  HN  GLY P 227       6.724   3.318  17.563  0.00  0.00      PROA H  
ATOM   3636  HA1 GLY P 227       4.815   3.921  19.673  0.00  0.00      PROA H  
ATOM   3637  HA2 GLY P 227       6.155   4.952  19.006  0.00  0.00      PROA H  
ATOM   3638  N   ASN P 228       7.726   3.177  20.650  0.00  0.00      PROA N  
ATOM   3639  CA  ASN P 228       8.587   2.949  21.834  0.00  0.00      PROA C  
ATOM   3640  C   ASN P 228       8.923   4.298  22.468  0.00  0.00      PROA C  
ATOM   3641  O   ASN P 228       8.957   4.333  23.715  0.00  0.00      PROA O  
ATOM   3642  CB  ASN P 228       9.956   2.329  21.424  0.00  0.00      PROA C  
ATOM   3643  CG  ASN P 228       9.789   0.913  20.898  0.00  0.00      PROA C  
ATOM   3644  ND2 ASN P 228       8.894   0.130  21.541  0.00  0.00      PROA N  
ATOM   3645  OD1 ASN P 228      10.462   0.487  19.946  0.00  0.00      PROA O  
ATOM   3646  HN  ASN P 228       8.116   2.971  19.756  0.00  0.00      PROA H  
ATOM   3647  HA  ASN P 228       8.075   2.299  22.529  0.00  0.00      PROA H  
ATOM   3648  HB1 ASN P 228      10.605   2.325  22.326  0.00  0.00      PROA H  
ATOM   3649  HB2 ASN P 228      10.496   2.971  20.696  0.00  0.00      PROA H  
ATOM   3650 HD21 ASN P 228       8.865  -0.793  21.159  0.00  0.00      PROA H  
ATOM   3651 HD22 ASN P 228       8.267   0.344  22.291  0.00  0.00      PROA H  
ATOM   3652  N   ILE P 229       9.162   5.324  21.682  0.00  0.00      PROA N  
ATOM   3653  CA  ILE P 229       9.238   6.678  22.134  0.00  0.00      PROA C  
ATOM   3654  C   ILE P 229       8.781   7.653  21.064  0.00  0.00      PROA C  
ATOM   3655  O   ILE P 229       8.838   7.299  19.892  0.00  0.00      PROA O  
ATOM   3656  CB  ILE P 229      10.653   6.937  22.617  0.00  0.00      PROA C  
ATOM   3657  CG1 ILE P 229      10.856   8.360  23.354  0.00  0.00      PROA C  
ATOM   3658  CG2 ILE P 229      11.685   6.952  21.460  0.00  0.00      PROA C  
ATOM   3659  CD  ILE P 229      10.210   8.296  24.767  0.00  0.00      PROA C  
ATOM   3660  HN  ILE P 229       9.198   5.066  20.719  0.00  0.00      PROA H  
ATOM   3661  HA  ILE P 229       8.589   6.745  22.995  0.00  0.00      PROA H  
ATOM   3662  HB  ILE P 229      10.932   6.135  23.334  0.00  0.00      PROA H  
ATOM   3663 HG11 ILE P 229      10.614   9.211  22.681  0.00  0.00      PROA H  
ATOM   3664 HG12 ILE P 229      11.961   8.468  23.401  0.00  0.00      PROA H  
ATOM   3665 HG21 ILE P 229      11.387   7.757  20.755  0.00  0.00      PROA H  
ATOM   3666 HG22 ILE P 229      11.631   5.980  20.926  0.00  0.00      PROA H  
ATOM   3667 HG23 ILE P 229      12.705   7.158  21.850  0.00  0.00      PROA H  
ATOM   3668  HD1 ILE P 229       9.170   7.904  24.783  0.00  0.00      PROA H  
ATOM   3669  HD2 ILE P 229      10.187   9.284  25.276  0.00  0.00      PROA H  
ATOM   3670  HD3 ILE P 229      10.741   7.515  25.351  0.00  0.00      PROA H  
ATOM   3671  N   ALA P 230       8.136   8.783  21.403  0.00  0.00      PROA N  
ATOM   3672  CA  ALA P 230       7.173   9.355  20.429  0.00  0.00      PROA C  
ATOM   3673  C   ALA P 230       7.097  10.909  20.517  0.00  0.00      PROA C  
ATOM   3674  O   ALA P 230       7.587  11.462  21.506  0.00  0.00      PROA O  
ATOM   3675  CB  ALA P 230       5.845   8.709  20.658  0.00  0.00      PROA C  
ATOM   3676  HN  ALA P 230       8.086   9.167  22.321  0.00  0.00      PROA H  
ATOM   3677  HA  ALA P 230       7.620   9.234  19.454  0.00  0.00      PROA H  
ATOM   3678  HB1 ALA P 230       5.594   8.855  21.730  0.00  0.00      PROA H  
ATOM   3679  HB2 ALA P 230       5.813   7.631  20.391  0.00  0.00      PROA H  
ATOM   3680  HB3 ALA P 230       5.082   9.146  19.980  0.00  0.00      PROA H  
ATOM   3681  N   PRO P 231       6.577  11.646  19.593  0.00  0.00      PROA N  
ATOM   3682  CA  PRO P 231       6.267  13.101  19.743  0.00  0.00      PROA C  
ATOM   3683  C   PRO P 231       5.525  13.491  21.011  0.00  0.00      PROA C  
ATOM   3684  O   PRO P 231       4.421  12.980  21.261  0.00  0.00      PROA O  
ATOM   3685  CB  PRO P 231       5.466  13.343  18.554  0.00  0.00      PROA C  
ATOM   3686  CG  PRO P 231       6.073  12.467  17.419  0.00  0.00      PROA C  
ATOM   3687  CD  PRO P 231       6.496  11.221  18.220  0.00  0.00      PROA C  
ATOM   3688  HA  PRO P 231       7.213  13.618  19.804  0.00  0.00      PROA H  
ATOM   3689  HB1 PRO P 231       5.502  14.409  18.242  0.00  0.00      PROA H  
ATOM   3690  HB2 PRO P 231       4.406  13.014  18.611  0.00  0.00      PROA H  
ATOM   3691  HG1 PRO P 231       5.214  12.289  16.737  0.00  0.00      PROA H  
ATOM   3692  HG2 PRO P 231       6.875  12.941  16.814  0.00  0.00      PROA H  
ATOM   3693  HD1 PRO P 231       5.713  10.440  18.121  0.00  0.00      PROA H  
ATOM   3694  HD2 PRO P 231       7.493  10.961  17.805  0.00  0.00      PROA H  
ATOM   3695  N   SER P 232       6.148  14.395  21.769  0.00  0.00      PROA N  
ATOM   3696  CA  SER P 232       5.553  14.911  22.968  0.00  0.00      PROA C  
ATOM   3697  C   SER P 232       5.108  16.351  23.047  0.00  0.00      PROA C  
ATOM   3698  O   SER P 232       4.129  16.657  23.763  0.00  0.00      PROA O  
ATOM   3699  CB  SER P 232       6.635  14.830  24.147  0.00  0.00      PROA C  
ATOM   3700  OG  SER P 232       7.864  15.565  23.984  0.00  0.00      PROA O  
ATOM   3701  HN  SER P 232       7.099  14.646  21.608  0.00  0.00      PROA H  
ATOM   3702  HA  SER P 232       4.625  14.423  23.227  0.00  0.00      PROA H  
ATOM   3703  HB1 SER P 232       6.910  13.777  24.366  0.00  0.00      PROA H  
ATOM   3704  HB2 SER P 232       6.178  15.268  25.061  0.00  0.00      PROA H  
ATOM   3705  HG1 SER P 232       8.077  15.522  23.048  0.00  0.00      PROA H  
ATOM   3706  N   THR P 233       5.804  17.166  22.314  0.00  0.00      PROA N  
ATOM   3707  CA  THR P 233       5.642  18.593  22.249  0.00  0.00      PROA C  
ATOM   3708  C   THR P 233       4.731  18.859  21.029  0.00  0.00      PROA C  
ATOM   3709  O   THR P 233       4.606  18.019  20.113  0.00  0.00      PROA O  
ATOM   3710  CB  THR P 233       6.927  19.425  22.081  0.00  0.00      PROA C  
ATOM   3711  CG2 THR P 233       8.038  18.912  23.091  0.00  0.00      PROA C  
ATOM   3712  OG1 THR P 233       7.340  19.533  20.719  0.00  0.00      PROA O  
ATOM   3713  HN  THR P 233       6.472  16.706  21.733  0.00  0.00      PROA H  
ATOM   3714  HA  THR P 233       5.106  18.940  23.121  0.00  0.00      PROA H  
ATOM   3715  HB  THR P 233       6.742  20.483  22.364  0.00  0.00      PROA H  
ATOM   3716  HG1 THR P 233       8.178  19.992  20.812  0.00  0.00      PROA H  
ATOM   3717 HG21 THR P 233       7.825  18.943  24.180  0.00  0.00      PROA H  
ATOM   3718 HG22 THR P 233       8.966  19.513  22.986  0.00  0.00      PROA H  
ATOM   3719 HG23 THR P 233       8.248  17.844  22.869  0.00  0.00      PROA H  
ATOM   3720  N   ASP P 234       4.157  20.053  21.004  0.00  0.00      PROA N  
ATOM   3721  CA  ASP P 234       3.303  20.483  19.899  0.00  0.00      PROA C  
ATOM   3722  C   ASP P 234       4.025  20.598  18.562  0.00  0.00      PROA C  
ATOM   3723  O   ASP P 234       3.454  20.331  17.477  0.00  0.00      PROA O  
ATOM   3724  CB  ASP P 234       2.687  21.850  20.204  0.00  0.00      PROA C  
ATOM   3725  CG  ASP P 234       1.578  21.796  21.319  0.00  0.00      PROA C  
ATOM   3726  OD1 ASP P 234       1.516  22.677  22.243  0.00  0.00      PROA O  
ATOM   3727  OD2 ASP P 234       0.794  20.855  21.262  0.00  0.00      PROA O1-
ATOM   3728  HN  ASP P 234       4.383  20.739  21.692  0.00  0.00      PROA H  
ATOM   3729  HA  ASP P 234       2.617  19.662  19.752  0.00  0.00      PROA H  
ATOM   3730  HB1 ASP P 234       2.263  22.397  19.335  0.00  0.00      PROA H  
ATOM   3731  HB2 ASP P 234       3.468  22.448  20.720  0.00  0.00      PROA H  
ATOM   3732  N   ILE P 235       5.270  21.065  18.508  0.00  0.00      PROA N  
ATOM   3733  CA  ILE P 235       6.136  21.175  17.298  0.00  0.00      PROA C  
ATOM   3734  C   ILE P 235       6.548  19.840  16.770  0.00  0.00      PROA C  
ATOM   3735  O   ILE P 235       6.455  19.527  15.583  0.00  0.00      PROA O  
ATOM   3736  CB  ILE P 235       7.363  22.109  17.377  0.00  0.00      PROA C  
ATOM   3737  CG1 ILE P 235       8.116  22.121  16.097  0.00  0.00      PROA C  
ATOM   3738  CG2 ILE P 235       8.252  21.792  18.630  0.00  0.00      PROA C  
ATOM   3739  CD  ILE P 235       9.136  23.268  15.881  0.00  0.00      PROA C  
ATOM   3740  HN  ILE P 235       5.633  21.441  19.357  0.00  0.00      PROA H  
ATOM   3741  HA  ILE P 235       5.428  21.573  16.587  0.00  0.00      PROA H  
ATOM   3742  HB  ILE P 235       6.944  23.133  17.468  0.00  0.00      PROA H  
ATOM   3743 HG11 ILE P 235       7.323  22.126  15.320  0.00  0.00      PROA H  
ATOM   3744 HG12 ILE P 235       8.653  21.150  16.040  0.00  0.00      PROA H  
ATOM   3745 HG21 ILE P 235       8.602  20.740  18.552  0.00  0.00      PROA H  
ATOM   3746 HG22 ILE P 235       7.606  21.732  19.533  0.00  0.00      PROA H  
ATOM   3747 HG23 ILE P 235       9.068  22.545  18.668  0.00  0.00      PROA H  
ATOM   3748  HD1 ILE P 235       9.975  23.069  16.582  0.00  0.00      PROA H  
ATOM   3749  HD2 ILE P 235       8.751  24.307  15.966  0.00  0.00      PROA H  
ATOM   3750  HD3 ILE P 235       9.486  23.280  14.827  0.00  0.00      PROA H  
ATOM   3751  N   GLU P 236       7.041  18.901  17.697  0.00  0.00      PROA N  
ATOM   3752  CA  GLU P 236       7.242  17.481  17.387  0.00  0.00      PROA C  
ATOM   3753  C   GLU P 236       5.991  16.828  16.778  0.00  0.00      PROA C  
ATOM   3754  O   GLU P 236       5.978  16.123  15.752  0.00  0.00      PROA O  
ATOM   3755  CB  GLU P 236       7.644  16.685  18.593  0.00  0.00      PROA C  
ATOM   3756  CG  GLU P 236       9.034  17.158  19.271  0.00  0.00      PROA C  
ATOM   3757  CD  GLU P 236       9.315  16.468  20.541  0.00  0.00      PROA C  
ATOM   3758  OE1 GLU P 236      10.472  16.623  21.017  0.00  0.00      PROA O  
ATOM   3759  OE2 GLU P 236       8.411  15.777  21.064  0.00  0.00      PROA O1-
ATOM   3760  HN  GLU P 236       7.025  19.117  18.670  0.00  0.00      PROA H  
ATOM   3761  HA  GLU P 236       8.074  17.440  16.700  0.00  0.00      PROA H  
ATOM   3762  HB1 GLU P 236       7.823  15.612  18.367  0.00  0.00      PROA H  
ATOM   3763  HB2 GLU P 236       6.817  16.820  19.322  0.00  0.00      PROA H  
ATOM   3764  HG1 GLU P 236       9.096  18.264  19.367  0.00  0.00      PROA H  
ATOM   3765  HG2 GLU P 236       9.838  16.950  18.532  0.00  0.00      PROA H  
ATOM   3766  N   LYS P 237       4.811  17.104  17.318  0.00  0.00      PROA N  
ATOM   3767  CA  LYS P 237       3.603  16.586  16.783  0.00  0.00      PROA C  
ATOM   3768  C   LYS P 237       3.286  17.057  15.360  0.00  0.00      PROA C  
ATOM   3769  O   LYS P 237       2.898  16.285  14.498  0.00  0.00      PROA O  
ATOM   3770  CB  LYS P 237       2.310  16.720  17.652  0.00  0.00      PROA C  
ATOM   3771  CG  LYS P 237       2.332  15.753  18.834  0.00  0.00      PROA C  
ATOM   3772  CD  LYS P 237       1.351  16.198  19.958  0.00  0.00      PROA C  
ATOM   3773  CE  LYS P 237       1.367  15.402  21.348  0.00  0.00      PROA C  
ATOM   3774  NZ  LYS P 237       0.431  16.114  22.280  0.00  0.00      PROA N1+
ATOM   3775  HN  LYS P 237       4.800  17.547  18.212  0.00  0.00      PROA H  
ATOM   3776  HA  LYS P 237       3.839  15.535  16.695  0.00  0.00      PROA H  
ATOM   3777  HB1 LYS P 237       1.333  16.767  17.123  0.00  0.00      PROA H  
ATOM   3778  HB2 LYS P 237       2.261  17.681  18.207  0.00  0.00      PROA H  
ATOM   3779  HG1 LYS P 237       3.362  15.777  19.250  0.00  0.00      PROA H  
ATOM   3780  HG2 LYS P 237       2.130  14.723  18.472  0.00  0.00      PROA H  
ATOM   3781  HD1 LYS P 237       0.310  16.195  19.570  0.00  0.00      PROA H  
ATOM   3782  HD2 LYS P 237       1.583  17.252  20.221  0.00  0.00      PROA H  
ATOM   3783  HE1 LYS P 237       2.419  15.407  21.706  0.00  0.00      PROA H  
ATOM   3784  HE2 LYS P 237       1.111  14.321  21.340  0.00  0.00      PROA H  
ATOM   3785  HZ1 LYS P 237       0.901  17.020  22.480  0.00  0.00      PROA H  
ATOM   3786  HZ2 LYS P 237       0.233  15.609  23.168  0.00  0.00      PROA H  
ATOM   3787  HZ3 LYS P 237      -0.445  16.380  21.786  0.00  0.00      PROA H  
ATOM   3788  N   ILE P 238       3.393  18.377  15.069  0.00  0.00      PROA N  
ATOM   3789  CA  ILE P 238       3.185  18.909  13.715  0.00  0.00      PROA C  
ATOM   3790  C   ILE P 238       4.209  18.331  12.672  0.00  0.00      PROA C  
ATOM   3791  O   ILE P 238       3.970  18.093  11.512  0.00  0.00      PROA O  
ATOM   3792  CB  ILE P 238       3.125  20.475  13.668  0.00  0.00      PROA C  
ATOM   3793  CG1 ILE P 238       1.846  20.991  14.373  0.00  0.00      PROA C  
ATOM   3794  CG2 ILE P 238       3.170  21.042  12.224  0.00  0.00      PROA C  
ATOM   3795  CD  ILE P 238       0.552  20.512  13.734  0.00  0.00      PROA C  
ATOM   3796  HN  ILE P 238       3.751  19.021  15.741  0.00  0.00      PROA H  
ATOM   3797  HA  ILE P 238       2.216  18.553  13.401  0.00  0.00      PROA H  
ATOM   3798  HB  ILE P 238       4.072  20.818  14.137  0.00  0.00      PROA H  
ATOM   3799 HG11 ILE P 238       1.849  22.102  14.367  0.00  0.00      PROA H  
ATOM   3800 HG12 ILE P 238       1.957  20.769  15.455  0.00  0.00      PROA H  
ATOM   3801 HG21 ILE P 238       2.237  20.626  11.787  0.00  0.00      PROA H  
ATOM   3802 HG22 ILE P 238       4.148  20.695  11.828  0.00  0.00      PROA H  
ATOM   3803 HG23 ILE P 238       3.054  22.144  12.146  0.00  0.00      PROA H  
ATOM   3804  HD1 ILE P 238      -0.360  20.904  14.234  0.00  0.00      PROA H  
ATOM   3805  HD2 ILE P 238       0.477  19.405  13.784  0.00  0.00      PROA H  
ATOM   3806  HD3 ILE P 238       0.416  20.843  12.682  0.00  0.00      PROA H  
ATOM   3807  N   PHE P 239       5.432  18.122  13.186  0.00  0.00      PROA N  
ATOM   3808  CA  PHE P 239       6.464  17.447  12.461  0.00  0.00      PROA C  
ATOM   3809  C   PHE P 239       6.054  16.098  11.956  0.00  0.00      PROA C  
ATOM   3810  O   PHE P 239       6.325  15.743  10.802  0.00  0.00      PROA O  
ATOM   3811  CB  PHE P 239       7.813  17.385  13.248  0.00  0.00      PROA C  
ATOM   3812  CG  PHE P 239       8.950  16.609  12.623  0.00  0.00      PROA C  
ATOM   3813  CD1 PHE P 239       9.796  17.343  11.699  0.00  0.00      PROA C  
ATOM   3814  CD2 PHE P 239       9.279  15.348  12.888  0.00  0.00      PROA C  
ATOM   3815  CE1 PHE P 239      10.783  16.751  11.015  0.00  0.00      PROA C  
ATOM   3816  CE2 PHE P 239      10.345  14.677  12.176  0.00  0.00      PROA C  
ATOM   3817  CZ  PHE P 239      11.074  15.392  11.202  0.00  0.00      PROA C  
ATOM   3818  HN  PHE P 239       5.613  18.465  14.105  0.00  0.00      PROA H  
ATOM   3819  HA  PHE P 239       6.735  18.130  11.671  0.00  0.00      PROA H  
ATOM   3820  HB1 PHE P 239       7.519  17.202  14.304  0.00  0.00      PROA H  
ATOM   3821  HB2 PHE P 239       8.162  18.439  13.224  0.00  0.00      PROA H  
ATOM   3822  HD1 PHE P 239       9.532  18.379  11.541  0.00  0.00      PROA H  
ATOM   3823  HD2 PHE P 239       8.687  14.714  13.531  0.00  0.00      PROA H  
ATOM   3824  HE1 PHE P 239      11.341  17.221  10.219  0.00  0.00      PROA H  
ATOM   3825  HE2 PHE P 239      10.320  13.607  12.327  0.00  0.00      PROA H  
ATOM   3826  HZ  PHE P 239      11.899  14.923  10.687  0.00  0.00      PROA H  
ATOM   3827  N   ALA P 240       5.468  15.230  12.796  0.00  0.00      PROA N  
ATOM   3828  CA  ALA P 240       4.892  13.922  12.639  0.00  0.00      PROA C  
ATOM   3829  C   ALA P 240       3.719  13.987  11.679  0.00  0.00      PROA C  
ATOM   3830  O   ALA P 240       3.683  13.247  10.725  0.00  0.00      PROA O  
ATOM   3831  CB  ALA P 240       4.741  13.207  14.011  0.00  0.00      PROA C  
ATOM   3832  HN  ALA P 240       5.404  15.592  13.723  0.00  0.00      PROA H  
ATOM   3833  HA  ALA P 240       5.652  13.318  12.166  0.00  0.00      PROA H  
ATOM   3834  HB1 ALA P 240       5.694  13.042  14.560  0.00  0.00      PROA H  
ATOM   3835  HB2 ALA P 240       4.233  12.220  13.955  0.00  0.00      PROA H  
ATOM   3836  HB3 ALA P 240       4.074  13.871  14.602  0.00  0.00      PROA H  
ATOM   3837  N   VAL P 241       2.852  14.982  11.779  0.00  0.00      PROA N  
ATOM   3838  CA  VAL P 241       1.714  15.170  10.905  0.00  0.00      PROA C  
ATOM   3839  C   VAL P 241       2.178  15.410   9.442  0.00  0.00      PROA C  
ATOM   3840  O   VAL P 241       1.616  14.894   8.499  0.00  0.00      PROA O  
ATOM   3841  CB  VAL P 241       0.924  16.320  11.489  0.00  0.00      PROA C  
ATOM   3842  CG1 VAL P 241      -0.012  16.849  10.455  0.00  0.00      PROA C  
ATOM   3843  CG2 VAL P 241       0.121  15.718  12.741  0.00  0.00      PROA C  
ATOM   3844  HN  VAL P 241       2.857  15.570  12.584  0.00  0.00      PROA H  
ATOM   3845  HA  VAL P 241       1.177  14.234  10.846  0.00  0.00      PROA H  
ATOM   3846  HB  VAL P 241       1.415  17.205  11.947  0.00  0.00      PROA H  
ATOM   3847 HG11 VAL P 241       0.504  17.287   9.573  0.00  0.00      PROA H  
ATOM   3848 HG12 VAL P 241      -0.593  17.670  10.927  0.00  0.00      PROA H  
ATOM   3849 HG13 VAL P 241      -0.736  16.043  10.209  0.00  0.00      PROA H  
ATOM   3850 HG21 VAL P 241      -0.574  16.497  13.121  0.00  0.00      PROA H  
ATOM   3851 HG22 VAL P 241       0.855  15.387  13.506  0.00  0.00      PROA H  
ATOM   3852 HG23 VAL P 241      -0.530  14.970  12.241  0.00  0.00      PROA H  
ATOM   3853  N   ALA P 242       3.175  16.288   9.245  0.00  0.00      PROA N  
ATOM   3854  CA  ALA P 242       3.848  16.390   7.948  0.00  0.00      PROA C  
ATOM   3855  C   ALA P 242       4.526  15.099   7.477  0.00  0.00      PROA C  
ATOM   3856  O   ALA P 242       4.289  14.605   6.373  0.00  0.00      PROA O  
ATOM   3857  CB  ALA P 242       4.855  17.564   8.011  0.00  0.00      PROA C  
ATOM   3858  HN  ALA P 242       3.581  16.677  10.068  0.00  0.00      PROA H  
ATOM   3859  HA  ALA P 242       3.046  16.534   7.239  0.00  0.00      PROA H  
ATOM   3860  HB1 ALA P 242       5.605  17.476   7.196  0.00  0.00      PROA H  
ATOM   3861  HB2 ALA P 242       5.329  17.528   9.015  0.00  0.00      PROA H  
ATOM   3862  HB3 ALA P 242       4.278  18.513   7.984  0.00  0.00      PROA H  
ATOM   3863  N   ILE P 243       5.258  14.442   8.428  0.00  0.00      PROA N  
ATOM   3864  CA  ILE P 243       6.000  13.225   8.154  0.00  0.00      PROA C  
ATOM   3865  C   ILE P 243       5.062  12.195   7.671  0.00  0.00      PROA C  
ATOM   3866  O   ILE P 243       5.417  11.556   6.674  0.00  0.00      PROA O  
ATOM   3867  CB  ILE P 243       6.987  12.656   9.222  0.00  0.00      PROA C  
ATOM   3868  CG1 ILE P 243       8.216  13.541   9.339  0.00  0.00      PROA C  
ATOM   3869  CG2 ILE P 243       7.339  11.142   8.975  0.00  0.00      PROA C  
ATOM   3870  CD  ILE P 243       9.448  12.925   8.740  0.00  0.00      PROA C  
ATOM   3871  HN  ILE P 243       5.339  14.854   9.333  0.00  0.00      PROA H  
ATOM   3872  HA  ILE P 243       6.703  13.468   7.371  0.00  0.00      PROA H  
ATOM   3873  HB  ILE P 243       6.452  12.766  10.190  0.00  0.00      PROA H  
ATOM   3874 HG11 ILE P 243       8.410  13.795  10.403  0.00  0.00      PROA H  
ATOM   3875 HG12 ILE P 243       8.031  14.501   8.809  0.00  0.00      PROA H  
ATOM   3876 HG21 ILE P 243       7.885  10.597   9.775  0.00  0.00      PROA H  
ATOM   3877 HG22 ILE P 243       7.962  10.892   8.090  0.00  0.00      PROA H  
ATOM   3878 HG23 ILE P 243       6.371  10.600   8.910  0.00  0.00      PROA H  
ATOM   3879  HD1 ILE P 243       9.085  12.682   7.718  0.00  0.00      PROA H  
ATOM   3880  HD2 ILE P 243       9.791  12.054   9.337  0.00  0.00      PROA H  
ATOM   3881  HD3 ILE P 243      10.133  13.798   8.792  0.00  0.00      PROA H  
ATOM   3882  N   MET P 244       3.858  12.016   8.285  0.00  0.00      PROA N  
ATOM   3883  CA  MET P 244       2.860  11.064   7.830  0.00  0.00      PROA C  
ATOM   3884  C   MET P 244       2.378  11.194   6.398  0.00  0.00      PROA C  
ATOM   3885  O   MET P 244       2.332  10.204   5.643  0.00  0.00      PROA O  
ATOM   3886  CB  MET P 244       1.601  11.136   8.794  0.00  0.00      PROA C  
ATOM   3887  CG  MET P 244       1.959  10.622  10.204  0.00  0.00      PROA C  
ATOM   3888  SD  MET P 244       0.880  11.145  11.486  0.00  0.00      PROA S  
ATOM   3889  CE  MET P 244       1.833  10.550  12.936  0.00  0.00      PROA C  
ATOM   3890  HN  MET P 244       3.537  12.622   9.009  0.00  0.00      PROA H  
ATOM   3891  HA  MET P 244       3.262  10.062   7.854  0.00  0.00      PROA H  
ATOM   3892  HB1 MET P 244       0.836  10.430   8.408  0.00  0.00      PROA H  
ATOM   3893  HB2 MET P 244       1.279  12.200   8.786  0.00  0.00      PROA H  
ATOM   3894  HG1 MET P 244       2.995  10.982  10.381  0.00  0.00      PROA H  
ATOM   3895  HG2 MET P 244       1.946   9.512  10.191  0.00  0.00      PROA H  
ATOM   3896  HE1 MET P 244       1.310  10.705  13.905  0.00  0.00      PROA H  
ATOM   3897  HE2 MET P 244       2.848  10.989  13.039  0.00  0.00      PROA H  
ATOM   3898  HE3 MET P 244       2.048   9.464  12.837  0.00  0.00      PROA H  
ATOM   3899  N   MET P 245       2.117  12.429   5.951  0.00  0.00      PROA N  
ATOM   3900  CA  MET P 245       1.709  12.663   4.596  0.00  0.00      PROA C  
ATOM   3901  C   MET P 245       2.797  12.425   3.492  0.00  0.00      PROA C  
ATOM   3902  O   MET P 245       2.525  11.602   2.635  0.00  0.00      PROA O  
ATOM   3903  CB  MET P 245       1.127  14.115   4.424  0.00  0.00      PROA C  
ATOM   3904  CG  MET P 245      -0.228  14.370   5.179  0.00  0.00      PROA C  
ATOM   3905  SD  MET P 245      -0.945  15.982   4.797  0.00  0.00      PROA S  
ATOM   3906  CE  MET P 245       0.081  17.101   5.834  0.00  0.00      PROA C  
ATOM   3907  HN  MET P 245       2.204  13.246   6.516  0.00  0.00      PROA H  
ATOM   3908  HA  MET P 245       0.902  11.982   4.365  0.00  0.00      PROA H  
ATOM   3909  HB1 MET P 245       1.007  14.206   3.324  0.00  0.00      PROA H  
ATOM   3910  HB2 MET P 245       1.956  14.668   4.917  0.00  0.00      PROA H  
ATOM   3911  HG1 MET P 245      -0.092  14.304   6.279  0.00  0.00      PROA H  
ATOM   3912  HG2 MET P 245      -0.933  13.561   4.887  0.00  0.00      PROA H  
ATOM   3913  HE1 MET P 245       0.096  16.746   6.887  0.00  0.00      PROA H  
ATOM   3914  HE2 MET P 245      -0.437  18.077   5.727  0.00  0.00      PROA H  
ATOM   3915  HE3 MET P 245       1.147  17.133   5.522  0.00  0.00      PROA H  
ATOM   3916  N   ILE P 246       4.008  12.927   3.704  0.00  0.00      PROA N  
ATOM   3917  CA  ILE P 246       5.100  12.638   2.825  0.00  0.00      PROA C  
ATOM   3918  C   ILE P 246       5.504  11.130   2.778  0.00  0.00      PROA C  
ATOM   3919  O   ILE P 246       5.885  10.637   1.726  0.00  0.00      PROA O  
ATOM   3920  CB  ILE P 246       6.303  13.491   3.279  0.00  0.00      PROA C  
ATOM   3921  CG1 ILE P 246       6.163  15.040   2.946  0.00  0.00      PROA C  
ATOM   3922  CG2 ILE P 246       7.593  12.841   2.704  0.00  0.00      PROA C  
ATOM   3923  CD  ILE P 246       6.137  15.445   1.418  0.00  0.00      PROA C  
ATOM   3924  HN  ILE P 246       4.330  13.463   4.481  0.00  0.00      PROA H  
ATOM   3925  HA  ILE P 246       4.820  12.830   1.801  0.00  0.00      PROA H  
ATOM   3926  HB  ILE P 246       6.373  13.479   4.388  0.00  0.00      PROA H  
ATOM   3927 HG11 ILE P 246       7.064  15.524   3.379  0.00  0.00      PROA H  
ATOM   3928 HG12 ILE P 246       5.222  15.418   3.398  0.00  0.00      PROA H  
ATOM   3929 HG21 ILE P 246       7.602  12.893   1.594  0.00  0.00      PROA H  
ATOM   3930 HG22 ILE P 246       7.790  11.833   3.128  0.00  0.00      PROA H  
ATOM   3931 HG23 ILE P 246       8.417  13.525   3.005  0.00  0.00      PROA H  
ATOM   3932  HD1 ILE P 246       5.661  14.751   0.693  0.00  0.00      PROA H  
ATOM   3933  HD2 ILE P 246       7.157  15.613   1.011  0.00  0.00      PROA H  
ATOM   3934  HD3 ILE P 246       5.600  16.418   1.410  0.00  0.00      PROA H  
ATOM   3935  N   GLY P 247       5.382  10.394   3.941  0.00  0.00      PROA N  
ATOM   3936  CA  GLY P 247       5.776   9.021   4.120  0.00  0.00      PROA C  
ATOM   3937  C   GLY P 247       4.687   8.150   3.426  0.00  0.00      PROA C  
ATOM   3938  O   GLY P 247       5.027   7.098   2.737  0.00  0.00      PROA O  
ATOM   3939  HN  GLY P 247       5.135  10.893   4.769  0.00  0.00      PROA H  
ATOM   3940  HA1 GLY P 247       5.728   8.816   5.180  0.00  0.00      PROA H  
ATOM   3941  HA2 GLY P 247       6.753   8.920   3.673  0.00  0.00      PROA H  
ATOM   3942  N   SER P 248       3.365   8.468   3.553  0.00  0.00      PROA N  
ATOM   3943  CA  SER P 248       2.234   7.727   2.907  0.00  0.00      PROA C  
ATOM   3944  C   SER P 248       2.454   7.729   1.382  0.00  0.00      PROA C  
ATOM   3945  O   SER P 248       2.537   6.702   0.743  0.00  0.00      PROA O  
ATOM   3946  CB  SER P 248       0.856   8.483   3.002  0.00  0.00      PROA C  
ATOM   3947  OG  SER P 248       0.550   8.467   4.392  0.00  0.00      PROA O  
ATOM   3948  HN  SER P 248       3.194   9.341   4.004  0.00  0.00      PROA H  
ATOM   3949  HA  SER P 248       2.261   6.678   3.164  0.00  0.00      PROA H  
ATOM   3950  HB1 SER P 248      -0.001   7.918   2.575  0.00  0.00      PROA H  
ATOM   3951  HB2 SER P 248       0.810   9.542   2.668  0.00  0.00      PROA H  
ATOM   3952  HG1 SER P 248       1.203   8.975   4.878  0.00  0.00      PROA H  
ATOM   3953  N   LEU P 249       2.682   8.916   0.851  0.00  0.00      PROA N  
ATOM   3954  CA  LEU P 249       3.106   9.209  -0.542  0.00  0.00      PROA C  
ATOM   3955  C   LEU P 249       4.432   8.467  -0.963  0.00  0.00      PROA C  
ATOM   3956  O   LEU P 249       4.524   7.843  -2.085  0.00  0.00      PROA O  
ATOM   3957  CB  LEU P 249       3.392  10.695  -0.769  0.00  0.00      PROA C  
ATOM   3958  CG  LEU P 249       3.561  11.170  -2.151  0.00  0.00      PROA C  
ATOM   3959  CD1 LEU P 249       2.968  12.566  -2.441  0.00  0.00      PROA C  
ATOM   3960  CD2 LEU P 249       5.064  11.329  -2.604  0.00  0.00      PROA C  
ATOM   3961  HN  LEU P 249       2.518   9.716   1.422  0.00  0.00      PROA H  
ATOM   3962  HA  LEU P 249       2.276   8.903  -1.161  0.00  0.00      PROA H  
ATOM   3963  HB1 LEU P 249       4.077  11.135  -0.014  0.00  0.00      PROA H  
ATOM   3964  HB2 LEU P 249       2.424  11.163  -0.490  0.00  0.00      PROA H  
ATOM   3965  HG  LEU P 249       3.053  10.472  -2.850  0.00  0.00      PROA H  
ATOM   3966 HD11 LEU P 249       3.018  12.755  -3.535  0.00  0.00      PROA H  
ATOM   3967 HD12 LEU P 249       3.476  13.435  -1.972  0.00  0.00      PROA H  
ATOM   3968 HD13 LEU P 249       1.889  12.676  -2.201  0.00  0.00      PROA H  
ATOM   3969 HD21 LEU P 249       5.607  10.419  -2.272  0.00  0.00      PROA H  
ATOM   3970 HD22 LEU P 249       5.522  12.234  -2.151  0.00  0.00      PROA H  
ATOM   3971 HD23 LEU P 249       5.109  11.340  -3.713  0.00  0.00      PROA H  
ATOM   3972  N   LEU P 250       5.503   8.416  -0.073  0.00  0.00      PROA N  
ATOM   3973  CA  LEU P 250       6.691   7.614  -0.346  0.00  0.00      PROA C  
ATOM   3974  C   LEU P 250       6.396   6.075  -0.420  0.00  0.00      PROA C  
ATOM   3975  O   LEU P 250       6.941   5.366  -1.278  0.00  0.00      PROA O  
ATOM   3976  CB  LEU P 250       7.722   7.894   0.670  0.00  0.00      PROA C  
ATOM   3977  CG  LEU P 250       9.187   7.260   0.480  0.00  0.00      PROA C  
ATOM   3978  CD1 LEU P 250       9.618   7.238  -0.999  0.00  0.00      PROA C  
ATOM   3979  CD2 LEU P 250      10.156   8.052   1.389  0.00  0.00      PROA C  
ATOM   3980  HN  LEU P 250       5.583   8.846   0.823  0.00  0.00      PROA H  
ATOM   3981  HA  LEU P 250       6.937   7.887  -1.362  0.00  0.00      PROA H  
ATOM   3982  HB1 LEU P 250       7.277   7.529   1.619  0.00  0.00      PROA H  
ATOM   3983  HB2 LEU P 250       7.948   8.982   0.656  0.00  0.00      PROA H  
ATOM   3984  HG  LEU P 250       9.076   6.205   0.810  0.00  0.00      PROA H  
ATOM   3985 HD11 LEU P 250       9.668   8.310  -1.289  0.00  0.00      PROA H  
ATOM   3986 HD12 LEU P 250       8.920   6.742  -1.708  0.00  0.00      PROA H  
ATOM   3987 HD13 LEU P 250      10.638   6.819  -1.142  0.00  0.00      PROA H  
ATOM   3988 HD21 LEU P 250       9.825   7.948   2.445  0.00  0.00      PROA H  
ATOM   3989 HD22 LEU P 250      10.346   9.115   1.129  0.00  0.00      PROA H  
ATOM   3990 HD23 LEU P 250      11.170   7.614   1.276  0.00  0.00      PROA H  
ATOM   3991  N   TYR P 251       5.580   5.502   0.491  0.00  0.00      PROA N  
ATOM   3992  CA  TYR P 251       5.419   4.097   0.625  0.00  0.00      PROA C  
ATOM   3993  C   TYR P 251       4.400   3.568  -0.396  0.00  0.00      PROA C  
ATOM   3994  O   TYR P 251       4.401   2.508  -0.992  0.00  0.00      PROA O  
ATOM   3995  CB  TYR P 251       4.889   3.716   2.087  0.00  0.00      PROA C  
ATOM   3996  CG  TYR P 251       4.706   2.308   2.407  0.00  0.00      PROA C  
ATOM   3997  CD1 TYR P 251       5.488   1.320   1.764  0.00  0.00      PROA C  
ATOM   3998  CD2 TYR P 251       3.749   1.794   3.305  0.00  0.00      PROA C  
ATOM   3999  CE1 TYR P 251       5.379  -0.066   2.015  0.00  0.00      PROA C  
ATOM   4000  CE2 TYR P 251       3.638   0.434   3.609  0.00  0.00      PROA C  
ATOM   4001  CZ  TYR P 251       4.510  -0.487   3.009  0.00  0.00      PROA C  
ATOM   4002  OH  TYR P 251       4.540  -1.835   3.275  0.00  0.00      PROA O  
ATOM   4003  HN  TYR P 251       5.181   6.030   1.236  0.00  0.00      PROA H  
ATOM   4004  HA  TYR P 251       6.372   3.619   0.447  0.00  0.00      PROA H  
ATOM   4005  HB1 TYR P 251       3.943   4.228   2.367  0.00  0.00      PROA H  
ATOM   4006  HB2 TYR P 251       5.604   4.019   2.881  0.00  0.00      PROA H  
ATOM   4007  HD1 TYR P 251       6.275   1.663   1.110  0.00  0.00      PROA H  
ATOM   4008  HD2 TYR P 251       3.017   2.463   3.735  0.00  0.00      PROA H  
ATOM   4009  HE1 TYR P 251       6.063  -0.692   1.460  0.00  0.00      PROA H  
ATOM   4010  HE2 TYR P 251       2.987   0.050   4.379  0.00  0.00      PROA H  
ATOM   4011  HH  TYR P 251       4.604  -2.012   4.217  0.00  0.00      PROA H  
ATOM   4012  N   ALA P 252       3.435   4.458  -0.840  0.00  0.00      PROA N  
ATOM   4013  CA  ALA P 252       2.561   4.250  -2.009  0.00  0.00      PROA C  
ATOM   4014  C   ALA P 252       3.414   4.243  -3.249  0.00  0.00      PROA C  
ATOM   4015  O   ALA P 252       3.179   3.429  -4.171  0.00  0.00      PROA O  
ATOM   4016  CB  ALA P 252       1.446   5.349  -1.968  0.00  0.00      PROA C  
ATOM   4017  HN  ALA P 252       3.304   5.277  -0.286  0.00  0.00      PROA H  
ATOM   4018  HA  ALA P 252       2.146   3.259  -1.885  0.00  0.00      PROA H  
ATOM   4019  HB1 ALA P 252       0.791   5.255  -2.861  0.00  0.00      PROA H  
ATOM   4020  HB2 ALA P 252       1.905   6.352  -1.845  0.00  0.00      PROA H  
ATOM   4021  HB3 ALA P 252       0.854   5.131  -1.053  0.00  0.00      PROA H  
ATOM   4022  N   THR P 253       4.429   5.148  -3.328  0.00  0.00      PROA N  
ATOM   4023  CA  THR P 253       5.360   5.205  -4.459  0.00  0.00      PROA C  
ATOM   4024  C   THR P 253       6.196   3.936  -4.482  0.00  0.00      PROA C  
ATOM   4025  O   THR P 253       6.256   3.351  -5.590  0.00  0.00      PROA O  
ATOM   4026  CB  THR P 253       6.231   6.450  -4.551  0.00  0.00      PROA C  
ATOM   4027  CG2 THR P 253       7.128   6.418  -5.699  0.00  0.00      PROA C  
ATOM   4028  OG1 THR P 253       5.405   7.585  -4.707  0.00  0.00      PROA O  
ATOM   4029  HN  THR P 253       4.632   5.813  -2.613  0.00  0.00      PROA H  
ATOM   4030  HA  THR P 253       4.685   5.105  -5.296  0.00  0.00      PROA H  
ATOM   4031  HB  THR P 253       6.898   6.491  -3.665  0.00  0.00      PROA H  
ATOM   4032  HG1 THR P 253       4.906   7.585  -3.887  0.00  0.00      PROA H  
ATOM   4033 HG21 THR P 253       6.616   6.031  -6.605  0.00  0.00      PROA H  
ATOM   4034 HG22 THR P 253       8.035   5.790  -5.568  0.00  0.00      PROA H  
ATOM   4035 HG23 THR P 253       7.492   7.441  -5.936  0.00  0.00      PROA H  
ATOM   4036  N   ILE P 254       6.742   3.474  -3.375  0.00  0.00      PROA N  
ATOM   4037  CA  ILE P 254       7.488   2.212  -3.358  0.00  0.00      PROA C  
ATOM   4038  C   ILE P 254       6.539   1.017  -3.833  0.00  0.00      PROA C  
ATOM   4039  O   ILE P 254       6.983   0.177  -4.614  0.00  0.00      PROA O  
ATOM   4040  CB  ILE P 254       8.004   2.022  -1.915  0.00  0.00      PROA C  
ATOM   4041  CG1 ILE P 254       9.208   2.917  -1.556  0.00  0.00      PROA C  
ATOM   4042  CG2 ILE P 254       8.302   0.480  -1.689  0.00  0.00      PROA C  
ATOM   4043  CD  ILE P 254       9.714   2.766  -0.151  0.00  0.00      PROA C  
ATOM   4044  HN  ILE P 254       6.676   4.008  -2.535  0.00  0.00      PROA H  
ATOM   4045  HA  ILE P 254       8.314   2.349  -4.038  0.00  0.00      PROA H  
ATOM   4046  HB  ILE P 254       7.163   2.267  -1.231  0.00  0.00      PROA H  
ATOM   4047 HG11 ILE P 254       8.902   3.954  -1.809  0.00  0.00      PROA H  
ATOM   4048 HG12 ILE P 254      10.210   2.694  -1.980  0.00  0.00      PROA H  
ATOM   4049 HG21 ILE P 254       8.801   0.419  -0.698  0.00  0.00      PROA H  
ATOM   4050 HG22 ILE P 254       8.965   0.184  -2.531  0.00  0.00      PROA H  
ATOM   4051 HG23 ILE P 254       7.464  -0.248  -1.672  0.00  0.00      PROA H  
ATOM   4052  HD1 ILE P 254       8.952   2.982   0.628  0.00  0.00      PROA H  
ATOM   4053  HD2 ILE P 254      10.549   3.478   0.030  0.00  0.00      PROA H  
ATOM   4054  HD3 ILE P 254      10.135   1.783   0.149  0.00  0.00      PROA H  
ATOM   4055  N   PHE P 255       5.340   0.905  -3.330  0.00  0.00      PROA N  
ATOM   4056  CA  PHE P 255       4.336  -0.019  -3.838  0.00  0.00      PROA C  
ATOM   4057  C   PHE P 255       3.946   0.183  -5.317  0.00  0.00      PROA C  
ATOM   4058  O   PHE P 255       3.861  -0.810  -5.990  0.00  0.00      PROA O  
ATOM   4059  CB  PHE P 255       3.054   0.063  -2.885  0.00  0.00      PROA C  
ATOM   4060  CG  PHE P 255       2.003  -0.965  -3.255  0.00  0.00      PROA C  
ATOM   4061  CD1 PHE P 255       2.242  -2.336  -2.959  0.00  0.00      PROA C  
ATOM   4062  CD2 PHE P 255       0.851  -0.547  -3.964  0.00  0.00      PROA C  
ATOM   4063  CE1 PHE P 255       1.320  -3.230  -3.561  0.00  0.00      PROA C  
ATOM   4064  CE2 PHE P 255      -0.077  -1.492  -4.341  0.00  0.00      PROA C  
ATOM   4065  CZ  PHE P 255       0.134  -2.806  -4.214  0.00  0.00      PROA C  
ATOM   4066  HN  PHE P 255       5.096   1.427  -2.516  0.00  0.00      PROA H  
ATOM   4067  HA  PHE P 255       4.780  -1.001  -3.773  0.00  0.00      PROA H  
ATOM   4068  HB1 PHE P 255       2.529   1.042  -2.911  0.00  0.00      PROA H  
ATOM   4069  HB2 PHE P 255       3.357  -0.156  -1.839  0.00  0.00      PROA H  
ATOM   4070  HD1 PHE P 255       3.133  -2.684  -2.460  0.00  0.00      PROA H  
ATOM   4071  HD2 PHE P 255       0.647   0.497  -4.153  0.00  0.00      PROA H  
ATOM   4072  HE1 PHE P 255       1.683  -4.237  -3.419  0.00  0.00      PROA H  
ATOM   4073  HE2 PHE P 255      -0.949  -1.177  -4.896  0.00  0.00      PROA H  
ATOM   4074  HZ  PHE P 255      -0.584  -3.528  -4.574  0.00  0.00      PROA H  
ATOM   4075  N   GLY P 256       3.763   1.408  -5.781  0.00  0.00      PROA N  
ATOM   4076  CA  GLY P 256       3.441   1.655  -7.223  0.00  0.00      PROA C  
ATOM   4077  C   GLY P 256       4.608   1.270  -8.179  0.00  0.00      PROA C  
ATOM   4078  O   GLY P 256       4.447   0.708  -9.287  0.00  0.00      PROA O  
ATOM   4079  HN  GLY P 256       3.817   2.215  -5.199  0.00  0.00      PROA H  
ATOM   4080  HA1 GLY P 256       3.361   2.727  -7.320  0.00  0.00      PROA H  
ATOM   4081  HA2 GLY P 256       2.542   1.078  -7.384  0.00  0.00      PROA H  
ATOM   4082  N   ASN P 257       5.805   1.511  -7.740  0.00  0.00      PROA N  
ATOM   4083  CA  ASN P 257       6.998   1.150  -8.376  0.00  0.00      PROA C  
ATOM   4084  C   ASN P 257       7.155  -0.422  -8.552  0.00  0.00      PROA C  
ATOM   4085  O   ASN P 257       7.446  -0.895  -9.617  0.00  0.00      PROA O  
ATOM   4086  CB  ASN P 257       8.289   1.980  -7.803  0.00  0.00      PROA C  
ATOM   4087  CG  ASN P 257       8.292   3.290  -8.515  0.00  0.00      PROA C  
ATOM   4088  ND2 ASN P 257       7.248   4.126  -8.299  0.00  0.00      PROA N  
ATOM   4089  OD1 ASN P 257       9.248   3.581  -9.243  0.00  0.00      PROA O  
ATOM   4090  HN  ASN P 257       5.841   1.932  -6.837  0.00  0.00      PROA H  
ATOM   4091  HA  ASN P 257       6.982   1.388  -9.429  0.00  0.00      PROA H  
ATOM   4092  HB1 ASN P 257       9.282   1.521  -8.005  0.00  0.00      PROA H  
ATOM   4093  HB2 ASN P 257       8.200   2.099  -6.703  0.00  0.00      PROA H  
ATOM   4094 HD21 ASN P 257       7.392   5.050  -8.652  0.00  0.00      PROA H  
ATOM   4095 HD22 ASN P 257       6.585   3.918  -7.579  0.00  0.00      PROA H  
ATOM   4096  N   VAL P 258       6.966  -1.200  -7.447  0.00  0.00      PROA N  
ATOM   4097  CA  VAL P 258       6.978  -2.620  -7.463  0.00  0.00      PROA C  
ATOM   4098  C   VAL P 258       5.944  -3.198  -8.412  0.00  0.00      PROA C  
ATOM   4099  O   VAL P 258       6.307  -4.088  -9.183  0.00  0.00      PROA O  
ATOM   4100  CB  VAL P 258       6.924  -3.154  -6.047  0.00  0.00      PROA C  
ATOM   4101  CG1 VAL P 258       6.408  -4.644  -6.046  0.00  0.00      PROA C  
ATOM   4102  CG2 VAL P 258       8.262  -3.106  -5.312  0.00  0.00      PROA C  
ATOM   4103  HN  VAL P 258       6.740  -0.819  -6.555  0.00  0.00      PROA H  
ATOM   4104  HA  VAL P 258       7.931  -2.939  -7.861  0.00  0.00      PROA H  
ATOM   4105  HB  VAL P 258       6.252  -2.486  -5.467  0.00  0.00      PROA H  
ATOM   4106 HG11 VAL P 258       7.165  -5.258  -6.578  0.00  0.00      PROA H  
ATOM   4107 HG12 VAL P 258       5.329  -4.746  -6.294  0.00  0.00      PROA H  
ATOM   4108 HG13 VAL P 258       6.366  -5.105  -5.036  0.00  0.00      PROA H  
ATOM   4109 HG21 VAL P 258       9.084  -3.430  -5.985  0.00  0.00      PROA H  
ATOM   4110 HG22 VAL P 258       8.135  -3.782  -4.438  0.00  0.00      PROA H  
ATOM   4111 HG23 VAL P 258       8.578  -2.114  -4.923  0.00  0.00      PROA H  
ATOM   4112  N   THR P 259       4.694  -2.658  -8.312  0.00  0.00      PROA N  
ATOM   4113  CA  THR P 259       3.655  -3.142  -9.155  0.00  0.00      PROA C  
ATOM   4114  C   THR P 259       3.828  -2.667 -10.666  0.00  0.00      PROA C  
ATOM   4115  O   THR P 259       3.707  -3.476 -11.569  0.00  0.00      PROA O  
ATOM   4116  CB  THR P 259       2.265  -2.673  -8.557  0.00  0.00      PROA C  
ATOM   4117  CG2 THR P 259       1.820  -3.356  -7.222  0.00  0.00      PROA C  
ATOM   4118  OG1 THR P 259       2.237  -1.274  -8.234  0.00  0.00      PROA O  
ATOM   4119  HN  THR P 259       4.584  -1.893  -7.683  0.00  0.00      PROA H  
ATOM   4120  HA  THR P 259       3.756  -4.213  -9.226  0.00  0.00      PROA H  
ATOM   4121  HB  THR P 259       1.475  -2.893  -9.306  0.00  0.00      PROA H  
ATOM   4122  HG1 THR P 259       2.654  -1.275  -7.370  0.00  0.00      PROA H  
ATOM   4123 HG21 THR P 259       0.745  -3.094  -7.112  0.00  0.00      PROA H  
ATOM   4124 HG22 THR P 259       2.378  -2.971  -6.344  0.00  0.00      PROA H  
ATOM   4125 HG23 THR P 259       1.915  -4.459  -7.325  0.00  0.00      PROA H  
ATOM   4126  N   THR P 260       4.194  -1.418 -10.960  0.00  0.00      PROA N  
ATOM   4127  CA  THR P 260       4.510  -1.014 -12.281  0.00  0.00      PROA C  
ATOM   4128  C   THR P 260       5.628  -1.747 -12.964  0.00  0.00      PROA C  
ATOM   4129  O   THR P 260       5.538  -2.168 -14.156  0.00  0.00      PROA O  
ATOM   4130  CB  THR P 260       4.864   0.486 -12.319  0.00  0.00      PROA C  
ATOM   4131  CG2 THR P 260       5.167   0.934 -13.763  0.00  0.00      PROA C  
ATOM   4132  OG1 THR P 260       3.891   1.289 -11.685  0.00  0.00      PROA O  
ATOM   4133  HN  THR P 260       4.321  -0.797 -10.190  0.00  0.00      PROA H  
ATOM   4134  HA  THR P 260       3.695  -1.174 -12.972  0.00  0.00      PROA H  
ATOM   4135  HB  THR P 260       5.827   0.560 -11.770  0.00  0.00      PROA H  
ATOM   4136  HG1 THR P 260       3.921   1.109 -10.743  0.00  0.00      PROA H  
ATOM   4137 HG21 THR P 260       4.420   0.624 -14.525  0.00  0.00      PROA H  
ATOM   4138 HG22 THR P 260       6.200   0.674 -14.082  0.00  0.00      PROA H  
ATOM   4139 HG23 THR P 260       5.096   2.042 -13.732  0.00  0.00      PROA H  
ATOM   4140  N   ILE P 261       6.773  -2.029 -12.235  0.00  0.00      PROA N  
ATOM   4141  CA  ILE P 261       7.827  -2.911 -12.656  0.00  0.00      PROA C  
ATOM   4142  C   ILE P 261       7.368  -4.361 -12.917  0.00  0.00      PROA C  
ATOM   4143  O   ILE P 261       7.667  -5.006 -13.920  0.00  0.00      PROA O  
ATOM   4144  CB  ILE P 261       9.025  -2.975 -11.662  0.00  0.00      PROA C  
ATOM   4145  CG1 ILE P 261       9.674  -1.533 -11.600  0.00  0.00      PROA C  
ATOM   4146  CG2 ILE P 261      10.088  -3.937 -12.108  0.00  0.00      PROA C  
ATOM   4147  CD  ILE P 261      10.634  -1.305 -10.395  0.00  0.00      PROA C  
ATOM   4148  HN  ILE P 261       6.855  -1.605 -11.336  0.00  0.00      PROA H  
ATOM   4149  HA  ILE P 261       8.175  -2.519 -13.600  0.00  0.00      PROA H  
ATOM   4150  HB  ILE P 261       8.640  -3.250 -10.656  0.00  0.00      PROA H  
ATOM   4151 HG11 ILE P 261       8.944  -0.697 -11.565  0.00  0.00      PROA H  
ATOM   4152 HG12 ILE P 261      10.241  -1.480 -12.555  0.00  0.00      PROA H  
ATOM   4153 HG21 ILE P 261      11.014  -3.837 -11.502  0.00  0.00      PROA H  
ATOM   4154 HG22 ILE P 261      10.340  -3.695 -13.163  0.00  0.00      PROA H  
ATOM   4155 HG23 ILE P 261       9.789  -5.004 -12.048  0.00  0.00      PROA H  
ATOM   4156  HD1 ILE P 261      11.586  -0.886 -10.786  0.00  0.00      PROA H  
ATOM   4157  HD2 ILE P 261      10.940  -2.252  -9.899  0.00  0.00      PROA H  
ATOM   4158  HD3 ILE P 261      10.308  -0.447  -9.768  0.00  0.00      PROA H  
ATOM   4159  N   PHE P 262       6.631  -4.997 -11.941  0.00  0.00      PROA N  
ATOM   4160  CA  PHE P 262       6.124  -6.381 -12.146  0.00  0.00      PROA C  
ATOM   4161  C   PHE P 262       5.288  -6.538 -13.364  0.00  0.00      PROA C  
ATOM   4162  O   PHE P 262       5.363  -7.487 -14.138  0.00  0.00      PROA O  
ATOM   4163  CB  PHE P 262       5.675  -7.127 -10.838  0.00  0.00      PROA C  
ATOM   4164  CG  PHE P 262       6.933  -7.653 -10.179  0.00  0.00      PROA C  
ATOM   4165  CD1 PHE P 262       7.195  -7.286  -8.839  0.00  0.00      PROA C  
ATOM   4166  CD2 PHE P 262       7.764  -8.612 -10.778  0.00  0.00      PROA C  
ATOM   4167  CE1 PHE P 262       8.365  -7.640  -8.212  0.00  0.00      PROA C  
ATOM   4168  CE2 PHE P 262       8.971  -9.041 -10.120  0.00  0.00      PROA C  
ATOM   4169  CZ  PHE P 262       9.241  -8.514  -8.848  0.00  0.00      PROA C  
ATOM   4170  HN  PHE P 262       6.312  -4.515 -11.128  0.00  0.00      PROA H  
ATOM   4171  HA  PHE P 262       7.045  -6.826 -12.491  0.00  0.00      PROA H  
ATOM   4172  HB1 PHE P 262       5.084  -8.012 -11.155  0.00  0.00      PROA H  
ATOM   4173  HB2 PHE P 262       5.126  -6.369 -10.239  0.00  0.00      PROA H  
ATOM   4174  HD1 PHE P 262       6.576  -6.487  -8.457  0.00  0.00      PROA H  
ATOM   4175  HD2 PHE P 262       7.543  -8.985 -11.768  0.00  0.00      PROA H  
ATOM   4176  HE1 PHE P 262       8.445  -7.231  -7.216  0.00  0.00      PROA H  
ATOM   4177  HE2 PHE P 262       9.725  -9.621 -10.632  0.00  0.00      PROA H  
ATOM   4178  HZ  PHE P 262      10.235  -8.777  -8.519  0.00  0.00      PROA H  
ATOM   4179  N   GLN P 263       4.425  -5.510 -13.600  0.00  0.00      PROA N  
ATOM   4180  CA  GLN P 263       3.624  -5.423 -14.843  0.00  0.00      PROA C  
ATOM   4181  C   GLN P 263       4.489  -5.373 -16.101  0.00  0.00      PROA C  
ATOM   4182  O   GLN P 263       4.227  -6.038 -17.096  0.00  0.00      PROA O  
ATOM   4183  CB  GLN P 263       2.476  -4.358 -14.836  0.00  0.00      PROA C  
ATOM   4184  CG  GLN P 263       1.144  -4.790 -14.104  0.00  0.00      PROA C  
ATOM   4185  CD  GLN P 263       0.451  -5.866 -14.897  0.00  0.00      PROA C  
ATOM   4186  NE2 GLN P 263      -0.263  -5.508 -16.017  0.00  0.00      PROA N  
ATOM   4187  OE1 GLN P 263       0.330  -6.978 -14.414  0.00  0.00      PROA O  
ATOM   4188  HN  GLN P 263       4.449  -4.740 -12.969  0.00  0.00      PROA H  
ATOM   4189  HA  GLN P 263       3.093  -6.362 -14.883  0.00  0.00      PROA H  
ATOM   4190  HB1 GLN P 263       2.199  -3.959 -15.835  0.00  0.00      PROA H  
ATOM   4191  HB2 GLN P 263       2.942  -3.454 -14.390  0.00  0.00      PROA H  
ATOM   4192  HG1 GLN P 263       0.536  -3.870 -13.975  0.00  0.00      PROA H  
ATOM   4193  HG2 GLN P 263       1.439  -5.058 -13.067  0.00  0.00      PROA H  
ATOM   4194 HE21 GLN P 263      -0.861  -6.224 -16.378  0.00  0.00      PROA H  
ATOM   4195 HE22 GLN P 263      -0.156  -4.582 -16.376  0.00  0.00      PROA H  
ATOM   4196  N   GLN P 264       5.581  -4.551 -16.144  0.00  0.00      PROA N  
ATOM   4197  CA  GLN P 264       6.403  -4.588 -17.322  0.00  0.00      PROA C  
ATOM   4198  C   GLN P 264       7.157  -5.933 -17.421  0.00  0.00      PROA C  
ATOM   4199  O   GLN P 264       7.317  -6.383 -18.552  0.00  0.00      PROA O  
ATOM   4200  CB  GLN P 264       7.383  -3.377 -17.408  0.00  0.00      PROA C  
ATOM   4201  CG  GLN P 264       6.788  -1.902 -17.351  0.00  0.00      PROA C  
ATOM   4202  CD  GLN P 264       5.308  -1.808 -17.768  0.00  0.00      PROA C  
ATOM   4203  NE2 GLN P 264       4.373  -1.529 -16.820  0.00  0.00      PROA N  
ATOM   4204  OE1 GLN P 264       4.959  -1.955 -18.965  0.00  0.00      PROA O  
ATOM   4205  HN  GLN P 264       5.778  -4.012 -15.328  0.00  0.00      PROA H  
ATOM   4206  HA  GLN P 264       5.778  -4.630 -18.201  0.00  0.00      PROA H  
ATOM   4207  HB1 GLN P 264       7.897  -3.472 -18.388  0.00  0.00      PROA H  
ATOM   4208  HB2 GLN P 264       8.206  -3.446 -16.665  0.00  0.00      PROA H  
ATOM   4209  HG1 GLN P 264       7.358  -1.179 -17.975  0.00  0.00      PROA H  
ATOM   4210  HG2 GLN P 264       6.928  -1.530 -16.313  0.00  0.00      PROA H  
ATOM   4211 HE21 GLN P 264       3.416  -1.395 -17.078  0.00  0.00      PROA H  
ATOM   4212 HE22 GLN P 264       4.529  -1.623 -15.838  0.00  0.00      PROA H  
ATOM   4213  N   MET P 265       7.795  -6.554 -16.326  0.00  0.00      PROA N  
ATOM   4214  CA  MET P 265       8.574  -7.773 -16.356  0.00  0.00      PROA C  
ATOM   4215  C   MET P 265       7.759  -8.899 -16.943  0.00  0.00      PROA C  
ATOM   4216  O   MET P 265       8.228  -9.794 -17.643  0.00  0.00      PROA O  
ATOM   4217  CB  MET P 265       9.006  -8.229 -14.967  0.00  0.00      PROA C  
ATOM   4218  CG  MET P 265      10.013  -7.315 -14.164  0.00  0.00      PROA C  
ATOM   4219  SD  MET P 265      11.675  -7.311 -14.854  0.00  0.00      PROA S  
ATOM   4220  CE  MET P 265      12.572  -6.180 -13.729  0.00  0.00      PROA C  
ATOM   4221  HN  MET P 265       7.738  -6.116 -15.433  0.00  0.00      PROA H  
ATOM   4222  HA  MET P 265       9.460  -7.659 -16.963  0.00  0.00      PROA H  
ATOM   4223  HB1 MET P 265       9.469  -9.235 -15.060  0.00  0.00      PROA H  
ATOM   4224  HB2 MET P 265       8.123  -8.454 -14.332  0.00  0.00      PROA H  
ATOM   4225  HG1 MET P 265      10.087  -7.694 -13.123  0.00  0.00      PROA H  
ATOM   4226  HG2 MET P 265       9.557  -6.315 -13.999  0.00  0.00      PROA H  
ATOM   4227  HE1 MET P 265      13.641  -6.092 -14.015  0.00  0.00      PROA H  
ATOM   4228  HE2 MET P 265      12.582  -6.503 -12.665  0.00  0.00      PROA H  
ATOM   4229  HE3 MET P 265      12.141  -5.159 -13.813  0.00  0.00      PROA H  
ATOM   4230  N   TYR P 266       6.433  -9.008 -16.611  0.00  0.00      PROA N  
ATOM   4231  CA  TYR P 266       5.568 -10.105 -16.968  0.00  0.00      PROA C  
ATOM   4232  C   TYR P 266       4.718  -9.874 -18.148  0.00  0.00      PROA C  
ATOM   4233  O   TYR P 266       3.805 -10.640 -18.439  0.00  0.00      PROA O  
ATOM   4234  CB  TYR P 266       4.751 -10.603 -15.727  0.00  0.00      PROA C  
ATOM   4235  CG  TYR P 266       5.482 -11.267 -14.595  0.00  0.00      PROA C  
ATOM   4236  CD1 TYR P 266       6.515 -12.199 -14.735  0.00  0.00      PROA C  
ATOM   4237  CD2 TYR P 266       5.103 -10.768 -13.330  0.00  0.00      PROA C  
ATOM   4238  CE1 TYR P 266       7.199 -12.565 -13.553  0.00  0.00      PROA C  
ATOM   4239  CE2 TYR P 266       5.749 -11.237 -12.149  0.00  0.00      PROA C  
ATOM   4240  CZ  TYR P 266       6.706 -12.219 -12.258  0.00  0.00      PROA C  
ATOM   4241  OH  TYR P 266       7.318 -12.705 -11.112  0.00  0.00      PROA O  
ATOM   4242  HN  TYR P 266       6.048  -8.150 -16.280  0.00  0.00      PROA H  
ATOM   4243  HA  TYR P 266       6.253 -10.877 -17.283  0.00  0.00      PROA H  
ATOM   4244  HB1 TYR P 266       4.083 -11.448 -16.000  0.00  0.00      PROA H  
ATOM   4245  HB2 TYR P 266       4.128  -9.764 -15.351  0.00  0.00      PROA H  
ATOM   4246  HD1 TYR P 266       6.926 -12.560 -15.666  0.00  0.00      PROA H  
ATOM   4247  HD2 TYR P 266       4.259 -10.097 -13.274  0.00  0.00      PROA H  
ATOM   4248  HE1 TYR P 266       8.062 -13.207 -13.643  0.00  0.00      PROA H  
ATOM   4249  HE2 TYR P 266       5.296 -10.934 -11.217  0.00  0.00      PROA H  
ATOM   4250  HH  TYR P 266       7.672 -13.554 -11.382  0.00  0.00      PROA H  
ATOM   4251  N   ALA P 267       4.887  -8.675 -18.822  0.00  0.00      PROA N  
ATOM   4252  CA  ALA P 267       3.851  -8.176 -19.798  0.00  0.00      PROA C  
ATOM   4253  C   ALA P 267       3.668  -9.178 -21.020  0.00  0.00      PROA C  
ATOM   4254  O   ALA P 267       2.548  -9.706 -21.325  0.00  0.00      PROA O  
ATOM   4255  CB  ALA P 267       4.285  -6.814 -20.318  0.00  0.00      PROA C  
ATOM   4256  HN  ALA P 267       5.726  -8.148 -18.721  0.00  0.00      PROA H  
ATOM   4257  HA  ALA P 267       2.939  -8.121 -19.222  0.00  0.00      PROA H  
ATOM   4258  HB1 ALA P 267       3.537  -6.451 -21.056  0.00  0.00      PROA H  
ATOM   4259  HB2 ALA P 267       5.318  -6.678 -20.700  0.00  0.00      PROA H  
ATOM   4260  HB3 ALA P 267       4.138  -6.060 -19.515  0.00  0.00      PROA H  
ATOM   4261  N   ASN P 268       4.803  -9.609 -21.603  0.00  0.00      PROA N  
ATOM   4262  CA  ASN P 268       4.850 -10.560 -22.708  0.00  0.00      PROA C  
ATOM   4263  C   ASN P 268       4.178 -11.937 -22.336  0.00  0.00      PROA C  
ATOM   4264  O   ASN P 268       3.300 -12.458 -23.044  0.00  0.00      PROA O  
ATOM   4265  CB  ASN P 268       6.282 -10.781 -23.281  0.00  0.00      PROA C  
ATOM   4266  CG  ASN P 268       7.017  -9.507 -23.660  0.00  0.00      PROA C  
ATOM   4267  ND2 ASN P 268       6.434  -8.658 -24.519  0.00  0.00      PROA N  
ATOM   4268  OD1 ASN P 268       8.121  -9.170 -23.187  0.00  0.00      PROA O  
ATOM   4269  HN  ASN P 268       5.684  -9.391 -21.191  0.00  0.00      PROA H  
ATOM   4270  HA  ASN P 268       4.149 -10.124 -23.404  0.00  0.00      PROA H  
ATOM   4271  HB1 ASN P 268       6.170 -11.462 -24.153  0.00  0.00      PROA H  
ATOM   4272  HB2 ASN P 268       6.937 -11.271 -22.531  0.00  0.00      PROA H  
ATOM   4273 HD21 ASN P 268       7.060  -8.126 -25.089  0.00  0.00      PROA H  
ATOM   4274 HD22 ASN P 268       5.543  -8.746 -24.966  0.00  0.00      PROA H  
ATOM   4275  N   THR P 269       4.397 -12.554 -21.160  0.00  0.00      PROA N  
ATOM   4276  CA  THR P 269       3.617 -13.694 -20.656  0.00  0.00      PROA C  
ATOM   4277  C   THR P 269       2.091 -13.401 -20.589  0.00  0.00      PROA C  
ATOM   4278  O   THR P 269       1.194 -14.177 -21.040  0.00  0.00      PROA O  
ATOM   4279  CB  THR P 269       4.135 -14.238 -19.337  0.00  0.00      PROA C  
ATOM   4280  CG2 THR P 269       3.140 -15.264 -18.723  0.00  0.00      PROA C  
ATOM   4281  OG1 THR P 269       5.353 -14.935 -19.510  0.00  0.00      PROA O  
ATOM   4282  HN  THR P 269       5.206 -12.249 -20.662  0.00  0.00      PROA H  
ATOM   4283  HA  THR P 269       3.741 -14.498 -21.368  0.00  0.00      PROA H  
ATOM   4284  HB  THR P 269       4.190 -13.476 -18.531  0.00  0.00      PROA H  
ATOM   4285  HG1 THR P 269       5.716 -15.096 -18.636  0.00  0.00      PROA H  
ATOM   4286 HG21 THR P 269       2.755 -16.030 -19.429  0.00  0.00      PROA H  
ATOM   4287 HG22 THR P 269       2.374 -14.659 -18.192  0.00  0.00      PROA H  
ATOM   4288 HG23 THR P 269       3.690 -15.904 -17.999  0.00  0.00      PROA H  
ATOM   4289  N   ASN P 270       1.745 -12.184 -20.013  0.00  0.00      PROA N  
ATOM   4290  CA  ASN P 270       0.377 -11.736 -19.696  0.00  0.00      PROA C  
ATOM   4291  C   ASN P 270      -0.444 -11.599 -20.972  0.00  0.00      PROA C  
ATOM   4292  O   ASN P 270      -1.566 -12.035 -21.214  0.00  0.00      PROA O  
ATOM   4293  CB  ASN P 270       0.329 -10.441 -18.826  0.00  0.00      PROA C  
ATOM   4294  CG  ASN P 270       0.895 -10.814 -17.486  0.00  0.00      PROA C  
ATOM   4295  ND2 ASN P 270       1.175  -9.822 -16.650  0.00  0.00      PROA N  
ATOM   4296  OD1 ASN P 270       1.018 -12.016 -17.152  0.00  0.00      PROA O  
ATOM   4297  HN  ASN P 270       2.427 -11.543 -19.672  0.00  0.00      PROA H  
ATOM   4298  HA  ASN P 270      -0.116 -12.585 -19.246  0.00  0.00      PROA H  
ATOM   4299  HB1 ASN P 270      -0.665  -9.946 -18.787  0.00  0.00      PROA H  
ATOM   4300  HB2 ASN P 270       1.059  -9.778 -19.337  0.00  0.00      PROA H  
ATOM   4301 HD21 ASN P 270       1.477 -10.003 -15.715  0.00  0.00      PROA H  
ATOM   4302 HD22 ASN P 270       1.095  -8.906 -17.042  0.00  0.00      PROA H  
ATOM   4303  N   ARG P 271       0.170 -10.975 -22.017  0.00  0.00      PROA N  
ATOM   4304  CA  ARG P 271      -0.360 -10.851 -23.429  0.00  0.00      PROA C  
ATOM   4305  C   ARG P 271      -0.530 -12.196 -24.150  0.00  0.00      PROA C  
ATOM   4306  O   ARG P 271      -1.459 -12.430 -24.885  0.00  0.00      PROA O  
ATOM   4307  CB  ARG P 271       0.579  -9.969 -24.245  0.00  0.00      PROA C  
ATOM   4308  CG  ARG P 271       0.587  -8.474 -23.792  0.00  0.00      PROA C  
ATOM   4309  CD  ARG P 271       1.711  -7.664 -24.399  0.00  0.00      PROA C  
ATOM   4310  NE  ARG P 271       1.690  -6.318 -23.734  0.00  0.00      PROA N  
ATOM   4311  CZ  ARG P 271       2.798  -5.595 -23.591  0.00  0.00      PROA C  
ATOM   4312  NH1 ARG P 271       3.935  -5.876 -24.120  0.00  0.00      PROA N1+
ATOM   4313  NH2 ARG P 271       2.769  -4.575 -22.825  0.00  0.00      PROA N  
ATOM   4314  HN  ARG P 271       1.108 -10.644 -21.940  0.00  0.00      PROA H  
ATOM   4315  HA  ARG P 271      -1.339 -10.481 -23.163  0.00  0.00      PROA H  
ATOM   4316  HB1 ARG P 271       0.322 -10.017 -25.326  0.00  0.00      PROA H  
ATOM   4317  HB2 ARG P 271       1.601 -10.391 -24.147  0.00  0.00      PROA H  
ATOM   4318  HG1 ARG P 271       0.851  -8.439 -22.714  0.00  0.00      PROA H  
ATOM   4319  HG2 ARG P 271      -0.388  -8.011 -24.052  0.00  0.00      PROA H  
ATOM   4320  HD1 ARG P 271       1.643  -7.473 -25.491  0.00  0.00      PROA H  
ATOM   4321  HD2 ARG P 271       2.699  -8.118 -24.172  0.00  0.00      PROA H  
ATOM   4322  HE  ARG P 271       0.929  -6.000 -23.167  0.00  0.00      PROA H  
ATOM   4323 HH11 ARG P 271       3.908  -6.450 -24.938  0.00  0.00      PROA H  
ATOM   4324 HH12 ARG P 271       4.510  -5.064 -24.221  0.00  0.00      PROA H  
ATOM   4325 HH21 ARG P 271       1.880  -4.183 -22.582  0.00  0.00      PROA H  
ATOM   4326 HH22 ARG P 271       3.503  -3.931 -22.606  0.00  0.00      PROA H  
ATOM   4327  N   TYR P 272       0.425 -13.096 -23.994  0.00  0.00      PROA N  
ATOM   4328  CA  TYR P 272       0.375 -14.481 -24.460  0.00  0.00      PROA C  
ATOM   4329  C   TYR P 272      -0.774 -15.262 -23.812  0.00  0.00      PROA C  
ATOM   4330  O   TYR P 272      -1.439 -15.991 -24.546  0.00  0.00      PROA O  
ATOM   4331  CB  TYR P 272       1.814 -15.118 -24.273  0.00  0.00      PROA C  
ATOM   4332  CG  TYR P 272       1.915 -16.535 -24.639  0.00  0.00      PROA C  
ATOM   4333  CD1 TYR P 272       2.373 -17.529 -23.723  0.00  0.00      PROA C  
ATOM   4334  CD2 TYR P 272       1.561 -16.883 -25.947  0.00  0.00      PROA C  
ATOM   4335  CE1 TYR P 272       2.483 -18.875 -24.209  0.00  0.00      PROA C  
ATOM   4336  CE2 TYR P 272       1.703 -18.268 -26.373  0.00  0.00      PROA C  
ATOM   4337  CZ  TYR P 272       2.235 -19.197 -25.512  0.00  0.00      PROA C  
ATOM   4338  OH  TYR P 272       2.465 -20.509 -25.892  0.00  0.00      PROA O  
ATOM   4339  HN  TYR P 272       1.252 -12.767 -23.546  0.00  0.00      PROA H  
ATOM   4340  HA  TYR P 272       0.235 -14.579 -25.527  0.00  0.00      PROA H  
ATOM   4341  HB1 TYR P 272       2.154 -15.030 -23.219  0.00  0.00      PROA H  
ATOM   4342  HB2 TYR P 272       2.468 -14.482 -24.907  0.00  0.00      PROA H  
ATOM   4343  HD1 TYR P 272       2.541 -17.310 -22.678  0.00  0.00      PROA H  
ATOM   4344  HD2 TYR P 272       1.231 -16.102 -26.618  0.00  0.00      PROA H  
ATOM   4345  HE1 TYR P 272       2.817 -19.675 -23.565  0.00  0.00      PROA H  
ATOM   4346  HE2 TYR P 272       1.393 -18.607 -27.350  0.00  0.00      PROA H  
ATOM   4347  HH  TYR P 272       2.340 -20.922 -25.034  0.00  0.00      PROA H  
ATOM   4348  N   HSD P 273      -1.061 -15.149 -22.556  0.00  0.00      PROA N  
ATOM   4349  CA  HSD P 273      -2.118 -15.943 -21.934  0.00  0.00      PROA C  
ATOM   4350  C   HSD P 273      -3.509 -15.385 -22.303  0.00  0.00      PROA C  
ATOM   4351  O   HSD P 273      -4.511 -16.060 -22.545  0.00  0.00      PROA O  
ATOM   4352  CB  HSD P 273      -2.142 -15.918 -20.351  0.00  0.00      PROA C  
ATOM   4353  CG  HSD P 273      -0.965 -16.568 -19.785  0.00  0.00      PROA C  
ATOM   4354  CD2 HSD P 273      -0.125 -17.584 -20.242  0.00  0.00      PROA C  
ATOM   4355  ND1 HSD P 273      -0.605 -16.451 -18.421  0.00  0.00      PROA N  
ATOM   4356  CE1 HSD P 273       0.433 -17.330 -18.184  0.00  0.00      PROA C  
ATOM   4357  NE2 HSD P 273       0.742 -18.022 -19.246  0.00  0.00      PROA N  
ATOM   4358  HN  HSD P 273      -0.396 -14.712 -21.955  0.00  0.00      PROA H  
ATOM   4359  HA  HSD P 273      -2.009 -16.974 -22.238  0.00  0.00      PROA H  
ATOM   4360  HB1 HSD P 273      -3.012 -16.467 -19.930  0.00  0.00      PROA H  
ATOM   4361  HB2 HSD P 273      -2.189 -14.896 -19.919  0.00  0.00      PROA H  
ATOM   4362  HD1 HSD P 273      -1.013 -15.764 -17.820  0.00  0.00      PROA H  
ATOM   4363  HD2 HSD P 273       0.108 -17.833 -21.270  0.00  0.00      PROA H  
ATOM   4364  HE1 HSD P 273       1.024 -17.370 -17.270  0.00  0.00      PROA H  
ATOM   4365  N   GLU P 274      -3.634 -14.006 -22.422  0.00  0.00      PROA N  
ATOM   4366  CA  GLU P 274      -4.925 -13.358 -22.659  0.00  0.00      PROA C  
ATOM   4367  C   GLU P 274      -5.488 -13.697 -24.019  0.00  0.00      PROA C  
ATOM   4368  O   GLU P 274      -6.650 -14.081 -24.146  0.00  0.00      PROA O  
ATOM   4369  CB  GLU P 274      -4.608 -11.868 -22.558  0.00  0.00      PROA C  
ATOM   4370  CG  GLU P 274      -5.839 -10.986 -22.818  0.00  0.00      PROA C  
ATOM   4371  CD  GLU P 274      -5.377  -9.578 -22.876  0.00  0.00      PROA C  
ATOM   4372  OE1 GLU P 274      -4.944  -9.003 -21.870  0.00  0.00      PROA O  
ATOM   4373  OE2 GLU P 274      -5.537  -8.910 -23.959  0.00  0.00      PROA O1-
ATOM   4374  HN  GLU P 274      -2.805 -13.474 -22.270  0.00  0.00      PROA H  
ATOM   4375  HA  GLU P 274      -5.656 -13.597 -21.899  0.00  0.00      PROA H  
ATOM   4376  HB1 GLU P 274      -3.803 -11.652 -23.294  0.00  0.00      PROA H  
ATOM   4377  HB2 GLU P 274      -4.246 -11.796 -21.511  0.00  0.00      PROA H  
ATOM   4378  HG1 GLU P 274      -6.563 -11.028 -21.977  0.00  0.00      PROA H  
ATOM   4379  HG2 GLU P 274      -6.474 -11.180 -23.709  0.00  0.00      PROA H  
ATOM   4380  N   MET P 275      -4.513 -13.810 -24.983  0.00  0.00      PROA N  
ATOM   4381  CA  MET P 275      -4.749 -14.398 -26.300  0.00  0.00      PROA C  
ATOM   4382  C   MET P 275      -5.140 -15.874 -26.232  0.00  0.00      PROA C  
ATOM   4383  O   MET P 275      -6.178 -16.255 -26.623  0.00  0.00      PROA O  
ATOM   4384  CB  MET P 275      -3.481 -14.066 -27.078  0.00  0.00      PROA C  
ATOM   4385  CG  MET P 275      -3.223 -14.486 -28.516  0.00  0.00      PROA C  
ATOM   4386  SD  MET P 275      -4.636 -14.089 -29.628  0.00  0.00      PROA S  
ATOM   4387  CE  MET P 275      -3.613 -13.785 -31.209  0.00  0.00      PROA C  
ATOM   4388  HN  MET P 275      -3.617 -13.410 -24.810  0.00  0.00      PROA H  
ATOM   4389  HA  MET P 275      -5.565 -13.896 -26.800  0.00  0.00      PROA H  
ATOM   4390  HB1 MET P 275      -2.673 -14.464 -26.427  0.00  0.00      PROA H  
ATOM   4391  HB2 MET P 275      -3.333 -12.966 -27.052  0.00  0.00      PROA H  
ATOM   4392  HG1 MET P 275      -3.022 -15.579 -28.501  0.00  0.00      PROA H  
ATOM   4393  HG2 MET P 275      -2.322 -13.966 -28.907  0.00  0.00      PROA H  
ATOM   4394  HE1 MET P 275      -4.323 -13.725 -32.061  0.00  0.00      PROA H  
ATOM   4395  HE2 MET P 275      -2.895 -14.616 -31.385  0.00  0.00      PROA H  
ATOM   4396  HE3 MET P 275      -3.020 -12.845 -31.193  0.00  0.00      PROA H  
ATOM   4397  N   LEU P 276      -4.306 -16.740 -25.532  0.00  0.00      PROA N  
ATOM   4398  CA  LEU P 276      -4.606 -18.105 -25.323  0.00  0.00      PROA C  
ATOM   4399  C   LEU P 276      -5.942 -18.358 -24.646  0.00  0.00      PROA C  
ATOM   4400  O   LEU P 276      -6.700 -19.252 -25.072  0.00  0.00      PROA O  
ATOM   4401  CB  LEU P 276      -3.505 -18.981 -24.502  0.00  0.00      PROA C  
ATOM   4402  CG  LEU P 276      -2.123 -19.169 -25.263  0.00  0.00      PROA C  
ATOM   4403  CD1 LEU P 276      -1.146 -19.933 -24.457  0.00  0.00      PROA C  
ATOM   4404  CD2 LEU P 276      -2.440 -19.532 -26.731  0.00  0.00      PROA C  
ATOM   4405  HN  LEU P 276      -3.422 -16.410 -25.210  0.00  0.00      PROA H  
ATOM   4406  HA  LEU P 276      -4.719 -18.492 -26.325  0.00  0.00      PROA H  
ATOM   4407  HB1 LEU P 276      -3.950 -19.997 -24.430  0.00  0.00      PROA H  
ATOM   4408  HB2 LEU P 276      -3.343 -18.589 -23.477  0.00  0.00      PROA H  
ATOM   4409  HG  LEU P 276      -1.655 -18.162 -25.322  0.00  0.00      PROA H  
ATOM   4410 HD11 LEU P 276      -0.142 -20.012 -24.928  0.00  0.00      PROA H  
ATOM   4411 HD12 LEU P 276      -1.541 -20.955 -24.279  0.00  0.00      PROA H  
ATOM   4412 HD13 LEU P 276      -1.003 -19.390 -23.498  0.00  0.00      PROA H  
ATOM   4413 HD21 LEU P 276      -1.481 -19.710 -27.263  0.00  0.00      PROA H  
ATOM   4414 HD22 LEU P 276      -3.047 -18.788 -27.289  0.00  0.00      PROA H  
ATOM   4415 HD23 LEU P 276      -3.092 -20.431 -26.745  0.00  0.00      PROA H  
ATOM   4416  N   ASN P 277      -6.338 -17.549 -23.637  0.00  0.00      PROA N  
ATOM   4417  CA  ASN P 277      -7.483 -17.706 -22.867  0.00  0.00      PROA C  
ATOM   4418  C   ASN P 277      -8.704 -17.301 -23.590  0.00  0.00      PROA C  
ATOM   4419  O   ASN P 277      -9.727 -17.975 -23.443  0.00  0.00      PROA O  
ATOM   4420  CB  ASN P 277      -7.431 -17.035 -21.416  0.00  0.00      PROA C  
ATOM   4421  CG  ASN P 277      -6.367 -17.737 -20.636  0.00  0.00      PROA C  
ATOM   4422  ND2 ASN P 277      -5.813 -17.048 -19.647  0.00  0.00      PROA N  
ATOM   4423  OD1 ASN P 277      -5.902 -18.888 -20.923  0.00  0.00      PROA O  
ATOM   4424  HN  ASN P 277      -5.717 -16.839 -23.315  0.00  0.00      PROA H  
ATOM   4425  HA  ASN P 277      -7.646 -18.773 -22.822  0.00  0.00      PROA H  
ATOM   4426  HB1 ASN P 277      -8.400 -17.279 -20.929  0.00  0.00      PROA H  
ATOM   4427  HB2 ASN P 277      -7.266 -15.945 -21.554  0.00  0.00      PROA H  
ATOM   4428 HD21 ASN P 277      -5.176 -17.596 -19.103  0.00  0.00      PROA H  
ATOM   4429 HD22 ASN P 277      -6.195 -16.234 -19.209  0.00  0.00      PROA H  
ATOM   4430  N   SER P 278      -8.591 -16.272 -24.488  0.00  0.00      PROA N  
ATOM   4431  CA  SER P 278      -9.668 -15.919 -25.414  0.00  0.00      PROA C  
ATOM   4432  C   SER P 278      -9.956 -16.971 -26.437  0.00  0.00      PROA C  
ATOM   4433  O   SER P 278     -11.073 -17.331 -26.758  0.00  0.00      PROA O  
ATOM   4434  CB  SER P 278      -9.384 -14.607 -26.237  0.00  0.00      PROA C  
ATOM   4435  OG  SER P 278      -9.282 -13.454 -25.350  0.00  0.00      PROA O  
ATOM   4436  HN  SER P 278      -7.680 -15.886 -24.600  0.00  0.00      PROA H  
ATOM   4437  HA  SER P 278     -10.579 -15.692 -24.880  0.00  0.00      PROA H  
ATOM   4438  HB1 SER P 278     -10.243 -14.364 -26.898  0.00  0.00      PROA H  
ATOM   4439  HB2 SER P 278      -8.425 -14.696 -26.791  0.00  0.00      PROA H  
ATOM   4440  HG1 SER P 278      -8.383 -13.578 -25.037  0.00  0.00      PROA H  
ATOM   4441  N   VAL P 279      -8.834 -17.550 -26.950  0.00  0.00      PROA N  
ATOM   4442  CA  VAL P 279      -8.819 -18.679 -27.879  0.00  0.00      PROA C  
ATOM   4443  C   VAL P 279      -9.466 -19.987 -27.302  0.00  0.00      PROA C  
ATOM   4444  O   VAL P 279     -10.438 -20.571 -27.808  0.00  0.00      PROA O  
ATOM   4445  CB  VAL P 279      -7.465 -18.939 -28.477  0.00  0.00      PROA C  
ATOM   4446  CG1 VAL P 279      -7.200 -20.366 -28.986  0.00  0.00      PROA C  
ATOM   4447  CG2 VAL P 279      -7.221 -17.943 -29.624  0.00  0.00      PROA C  
ATOM   4448  HN  VAL P 279      -7.995 -17.122 -26.625  0.00  0.00      PROA H  
ATOM   4449  HA  VAL P 279      -9.479 -18.536 -28.721  0.00  0.00      PROA H  
ATOM   4450  HB  VAL P 279      -6.664 -18.848 -27.712  0.00  0.00      PROA H  
ATOM   4451 HG11 VAL P 279      -7.338 -21.177 -28.241  0.00  0.00      PROA H  
ATOM   4452 HG12 VAL P 279      -6.227 -20.541 -29.494  0.00  0.00      PROA H  
ATOM   4453 HG13 VAL P 279      -8.006 -20.627 -29.705  0.00  0.00      PROA H  
ATOM   4454 HG21 VAL P 279      -7.432 -16.882 -29.367  0.00  0.00      PROA H  
ATOM   4455 HG22 VAL P 279      -7.868 -18.126 -30.509  0.00  0.00      PROA H  
ATOM   4456 HG23 VAL P 279      -6.146 -17.909 -29.903  0.00  0.00      PROA H  
ATOM   4457  N   ARG P 280      -9.087 -20.300 -26.109  0.00  0.00      PROA N  
ATOM   4458  CA  ARG P 280      -9.798 -21.292 -25.365  0.00  0.00      PROA C  
ATOM   4459  C   ARG P 280     -11.300 -21.064 -25.057  0.00  0.00      PROA C  
ATOM   4460  O   ARG P 280     -12.113 -21.993 -25.206  0.00  0.00      PROA O  
ATOM   4461  CB  ARG P 280      -9.079 -21.733 -24.069  0.00  0.00      PROA C  
ATOM   4462  CG  ARG P 280      -7.681 -22.343 -24.307  0.00  0.00      PROA C  
ATOM   4463  CD  ARG P 280      -6.873 -22.530 -23.084  0.00  0.00      PROA C  
ATOM   4464  NE  ARG P 280      -7.408 -23.804 -22.441  0.00  0.00      PROA N  
ATOM   4465  CZ  ARG P 280      -6.774 -24.301 -21.434  0.00  0.00      PROA C  
ATOM   4466  NH1 ARG P 280      -5.722 -23.861 -20.799  0.00  0.00      PROA N1+
ATOM   4467  NH2 ARG P 280      -7.380 -25.335 -20.816  0.00  0.00      PROA N  
ATOM   4468  HN  ARG P 280      -8.265 -19.885 -25.726  0.00  0.00      PROA H  
ATOM   4469  HA  ARG P 280      -9.702 -22.202 -25.940  0.00  0.00      PROA H  
ATOM   4470  HB1 ARG P 280      -9.688 -22.573 -23.674  0.00  0.00      PROA H  
ATOM   4471  HB2 ARG P 280      -9.047 -20.849 -23.397  0.00  0.00      PROA H  
ATOM   4472  HG1 ARG P 280      -7.173 -21.747 -25.095  0.00  0.00      PROA H  
ATOM   4473  HG2 ARG P 280      -7.765 -23.321 -24.826  0.00  0.00      PROA H  
ATOM   4474  HD1 ARG P 280      -6.938 -21.726 -22.320  0.00  0.00      PROA H  
ATOM   4475  HD2 ARG P 280      -5.797 -22.625 -23.343  0.00  0.00      PROA H  
ATOM   4476  HE  ARG P 280      -8.172 -24.304 -22.848  0.00  0.00      PROA H  
ATOM   4477 HH11 ARG P 280      -5.186 -23.128 -21.221  0.00  0.00      PROA H  
ATOM   4478 HH12 ARG P 280      -5.208 -24.466 -20.191  0.00  0.00      PROA H  
ATOM   4479 HH21 ARG P 280      -8.292 -25.652 -21.078  0.00  0.00      PROA H  
ATOM   4480 HH22 ARG P 280      -6.926 -25.893 -20.122  0.00  0.00      PROA H  
ATOM   4481  N   ASP P 281     -11.746 -19.821 -24.786  0.00  0.00      PROA N  
ATOM   4482  CA  ASP P 281     -13.156 -19.587 -24.569  0.00  0.00      PROA C  
ATOM   4483  C   ASP P 281     -13.868 -19.619 -25.882  0.00  0.00      PROA C  
ATOM   4484  O   ASP P 281     -15.030 -19.881 -25.859  0.00  0.00      PROA O  
ATOM   4485  CB  ASP P 281     -13.252 -18.189 -23.843  0.00  0.00      PROA C  
ATOM   4486  CG  ASP P 281     -14.670 -17.817 -23.342  0.00  0.00      PROA C  
ATOM   4487  OD1 ASP P 281     -15.482 -18.718 -23.067  0.00  0.00      PROA O  
ATOM   4488  OD2 ASP P 281     -14.803 -16.587 -23.007  0.00  0.00      PROA O1-
ATOM   4489  HN  ASP P 281     -11.091 -19.070 -24.761  0.00  0.00      PROA H  
ATOM   4490  HA  ASP P 281     -13.641 -20.316 -23.938  0.00  0.00      PROA H  
ATOM   4491  HB1 ASP P 281     -12.970 -17.439 -24.613  0.00  0.00      PROA H  
ATOM   4492  HB2 ASP P 281     -12.495 -18.219 -23.030  0.00  0.00      PROA H  
ATOM   4493  N   PHE P 282     -13.220 -19.437 -27.044  0.00  0.00      PROA N  
ATOM   4494  CA  PHE P 282     -13.757 -19.658 -28.359  0.00  0.00      PROA C  
ATOM   4495  C   PHE P 282     -14.098 -21.159 -28.615  0.00  0.00      PROA C  
ATOM   4496  O   PHE P 282     -15.179 -21.570 -29.045  0.00  0.00      PROA O  
ATOM   4497  CB  PHE P 282     -12.692 -19.066 -29.393  0.00  0.00      PROA C  
ATOM   4498  CG  PHE P 282     -13.257 -19.189 -30.784  0.00  0.00      PROA C  
ATOM   4499  CD1 PHE P 282     -14.273 -18.325 -31.174  0.00  0.00      PROA C  
ATOM   4500  CD2 PHE P 282     -12.612 -19.979 -31.682  0.00  0.00      PROA C  
ATOM   4501  CE1 PHE P 282     -14.739 -18.264 -32.526  0.00  0.00      PROA C  
ATOM   4502  CE2 PHE P 282     -13.070 -19.922 -33.035  0.00  0.00      PROA C  
ATOM   4503  CZ  PHE P 282     -14.216 -19.242 -33.329  0.00  0.00      PROA C  
ATOM   4504  HN  PHE P 282     -12.236 -19.298 -26.958  0.00  0.00      PROA H  
ATOM   4505  HA  PHE P 282     -14.684 -19.135 -28.546  0.00  0.00      PROA H  
ATOM   4506  HB1 PHE P 282     -11.698 -19.561 -29.424  0.00  0.00      PROA H  
ATOM   4507  HB2 PHE P 282     -12.516 -18.003 -29.121  0.00  0.00      PROA H  
ATOM   4508  HD1 PHE P 282     -14.783 -17.613 -30.543  0.00  0.00      PROA H  
ATOM   4509  HD2 PHE P 282     -11.764 -20.602 -31.443  0.00  0.00      PROA H  
ATOM   4510  HE1 PHE P 282     -15.619 -17.705 -32.807  0.00  0.00      PROA H  
ATOM   4511  HE2 PHE P 282     -12.580 -20.561 -33.755  0.00  0.00      PROA H  
ATOM   4512  HZ  PHE P 282     -14.599 -19.238 -34.339  0.00  0.00      PROA H  
ATOM   4513  N   LEU P 283     -13.188 -22.008 -28.217  0.00  0.00      PROA N  
ATOM   4514  CA  LEU P 283     -13.284 -23.452 -28.230  0.00  0.00      PROA C  
ATOM   4515  C   LEU P 283     -14.349 -24.011 -27.243  0.00  0.00      PROA C  
ATOM   4516  O   LEU P 283     -15.022 -24.976 -27.578  0.00  0.00      PROA O  
ATOM   4517  CB  LEU P 283     -11.895 -24.076 -28.055  0.00  0.00      PROA C  
ATOM   4518  CG  LEU P 283     -10.936 -23.601 -29.155  0.00  0.00      PROA C  
ATOM   4519  CD1 LEU P 283      -9.521 -23.942 -28.857  0.00  0.00      PROA C  
ATOM   4520  CD2 LEU P 283     -11.314 -24.247 -30.473  0.00  0.00      PROA C  
ATOM   4521  HN  LEU P 283     -12.354 -21.611 -27.844  0.00  0.00      PROA H  
ATOM   4522  HA  LEU P 283     -13.568 -23.710 -29.239  0.00  0.00      PROA H  
ATOM   4523  HB1 LEU P 283     -12.016 -25.180 -28.068  0.00  0.00      PROA H  
ATOM   4524  HB2 LEU P 283     -11.548 -23.694 -27.070  0.00  0.00      PROA H  
ATOM   4525  HG  LEU P 283     -10.953 -22.499 -29.296  0.00  0.00      PROA H  
ATOM   4526 HD11 LEU P 283      -8.908 -23.529 -29.686  0.00  0.00      PROA H  
ATOM   4527 HD12 LEU P 283      -9.342 -25.038 -28.850  0.00  0.00      PROA H  
ATOM   4528 HD13 LEU P 283      -9.299 -23.439 -27.891  0.00  0.00      PROA H  
ATOM   4529 HD21 LEU P 283     -10.453 -24.166 -31.173  0.00  0.00      PROA H  
ATOM   4530 HD22 LEU P 283     -12.265 -23.931 -30.952  0.00  0.00      PROA H  
ATOM   4531 HD23 LEU P 283     -11.522 -25.330 -30.333  0.00  0.00      PROA H  
ATOM   4532  N   LYS P 284     -14.628 -23.369 -26.108  0.00  0.00      PROA N  
ATOM   4533  CA  LYS P 284     -15.679 -23.756 -25.165  0.00  0.00      PROA C  
ATOM   4534  C   LYS P 284     -17.051 -23.294 -25.516  0.00  0.00      PROA C  
ATOM   4535  O   LYS P 284     -18.000 -24.019 -25.203  0.00  0.00      PROA O  
ATOM   4536  CB  LYS P 284     -15.190 -23.222 -23.777  0.00  0.00      PROA C  
ATOM   4537  CG  LYS P 284     -13.923 -23.922 -23.217  0.00  0.00      PROA C  
ATOM   4538  CD  LYS P 284     -13.597 -23.491 -21.768  0.00  0.00      PROA C  
ATOM   4539  CE  LYS P 284     -13.221 -22.038 -21.544  0.00  0.00      PROA C  
ATOM   4540  NZ  LYS P 284     -12.532 -21.798 -20.204  0.00  0.00      PROA N1+
ATOM   4541  HN  LYS P 284     -14.014 -22.653 -25.787  0.00  0.00      PROA H  
ATOM   4542  HA  LYS P 284     -15.705 -24.834 -25.123  0.00  0.00      PROA H  
ATOM   4543  HB1 LYS P 284     -15.890 -23.550 -22.979  0.00  0.00      PROA H  
ATOM   4544  HB2 LYS P 284     -15.137 -22.114 -23.729  0.00  0.00      PROA H  
ATOM   4545  HG1 LYS P 284     -13.114 -23.568 -23.893  0.00  0.00      PROA H  
ATOM   4546  HG2 LYS P 284     -14.088 -25.020 -23.228  0.00  0.00      PROA H  
ATOM   4547  HD1 LYS P 284     -12.770 -24.113 -21.364  0.00  0.00      PROA H  
ATOM   4548  HD2 LYS P 284     -14.501 -23.771 -21.186  0.00  0.00      PROA H  
ATOM   4549  HE1 LYS P 284     -14.134 -21.406 -21.591  0.00  0.00      PROA H  
ATOM   4550  HE2 LYS P 284     -12.535 -21.666 -22.334  0.00  0.00      PROA H  
ATOM   4551  HZ1 LYS P 284     -12.942 -21.019 -19.649  0.00  0.00      PROA H  
ATOM   4552  HZ2 LYS P 284     -11.504 -21.717 -20.337  0.00  0.00      PROA H  
ATOM   4553  HZ3 LYS P 284     -12.635 -22.601 -19.550  0.00  0.00      PROA H  
ATOM   4554  N   LEU P 285     -17.189 -22.189 -26.343  0.00  0.00      PROA N  
ATOM   4555  CA  LEU P 285     -18.404 -21.792 -26.965  0.00  0.00      PROA C  
ATOM   4556  C   LEU P 285     -19.077 -22.985 -27.758  0.00  0.00      PROA C  
ATOM   4557  O   LEU P 285     -20.254 -23.259 -27.640  0.00  0.00      PROA O  
ATOM   4558  CB  LEU P 285     -18.203 -20.503 -27.783  0.00  0.00      PROA C  
ATOM   4559  CG  LEU P 285     -19.493 -19.882 -28.356  0.00  0.00      PROA C  
ATOM   4560  CD1 LEU P 285     -20.440 -19.346 -27.276  0.00  0.00      PROA C  
ATOM   4561  CD2 LEU P 285     -19.221 -18.806 -29.442  0.00  0.00      PROA C  
ATOM   4562  HN  LEU P 285     -16.385 -21.643 -26.561  0.00  0.00      PROA H  
ATOM   4563  HA  LEU P 285     -19.154 -21.582 -26.217  0.00  0.00      PROA H  
ATOM   4564  HB1 LEU P 285     -17.415 -20.680 -28.547  0.00  0.00      PROA H  
ATOM   4565  HB2 LEU P 285     -17.744 -19.800 -27.057  0.00  0.00      PROA H  
ATOM   4566  HG  LEU P 285     -19.999 -20.669 -28.955  0.00  0.00      PROA H  
ATOM   4567 HD11 LEU P 285     -21.464 -19.239 -27.693  0.00  0.00      PROA H  
ATOM   4568 HD12 LEU P 285     -20.071 -18.445 -26.739  0.00  0.00      PROA H  
ATOM   4569 HD13 LEU P 285     -20.483 -20.161 -26.521  0.00  0.00      PROA H  
ATOM   4570 HD21 LEU P 285     -19.760 -17.886 -29.129  0.00  0.00      PROA H  
ATOM   4571 HD22 LEU P 285     -19.704 -19.201 -30.362  0.00  0.00      PROA H  
ATOM   4572 HD23 LEU P 285     -18.135 -18.601 -29.563  0.00  0.00      PROA H  
ATOM   4573  N   TYR P 286     -18.258 -23.930 -28.401  0.00  0.00      PROA N  
ATOM   4574  CA  TYR P 286     -18.725 -25.194 -28.948  0.00  0.00      PROA C  
ATOM   4575  C   TYR P 286     -18.415 -26.314 -27.995  0.00  0.00      PROA C  
ATOM   4576  O   TYR P 286     -18.550 -27.458 -28.402  0.00  0.00      PROA O  
ATOM   4577  CB  TYR P 286     -18.093 -25.394 -30.348  0.00  0.00      PROA C  
ATOM   4578  CG  TYR P 286     -18.139 -24.085 -31.103  0.00  0.00      PROA C  
ATOM   4579  CD1 TYR P 286     -17.054 -23.269 -31.284  0.00  0.00      PROA C  
ATOM   4580  CD2 TYR P 286     -19.352 -23.801 -31.760  0.00  0.00      PROA C  
ATOM   4581  CE1 TYR P 286     -17.178 -22.137 -32.112  0.00  0.00      PROA C  
ATOM   4582  CE2 TYR P 286     -19.518 -22.760 -32.619  0.00  0.00      PROA C  
ATOM   4583  CZ  TYR P 286     -18.350 -21.860 -32.801  0.00  0.00      PROA C  
ATOM   4584  OH  TYR P 286     -18.501 -20.650 -33.576  0.00  0.00      PROA O  
ATOM   4585  HN  TYR P 286     -17.307 -23.669 -28.547  0.00  0.00      PROA H  
ATOM   4586  HA  TYR P 286     -19.802 -25.131 -28.888  0.00  0.00      PROA H  
ATOM   4587  HB1 TYR P 286     -18.686 -26.132 -30.929  0.00  0.00      PROA H  
ATOM   4588  HB2 TYR P 286     -17.045 -25.760 -30.303  0.00  0.00      PROA H  
ATOM   4589  HD1 TYR P 286     -16.115 -23.526 -30.817  0.00  0.00      PROA H  
ATOM   4590  HD2 TYR P 286     -20.159 -24.514 -31.661  0.00  0.00      PROA H  
ATOM   4591  HE1 TYR P 286     -16.257 -21.579 -32.198  0.00  0.00      PROA H  
ATOM   4592  HE2 TYR P 286     -20.499 -22.619 -33.049  0.00  0.00      PROA H  
ATOM   4593  HH  TYR P 286     -19.447 -20.594 -33.732  0.00  0.00      PROA H  
ATOM   4594  N   GLN P 287     -17.945 -26.211 -26.772  0.00  0.00      PROA N  
ATOM   4595  CA  GLN P 287     -17.822 -27.327 -25.820  0.00  0.00      PROA C  
ATOM   4596  C   GLN P 287     -16.687 -28.225 -26.119  0.00  0.00      PROA C  
ATOM   4597  O   GLN P 287     -16.616 -29.408 -25.740  0.00  0.00      PROA O  
ATOM   4598  CB  GLN P 287     -19.162 -28.071 -25.376  0.00  0.00      PROA C  
ATOM   4599  CG  GLN P 287     -20.105 -27.282 -24.319  0.00  0.00      PROA C  
ATOM   4600  CD  GLN P 287     -19.350 -26.969 -23.076  0.00  0.00      PROA C  
ATOM   4601  NE2 GLN P 287     -18.884 -25.648 -22.963  0.00  0.00      PROA N  
ATOM   4602  OE1 GLN P 287     -19.030 -27.779 -22.186  0.00  0.00      PROA O  
ATOM   4603  HN  GLN P 287     -17.834 -25.322 -26.335  0.00  0.00      PROA H  
ATOM   4604  HA  GLN P 287     -17.502 -26.834 -24.913  0.00  0.00      PROA H  
ATOM   4605  HB1 GLN P 287     -19.017 -29.072 -24.915  0.00  0.00      PROA H  
ATOM   4606  HB2 GLN P 287     -19.715 -28.268 -26.318  0.00  0.00      PROA H  
ATOM   4607  HG1 GLN P 287     -20.885 -28.011 -24.012  0.00  0.00      PROA H  
ATOM   4608  HG2 GLN P 287     -20.617 -26.446 -24.845  0.00  0.00      PROA H  
ATOM   4609 HE21 GLN P 287     -18.229 -25.436 -22.237  0.00  0.00      PROA H  
ATOM   4610 HE22 GLN P 287     -18.882 -25.045 -23.760  0.00  0.00      PROA H  
ATOM   4611  N   VAL P 288     -15.663 -27.647 -26.786  0.00  0.00      PROA N  
ATOM   4612  CA  VAL P 288     -14.446 -28.316 -27.106  0.00  0.00      PROA C  
ATOM   4613  C   VAL P 288     -14.446 -29.621 -27.896  0.00  0.00      PROA C  
ATOM   4614  O   VAL P 288     -14.223 -30.694 -27.317  0.00  0.00      PROA O  
ATOM   4615  CB  VAL P 288     -13.510 -28.328 -25.849  0.00  0.00      PROA C  
ATOM   4616  CG1 VAL P 288     -12.014 -28.108 -26.306  0.00  0.00      PROA C  
ATOM   4617  CG2 VAL P 288     -13.821 -27.260 -24.797  0.00  0.00      PROA C  
ATOM   4618  HN  VAL P 288     -15.702 -26.655 -26.862  0.00  0.00      PROA H  
ATOM   4619  HA  VAL P 288     -13.856 -27.636 -27.702  0.00  0.00      PROA H  
ATOM   4620  HB  VAL P 288     -13.707 -29.277 -25.305  0.00  0.00      PROA H  
ATOM   4621 HG11 VAL P 288     -12.037 -27.169 -26.899  0.00  0.00      PROA H  
ATOM   4622 HG12 VAL P 288     -11.606 -29.005 -26.819  0.00  0.00      PROA H  
ATOM   4623 HG13 VAL P 288     -11.391 -27.891 -25.411  0.00  0.00      PROA H  
ATOM   4624 HG21 VAL P 288     -13.121 -27.303 -23.936  0.00  0.00      PROA H  
ATOM   4625 HG22 VAL P 288     -14.826 -27.480 -24.381  0.00  0.00      PROA H  
ATOM   4626 HG23 VAL P 288     -13.762 -26.228 -25.205  0.00  0.00      PROA H  
ATOM   4627  N   PRO P 289     -14.747 -29.648 -29.213  0.00  0.00      PROA N  
ATOM   4628  CA  PRO P 289     -14.275 -30.714 -30.111  0.00  0.00      PROA C  
ATOM   4629  C   PRO P 289     -12.878 -31.100 -29.936  0.00  0.00      PROA C  
ATOM   4630  O   PRO P 289     -12.047 -30.246 -30.032  0.00  0.00      PROA O  
ATOM   4631  CB  PRO P 289     -14.608 -30.090 -31.509  0.00  0.00      PROA C  
ATOM   4632  CG  PRO P 289     -15.721 -29.029 -31.280  0.00  0.00      PROA C  
ATOM   4633  CD  PRO P 289     -15.386 -28.505 -29.896  0.00  0.00      PROA C  
ATOM   4634  HA  PRO P 289     -14.834 -31.619 -29.927  0.00  0.00      PROA H  
ATOM   4635  HB1 PRO P 289     -14.821 -30.920 -32.215  0.00  0.00      PROA H  
ATOM   4636  HB2 PRO P 289     -13.774 -29.457 -31.879  0.00  0.00      PROA H  
ATOM   4637  HG1 PRO P 289     -15.802 -28.211 -32.027  0.00  0.00      PROA H  
ATOM   4638  HG2 PRO P 289     -16.720 -29.503 -31.165  0.00  0.00      PROA H  
ATOM   4639  HD1 PRO P 289     -14.714 -27.622 -29.958  0.00  0.00      PROA H  
ATOM   4640  HD2 PRO P 289     -16.277 -28.005 -29.460  0.00  0.00      PROA H  
ATOM   4641  N   LYS P 290     -12.511 -32.420 -29.725  0.00  0.00      PROA N  
ATOM   4642  CA  LYS P 290     -11.203 -32.914 -29.450  0.00  0.00      PROA C  
ATOM   4643  C   LYS P 290     -10.109 -32.508 -30.510  0.00  0.00      PROA C  
ATOM   4644  O   LYS P 290      -9.124 -31.830 -30.205  0.00  0.00      PROA O  
ATOM   4645  CB  LYS P 290     -11.197 -34.434 -29.359  0.00  0.00      PROA C  
ATOM   4646  CG  LYS P 290     -11.887 -34.999 -28.129  0.00  0.00      PROA C  
ATOM   4647  CD  LYS P 290     -11.266 -34.677 -26.757  0.00  0.00      PROA C  
ATOM   4648  CE  LYS P 290     -11.869 -35.350 -25.552  0.00  0.00      PROA C  
ATOM   4649  NZ  LYS P 290     -11.976 -36.841 -25.695  0.00  0.00      PROA N1+
ATOM   4650  HN  LYS P 290     -13.205 -33.134 -29.755  0.00  0.00      PROA H  
ATOM   4651  HA  LYS P 290     -10.858 -32.557 -28.491  0.00  0.00      PROA H  
ATOM   4652  HB1 LYS P 290     -10.144 -34.783 -29.429  0.00  0.00      PROA H  
ATOM   4653  HB2 LYS P 290     -11.765 -34.978 -30.144  0.00  0.00      PROA H  
ATOM   4654  HG1 LYS P 290     -11.986 -36.104 -28.212  0.00  0.00      PROA H  
ATOM   4655  HG2 LYS P 290     -12.969 -34.751 -28.086  0.00  0.00      PROA H  
ATOM   4656  HD1 LYS P 290     -11.273 -33.581 -26.576  0.00  0.00      PROA H  
ATOM   4657  HD2 LYS P 290     -10.187 -34.943 -26.777  0.00  0.00      PROA H  
ATOM   4658  HE1 LYS P 290     -12.842 -34.854 -25.344  0.00  0.00      PROA H  
ATOM   4659  HE2 LYS P 290     -11.345 -35.141 -24.595  0.00  0.00      PROA H  
ATOM   4660  HZ1 LYS P 290     -11.054 -37.290 -25.870  0.00  0.00      PROA H  
ATOM   4661  HZ2 LYS P 290     -12.516 -37.023 -26.565  0.00  0.00      PROA H  
ATOM   4662  HZ3 LYS P 290     -12.463 -37.160 -24.834  0.00  0.00      PROA H  
ATOM   4663  N   GLY P 291     -10.418 -32.825 -31.778  0.00  0.00      PROA N  
ATOM   4664  CA  GLY P 291      -9.561 -32.562 -32.914  0.00  0.00      PROA C  
ATOM   4665  C   GLY P 291      -9.309 -31.069 -33.270  0.00  0.00      PROA C  
ATOM   4666  O   GLY P 291      -8.172 -30.658 -33.366  0.00  0.00      PROA O  
ATOM   4667  HN  GLY P 291     -11.255 -33.347 -31.922  0.00  0.00      PROA H  
ATOM   4668  HA1 GLY P 291     -10.260 -32.876 -33.674  0.00  0.00      PROA H  
ATOM   4669  HA2 GLY P 291      -8.635 -33.118 -32.889  0.00  0.00      PROA H  
ATOM   4670  N   LEU P 292     -10.425 -30.326 -33.485  0.00  0.00      PROA N  
ATOM   4671  CA  LEU P 292     -10.437 -28.901 -33.702  0.00  0.00      PROA C  
ATOM   4672  C   LEU P 292      -9.828 -28.020 -32.544  0.00  0.00      PROA C  
ATOM   4673  O   LEU P 292      -9.024 -27.091 -32.875  0.00  0.00      PROA O  
ATOM   4674  CB  LEU P 292     -11.826 -28.483 -34.205  0.00  0.00      PROA C  
ATOM   4675  CG  LEU P 292     -11.918 -27.161 -35.079  0.00  0.00      PROA C  
ATOM   4676  CD1 LEU P 292     -11.173 -27.262 -36.335  0.00  0.00      PROA C  
ATOM   4677  CD2 LEU P 292     -13.402 -26.858 -35.306  0.00  0.00      PROA C  
ATOM   4678  HN  LEU P 292     -11.327 -30.751 -33.507  0.00  0.00      PROA H  
ATOM   4679  HA  LEU P 292      -9.775 -28.792 -34.549  0.00  0.00      PROA H  
ATOM   4680  HB1 LEU P 292     -12.472 -28.251 -33.330  0.00  0.00      PROA H  
ATOM   4681  HB2 LEU P 292     -12.122 -29.308 -34.886  0.00  0.00      PROA H  
ATOM   4682  HG  LEU P 292     -11.410 -26.389 -34.463  0.00  0.00      PROA H  
ATOM   4683 HD11 LEU P 292     -10.131 -27.544 -36.072  0.00  0.00      PROA H  
ATOM   4684 HD12 LEU P 292     -11.311 -26.289 -36.853  0.00  0.00      PROA H  
ATOM   4685 HD13 LEU P 292     -11.560 -28.094 -36.961  0.00  0.00      PROA H  
ATOM   4686 HD21 LEU P 292     -13.565 -25.987 -35.976  0.00  0.00      PROA H  
ATOM   4687 HD22 LEU P 292     -13.934 -26.676 -34.349  0.00  0.00      PROA H  
ATOM   4688 HD23 LEU P 292     -13.895 -27.721 -35.802  0.00  0.00      PROA H  
ATOM   4689  N   SER P 293     -10.033 -28.357 -31.281  0.00  0.00      PROA N  
ATOM   4690  CA  SER P 293      -9.482 -27.675 -30.167  0.00  0.00      PROA C  
ATOM   4691  C   SER P 293      -7.936 -27.664 -30.201  0.00  0.00      PROA C  
ATOM   4692  O   SER P 293      -7.270 -26.595 -30.166  0.00  0.00      PROA O  
ATOM   4693  CB  SER P 293     -10.107 -28.078 -28.795  0.00  0.00      PROA C  
ATOM   4694  OG  SER P 293      -9.773 -29.413 -28.517  0.00  0.00      PROA O  
ATOM   4695  HN  SER P 293     -10.664 -29.117 -31.143  0.00  0.00      PROA H  
ATOM   4696  HA  SER P 293      -9.786 -26.660 -30.380  0.00  0.00      PROA H  
ATOM   4697  HB1 SER P 293     -11.207 -28.040 -28.941  0.00  0.00      PROA H  
ATOM   4698  HB2 SER P 293      -9.767 -27.436 -27.955  0.00  0.00      PROA H  
ATOM   4699  HG1 SER P 293     -10.206 -29.981 -29.157  0.00  0.00      PROA H  
ATOM   4700  N   GLU P 294      -7.250 -28.824 -30.331  0.00  0.00      PROA N  
ATOM   4701  CA  GLU P 294      -5.876 -28.894 -30.549  0.00  0.00      PROA C  
ATOM   4702  C   GLU P 294      -5.318 -28.199 -31.714  0.00  0.00      PROA C  
ATOM   4703  O   GLU P 294      -4.299 -27.551 -31.493  0.00  0.00      PROA O  
ATOM   4704  CB  GLU P 294      -5.358 -30.298 -30.373  0.00  0.00      PROA C  
ATOM   4705  CG  GLU P 294      -5.452 -30.763 -28.888  0.00  0.00      PROA C  
ATOM   4706  CD  GLU P 294      -4.821 -32.182 -28.633  0.00  0.00      PROA C  
ATOM   4707  OE1 GLU P 294      -5.407 -33.211 -28.988  0.00  0.00      PROA O  
ATOM   4708  OE2 GLU P 294      -3.755 -32.225 -28.001  0.00  0.00      PROA O1-
ATOM   4709  HN  GLU P 294      -7.717 -29.705 -30.330  0.00  0.00      PROA H  
ATOM   4710  HA  GLU P 294      -5.449 -28.351 -29.718  0.00  0.00      PROA H  
ATOM   4711  HB1 GLU P 294      -4.376 -30.390 -30.884  0.00  0.00      PROA H  
ATOM   4712  HB2 GLU P 294      -6.030 -30.924 -30.998  0.00  0.00      PROA H  
ATOM   4713  HG1 GLU P 294      -6.523 -30.669 -28.605  0.00  0.00      PROA H  
ATOM   4714  HG2 GLU P 294      -4.805 -30.017 -28.380  0.00  0.00      PROA H  
ATOM   4715  N   ARG P 295      -5.902 -28.214 -32.890  0.00  0.00      PROA N  
ATOM   4716  CA  ARG P 295      -5.502 -27.493 -34.074  0.00  0.00      PROA C  
ATOM   4717  C   ARG P 295      -5.524 -26.000 -34.021  0.00  0.00      PROA C  
ATOM   4718  O   ARG P 295      -4.603 -25.331 -34.336  0.00  0.00      PROA O  
ATOM   4719  CB  ARG P 295      -6.302 -28.068 -35.273  0.00  0.00      PROA C  
ATOM   4720  CG  ARG P 295      -6.087 -29.523 -35.737  0.00  0.00      PROA C  
ATOM   4721  CD  ARG P 295      -5.141 -29.551 -36.922  0.00  0.00      PROA C  
ATOM   4722  NE  ARG P 295      -3.851 -28.877 -36.501  0.00  0.00      PROA N  
ATOM   4723  CZ  ARG P 295      -3.243 -27.921 -37.159  0.00  0.00      PROA C  
ATOM   4724  NH1 ARG P 295      -3.711 -27.345 -38.228  0.00  0.00      PROA N1+
ATOM   4725  NH2 ARG P 295      -2.037 -27.580 -36.839  0.00  0.00      PROA N  
ATOM   4726  HN  ARG P 295      -6.743 -28.748 -32.941  0.00  0.00      PROA H  
ATOM   4727  HA  ARG P 295      -4.455 -27.624 -34.307  0.00  0.00      PROA H  
ATOM   4728  HB1 ARG P 295      -6.122 -27.467 -36.190  0.00  0.00      PROA H  
ATOM   4729  HB2 ARG P 295      -7.365 -27.942 -34.972  0.00  0.00      PROA H  
ATOM   4730  HG1 ARG P 295      -7.064 -29.951 -36.051  0.00  0.00      PROA H  
ATOM   4731  HG2 ARG P 295      -5.740 -30.191 -34.920  0.00  0.00      PROA H  
ATOM   4732  HD1 ARG P 295      -5.610 -29.009 -37.772  0.00  0.00      PROA H  
ATOM   4733  HD2 ARG P 295      -4.956 -30.530 -37.412  0.00  0.00      PROA H  
ATOM   4734  HE  ARG P 295      -3.453 -29.266 -35.670  0.00  0.00      PROA H  
ATOM   4735 HH11 ARG P 295      -4.689 -27.397 -38.426  0.00  0.00      PROA H  
ATOM   4736 HH12 ARG P 295      -3.177 -26.536 -38.472  0.00  0.00      PROA H  
ATOM   4737 HH21 ARG P 295      -1.627 -28.104 -36.092  0.00  0.00      PROA H  
ATOM   4738 HH22 ARG P 295      -1.474 -27.001 -37.429  0.00  0.00      PROA H  
ATOM   4739  N   VAL P 296      -6.600 -25.389 -33.444  0.00  0.00      PROA N  
ATOM   4740  CA  VAL P 296      -6.588 -23.975 -33.177  0.00  0.00      PROA C  
ATOM   4741  C   VAL P 296      -5.484 -23.553 -32.223  0.00  0.00      PROA C  
ATOM   4742  O   VAL P 296      -4.684 -22.678 -32.517  0.00  0.00      PROA O  
ATOM   4743  CB  VAL P 296      -7.961 -23.653 -32.617  0.00  0.00      PROA C  
ATOM   4744  CG1 VAL P 296      -8.100 -22.244 -32.115  0.00  0.00      PROA C  
ATOM   4745  CG2 VAL P 296      -9.010 -23.767 -33.774  0.00  0.00      PROA C  
ATOM   4746  HN  VAL P 296      -7.385 -25.955 -33.207  0.00  0.00      PROA H  
ATOM   4747  HA  VAL P 296      -6.332 -23.447 -34.084  0.00  0.00      PROA H  
ATOM   4748  HB  VAL P 296      -8.153 -24.371 -31.790  0.00  0.00      PROA H  
ATOM   4749 HG11 VAL P 296      -7.975 -21.475 -32.907  0.00  0.00      PROA H  
ATOM   4750 HG12 VAL P 296      -7.281 -21.888 -31.452  0.00  0.00      PROA H  
ATOM   4751 HG13 VAL P 296      -9.064 -22.108 -31.579  0.00  0.00      PROA H  
ATOM   4752 HG21 VAL P 296      -8.637 -23.242 -34.681  0.00  0.00      PROA H  
ATOM   4753 HG22 VAL P 296     -10.024 -23.404 -33.503  0.00  0.00      PROA H  
ATOM   4754 HG23 VAL P 296      -9.120 -24.833 -34.064  0.00  0.00      PROA H  
ATOM   4755  N   MET P 297      -5.274 -24.311 -31.088  0.00  0.00      PROA N  
ATOM   4756  CA  MET P 297      -4.248 -24.115 -30.063  0.00  0.00      PROA C  
ATOM   4757  C   MET P 297      -2.869 -24.171 -30.630  0.00  0.00      PROA C  
ATOM   4758  O   MET P 297      -2.074 -23.340 -30.363  0.00  0.00      PROA O  
ATOM   4759  CB  MET P 297      -4.523 -24.992 -28.808  0.00  0.00      PROA C  
ATOM   4760  CG  MET P 297      -5.668 -24.468 -27.825  0.00  0.00      PROA C  
ATOM   4761  SD  MET P 297      -5.196 -22.920 -26.980  0.00  0.00      PROA S  
ATOM   4762  CE  MET P 297      -3.967 -23.389 -25.770  0.00  0.00      PROA C  
ATOM   4763  HN  MET P 297      -5.938 -25.053 -31.036  0.00  0.00      PROA H  
ATOM   4764  HA  MET P 297      -4.366 -23.090 -29.743  0.00  0.00      PROA H  
ATOM   4765  HB1 MET P 297      -3.667 -24.977 -28.100  0.00  0.00      PROA H  
ATOM   4766  HB2 MET P 297      -4.634 -26.054 -29.117  0.00  0.00      PROA H  
ATOM   4767  HG1 MET P 297      -5.702 -25.340 -27.137  0.00  0.00      PROA H  
ATOM   4768  HG2 MET P 297      -6.611 -24.360 -28.403  0.00  0.00      PROA H  
ATOM   4769  HE1 MET P 297      -4.394 -23.989 -24.937  0.00  0.00      PROA H  
ATOM   4770  HE2 MET P 297      -3.435 -22.533 -25.302  0.00  0.00      PROA H  
ATOM   4771  HE3 MET P 297      -3.218 -23.996 -26.323  0.00  0.00      PROA H  
ATOM   4772  N   ASP P 298      -2.664 -25.192 -31.469  0.00  0.00      PROA N  
ATOM   4773  CA  ASP P 298      -1.441 -25.466 -32.211  0.00  0.00      PROA C  
ATOM   4774  C   ASP P 298      -1.076 -24.309 -33.061  0.00  0.00      PROA C  
ATOM   4775  O   ASP P 298       0.069 -23.860 -32.981  0.00  0.00      PROA O  
ATOM   4776  CB  ASP P 298      -1.666 -26.802 -32.995  0.00  0.00      PROA C  
ATOM   4777  CG  ASP P 298      -0.432 -27.424 -33.687  0.00  0.00      PROA C  
ATOM   4778  OD1 ASP P 298       0.746 -26.991 -33.417  0.00  0.00      PROA O  
ATOM   4779  OD2 ASP P 298      -0.697 -28.315 -34.523  0.00  0.00      PROA O1-
ATOM   4780  HN  ASP P 298      -3.439 -25.819 -31.472  0.00  0.00      PROA H  
ATOM   4781  HA  ASP P 298      -0.711 -25.488 -31.414  0.00  0.00      PROA H  
ATOM   4782  HB1 ASP P 298      -2.514 -26.681 -33.702  0.00  0.00      PROA H  
ATOM   4783  HB2 ASP P 298      -1.933 -27.604 -32.274  0.00  0.00      PROA H  
ATOM   4784  N   TYR P 299      -2.001 -23.825 -33.929  0.00  0.00      PROA N  
ATOM   4785  CA  TYR P 299      -1.714 -22.704 -34.842  0.00  0.00      PROA C  
ATOM   4786  C   TYR P 299      -1.468 -21.365 -34.119  0.00  0.00      PROA C  
ATOM   4787  O   TYR P 299      -0.448 -20.720 -34.322  0.00  0.00      PROA O  
ATOM   4788  CB  TYR P 299      -2.867 -22.701 -35.930  0.00  0.00      PROA C  
ATOM   4789  CG  TYR P 299      -2.714 -21.587 -36.878  0.00  0.00      PROA C  
ATOM   4790  CD1 TYR P 299      -1.937 -21.774 -38.034  0.00  0.00      PROA C  
ATOM   4791  CD2 TYR P 299      -3.460 -20.386 -36.731  0.00  0.00      PROA C  
ATOM   4792  CE1 TYR P 299      -1.954 -20.852 -39.012  0.00  0.00      PROA C  
ATOM   4793  CE2 TYR P 299      -3.458 -19.443 -37.737  0.00  0.00      PROA C  
ATOM   4794  CZ  TYR P 299      -2.672 -19.678 -38.889  0.00  0.00      PROA C  
ATOM   4795  OH  TYR P 299      -2.618 -18.748 -39.963  0.00  0.00      PROA O  
ATOM   4796  HN  TYR P 299      -2.861 -24.326 -33.867  0.00  0.00      PROA H  
ATOM   4797  HA  TYR P 299      -0.883 -22.986 -35.471  0.00  0.00      PROA H  
ATOM   4798  HB1 TYR P 299      -3.847 -22.594 -35.420  0.00  0.00      PROA H  
ATOM   4799  HB2 TYR P 299      -2.970 -23.603 -36.571  0.00  0.00      PROA H  
ATOM   4800  HD1 TYR P 299      -1.414 -22.710 -38.170  0.00  0.00      PROA H  
ATOM   4801  HD2 TYR P 299      -4.133 -20.259 -35.895  0.00  0.00      PROA H  
ATOM   4802  HE1 TYR P 299      -1.330 -21.117 -39.853  0.00  0.00      PROA H  
ATOM   4803  HE2 TYR P 299      -4.157 -18.620 -37.748  0.00  0.00      PROA H  
ATOM   4804  HH  TYR P 299      -1.728 -18.829 -40.313  0.00  0.00      PROA H  
ATOM   4805  N   ILE P 300      -2.327 -21.092 -33.108  0.00  0.00      PROA N  
ATOM   4806  CA  ILE P 300      -2.174 -19.860 -32.279  0.00  0.00      PROA C  
ATOM   4807  C   ILE P 300      -0.878 -19.872 -31.474  0.00  0.00      PROA C  
ATOM   4808  O   ILE P 300      -0.134 -18.877 -31.438  0.00  0.00      PROA O  
ATOM   4809  CB  ILE P 300      -3.392 -19.531 -31.492  0.00  0.00      PROA C  
ATOM   4810  CG1 ILE P 300      -4.496 -19.112 -32.419  0.00  0.00      PROA C  
ATOM   4811  CG2 ILE P 300      -3.178 -18.462 -30.467  0.00  0.00      PROA C  
ATOM   4812  CD  ILE P 300      -4.473 -17.627 -32.851  0.00  0.00      PROA C  
ATOM   4813  HN  ILE P 300      -3.009 -21.782 -32.881  0.00  0.00      PROA H  
ATOM   4814  HA  ILE P 300      -2.217 -19.003 -32.935  0.00  0.00      PROA H  
ATOM   4815  HB  ILE P 300      -3.706 -20.444 -30.944  0.00  0.00      PROA H  
ATOM   4816 HG11 ILE P 300      -5.467 -19.354 -31.939  0.00  0.00      PROA H  
ATOM   4817 HG12 ILE P 300      -4.584 -19.772 -33.308  0.00  0.00      PROA H  
ATOM   4818 HG21 ILE P 300      -2.626 -17.629 -30.953  0.00  0.00      PROA H  
ATOM   4819 HG22 ILE P 300      -2.536 -18.937 -29.695  0.00  0.00      PROA H  
ATOM   4820 HG23 ILE P 300      -4.126 -18.152 -29.978  0.00  0.00      PROA H  
ATOM   4821  HD1 ILE P 300      -4.673 -16.996 -31.957  0.00  0.00      PROA H  
ATOM   4822  HD2 ILE P 300      -5.297 -17.439 -33.572  0.00  0.00      PROA H  
ATOM   4823  HD3 ILE P 300      -3.606 -17.395 -33.504  0.00  0.00      PROA H  
ATOM   4824  N   VAL P 301      -0.475 -21.044 -30.911  0.00  0.00      PROA N  
ATOM   4825  CA  VAL P 301       0.819 -21.185 -30.357  0.00  0.00      PROA C  
ATOM   4826  C   VAL P 301       2.010 -21.088 -31.264  0.00  0.00      PROA C  
ATOM   4827  O   VAL P 301       2.891 -20.305 -30.980  0.00  0.00      PROA O  
ATOM   4828  CB  VAL P 301       0.909 -22.509 -29.555  0.00  0.00      PROA C  
ATOM   4829  CG1 VAL P 301       2.267 -22.838 -29.044  0.00  0.00      PROA C  
ATOM   4830  CG2 VAL P 301       0.117 -22.273 -28.236  0.00  0.00      PROA C  
ATOM   4831  HN  VAL P 301      -1.125 -21.799 -30.869  0.00  0.00      PROA H  
ATOM   4832  HA  VAL P 301       0.994 -20.325 -29.727  0.00  0.00      PROA H  
ATOM   4833  HB  VAL P 301       0.509 -23.390 -30.101  0.00  0.00      PROA H  
ATOM   4834 HG11 VAL P 301       2.113 -23.843 -28.598  0.00  0.00      PROA H  
ATOM   4835 HG12 VAL P 301       2.588 -22.092 -28.285  0.00  0.00      PROA H  
ATOM   4836 HG13 VAL P 301       3.033 -22.999 -29.833  0.00  0.00      PROA H  
ATOM   4837 HG21 VAL P 301       0.131 -23.179 -27.593  0.00  0.00      PROA H  
ATOM   4838 HG22 VAL P 301      -0.940 -22.039 -28.491  0.00  0.00      PROA H  
ATOM   4839 HG23 VAL P 301       0.611 -21.439 -27.692  0.00  0.00      PROA H  
ATOM   4840  N   SER P 302       1.950 -21.657 -32.494  0.00  0.00      PROA N  
ATOM   4841  CA  SER P 302       2.958 -21.443 -33.531  0.00  0.00      PROA C  
ATOM   4842  C   SER P 302       3.036 -19.960 -33.953  0.00  0.00      PROA C  
ATOM   4843  O   SER P 302       4.138 -19.348 -34.074  0.00  0.00      PROA O  
ATOM   4844  CB  SER P 302       2.736 -22.435 -34.700  0.00  0.00      PROA C  
ATOM   4845  OG  SER P 302       2.494 -23.740 -34.235  0.00  0.00      PROA O  
ATOM   4846  HN  SER P 302       1.165 -22.248 -32.663  0.00  0.00      PROA H  
ATOM   4847  HA  SER P 302       3.968 -21.697 -33.243  0.00  0.00      PROA H  
ATOM   4848  HB1 SER P 302       3.702 -22.442 -35.248  0.00  0.00      PROA H  
ATOM   4849  HB2 SER P 302       1.974 -22.070 -35.420  0.00  0.00      PROA H  
ATOM   4850  HG1 SER P 302       1.547 -23.879 -34.160  0.00  0.00      PROA H  
ATOM   4851  N   THR P 303       1.894 -19.264 -34.128  0.00  0.00      PROA N  
ATOM   4852  CA  THR P 303       1.725 -17.855 -34.525  0.00  0.00      PROA C  
ATOM   4853  C   THR P 303       2.235 -16.873 -33.501  0.00  0.00      PROA C  
ATOM   4854  O   THR P 303       3.155 -16.111 -33.928  0.00  0.00      PROA O  
ATOM   4855  CB  THR P 303       0.295 -17.471 -34.783  0.00  0.00      PROA C  
ATOM   4856  CG2 THR P 303       0.206 -15.957 -35.214  0.00  0.00      PROA C  
ATOM   4857  OG1 THR P 303      -0.163 -18.359 -35.813  0.00  0.00      PROA O  
ATOM   4858  HN  THR P 303       1.024 -19.740 -34.022  0.00  0.00      PROA H  
ATOM   4859  HA  THR P 303       2.266 -17.741 -35.452  0.00  0.00      PROA H  
ATOM   4860  HB  THR P 303      -0.372 -17.503 -33.896  0.00  0.00      PROA H  
ATOM   4861  HG1 THR P 303      -0.452 -19.169 -35.387  0.00  0.00      PROA H  
ATOM   4862 HG21 THR P 303       0.440 -15.188 -34.447  0.00  0.00      PROA H  
ATOM   4863 HG22 THR P 303      -0.845 -15.795 -35.534  0.00  0.00      PROA H  
ATOM   4864 HG23 THR P 303       1.036 -15.833 -35.941  0.00  0.00      PROA H  
ATOM   4865  N   TRP P 304       1.885 -16.995 -32.228  0.00  0.00      PROA N  
ATOM   4866  CA  TRP P 304       2.255 -16.119 -31.138  0.00  0.00      PROA C  
ATOM   4867  C   TRP P 304       3.654 -16.402 -30.657  0.00  0.00      PROA C  
ATOM   4868  O   TRP P 304       4.457 -15.514 -30.339  0.00  0.00      PROA O  
ATOM   4869  CB  TRP P 304       1.153 -16.261 -30.135  0.00  0.00      PROA C  
ATOM   4870  CG  TRP P 304       0.855 -14.865 -29.529  0.00  0.00      PROA C  
ATOM   4871  CD1 TRP P 304      -0.151 -13.975 -29.971  0.00  0.00      PROA C  
ATOM   4872  CD2 TRP P 304       1.705 -14.027 -28.695  0.00  0.00      PROA C  
ATOM   4873  CE2 TRP P 304       1.097 -12.747 -28.612  0.00  0.00      PROA C  
ATOM   4874  CE3 TRP P 304       2.905 -14.263 -27.919  0.00  0.00      PROA C  
ATOM   4875  NE1 TRP P 304      -0.039 -12.738 -29.351  0.00  0.00      PROA N  
ATOM   4876  CZ2 TRP P 304       1.722 -11.761 -27.900  0.00  0.00      PROA C  
ATOM   4877  CZ3 TRP P 304       3.514 -13.151 -27.158  0.00  0.00      PROA C  
ATOM   4878  CH2 TRP P 304       2.839 -11.897 -27.136  0.00  0.00      PROA C  
ATOM   4879  HN  TRP P 304       1.260 -17.719 -31.945  0.00  0.00      PROA H  
ATOM   4880  HA  TRP P 304       2.190 -15.131 -31.569  0.00  0.00      PROA H  
ATOM   4881  HB1 TRP P 304       1.449 -16.893 -29.272  0.00  0.00      PROA H  
ATOM   4882  HB2 TRP P 304       0.172 -16.621 -30.512  0.00  0.00      PROA H  
ATOM   4883  HD1 TRP P 304      -0.813 -14.164 -30.804  0.00  0.00      PROA H  
ATOM   4884  HE1 TRP P 304      -0.623 -11.966 -29.481  0.00  0.00      PROA H  
ATOM   4885  HE3 TRP P 304       3.491 -15.164 -28.026  0.00  0.00      PROA H  
ATOM   4886  HZ2 TRP P 304       1.199 -10.818 -27.965  0.00  0.00      PROA H  
ATOM   4887  HZ3 TRP P 304       4.410 -13.369 -26.597  0.00  0.00      PROA H  
ATOM   4888  HH2 TRP P 304       3.235 -11.127 -26.491  0.00  0.00      PROA H  
ATOM   4889  N   SER P 305       4.116 -17.664 -30.746  0.00  0.00      PROA N  
ATOM   4890  CA  SER P 305       5.539 -18.058 -30.534  0.00  0.00      PROA C  
ATOM   4891  C   SER P 305       6.540 -17.398 -31.471  0.00  0.00      PROA C  
ATOM   4892  O   SER P 305       7.677 -16.961 -31.161  0.00  0.00      PROA O  
ATOM   4893  CB  SER P 305       5.764 -19.576 -30.443  0.00  0.00      PROA C  
ATOM   4894  OG  SER P 305       7.117 -19.905 -30.025  0.00  0.00      PROA O  
ATOM   4895  HN  SER P 305       3.508 -18.442 -30.880  0.00  0.00      PROA H  
ATOM   4896  HA  SER P 305       5.865 -17.657 -29.586  0.00  0.00      PROA H  
ATOM   4897  HB1 SER P 305       5.578 -20.019 -31.444  0.00  0.00      PROA H  
ATOM   4898  HB2 SER P 305       4.994 -19.919 -29.720  0.00  0.00      PROA H  
ATOM   4899  HG1 SER P 305       7.210 -20.854 -30.144  0.00  0.00      PROA H  
ATOM   4900  N   MET P 306       6.116 -17.381 -32.732  0.00  0.00      PROA N  
ATOM   4901  CA  MET P 306       6.899 -16.733 -33.844  0.00  0.00      PROA C  
ATOM   4902  C   MET P 306       6.895 -15.229 -33.718  0.00  0.00      PROA C  
ATOM   4903  O   MET P 306       7.915 -14.526 -33.809  0.00  0.00      PROA O  
ATOM   4904  CB  MET P 306       6.425 -17.253 -35.181  0.00  0.00      PROA C  
ATOM   4905  CG  MET P 306       6.840 -16.530 -36.535  0.00  0.00      PROA C  
ATOM   4906  SD  MET P 306       8.576 -16.431 -36.963  0.00  0.00      PROA S  
ATOM   4907  CE  MET P 306       8.807 -18.139 -37.321  0.00  0.00      PROA C  
ATOM   4908  HN  MET P 306       5.245 -17.817 -32.942  0.00  0.00      PROA H  
ATOM   4909  HA  MET P 306       7.944 -17.001 -33.784  0.00  0.00      PROA H  
ATOM   4910  HB1 MET P 306       5.326 -17.281 -35.021  0.00  0.00      PROA H  
ATOM   4911  HB2 MET P 306       6.809 -18.295 -35.147  0.00  0.00      PROA H  
ATOM   4912  HG1 MET P 306       6.433 -15.499 -36.455  0.00  0.00      PROA H  
ATOM   4913  HG2 MET P 306       6.290 -17.093 -37.319  0.00  0.00      PROA H  
ATOM   4914  HE1 MET P 306       8.302 -18.591 -38.200  0.00  0.00      PROA H  
ATOM   4915  HE2 MET P 306       8.462 -18.722 -36.440  0.00  0.00      PROA H  
ATOM   4916  HE3 MET P 306       9.905 -18.215 -37.477  0.00  0.00      PROA H  
ATOM   4917  N   SER P 307       5.725 -14.588 -33.451  0.00  0.00      PROA N  
ATOM   4918  CA  SER P 307       5.481 -13.190 -33.360  0.00  0.00      PROA C  
ATOM   4919  C   SER P 307       6.295 -12.433 -32.280  0.00  0.00      PROA C  
ATOM   4920  O   SER P 307       6.872 -11.338 -32.544  0.00  0.00      PROA O  
ATOM   4921  CB  SER P 307       3.961 -12.869 -33.016  0.00  0.00      PROA C  
ATOM   4922  OG  SER P 307       3.582 -11.472 -32.769  0.00  0.00      PROA O  
ATOM   4923  HN  SER P 307       4.892 -15.127 -33.557  0.00  0.00      PROA H  
ATOM   4924  HA  SER P 307       5.961 -12.746 -34.219  0.00  0.00      PROA H  
ATOM   4925  HB1 SER P 307       3.680 -13.525 -32.165  0.00  0.00      PROA H  
ATOM   4926  HB2 SER P 307       3.332 -13.350 -33.796  0.00  0.00      PROA H  
ATOM   4927  HG1 SER P 307       2.710 -11.532 -32.374  0.00  0.00      PROA H  
ATOM   4928  N   ARG P 308       6.386 -13.060 -31.026  0.00  0.00      PROA N  
ATOM   4929  CA  ARG P 308       6.984 -12.303 -29.940  0.00  0.00      PROA C  
ATOM   4930  C   ARG P 308       6.019 -11.165 -29.447  0.00  0.00      PROA C  
ATOM   4931  O   ARG P 308       6.195 -10.726 -28.304  0.00  0.00      PROA O  
ATOM   4932  CB  ARG P 308       8.423 -11.714 -30.091  0.00  0.00      PROA C  
ATOM   4933  CG  ARG P 308       9.525 -12.757 -30.128  0.00  0.00      PROA C  
ATOM   4934  CD  ARG P 308       9.579 -13.664 -31.443  0.00  0.00      PROA C  
ATOM   4935  NE  ARG P 308      10.865 -14.473 -31.469  0.00  0.00      PROA N  
ATOM   4936  CZ  ARG P 308      11.293 -15.096 -32.542  0.00  0.00      PROA C  
ATOM   4937  NH1 ARG P 308      10.557 -15.265 -33.679  0.00  0.00      PROA N1+
ATOM   4938  NH2 ARG P 308      12.485 -15.587 -32.628  0.00  0.00      PROA N
[truncated: 1,253,406 more chars]
