# Supplementary material for: Molecular Dynamics-Derived Pharmacophore Model Explaining the Nonselective Aspect of KV10.1 Pore Blockers
Source: Int J Mol Sci. 2021 Aug 20;22(16):8999. doi: 10.3390/ijms22168999 (PMC8396485; doi:10.3390/ijms22168999)
Supplement: Supplementary file 1 [file ijms-22-08999-s001.zip › SUPP_INFO_files/FigureS2-Clof_pose2.pdb]

HETATM    1  C   UNK     0       3.291   1.949  -5.369  0.00  0.00           C  
HETATM    2  C   UNK     0       1.779   2.013  -5.090  0.00  0.00           C  
HETATM    3  C   UNK     0       1.323   3.280  -4.334  0.00  0.00           C  
HETATM    4  C   UNK     0       1.773   3.361  -2.858  0.00  0.00           C  
HETATM    5  C   UNK     0       0.993   2.412  -1.924  0.00  0.00           C  
HETATM    6  C   UNK     0       1.387   2.549  -0.444  0.00  0.00           C  
HETATM    7  C   UNK     0       0.634   1.550   0.455  0.00  0.00           C  
HETATM    8  N   UNK     0       0.915   1.724   1.985  0.00  0.00           N1+
HETATM    9  C   UNK     0       0.257   0.518   2.737  0.00  0.00           C  
HETATM   10  C   UNK     0       0.972  -0.846   2.568  0.00  0.00           C  
HETATM   11  C   UNK     0       0.086  -2.009   3.031  0.00  0.00           C  
HETATM   12  C   UNK     0      -1.014  -2.397   2.019  0.00  0.00           C  
HETATM   13  C   UNK     0      -1.958  -3.435   2.597  0.00  0.00           C  
HETATM   14  C   UNK     0      -1.466  -4.693   2.933  0.00  0.00           C  
HETATM   15  C   UNK     0      -2.299  -5.631   3.520  0.00  0.00           C  
HETATM   16  C   UNK     0      -3.598  -5.294   3.845  0.00  0.00           C  
HETATM   17 Cl   UNK     0      -4.482  -6.410   4.813  0.00  0.00          Cl  
HETATM   18  C   UNK     0      -4.117  -4.055   3.468  0.00  0.00           C  
HETATM   19  C   UNK     0      -3.297  -3.126   2.833  0.00  0.00           C  
HETATM   20  C   UNK     0       2.461   1.716   2.270  0.00  0.00           C  
HETATM   21  C   UNK     0       3.147   3.100   2.377  0.00  0.00           C  
HETATM   22  C   UNK     0       0.240   3.030   2.532  0.00  0.00           C  
HETATM   23  C   UNK     0      -1.297   3.117   2.347  0.00  0.00           C  
HETATM   24  H   UNK     0       3.545   1.038  -5.910  0.00  0.00           H  
HETATM   25  H   UNK     0       3.877   1.952  -4.450  0.00  0.00           H  
HETATM   26  H   UNK     0       3.621   2.789  -5.980  0.00  0.00           H  
HETATM   27  H   UNK     0       1.254   1.972  -6.047  0.00  0.00           H  
HETATM   28  H   UNK     0       1.466   1.120  -4.549  0.00  0.00           H  
HETATM   29  H   UNK     0       1.683   4.156  -4.874  0.00  0.00           H  
HETATM   30  H   UNK     0       0.235   3.350  -4.377  0.00  0.00           H  
HETATM   31  H   UNK     0       2.843   3.166  -2.783  0.00  0.00           H  
HETATM   32  H   UNK     0       1.646   4.387  -2.509  0.00  0.00           H  
HETATM   33  H   UNK     0      -0.077   2.605  -2.027  0.00  0.00           H  
HETATM   34  H   UNK     0       1.148   1.381  -2.243  0.00  0.00           H  
HETATM   35  H   UNK     0       2.447   2.340  -0.353  0.00  0.00           H  
HETATM   36  H   UNK     0       1.250   3.573  -0.101  0.00  0.00           H  
HETATM   37  H   UNK     0      -0.445   1.603   0.318  0.00  0.00           H  
HETATM   38  H   UNK     0       0.938   0.541   0.189  0.00  0.00           H  
HETATM   39  H   UNK     0       0.226   0.787   3.797  0.00  0.00           H  
HETATM   40  H   UNK     0      -0.767   0.465   2.373  0.00  0.00           H  
HETATM   41  H   UNK     0       1.322  -1.032   1.554  0.00  0.00           H  
HETATM   42  H   UNK     0       1.864  -0.859   3.196  0.00  0.00           H  
HETATM   43  H   UNK     0       0.723  -2.876   3.215  0.00  0.00           H  
HETATM   44  H   UNK     0      -0.360  -1.763   4.000  0.00  0.00           H  
HETATM   45  H   UNK     0      -1.586  -1.523   1.707  0.00  0.00           H  
HETATM   46  H   UNK     0      -0.562  -2.799   1.112  0.00  0.00           H  
HETATM   47  H   UNK     0      -0.425  -4.931   2.777  0.00  0.00           H  
HETATM   48  H   UNK     0      -1.952  -6.616   3.769  0.00  0.00           H  
HETATM   49  H   UNK     0      -5.134  -3.784   3.693  0.00  0.00           H  
HETATM   50  H   UNK     0      -3.694  -2.153   2.576  0.00  0.00           H  
HETATM   51  H   UNK     0       2.597   1.204   3.213  0.00  0.00           H  
HETATM   52  H   UNK     0       2.917   1.077   1.514  0.00  0.00           H  
HETATM   53  H   UNK     0       4.210   2.976   2.578  0.00  0.00           H  
HETATM   54  H   UNK     0       2.757   3.690   3.207  0.00  0.00           H  
HETATM   55  H   UNK     0       3.057   3.691   1.466  0.00  0.00           H  
HETATM   56  H   UNK     0       0.505   3.066   3.591  0.00  0.00           H  
HETATM   57  H   UNK     0       0.714   3.874   2.035  0.00  0.00           H  
HETATM   58  H   UNK     0      -1.674   4.026   2.812  0.00  0.00           H  
HETATM   59  H   UNK     0      -1.837   2.298   2.819  0.00  0.00           H  
HETATM   60  H   UNK     0      -1.595   3.168   1.300  0.00  0.00           H  
ATOM     61  OH2 TIP3    1       0.204  -0.398  10.044  1.00  0.00      CHNW O  
ATOM     62  H1  TIP3    1       0.435   0.491  10.316  1.00  0.00      CHNW H  
ATOM     63  H2  TIP3    1       0.964  -0.928  10.284  1.00  0.00      CHNW H  
ATOM     64  OH2 TIP3    2      -0.616  -2.467  20.480  1.00  0.00      CHNW O  
ATOM     65  H1  TIP3    2      -0.574  -3.224  19.895  1.00  0.00      CHNW H  
ATOM     66  H2  TIP3    2      -1.141  -2.767  21.223  1.00  0.00      CHNW H  
ATOM     67  POT POT     1       0.113  -0.212  13.365  1.00  0.00      CPOT P  
ATOM     68  POT POT     2       0.224  -0.414   7.124  1.00  0.00      CPOT P  
ATOM     69  POT POT     3      -2.723   0.201  23.109  1.00  0.00      CPOT P  
ATOM     70  N   CYS     1      37.640   6.172 -21.382  1.00  0.00      PROA N  
ATOM     71  CA  CYS     1      37.922   4.678 -21.733  1.00  0.00      PROA C  
ATOM     72  C   CYS     1      37.456   3.794 -20.564  1.00  0.00      PROA C  
ATOM     73  O   CYS     1      36.662   4.193 -19.748  1.00  0.00      PROA O  
ATOM     74  CB  CYS     1      39.402   4.606 -22.142  1.00  0.00      PROA C  
ATOM     75  SG  CYS     1      40.686   4.507 -20.849  1.00  0.00      PROA S  
ATOM     76  HA  CYS     1      37.265   4.567 -22.583  1.00  0.00      PROA H  
ATOM     77  HB1 CYS     1      39.632   5.407 -22.877  1.00  0.00      PROA H  
ATOM     78  HB2 CYS     1      39.447   3.711 -22.799  1.00  0.00      PROA H  
ATOM     79  HG1 CYS     1      40.862   5.788 -20.561  1.00  0.00      PROA H  
ATOM     80  HT1 CYS     1      36.701   6.396 -20.994  1.00  0.00      PROA H  
ATOM     81  HT2 CYS     1      37.839   6.678 -22.268  1.00  0.00      PROA H  
ATOM     82  HT3 CYS     1      38.385   6.429 -20.703  1.00  0.00      PROA H  
ATOM     83  N   VAL     2      37.922   2.517 -20.417  1.00  0.00      PROA N  
ATOM     84  CA  VAL     2      37.434   1.576 -19.355  1.00  0.00      PROA C  
ATOM     85  C   VAL     2      37.826   2.053 -17.933  1.00  0.00      PROA C  
ATOM     86  O   VAL     2      37.131   1.792 -16.994  1.00  0.00      PROA O  
ATOM     87  CB  VAL     2      37.976   0.155 -19.458  1.00  0.00      PROA C  
ATOM     88  CG1 VAL     2      37.251  -0.449 -20.690  1.00  0.00      PROA C  
ATOM     89  CG2 VAL     2      39.474  -0.033 -19.574  1.00  0.00      PROA C  
ATOM     90  HN  VAL     2      38.548   2.084 -21.061  1.00  0.00      PROA H  
ATOM     91  HA  VAL     2      36.355   1.588 -19.404  1.00  0.00      PROA H  
ATOM     92  HB  VAL     2      37.611  -0.552 -18.683  1.00  0.00      PROA H  
ATOM     93 HG11 VAL     2      37.525   0.122 -21.603  1.00  0.00      PROA H  
ATOM     94 HG12 VAL     2      36.159  -0.315 -20.535  1.00  0.00      PROA H  
ATOM     95 HG13 VAL     2      37.493  -1.524 -20.828  1.00  0.00      PROA H  
ATOM     96 HG21 VAL     2      39.933   0.255 -18.604  1.00  0.00      PROA H  
ATOM     97 HG22 VAL     2      39.875   0.621 -20.377  1.00  0.00      PROA H  
ATOM     98 HG23 VAL     2      39.712  -1.112 -19.695  1.00  0.00      PROA H  
ATOM     99  N   PHE     3      39.024   2.709 -17.830  1.00  0.00      PROA N  
ATOM    100  CA  PHE     3      39.401   3.229 -16.526  1.00  0.00      PROA C  
ATOM    101  C   PHE     3      38.394   4.233 -15.847  1.00  0.00      PROA C  
ATOM    102  O   PHE     3      38.080   4.080 -14.666  1.00  0.00      PROA O  
ATOM    103  CB  PHE     3      40.873   3.825 -16.548  1.00  0.00      PROA C  
ATOM    104  CG  PHE     3      41.455   4.039 -15.115  1.00  0.00      PROA C  
ATOM    105  CD1 PHE     3      41.825   2.931 -14.334  1.00  0.00      PROA C  
ATOM    106  CD2 PHE     3      41.661   5.290 -14.591  1.00  0.00      PROA C  
ATOM    107  CE1 PHE     3      42.442   3.092 -13.052  1.00  0.00      PROA C  
ATOM    108  CE2 PHE     3      42.105   5.511 -13.264  1.00  0.00      PROA C  
ATOM    109  CZ  PHE     3      42.555   4.418 -12.505  1.00  0.00      PROA C  
ATOM    110  HN  PHE     3      39.565   2.957 -18.630  1.00  0.00      PROA H  
ATOM    111  HA  PHE     3      39.498   2.403 -15.838  1.00  0.00      PROA H  
ATOM    112  HB1 PHE     3      40.891   4.759 -17.149  1.00  0.00      PROA H  
ATOM    113  HB2 PHE     3      41.458   3.039 -17.071  1.00  0.00      PROA H  
ATOM    114  HD1 PHE     3      41.833   1.987 -14.859  1.00  0.00      PROA H  
ATOM    115  HD2 PHE     3      41.380   6.145 -15.187  1.00  0.00      PROA H  
ATOM    116  HE1 PHE     3      42.799   2.221 -12.523  1.00  0.00      PROA H  
ATOM    117  HE2 PHE     3      42.222   6.470 -12.782  1.00  0.00      PROA H  
ATOM    118  HZ  PHE     3      42.936   4.643 -11.519  1.00  0.00      PROA H  
ATOM    119  N   LYS     4      37.870   5.138 -16.642  1.00  0.00      PROA N  
ATOM    120  CA  LYS     4      36.785   5.943 -16.217  1.00  0.00      PROA C  
ATOM    121  C   LYS     4      35.467   5.246 -15.892  1.00  0.00      PROA C  
ATOM    122  O   LYS     4      34.802   5.717 -14.988  1.00  0.00      PROA O  
ATOM    123  CB  LYS     4      36.604   7.183 -17.143  1.00  0.00      PROA C  
ATOM    124  CG  LYS     4      35.283   7.860 -17.287  1.00  0.00      PROA C  
ATOM    125  CD  LYS     4      35.362   9.386 -17.370  1.00  0.00      PROA C  
ATOM    126  CE  LYS     4      36.051  10.129 -16.225  1.00  0.00      PROA C  
ATOM    127  NZ  LYS     4      35.301   9.911 -14.990  1.00  0.00      PROA N1+
ATOM    128  HN  LYS     4      38.109   5.228 -17.605  1.00  0.00      PROA H  
ATOM    129  HA  LYS     4      37.109   6.462 -15.327  1.00  0.00      PROA H  
ATOM    130  HB1 LYS     4      36.742   6.800 -18.176  1.00  0.00      PROA H  
ATOM    131  HB2 LYS     4      37.413   7.926 -16.979  1.00  0.00      PROA H  
ATOM    132  HG1 LYS     4      34.514   7.615 -16.523  1.00  0.00      PROA H  
ATOM    133  HG2 LYS     4      34.746   7.449 -18.169  1.00  0.00      PROA H  
ATOM    134  HD1 LYS     4      34.382   9.854 -17.602  1.00  0.00      PROA H  
ATOM    135  HD2 LYS     4      35.965   9.702 -18.248  1.00  0.00      PROA H  
ATOM    136  HE1 LYS     4      35.905  11.207 -16.450  1.00  0.00      PROA H  
ATOM    137  HE2 LYS     4      37.123   9.859 -16.119  1.00  0.00      PROA H  
ATOM    138  HZ1 LYS     4      34.864   8.967 -15.006  1.00  0.00      PROA H  
ATOM    139  HZ2 LYS     4      34.447  10.504 -14.966  1.00  0.00      PROA H  
ATOM    140  HZ3 LYS     4      35.860   9.945 -14.114  1.00  0.00      PROA H  
ATOM    141  N   THR     5      35.086   4.195 -16.683  1.00  0.00      PROA N  
ATOM    142  CA  THR     5      33.820   3.417 -16.366  1.00  0.00      PROA C  
ATOM    143  C   THR     5      33.859   2.678 -15.002  1.00  0.00      PROA C  
ATOM    144  O   THR     5      32.890   2.743 -14.279  1.00  0.00      PROA O  
ATOM    145  CB  THR     5      33.307   2.591 -17.543  1.00  0.00      PROA C  
ATOM    146  CG2 THR     5      33.101   3.497 -18.814  1.00  0.00      PROA C  
ATOM    147  OG1 THR     5      34.195   1.577 -17.946  1.00  0.00      PROA O  
ATOM    148  HN  THR     5      35.569   4.014 -17.536  1.00  0.00      PROA H  
ATOM    149  HA  THR     5      33.090   4.193 -16.190  1.00  0.00      PROA H  
ATOM    150  HB  THR     5      32.349   2.074 -17.323  1.00  0.00      PROA H  
ATOM    151  HG1 THR     5      34.197   0.958 -17.213  1.00  0.00      PROA H  
ATOM    152 HG21 THR     5      32.869   2.892 -19.717  1.00  0.00      PROA H  
ATOM    153 HG22 THR     5      34.079   4.002 -18.965  1.00  0.00      PROA H  
ATOM    154 HG23 THR     5      32.327   4.233 -18.508  1.00  0.00      PROA H  
ATOM    155  N   THR     6      34.918   1.998 -14.634  1.00  0.00      PROA N  
ATOM    156  CA  THR     6      35.125   1.356 -13.323  1.00  0.00      PROA C  
ATOM    157  C   THR     6      35.158   2.441 -12.267  1.00  0.00      PROA C  
ATOM    158  O   THR     6      34.537   2.283 -11.238  1.00  0.00      PROA O  
ATOM    159  CB  THR     6      36.398   0.527 -13.216  1.00  0.00      PROA C  
ATOM    160  CG2 THR     6      36.449  -0.241 -11.860  1.00  0.00      PROA C  
ATOM    161  OG1 THR     6      36.336  -0.406 -14.224  1.00  0.00      PROA O  
ATOM    162  HN  THR     6      35.652   1.968 -15.308  1.00  0.00      PROA H  
ATOM    163  HA  THR     6      34.245   0.824 -12.992  1.00  0.00      PROA H  
ATOM    164  HB  THR     6      37.315   1.133 -13.379  1.00  0.00      PROA H  
ATOM    165  HG1 THR     6      36.799  -1.208 -13.972  1.00  0.00      PROA H  
ATOM    166 HG21 THR     6      35.491  -0.775 -11.684  1.00  0.00      PROA H  
ATOM    167 HG22 THR     6      36.582   0.520 -11.061  1.00  0.00      PROA H  
ATOM    168 HG23 THR     6      37.318  -0.929 -11.791  1.00  0.00      PROA H  
ATOM    169  N   TRP     7      35.833   3.581 -12.537  1.00  0.00      PROA N  
ATOM    170  CA  TRP     7      36.122   4.530 -11.497  1.00  0.00      PROA C  
ATOM    171  C   TRP     7      34.902   5.421 -11.163  1.00  0.00      PROA C  
ATOM    172  O   TRP     7      34.721   5.797 -10.014  1.00  0.00      PROA O  
ATOM    173  CB  TRP     7      37.324   5.367 -11.947  1.00  0.00      PROA C  
ATOM    174  CG  TRP     7      37.953   6.143 -10.827  1.00  0.00      PROA C  
ATOM    175  CD1 TRP     7      38.791   5.578  -9.919  1.00  0.00      PROA C  
ATOM    176  CD2 TRP     7      37.912   7.580 -10.552  1.00  0.00      PROA C  
ATOM    177  CE2 TRP     7      38.712   7.797  -9.421  1.00  0.00      PROA C  
ATOM    178  CE3 TRP     7      37.367   8.606 -11.219  1.00  0.00      PROA C  
ATOM    179  NE1 TRP     7      39.331   6.583  -9.167  1.00  0.00      PROA N  
ATOM    180  CZ2 TRP     7      38.936   9.051  -8.966  1.00  0.00      PROA C  
ATOM    181  CZ3 TRP     7      37.453   9.925 -10.703  1.00  0.00      PROA C  
ATOM    182  CH2 TRP     7      38.241  10.130  -9.533  1.00  0.00      PROA C  
ATOM    183  HN  TRP     7      36.392   3.641 -13.361  1.00  0.00      PROA H  
ATOM    184  HA  TRP     7      36.404   3.991 -10.605  1.00  0.00      PROA H  
ATOM    185  HB1 TRP     7      36.946   6.086 -12.705  1.00  0.00      PROA H  
ATOM    186  HB2 TRP     7      38.112   4.749 -12.427  1.00  0.00      PROA H  
ATOM    187  HD1 TRP     7      39.188   4.598 -10.138  1.00  0.00      PROA H  
ATOM    188  HE1 TRP     7      40.104   6.400  -8.600  1.00  0.00      PROA H  
ATOM    189  HE3 TRP     7      36.704   8.355 -12.035  1.00  0.00      PROA H  
ATOM    190  HZ2 TRP     7      39.521   9.326  -8.100  1.00  0.00      PROA H  
ATOM    191  HZ3 TRP     7      36.942  10.778 -11.125  1.00  0.00      PROA H  
ATOM    192  HH2 TRP     7      38.434  11.119  -9.145  1.00  0.00      PROA H  
ATOM    193  N   ASP     8      33.941   5.704 -12.089  1.00  0.00      PROA N  
ATOM    194  CA  ASP     8      32.730   6.396 -11.784  1.00  0.00      PROA C  
ATOM    195  C   ASP     8      31.830   5.440 -10.971  1.00  0.00      PROA C  
ATOM    196  O   ASP     8      30.989   5.906 -10.167  1.00  0.00      PROA O  
ATOM    197  CB  ASP     8      32.050   6.945 -13.056  1.00  0.00      PROA C  
ATOM    198  CG  ASP     8      32.946   8.059 -13.626  1.00  0.00      PROA C  
ATOM    199  OD1 ASP     8      33.650   8.746 -12.847  1.00  0.00      PROA O  
ATOM    200  OD2 ASP     8      32.835   8.404 -14.794  1.00  0.00      PROA O1-
ATOM    201  HN  ASP     8      34.052   5.495 -13.057  1.00  0.00      PROA H  
ATOM    202  HA  ASP     8      32.995   7.173 -11.082  1.00  0.00      PROA H  
ATOM    203  HB1 ASP     8      31.089   7.414 -12.755  1.00  0.00      PROA H  
ATOM    204  HB2 ASP     8      31.908   6.119 -13.785  1.00  0.00      PROA H  
ATOM    205  N   TRP     9      32.007   4.097 -11.064  1.00  0.00      PROA N  
ATOM    206  CA  TRP     9      31.511   3.215 -10.053  1.00  0.00      PROA C  
ATOM    207  C   TRP     9      32.136   3.273  -8.698  1.00  0.00      PROA C  
ATOM    208  O   TRP     9      31.537   3.171  -7.653  1.00  0.00      PROA O  
ATOM    209  CB  TRP     9      31.395   1.720 -10.504  1.00  0.00      PROA C  
ATOM    210  CG  TRP     9      30.506   1.382 -11.647  1.00  0.00      PROA C  
ATOM    211  CD1 TRP     9      30.868   1.037 -12.917  1.00  0.00      PROA C  
ATOM    212  CD2 TRP     9      29.078   1.239 -11.479  1.00  0.00      PROA C  
ATOM    213  CE2 TRP     9      28.585   0.801 -12.775  1.00  0.00      PROA C  
ATOM    214  CE3 TRP     9      28.215   1.462 -10.426  1.00  0.00      PROA C  
ATOM    215  NE1 TRP     9      29.685   0.857 -13.663  1.00  0.00      PROA N  
ATOM    216  CZ2 TRP     9      27.236   0.801 -13.088  1.00  0.00      PROA C  
ATOM    217  CZ3 TRP     9      26.857   1.205 -10.665  1.00  0.00      PROA C  
ATOM    218  CH2 TRP     9      26.390   0.996 -11.983  1.00  0.00      PROA C  
ATOM    219  HN  TRP     9      32.565   3.572 -11.701  1.00  0.00      PROA H  
ATOM    220  HA  TRP     9      30.468   3.425  -9.867  1.00  0.00      PROA H  
ATOM    221  HB1 TRP     9      31.106   1.100  -9.628  1.00  0.00      PROA H  
ATOM    222  HB2 TRP     9      32.415   1.365 -10.763  1.00  0.00      PROA H  
ATOM    223  HD1 TRP     9      31.823   1.080 -13.420  1.00  0.00      PROA H  
ATOM    224  HE1 TRP     9      29.562   0.707 -14.619  1.00  0.00      PROA H  
ATOM    225  HE3 TRP     9      28.565   1.857  -9.484  1.00  0.00      PROA H  
ATOM    226  HZ2 TRP     9      26.849   0.829 -14.095  1.00  0.00      PROA H  
ATOM    227  HZ3 TRP     9      26.095   1.318  -9.909  1.00  0.00      PROA H  
ATOM    228  HH2 TRP     9      25.323   0.860 -12.085  1.00  0.00      PROA H  
ATOM    229  N   ILE    10      33.501   3.412  -8.736  1.00  0.00      PROA N  
ATOM    230  CA  ILE    10      34.298   3.714  -7.557  1.00  0.00      PROA C  
ATOM    231  C   ILE    10      33.803   4.975  -6.878  1.00  0.00      PROA C  
ATOM    232  O   ILE    10      33.698   4.936  -5.676  1.00  0.00      PROA O  
ATOM    233  CB  ILE    10      35.767   3.706  -7.939  1.00  0.00      PROA C  
ATOM    234  CG1 ILE    10      36.309   2.291  -8.336  1.00  0.00      PROA C  
ATOM    235  CG2 ILE    10      36.564   4.121  -6.620  1.00  0.00      PROA C  
ATOM    236  CD  ILE    10      37.723   2.148  -8.683  1.00  0.00      PROA C  
ATOM    237  HN  ILE    10      34.049   3.317  -9.563  1.00  0.00      PROA H  
ATOM    238  HA  ILE    10      34.023   2.939  -6.857  1.00  0.00      PROA H  
ATOM    239  HB  ILE    10      36.048   4.478  -8.686  1.00  0.00      PROA H  
ATOM    240 HG11 ILE    10      35.681   1.734  -9.065  1.00  0.00      PROA H  
ATOM    241 HG12 ILE    10      36.215   1.673  -7.417  1.00  0.00      PROA H  
ATOM    242 HG21 ILE    10      36.258   3.433  -5.803  1.00  0.00      PROA H  
ATOM    243 HG22 ILE    10      36.430   5.179  -6.307  1.00  0.00      PROA H  
ATOM    244 HG23 ILE    10      37.667   4.104  -6.758  1.00  0.00      PROA H  
ATOM    245  HD1 ILE    10      38.074   2.450  -9.694  1.00  0.00      PROA H  
ATOM    246  HD2 ILE    10      37.912   1.057  -8.768  1.00  0.00      PROA H  
ATOM    247  HD3 ILE    10      38.511   2.555  -8.014  1.00  0.00      PROA H  
ATOM    248  N   ILE    11      33.452   5.997  -7.642  1.00  0.00      PROA N  
ATOM    249  CA  ILE    11      32.888   7.277  -7.017  1.00  0.00      PROA C  
ATOM    250  C   ILE    11      31.574   7.015  -6.397  1.00  0.00      PROA C  
ATOM    251  O   ILE    11      31.382   7.548  -5.309  1.00  0.00      PROA O  
ATOM    252  CB  ILE    11      32.651   8.411  -8.106  1.00  0.00      PROA C  
ATOM    253  CG1 ILE    11      34.046   8.824  -8.642  1.00  0.00      PROA C  
ATOM    254  CG2 ILE    11      32.081   9.711  -7.463  1.00  0.00      PROA C  
ATOM    255  CD  ILE    11      34.092   9.881  -9.728  1.00  0.00      PROA C  
ATOM    256  HN  ILE    11      33.648   5.953  -8.618  1.00  0.00      PROA H  
ATOM    257  HA  ILE    11      33.586   7.623  -6.269  1.00  0.00      PROA H  
ATOM    258  HB  ILE    11      31.981   8.100  -8.936  1.00  0.00      PROA H  
ATOM    259 HG11 ILE    11      34.566   7.916  -9.014  1.00  0.00      PROA H  
ATOM    260 HG12 ILE    11      34.664   9.105  -7.763  1.00  0.00      PROA H  
ATOM    261 HG21 ILE    11      32.758  10.191  -6.725  1.00  0.00      PROA H  
ATOM    262 HG22 ILE    11      31.192   9.486  -6.835  1.00  0.00      PROA H  
ATOM    263 HG23 ILE    11      31.764  10.436  -8.243  1.00  0.00      PROA H  
ATOM    264  HD1 ILE    11      33.706  10.851  -9.347  1.00  0.00      PROA H  
ATOM    265  HD2 ILE    11      33.449   9.439 -10.518  1.00  0.00      PROA H  
ATOM    266  HD3 ILE    11      35.101   9.950 -10.188  1.00  0.00      PROA H  
ATOM    267  N   LEU    12      30.702   6.085  -6.958  1.00  0.00      PROA N  
ATOM    268  CA  LEU    12      29.436   5.679  -6.401  1.00  0.00      PROA C  
ATOM    269  C   LEU    12      29.545   5.047  -5.000  1.00  0.00      PROA C  
ATOM    270  O   LEU    12      28.807   5.506  -4.092  1.00  0.00      PROA O  
ATOM    271  CB  LEU    12      28.670   4.844  -7.387  1.00  0.00      PROA C  
ATOM    272  CG  LEU    12      27.215   4.583  -6.953  1.00  0.00      PROA C  
ATOM    273  CD1 LEU    12      26.431   5.930  -6.999  1.00  0.00      PROA C  
ATOM    274  CD2 LEU    12      26.557   3.499  -7.817  1.00  0.00      PROA C  
ATOM    275  HN  LEU    12      30.930   5.562  -7.776  1.00  0.00      PROA H  
ATOM    276  HA  LEU    12      28.870   6.565  -6.151  1.00  0.00      PROA H  
ATOM    277  HB1 LEU    12      29.245   3.895  -7.448  1.00  0.00      PROA H  
ATOM    278  HB2 LEU    12      28.831   5.305  -8.385  1.00  0.00      PROA H  
ATOM    279  HG  LEU    12      27.199   4.207  -5.908  1.00  0.00      PROA H  
ATOM    280 HD11 LEU    12      26.437   6.434  -7.989  1.00  0.00      PROA H  
ATOM    281 HD12 LEU    12      26.750   6.639  -6.206  1.00  0.00      PROA H  
ATOM    282 HD13 LEU    12      25.402   5.579  -6.767  1.00  0.00      PROA H  
ATOM    283 HD21 LEU    12      27.219   2.606  -7.828  1.00  0.00      PROA H  
ATOM    284 HD22 LEU    12      26.388   3.845  -8.859  1.00  0.00      PROA H  
ATOM    285 HD23 LEU    12      25.561   3.169  -7.452  1.00  0.00      PROA H  
ATOM    286  N   ILE    13      30.404   4.109  -4.760  1.00  0.00      PROA N  
ATOM    287  CA  ILE    13      30.674   3.497  -3.499  1.00  0.00      PROA C  
ATOM    288  C   ILE    13      31.175   4.439  -2.396  1.00  0.00      PROA C  
ATOM    289  O   ILE    13      30.900   4.190  -1.219  1.00  0.00      PROA O  
ATOM    290  CB  ILE    13      31.492   2.209  -3.569  1.00  0.00      PROA C  
ATOM    291  CG1 ILE    13      31.575   1.343  -2.292  1.00  0.00      PROA C  
ATOM    292  CG2 ILE    13      32.879   2.418  -4.253  1.00  0.00      PROA C  
ATOM    293  CD  ILE    13      31.941  -0.142  -2.337  1.00  0.00      PROA C  
ATOM    294  HN  ILE    13      30.957   3.612  -5.424  1.00  0.00      PROA H  
ATOM    295  HA  ILE    13      29.700   3.204  -3.135  1.00  0.00      PROA H  
ATOM    296  HB  ILE    13      30.999   1.557  -4.321  1.00  0.00      PROA H  
ATOM    297 HG11 ILE    13      30.588   1.402  -1.786  1.00  0.00      PROA H  
ATOM    298 HG12 ILE    13      32.293   1.718  -1.531  1.00  0.00      PROA H  
ATOM    299 HG21 ILE    13      33.616   3.068  -3.734  1.00  0.00      PROA H  
ATOM    300 HG22 ILE    13      32.651   2.838  -5.256  1.00  0.00      PROA H  
ATOM    301 HG23 ILE    13      33.321   1.418  -4.453  1.00  0.00      PROA H  
ATOM    302  HD1 ILE    13      32.999  -0.215  -2.666  1.00  0.00      PROA H  
ATOM    303  HD2 ILE    13      31.321  -0.756  -3.026  1.00  0.00      PROA H  
ATOM    304  HD3 ILE    13      31.813  -0.626  -1.345  1.00  0.00      PROA H  
ATOM    305  N   LEU    14      31.975   5.473  -2.673  1.00  0.00      PROA N  
ATOM    306  CA  LEU    14      32.438   6.421  -1.681  1.00  0.00      PROA C  
ATOM    307  C   LEU    14      31.466   7.534  -1.420  1.00  0.00      PROA C  
ATOM    308  O   LEU    14      31.434   8.140  -0.341  1.00  0.00      PROA O  
ATOM    309  CB  LEU    14      33.904   6.945  -1.833  1.00  0.00      PROA C  
ATOM    310  CG  LEU    14      34.250   7.483  -3.285  1.00  0.00      PROA C  
ATOM    311  CD1 LEU    14      33.957   8.994  -3.358  1.00  0.00      PROA C  
ATOM    312  CD2 LEU    14      35.614   6.997  -3.590  1.00  0.00      PROA C  
ATOM    313  HN  LEU    14      32.362   5.489  -3.592  1.00  0.00      PROA H  
ATOM    314  HA  LEU    14      32.468   5.840  -0.770  1.00  0.00      PROA H  
ATOM    315  HB1 LEU    14      34.521   6.027  -1.732  1.00  0.00      PROA H  
ATOM    316  HB2 LEU    14      34.256   7.639  -1.040  1.00  0.00      PROA H  
ATOM    317  HG  LEU    14      33.555   7.052  -4.037  1.00  0.00      PROA H  
ATOM    318 HD11 LEU    14      34.643   9.650  -2.781  1.00  0.00      PROA H  
ATOM    319 HD12 LEU    14      32.942   9.282  -3.009  1.00  0.00      PROA H  
ATOM    320 HD13 LEU    14      34.067   9.205  -4.444  1.00  0.00      PROA H  
ATOM    321 HD21 LEU    14      35.723   5.893  -3.531  1.00  0.00      PROA H  
ATOM    322 HD22 LEU    14      36.351   7.607  -3.026  1.00  0.00      PROA H  
ATOM    323 HD23 LEU    14      35.613   7.220  -4.678  1.00  0.00      PROA H  
ATOM    324  N   THR    15      30.675   7.987  -2.450  1.00  0.00      PROA N  
ATOM    325  CA  THR    15      29.662   8.993  -2.142  1.00  0.00      PROA C  
ATOM    326  C   THR    15      28.538   8.416  -1.316  1.00  0.00      PROA C  
ATOM    327  O   THR    15      28.065   9.103  -0.422  1.00  0.00      PROA O  
ATOM    328  CB  THR    15      29.226   9.975  -3.334  1.00  0.00      PROA C  
ATOM    329  CG2 THR    15      28.056   9.413  -4.170  1.00  0.00      PROA C  
ATOM    330  OG1 THR    15      28.723  11.213  -2.783  1.00  0.00      PROA O  
ATOM    331  HN  THR    15      30.762   7.542  -3.338  1.00  0.00      PROA H  
ATOM    332  HA  THR    15      30.188   9.660  -1.475  1.00  0.00      PROA H  
ATOM    333  HB  THR    15      30.108  10.185  -3.975  1.00  0.00      PROA H  
ATOM    334  HG1 THR    15      28.631  11.680  -3.616  1.00  0.00      PROA H  
ATOM    335 HG21 THR    15      28.277   8.425  -4.626  1.00  0.00      PROA H  
ATOM    336 HG22 THR    15      28.018  10.122  -5.024  1.00  0.00      PROA H  
ATOM    337 HG23 THR    15      27.148   9.524  -3.539  1.00  0.00      PROA H  
ATOM    338  N   PHE    16      28.092   7.109  -1.523  1.00  0.00      PROA N  
ATOM    339  CA  PHE    16      27.358   6.276  -0.586  1.00  0.00      PROA C  
ATOM    340  C   PHE    16      27.909   6.422   0.875  1.00  0.00      PROA C  
ATOM    341  O   PHE    16      27.166   6.854   1.766  1.00  0.00      PROA O  
ATOM    342  CB  PHE    16      27.379   4.770  -1.005  1.00  0.00      PROA C  
ATOM    343  CG  PHE    16      26.514   3.980  -0.097  1.00  0.00      PROA C  
ATOM    344  CD1 PHE    16      27.040   3.316   1.043  1.00  0.00      PROA C  
ATOM    345  CD2 PHE    16      25.139   3.988  -0.273  1.00  0.00      PROA C  
ATOM    346  CE1 PHE    16      26.177   2.652   1.861  1.00  0.00      PROA C  
ATOM    347  CE2 PHE    16      24.276   3.194   0.525  1.00  0.00      PROA C  
ATOM    348  CZ  PHE    16      24.815   2.532   1.597  1.00  0.00      PROA C  
ATOM    349  HN  PHE    16      28.468   6.546  -2.255  1.00  0.00      PROA H  
ATOM    350  HA  PHE    16      26.342   6.638  -0.650  1.00  0.00      PROA H  
ATOM    351  HB1 PHE    16      28.413   4.371  -1.083  1.00  0.00      PROA H  
ATOM    352  HB2 PHE    16      27.037   4.774  -2.062  1.00  0.00      PROA H  
ATOM    353  HD1 PHE    16      28.108   3.294   1.206  1.00  0.00      PROA H  
ATOM    354  HD2 PHE    16      24.691   4.555  -1.075  1.00  0.00      PROA H  
ATOM    355  HE1 PHE    16      26.407   2.049   2.728  1.00  0.00      PROA H  
ATOM    356  HE2 PHE    16      23.217   3.099   0.335  1.00  0.00      PROA H  
ATOM    357  HZ  PHE    16      24.282   1.913   2.304  1.00  0.00      PROA H  
ATOM    358  N   TYR    17      29.266   6.197   1.065  1.00  0.00      PROA N  
ATOM    359  CA  TYR    17      30.014   6.426   2.296  1.00  0.00      PROA C  
ATOM    360  C   TYR    17      29.806   7.845   2.918  1.00  0.00      PROA C  
ATOM    361  O   TYR    17      29.697   8.053   4.076  1.00  0.00      PROA O  
ATOM    362  CB  TYR    17      31.543   5.946   2.211  1.00  0.00      PROA C  
ATOM    363  CG  TYR    17      32.490   6.441   3.257  1.00  0.00      PROA C  
ATOM    364  CD1 TYR    17      32.812   5.515   4.216  1.00  0.00      PROA C  
ATOM    365  CD2 TYR    17      33.073   7.726   3.314  1.00  0.00      PROA C  
ATOM    366  CE1 TYR    17      33.791   5.767   5.184  1.00  0.00      PROA C  
ATOM    367  CE2 TYR    17      34.036   8.031   4.332  1.00  0.00      PROA C  
ATOM    368  CZ  TYR    17      34.315   7.036   5.303  1.00  0.00      PROA C  
ATOM    369  OH  TYR    17      35.276   7.366   6.270  1.00  0.00      PROA O  
ATOM    370  HN  TYR    17      29.857   5.945   0.302  1.00  0.00      PROA H  
ATOM    371  HA  TYR    17      29.564   5.761   3.019  1.00  0.00      PROA H  
ATOM    372  HB1 TYR    17      31.974   6.199   1.220  1.00  0.00      PROA H  
ATOM    373  HB2 TYR    17      31.625   4.843   2.110  1.00  0.00      PROA H  
ATOM    374  HD1 TYR    17      32.428   4.507   4.178  1.00  0.00      PROA H  
ATOM    375  HD2 TYR    17      32.820   8.483   2.588  1.00  0.00      PROA H  
ATOM    376  HE1 TYR    17      34.129   5.029   5.897  1.00  0.00      PROA H  
ATOM    377  HE2 TYR    17      34.576   8.966   4.352  1.00  0.00      PROA H  
ATOM    378  HH  TYR    17      35.641   8.201   5.971  1.00  0.00      PROA H  
ATOM    379  N   THR    18      29.838   8.847   2.061  1.00  0.00      PROA N  
ATOM    380  CA  THR    18      29.639  10.257   2.397  1.00  0.00      PROA C  
ATOM    381  C   THR    18      28.238  10.503   2.919  1.00  0.00      PROA C  
ATOM    382  O   THR    18      27.977  11.092   3.958  1.00  0.00      PROA O  
ATOM    383  CB  THR    18      30.059  11.240   1.283  1.00  0.00      PROA C  
ATOM    384  CG2 THR    18      29.968  12.669   1.763  1.00  0.00      PROA C  
ATOM    385  OG1 THR    18      31.380  10.982   0.789  1.00  0.00      PROA O  
ATOM    386  HN  THR    18      29.992   8.626   1.101  1.00  0.00      PROA H  
ATOM    387  HA  THR    18      30.365  10.470   3.168  1.00  0.00      PROA H  
ATOM    388  HB  THR    18      29.431  11.108   0.375  1.00  0.00      PROA H  
ATOM    389  HG1 THR    18      31.508  10.031   0.805  1.00  0.00      PROA H  
ATOM    390 HG21 THR    18      30.938  13.123   2.058  1.00  0.00      PROA H  
ATOM    391 HG22 THR    18      29.167  12.895   2.498  1.00  0.00      PROA H  
ATOM    392 HG23 THR    18      29.650  13.280   0.892  1.00  0.00      PROA H  
ATOM    393  N   ALA    19      27.259  10.009   2.306  1.00  0.00      PROA N  
ATOM    394  CA  ALA    19      25.865  10.123   2.670  1.00  0.00      PROA C  
ATOM    395  C   ALA    19      25.466   9.505   4.052  1.00  0.00      PROA C  
ATOM    396  O   ALA    19      24.584   9.992   4.752  1.00  0.00      PROA O  
ATOM    397  CB  ALA    19      25.058   9.450   1.582  1.00  0.00      PROA C  
ATOM    398  HN  ALA    19      27.312   9.456   1.478  1.00  0.00      PROA H  
ATOM    399  HA  ALA    19      25.710  11.191   2.699  1.00  0.00      PROA H  
ATOM    400  HB1 ALA    19      25.528   8.494   1.269  1.00  0.00      PROA H  
ATOM    401  HB2 ALA    19      25.050  10.076   0.664  1.00  0.00      PROA H  
ATOM    402  HB3 ALA    19      24.024   9.209   1.908  1.00  0.00      PROA H  
ATOM    403  N   ILE    20      26.215   8.430   4.422  1.00  0.00      PROA N  
ATOM    404  CA  ILE    20      25.852   7.641   5.621  1.00  0.00      PROA C  
ATOM    405  C   ILE    20      26.823   7.882   6.748  1.00  0.00      PROA C  
ATOM    406  O   ILE    20      26.490   7.702   7.915  1.00  0.00      PROA O  
ATOM    407  CB  ILE    20      25.779   6.109   5.331  1.00  0.00      PROA C  
ATOM    408  CG1 ILE    20      27.083   5.379   4.990  1.00  0.00      PROA C  
ATOM    409  CG2 ILE    20      24.825   5.895   4.192  1.00  0.00      PROA C  
ATOM    410  CD  ILE    20      27.583   4.527   6.177  1.00  0.00      PROA C  
ATOM    411  HN  ILE    20      26.794   7.951   3.767  1.00  0.00      PROA H  
ATOM    412  HA  ILE    20      24.879   8.021   5.896  1.00  0.00      PROA H  
ATOM    413  HB  ILE    20      25.310   5.595   6.197  1.00  0.00      PROA H  
ATOM    414 HG11 ILE    20      27.929   6.031   4.687  1.00  0.00      PROA H  
ATOM    415 HG12 ILE    20      26.900   4.654   4.167  1.00  0.00      PROA H  
ATOM    416 HG21 ILE    20      25.259   6.424   3.316  1.00  0.00      PROA H  
ATOM    417 HG22 ILE    20      23.783   6.229   4.384  1.00  0.00      PROA H  
ATOM    418 HG23 ILE    20      24.599   4.834   3.949  1.00  0.00      PROA H  
ATOM    419  HD1 ILE    20      26.793   3.933   6.685  1.00  0.00      PROA H  
ATOM    420  HD2 ILE    20      27.966   5.229   6.948  1.00  0.00      PROA H  
ATOM    421  HD3 ILE    20      28.457   3.880   5.955  1.00  0.00      PROA H  
ATOM    422  N   LEU    21      28.103   8.301   6.462  1.00  0.00      PROA N  
ATOM    423  CA  LEU    21      28.970   8.568   7.561  1.00  0.00      PROA C  
ATOM    424  C   LEU    21      28.669  10.025   8.016  1.00  0.00      PROA C  
ATOM    425  O   LEU    21      28.480  10.330   9.172  1.00  0.00      PROA O  
ATOM    426  CB  LEU    21      30.362   8.288   7.180  1.00  0.00      PROA C  
ATOM    427  CG  LEU    21      31.350   8.451   8.369  1.00  0.00      PROA C  
ATOM    428  CD1 LEU    21      31.066   7.327   9.357  1.00  0.00      PROA C  
ATOM    429  CD2 LEU    21      32.811   8.436   7.985  1.00  0.00      PROA C  
ATOM    430  HN  LEU    21      28.416   8.345   5.516  1.00  0.00      PROA H  
ATOM    431  HA  LEU    21      28.695   7.931   8.388  1.00  0.00      PROA H  
ATOM    432  HB1 LEU    21      30.576   9.046   6.396  1.00  0.00      PROA H  
ATOM    433  HB2 LEU    21      30.489   7.241   6.831  1.00  0.00      PROA H  
ATOM    434  HG  LEU    21      31.156   9.378   8.950  1.00  0.00      PROA H  
ATOM    435 HD11 LEU    21      31.218   6.387   8.784  1.00  0.00      PROA H  
ATOM    436 HD12 LEU    21      30.049   7.366   9.802  1.00  0.00      PROA H  
ATOM    437 HD13 LEU    21      31.805   7.255  10.184  1.00  0.00      PROA H  
ATOM    438 HD21 LEU    21      33.005   9.249   7.253  1.00  0.00      PROA H  
ATOM    439 HD22 LEU    21      33.068   7.468   7.504  1.00  0.00      PROA H  
ATOM    440 HD23 LEU    21      33.373   8.512   8.940  1.00  0.00      PROA H  
ATOM    441  N   VAL    22      28.560  11.001   7.101  1.00  0.00      PROA N  
ATOM    442  CA  VAL    22      28.472  12.407   7.543  1.00  0.00      PROA C  
ATOM    443  C   VAL    22      27.342  12.860   8.428  1.00  0.00      PROA C  
ATOM    444  O   VAL    22      27.653  13.531   9.393  1.00  0.00      PROA O  
ATOM    445  CB  VAL    22      28.630  13.337   6.358  1.00  0.00      PROA C  
ATOM    446  CG1 VAL    22      28.560  14.863   6.773  1.00  0.00      PROA C  
ATOM    447  CG2 VAL    22      30.007  13.054   5.727  1.00  0.00      PROA C  
ATOM    448  HN  VAL    22      28.529  10.718   6.145  1.00  0.00      PROA H  
ATOM    449  HA  VAL    22      29.384  12.612   8.084  1.00  0.00      PROA H  
ATOM    450  HB  VAL    22      27.814  13.194   5.618  1.00  0.00      PROA H  
ATOM    451 HG11 VAL    22      29.319  14.976   7.576  1.00  0.00      PROA H  
ATOM    452 HG12 VAL    22      27.572  15.215   7.139  1.00  0.00      PROA H  
ATOM    453 HG13 VAL    22      28.843  15.486   5.897  1.00  0.00      PROA H  
ATOM    454 HG21 VAL    22      30.058  11.977   5.459  1.00  0.00      PROA H  
ATOM    455 HG22 VAL    22      30.812  13.138   6.489  1.00  0.00      PROA H  
ATOM    456 HG23 VAL    22      30.239  13.728   4.876  1.00  0.00      PROA H  
ATOM    457  N   PRO    23      26.073  12.430   8.215  1.00  0.00      PROA N  
ATOM    458  CA  PRO    23      24.996  12.672   9.191  1.00  0.00      PROA C  
ATOM    459  C   PRO    23      25.288  12.031  10.531  1.00  0.00      PROA C  
ATOM    460  O   PRO    23      25.002  12.747  11.495  1.00  0.00      PROA O  
ATOM    461  CB  PRO    23      23.718  12.212   8.519  1.00  0.00      PROA C  
ATOM    462  CG  PRO    23      24.047  12.498   7.053  1.00  0.00      PROA C  
ATOM    463  CD  PRO    23      25.506  12.054   6.910  1.00  0.00      PROA C  
ATOM    464  HA  PRO    23      25.020  13.730   9.403  1.00  0.00      PROA H  
ATOM    465  HB1 PRO    23      22.905  12.885   8.864  1.00  0.00      PROA H  
ATOM    466  HB2 PRO    23      23.397  11.158   8.665  1.00  0.00      PROA H  
ATOM    467  HG1 PRO    23      23.415  11.958   6.316  1.00  0.00      PROA H  
ATOM    468  HG2 PRO    23      23.937  13.596   6.925  1.00  0.00      PROA H  
ATOM    469  HD1 PRO    23      25.692  10.968   6.771  1.00  0.00      PROA H  
ATOM    470  HD2 PRO    23      25.939  12.582   6.033  1.00  0.00      PROA H  
ATOM    471  N   TYR    24      25.752  10.777  10.625  1.00  0.00      PROA N  
ATOM    472  CA  TYR    24      26.003  10.084  11.822  1.00  0.00      PROA C  
ATOM    473  C   TYR    24      27.096  10.813  12.591  1.00  0.00      PROA C  
ATOM    474  O   TYR    24      27.105  10.939  13.774  1.00  0.00      PROA O  
ATOM    475  CB  TYR    24      26.375   8.568  11.485  1.00  0.00      PROA C  
ATOM    476  CG  TYR    24      26.924   7.805  12.646  1.00  0.00      PROA C  
ATOM    477  CD1 TYR    24      26.001   7.232  13.580  1.00  0.00      PROA C  
ATOM    478  CD2 TYR    24      28.306   7.549  12.776  1.00  0.00      PROA C  
ATOM    479  CE1 TYR    24      26.420   6.364  14.620  1.00  0.00      PROA C  
ATOM    480  CE2 TYR    24      28.742   6.675  13.817  1.00  0.00      PROA C  
ATOM    481  CZ  TYR    24      27.812   6.208  14.707  1.00  0.00      PROA C  
ATOM    482  OH  TYR    24      28.491   5.602  15.789  1.00  0.00      PROA O  
ATOM    483  HN  TYR    24      25.905  10.206   9.823  1.00  0.00      PROA H  
ATOM    484  HA  TYR    24      25.108  10.072  12.426  1.00  0.00      PROA H  
ATOM    485  HB1 TYR    24      27.097   8.685  10.649  1.00  0.00      PROA H  
ATOM    486  HB2 TYR    24      25.513   8.003  11.070  1.00  0.00      PROA H  
ATOM    487  HD1 TYR    24      24.940   7.415  13.485  1.00  0.00      PROA H  
ATOM    488  HD2 TYR    24      29.012   8.168  12.242  1.00  0.00      PROA H  
ATOM    489  HE1 TYR    24      25.741   5.934  15.342  1.00  0.00      PROA H  
ATOM    490  HE2 TYR    24      29.820   6.708  13.863  1.00  0.00      PROA H  
ATOM    491  HH  TYR    24      29.171   4.987  15.506  1.00  0.00      PROA H  
ATOM    492  N   ASN    25      28.023  11.343  11.904  1.00  0.00      PROA N  
ATOM    493  CA  ASN    25      29.142  12.184  12.416  1.00  0.00      PROA C  
ATOM    494  C   ASN    25      28.780  13.507  13.197  1.00  0.00      PROA C  
ATOM    495  O   ASN    25      29.329  13.818  14.289  1.00  0.00      PROA O  
ATOM    496  CB  ASN    25      30.168  12.424  11.322  1.00  0.00      PROA C  
ATOM    497  CG  ASN    25      30.977  11.145  11.058  1.00  0.00      PROA C  
ATOM    498  ND2 ASN    25      32.304  11.302  10.849  1.00  0.00      PROA N  
ATOM    499  OD1 ASN    25      30.513  10.017  11.209  1.00  0.00      PROA O  
ATOM    500  HN  ASN    25      28.257  11.065  10.976  1.00  0.00      PROA H  
ATOM    501  HA  ASN    25      29.696  11.522  13.065  1.00  0.00      PROA H  
ATOM    502  HB1 ASN    25      30.860  13.281  11.469  1.00  0.00      PROA H  
ATOM    503  HB2 ASN    25      29.556  12.729  10.447  1.00  0.00      PROA H  
ATOM    504 HD21 ASN    25      32.846  10.515  10.555  1.00  0.00      PROA H  
ATOM    505 HD22 ASN    25      32.724  12.152  11.166  1.00  0.00      PROA H  
ATOM    506  N   VAL    26      27.923  14.360  12.575  1.00  0.00      PROA N  
ATOM    507  CA  VAL    26      27.331  15.475  13.190  1.00  0.00      PROA C  
ATOM    508  C   VAL    26      26.319  15.042  14.293  1.00  0.00      PROA C  
ATOM    509  O   VAL    26      26.425  15.514  15.420  1.00  0.00      PROA O  
ATOM    510  CB  VAL    26      26.823  16.581  12.237  1.00  0.00      PROA C  
ATOM    511  CG1 VAL    26      25.897  16.040  11.238  1.00  0.00      PROA C  
ATOM    512  CG2 VAL    26      26.031  17.728  12.962  1.00  0.00      PROA C  
ATOM    513  HN  VAL    26      27.720  14.139  11.624  1.00  0.00      PROA H  
ATOM    514  HA  VAL    26      28.120  15.872  13.811  1.00  0.00      PROA H  
ATOM    515  HB  VAL    26      27.722  16.931  11.687  1.00  0.00      PROA H  
ATOM    516 HG11 VAL    26      25.105  15.346  11.590  1.00  0.00      PROA H  
ATOM    517 HG12 VAL    26      26.413  15.500  10.415  1.00  0.00      PROA H  
ATOM    518 HG13 VAL    26      25.413  16.930  10.781  1.00  0.00      PROA H  
ATOM    519 HG21 VAL    26      25.771  18.576  12.293  1.00  0.00      PROA H  
ATOM    520 HG22 VAL    26      26.652  18.110  13.800  1.00  0.00      PROA H  
ATOM    521 HG23 VAL    26      25.034  17.374  13.301  1.00  0.00      PROA H  
ATOM    522  N   SER    27      25.436  14.125  13.991  1.00  0.00      PROA N  
ATOM    523  CA  SER    27      24.368  13.650  14.799  1.00  0.00      PROA C  
ATOM    524  C   SER    27      24.665  12.913  16.132  1.00  0.00      PROA C  
ATOM    525  O   SER    27      23.969  13.123  17.096  1.00  0.00      PROA O  
ATOM    526  CB  SER    27      23.318  12.830  13.902  1.00  0.00      PROA C  
ATOM    527  OG  SER    27      22.108  12.400  14.622  1.00  0.00      PROA O  
ATOM    528  HN  SER    27      25.392  13.715  13.083  1.00  0.00      PROA H  
ATOM    529  HA  SER    27      23.787  14.514  15.083  1.00  0.00      PROA H  
ATOM    530  HB1 SER    27      23.815  11.895  13.567  1.00  0.00      PROA H  
ATOM    531  HB2 SER    27      23.103  13.356  12.947  1.00  0.00      PROA H  
ATOM    532  HG1 SER    27      21.550  13.153  14.828  1.00  0.00      PROA H  
ATOM    533  N   PHE    28      25.796  12.092  16.302  1.00  0.00      PROA N  
ATOM    534  CA  PHE    28      25.986  11.321  17.533  1.00  0.00      PROA C  
ATOM    535  C   PHE    28      27.318  11.587  18.235  1.00  0.00      PROA C  
ATOM    536  O   PHE    28      27.550  11.237  19.387  1.00  0.00      PROA O  
ATOM    537  CB  PHE    28      25.876   9.773  17.114  1.00  0.00      PROA C  
ATOM    538  CG  PHE    28      24.466   9.315  16.717  1.00  0.00      PROA C  
ATOM    539  CD1 PHE    28      24.064   9.466  15.356  1.00  0.00      PROA C  
ATOM    540  CD2 PHE    28      23.640   8.575  17.594  1.00  0.00      PROA C  
ATOM    541  CE1 PHE    28      22.822   9.041  14.960  1.00  0.00      PROA C  
ATOM    542  CE2 PHE    28      22.354   8.131  17.193  1.00  0.00      PROA C  
ATOM    543  CZ  PHE    28      21.994   8.382  15.892  1.00  0.00      PROA C  
ATOM    544  HN  PHE    28      26.391  11.918  15.521  1.00  0.00      PROA H  
ATOM    545  HA  PHE    28      25.268  11.584  18.296  1.00  0.00      PROA H  
ATOM    546  HB1 PHE    28      26.088   9.109  17.979  1.00  0.00      PROA H  
ATOM    547  HB2 PHE    28      26.547   9.598  16.246  1.00  0.00      PROA H  
ATOM    548  HD1 PHE    28      24.737   9.887  14.623  1.00  0.00      PROA H  
ATOM    549  HD2 PHE    28      23.931   8.418  18.622  1.00  0.00      PROA H  
ATOM    550  HE1 PHE    28      22.470   9.313  13.976  1.00  0.00      PROA H  
ATOM    551  HE2 PHE    28      21.721   7.677  17.941  1.00  0.00      PROA H  
ATOM    552  HZ  PHE    28      20.979   8.123  15.630  1.00  0.00      PROA H  
ATOM    553  N   LYS    29      28.127  12.436  17.495  1.00  0.00      PROA N  
ATOM    554  CA  LYS    29      29.400  12.893  17.799  1.00  0.00      PROA C  
ATOM    555  C   LYS    29      30.570  11.969  17.394  1.00  0.00      PROA C  
ATOM    556  O   LYS    29      30.527  10.734  17.579  1.00  0.00      PROA O  
ATOM    557  CB  LYS    29      29.662  13.409  19.291  1.00  0.00      PROA C  
ATOM    558  CG  LYS    29      28.911  14.735  19.674  1.00  0.00      PROA C  
ATOM    559  CD  LYS    29      28.698  14.859  21.195  1.00  0.00      PROA C  
ATOM    560  CE  LYS    29      27.594  15.892  21.451  1.00  0.00      PROA C  
ATOM    561  NZ  LYS    29      27.382  15.924  22.950  1.00  0.00      PROA N1+
ATOM    562  HN  LYS    29      27.674  12.761  16.668  1.00  0.00      PROA H  
ATOM    563  HA  LYS    29      29.484  13.783  17.192  1.00  0.00      PROA H  
ATOM    564  HB1 LYS    29      30.750  13.600  19.403  1.00  0.00      PROA H  
ATOM    565  HB2 LYS    29      29.321  12.617  19.992  1.00  0.00      PROA H  
ATOM    566  HG1 LYS    29      27.941  14.764  19.133  1.00  0.00      PROA H  
ATOM    567  HG2 LYS    29      29.414  15.653  19.304  1.00  0.00      PROA H  
ATOM    568  HD1 LYS    29      29.696  14.987  21.665  1.00  0.00      PROA H  
ATOM    569  HD2 LYS    29      28.303  13.853  21.452  1.00  0.00      PROA H  
ATOM    570  HE1 LYS    29      26.626  15.621  20.977  1.00  0.00      PROA H  
ATOM    571  HE2 LYS    29      27.924  16.898  21.113  1.00  0.00      PROA H  
ATOM    572  HZ1 LYS    29      28.258  15.982  23.507  1.00  0.00      PROA H  
ATOM    573  HZ2 LYS    29      26.930  15.030  23.232  1.00  0.00      PROA H  
ATOM    574  HZ3 LYS    29      26.746  16.731  23.113  1.00  0.00      PROA H  
ATOM    575  N   THR    30      31.662  12.523  16.831  1.00  0.00      PROA N  
ATOM    576  CA  THR    30      32.743  11.602  16.275  1.00  0.00      PROA C  
ATOM    577  C   THR    30      34.141  12.260  16.540  1.00  0.00      PROA C  
ATOM    578  O   THR    30      34.300  13.474  16.673  1.00  0.00      PROA O  
ATOM    579  CB  THR    30      32.713  11.302  14.755  1.00  0.00      PROA C  
ATOM    580  CG2 THR    30      31.908  10.049  14.439  1.00  0.00      PROA C  
ATOM    581  OG1 THR    30      32.124  12.371  14.056  1.00  0.00      PROA O  
ATOM    582  HN  THR    30      31.682  13.515  16.730  1.00  0.00      PROA H  
ATOM    583  HA  THR    30      32.690  10.653  16.786  1.00  0.00      PROA H  
ATOM    584  HB  THR    30      33.728  11.237  14.309  1.00  0.00      PROA H  
ATOM    585  HG1 THR    30      31.296  12.682  14.428  1.00  0.00      PROA H  
ATOM    586 HG21 THR    30      30.871  10.165  14.821  1.00  0.00      PROA H  
ATOM    587 HG22 THR    30      32.312   9.141  14.935  1.00  0.00      PROA H  
ATOM    588 HG23 THR    30      32.016   9.864  13.349  1.00  0.00      PROA H  
ATOM    589  N   ARG    31      35.137  11.348  16.642  1.00  0.00      PROA N  
ATOM    590  CA  ARG    31      36.500  11.632  16.944  1.00  0.00      PROA C  
ATOM    591  C   ARG    31      37.373  11.822  15.743  1.00  0.00      PROA C  
ATOM    592  O   ARG    31      37.305  11.167  14.756  1.00  0.00      PROA O  
ATOM    593  CB  ARG    31      36.979  10.340  17.639  1.00  0.00      PROA C  
ATOM    594  CG  ARG    31      36.376  10.132  19.039  1.00  0.00      PROA C  
ATOM    595  CD  ARG    31      37.098   8.989  19.774  1.00  0.00      PROA C  
ATOM    596  NE  ARG    31      36.430   8.818  21.106  1.00  0.00      PROA N  
ATOM    597  CZ  ARG    31      36.864   7.830  21.956  1.00  0.00      PROA C  
ATOM    598  NH1 ARG    31      37.869   7.000  21.770  1.00  0.00      PROA N1+
ATOM    599  NH2 ARG    31      36.081   7.717  22.971  1.00  0.00      PROA N  
ATOM    600  HN  ARG    31      34.824  10.404  16.581  1.00  0.00      PROA H  
ATOM    601  HA  ARG    31      36.566  12.484  17.605  1.00  0.00      PROA H  
ATOM    602  HB1 ARG    31      38.079  10.344  17.790  1.00  0.00      PROA H  
ATOM    603  HB2 ARG    31      36.858   9.467  16.963  1.00  0.00      PROA H  
ATOM    604  HG1 ARG    31      35.319   9.868  18.822  1.00  0.00      PROA H  
ATOM    605  HG2 ARG    31      36.476  11.079  19.611  1.00  0.00      PROA H  
ATOM    606  HD1 ARG    31      38.135   9.351  19.940  1.00  0.00      PROA H  
ATOM    607  HD2 ARG    31      37.072   8.031  19.212  1.00  0.00      PROA H  
ATOM    608  HE  ARG    31      35.716   9.478  21.341  1.00  0.00      PROA H  
ATOM    609 HH11 ARG    31      38.215   7.182  20.850  1.00  0.00      PROA H  
ATOM    610 HH12 ARG    31      37.921   6.150  22.294  1.00  0.00      PROA H  
ATOM    611 HH21 ARG    31      35.207   8.202  22.952  1.00  0.00      PROA H  
ATOM    612 HH22 ARG    31      36.527   7.609  23.860  1.00  0.00      PROA H  
ATOM    613  N   GLN    32      38.322  12.791  15.795  1.00  0.00      PROA N  
ATOM    614  CA  GLN    32      39.164  13.059  14.682  1.00  0.00      PROA C  
ATOM    615  C   GLN    32      40.491  12.432  14.880  1.00  0.00      PROA C  
ATOM    616  O   GLN    32      41.418  12.512  14.098  1.00  0.00      PROA O  
ATOM    617  CB  GLN    32      39.468  14.586  14.469  1.00  0.00      PROA C  
ATOM    618  CG  GLN    32      38.255  15.518  14.356  1.00  0.00      PROA C  
ATOM    619  CD  GLN    32      38.835  16.966  13.978  1.00  0.00      PROA C  
ATOM    620  NE2 GLN    32      37.998  17.841  13.467  1.00  0.00      PROA N  
ATOM    621  OE1 GLN    32      40.023  17.148  14.249  1.00  0.00      PROA O  
ATOM    622  HN  GLN    32      38.351  13.459  16.535  1.00  0.00      PROA H  
ATOM    623  HA  GLN    32      38.795  12.637  13.760  1.00  0.00      PROA H  
ATOM    624  HB1 GLN    32      40.196  14.716  13.639  1.00  0.00      PROA H  
ATOM    625  HB2 GLN    32      40.002  15.044  15.329  1.00  0.00      PROA H  
ATOM    626  HG1 GLN    32      37.704  15.578  15.318  1.00  0.00      PROA H  
ATOM    627  HG2 GLN    32      37.520  15.163  13.602  1.00  0.00      PROA H  
ATOM    628 HE21 GLN    32      38.413  18.743  13.351  1.00  0.00      PROA H  
ATOM    629 HE22 GLN    32      37.004  17.760  13.542  1.00  0.00      PROA H  
ATOM    630  N   ASN    33      40.614  11.708  16.007  1.00  0.00      PROA N  
ATOM    631  CA  ASN    33      41.759  10.996  16.309  1.00  0.00      PROA C  
ATOM    632  C   ASN    33      42.237   9.868  15.403  1.00  0.00      PROA C  
ATOM    633  O   ASN    33      41.360   9.379  14.646  1.00  0.00      PROA O  
ATOM    634  CB  ASN    33      41.527  10.390  17.669  1.00  0.00      PROA C  
ATOM    635  CG  ASN    33      41.468  11.499  18.713  1.00  0.00      PROA C  
ATOM    636  ND2 ASN    33      42.648  12.061  19.095  1.00  0.00      PROA N  
ATOM    637  OD1 ASN    33      40.409  11.945  19.118  1.00  0.00      PROA O  
ATOM    638  HN  ASN    33      39.894  11.697  16.696  1.00  0.00      PROA H  
ATOM    639  HA  ASN    33      42.560  11.675  16.562  1.00  0.00      PROA H  
ATOM    640  HB1 ASN    33      42.379   9.706  17.870  1.00  0.00      PROA H  
ATOM    641  HB2 ASN    33      40.588   9.798  17.712  1.00  0.00      PROA H  
ATOM    642 HD21 ASN    33      42.699  12.762  19.806  1.00  0.00      PROA H  
ATOM    643 HD22 ASN    33      43.454  11.592  18.734  1.00  0.00      PROA H  
ATOM    644  N   ASN    34      43.630   9.590  15.365  1.00  0.00      PROA N  
ATOM    645  CA  ASN    34      44.152   8.670  14.351  1.00  0.00      PROA C  
ATOM    646  C   ASN    34      43.638   7.216  14.397  1.00  0.00      PROA C  
ATOM    647  O   ASN    34      43.316   6.614  13.432  1.00  0.00      PROA O  
ATOM    648  CB  ASN    34      45.608   8.685  14.266  1.00  0.00      PROA C  
ATOM    649  CG  ASN    34      46.122  10.055  13.807  1.00  0.00      PROA C  
ATOM    650  ND2 ASN    34      47.426  10.257  14.061  1.00  0.00      PROA N  
ATOM    651  OD1 ASN    34      45.558  10.923  13.131  1.00  0.00      PROA O  
ATOM    652  HN  ASN    34      44.246  10.224  15.827  1.00  0.00      PROA H  
ATOM    653  HA  ASN    34      43.738   9.038  13.423  1.00  0.00      PROA H  
ATOM    654  HB1 ASN    34      46.021   7.901  13.597  1.00  0.00      PROA H  
ATOM    655  HB2 ASN    34      45.990   8.579  15.304  1.00  0.00      PROA H  
ATOM    656 HD21 ASN    34      47.862  11.075  13.685  1.00  0.00      PROA H  
ATOM    657 HD22 ASN    34      47.863   9.679  14.750  1.00  0.00      PROA H  
ATOM    658  N   VAL    35      43.480   6.659  15.576  1.00  0.00      PROA N  
ATOM    659  CA  VAL    35      42.778   5.461  15.892  1.00  0.00      PROA C  
ATOM    660  C   VAL    35      41.329   5.676  16.089  1.00  0.00      PROA C  
ATOM    661  O   VAL    35      40.759   5.466  17.181  1.00  0.00      PROA O  
ATOM    662  CB  VAL    35      43.573   4.757  17.081  1.00  0.00      PROA C  
ATOM    663  CG1 VAL    35      44.848   4.153  16.460  1.00  0.00      PROA C  
ATOM    664  CG2 VAL    35      43.958   5.810  18.188  1.00  0.00      PROA C  
ATOM    665  HN  VAL    35      43.911   7.068  16.377  1.00  0.00      PROA H  
ATOM    666  HA  VAL    35      42.953   4.735  15.112  1.00  0.00      PROA H  
ATOM    667  HB  VAL    35      42.968   3.949  17.544  1.00  0.00      PROA H  
ATOM    668 HG11 VAL    35      45.413   4.909  15.873  1.00  0.00      PROA H  
ATOM    669 HG12 VAL    35      44.735   3.290  15.770  1.00  0.00      PROA H  
ATOM    670 HG13 VAL    35      45.471   3.834  17.323  1.00  0.00      PROA H  
ATOM    671 HG21 VAL    35      43.034   6.306  18.555  1.00  0.00      PROA H  
ATOM    672 HG22 VAL    35      44.603   6.667  17.902  1.00  0.00      PROA H  
ATOM    673 HG23 VAL    35      44.508   5.402  19.063  1.00  0.00      PROA H  
ATOM    674  N   ALA    36      40.759   6.149  15.000  1.00  0.00      PROA N  
ATOM    675  CA  ALA    36      39.294   6.136  14.780  1.00  0.00      PROA C  
ATOM    676  C   ALA    36      39.028   6.150  13.210  1.00  0.00      PROA C  
ATOM    677  O   ALA    36      39.917   6.008  12.439  1.00  0.00      PROA O  
ATOM    678  CB  ALA    36      38.513   7.309  15.530  1.00  0.00      PROA C  
ATOM    679  HN  ALA    36      41.272   6.369  14.174  1.00  0.00      PROA H  
ATOM    680  HA  ALA    36      38.826   5.223  15.116  1.00  0.00      PROA H  
ATOM    681  HB1 ALA    36      38.738   8.337  15.176  1.00  0.00      PROA H  
ATOM    682  HB2 ALA    36      38.607   7.210  16.633  1.00  0.00      PROA H  
ATOM    683  HB3 ALA    36      37.435   7.176  15.295  1.00  0.00      PROA H  
ATOM    684  N   TRP    37      37.781   6.230  12.746  1.00  0.00      PROA N  
ATOM    685  CA  TRP    37      37.282   6.246  11.335  1.00  0.00      PROA C  
ATOM    686  C   TRP    37      37.769   7.522  10.544  1.00  0.00      PROA C  
ATOM    687  O   TRP    37      37.550   7.710   9.347  1.00  0.00      PROA O  
ATOM    688  CB  TRP    37      35.721   6.143  11.328  1.00  0.00      PROA C  
ATOM    689  CG  TRP    37      35.141   6.931  12.444  1.00  0.00      PROA C  
ATOM    690  CD1 TRP    37      35.005   8.304  12.419  1.00  0.00      PROA C  
ATOM    691  CD2 TRP    37      34.909   6.541  13.817  1.00  0.00      PROA C  
ATOM    692  CE2 TRP    37      34.772   7.745  14.589  1.00  0.00      PROA C  
ATOM    693  CE3 TRP    37      34.958   5.364  14.450  1.00  0.00      PROA C  
ATOM    694  NE1 TRP    37      34.840   8.790  13.726  1.00  0.00      PROA N  
ATOM    695  CZ2 TRP    37      34.392   7.722  15.919  1.00  0.00      PROA C  
ATOM    696  CZ3 TRP    37      34.703   5.313  15.805  1.00  0.00      PROA C  
ATOM    697  CH2 TRP    37      34.416   6.485  16.535  1.00  0.00      PROA C  
ATOM    698  HN  TRP    37      37.014   6.154  13.378  1.00  0.00      PROA H  
ATOM    699  HA  TRP    37      37.712   5.387  10.843  1.00  0.00      PROA H  
ATOM    700  HB1 TRP    37      35.456   5.113  11.650  1.00  0.00      PROA H  
ATOM    701  HB2 TRP    37      35.305   6.290  10.308  1.00  0.00      PROA H  
ATOM    702  HD1 TRP    37      35.284   8.946  11.596  1.00  0.00      PROA H  
ATOM    703  HE1 TRP    37      34.594   9.657  14.100  1.00  0.00      PROA H  
ATOM    704  HE3 TRP    37      35.176   4.418  13.977  1.00  0.00      PROA H  
ATOM    705  HZ2 TRP    37      34.453   8.655  16.460  1.00  0.00      PROA H  
ATOM    706  HZ3 TRP    37      34.790   4.318  16.216  1.00  0.00      PROA H  
ATOM    707  HH2 TRP    37      34.083   6.456  17.562  1.00  0.00      PROA H  
ATOM    708  N   LEU    38      38.370   8.626  11.202  1.00  0.00      PROA N  
ATOM    709  CA  LEU    38      38.806   9.853  10.633  1.00  0.00      PROA C  
ATOM    710  C   LEU    38      39.932   9.661   9.736  1.00  0.00      PROA C  
ATOM    711  O   LEU    38      40.111  10.380   8.765  1.00  0.00      PROA O  
ATOM    712  CB  LEU    38      39.037  10.968  11.629  1.00  0.00      PROA C  
ATOM    713  CG  LEU    38      39.314  12.419  10.975  1.00  0.00      PROA C  
ATOM    714  CD1 LEU    38      40.880  12.765  10.895  1.00  0.00      PROA C  
ATOM    715  CD2 LEU    38      38.489  12.765   9.686  1.00  0.00      PROA C  
ATOM    716  HN  LEU    38      38.489   8.576  12.191  1.00  0.00      PROA H  
ATOM    717  HA  LEU    38      37.990  10.246  10.045  1.00  0.00      PROA H  
ATOM    718  HB1 LEU    38      39.857  10.696  12.328  1.00  0.00      PROA H  
ATOM    719  HB2 LEU    38      38.086  11.077  12.192  1.00  0.00      PROA H  
ATOM    720  HG  LEU    38      39.018  13.094  11.806  1.00  0.00      PROA H  
ATOM    721 HD11 LEU    38      41.373  12.131  10.127  1.00  0.00      PROA H  
ATOM    722 HD12 LEU    38      41.358  12.484  11.858  1.00  0.00      PROA H  
ATOM    723 HD13 LEU    38      41.042  13.859  10.793  1.00  0.00      PROA H  
ATOM    724 HD21 LEU    38      37.447  12.445   9.899  1.00  0.00      PROA H  
ATOM    725 HD22 LEU    38      38.950  12.376   8.753  1.00  0.00      PROA H  
ATOM    726 HD23 LEU    38      38.397  13.872   9.662  1.00  0.00      PROA H  
ATOM    727  N   VAL    39      40.776   8.631   9.931  1.00  0.00      PROA N  
ATOM    728  CA  VAL    39      41.800   8.340   8.864  1.00  0.00      PROA C  
ATOM    729  C   VAL    39      41.232   7.794   7.609  1.00  0.00      PROA C  
ATOM    730  O   VAL    39      41.719   8.045   6.487  1.00  0.00      PROA O  
ATOM    731  CB  VAL    39      42.906   7.514   9.488  1.00  0.00      PROA C  
ATOM    732  CG1 VAL    39      43.934   7.281   8.396  1.00  0.00      PROA C  
ATOM    733  CG2 VAL    39      43.471   8.354  10.596  1.00  0.00      PROA C  
ATOM    734  HN  VAL    39      40.787   8.160  10.810  1.00  0.00      PROA H  
ATOM    735  HA  VAL    39      42.289   9.248   8.543  1.00  0.00      PROA H  
ATOM    736  HB  VAL    39      42.439   6.571   9.846  1.00  0.00      PROA H  
ATOM    737 HG11 VAL    39      44.144   8.272   7.939  1.00  0.00      PROA H  
ATOM    738 HG12 VAL    39      43.558   6.653   7.560  1.00  0.00      PROA H  
ATOM    739 HG13 VAL    39      44.876   6.866   8.813  1.00  0.00      PROA H  
ATOM    740 HG21 VAL    39      42.724   8.217  11.407  1.00  0.00      PROA H  
ATOM    741 HG22 VAL    39      43.445   9.432  10.329  1.00  0.00      PROA H  
ATOM    742 HG23 VAL    39      44.536   8.142  10.834  1.00  0.00      PROA H  
ATOM    743  N   VAL    40      40.108   7.054   7.756  1.00  0.00      PROA N  
ATOM    744  CA  VAL    40      39.426   6.466   6.648  1.00  0.00      PROA C  
ATOM    745  C   VAL    40      38.681   7.580   5.824  1.00  0.00      PROA C  
ATOM    746  O   VAL    40      38.685   7.649   4.588  1.00  0.00      PROA O  
ATOM    747  CB  VAL    40      38.583   5.245   7.088  1.00  0.00      PROA C  
ATOM    748  CG1 VAL    40      37.967   4.665   5.769  1.00  0.00      PROA C  
ATOM    749  CG2 VAL    40      39.513   4.283   7.902  1.00  0.00      PROA C  
ATOM    750  HN  VAL    40      39.732   6.781   8.638  1.00  0.00      PROA H  
ATOM    751  HA  VAL    40      40.210   6.165   5.969  1.00  0.00      PROA H  
ATOM    752  HB  VAL    40      37.693   5.547   7.681  1.00  0.00      PROA H  
ATOM    753 HG11 VAL    40      38.706   4.279   5.034  1.00  0.00      PROA H  
ATOM    754 HG12 VAL    40      37.326   5.424   5.271  1.00  0.00      PROA H  
ATOM    755 HG13 VAL    40      37.294   3.813   6.004  1.00  0.00      PROA H  
ATOM    756 HG21 VAL    40      39.890   4.865   8.770  1.00  0.00      PROA H  
ATOM    757 HG22 VAL    40      40.340   3.894   7.271  1.00  0.00      PROA H  
ATOM    758 HG23 VAL    40      38.881   3.457   8.293  1.00  0.00      PROA H  
ATOM    759  N   ASP    41      38.014   8.512   6.566  1.00  0.00      PROA N  
ATOM    760  CA  ASP    41      37.245   9.715   6.174  1.00  0.00      PROA C  
ATOM    761  C   ASP    41      38.207  10.653   5.457  1.00  0.00      PROA C  
ATOM    762  O   ASP    41      38.010  11.154   4.348  1.00  0.00      PROA O  
ATOM    763  CB  ASP    41      36.548  10.298   7.461  1.00  0.00      PROA C  
ATOM    764  CG  ASP    41      35.663  11.473   7.114  1.00  0.00      PROA C  
ATOM    765  OD1 ASP    41      35.207  11.477   5.929  1.00  0.00      PROA O  
ATOM    766  OD2 ASP    41      35.326  12.278   8.016  1.00  0.00      PROA O1-
ATOM    767  HN  ASP    41      38.057   8.342   7.548  1.00  0.00      PROA H  
ATOM    768  HA  ASP    41      36.483   9.349   5.502  1.00  0.00      PROA H  
ATOM    769  HB1 ASP    41      37.289  10.557   8.247  1.00  0.00      PROA H  
ATOM    770  HB2 ASP    41      35.844   9.536   7.858  1.00  0.00      PROA H  
ATOM    771  N   SER    42      39.449  10.817   6.017  1.00  0.00      PROA N  
ATOM    772  CA  SER    42      40.566  11.540   5.413  1.00  0.00      PROA C  
ATOM    773  C   SER    42      40.942  11.064   4.035  1.00  0.00      PROA C  
ATOM    774  O   SER    42      41.126  11.874   3.147  1.00  0.00      PROA O  
ATOM    775  CB  SER    42      41.822  11.535   6.285  1.00  0.00      PROA C  
ATOM    776  OG  SER    42      41.725  12.322   7.462  1.00  0.00      PROA O  
ATOM    777  HN  SER    42      39.656  10.491   6.936  1.00  0.00      PROA H  
ATOM    778  HA  SER    42      40.123  12.522   5.346  1.00  0.00      PROA H  
ATOM    779  HB1 SER    42      42.718  11.929   5.759  1.00  0.00      PROA H  
ATOM    780  HB2 SER    42      42.052  10.457   6.423  1.00  0.00      PROA H  
ATOM    781  HG1 SER    42      41.113  11.892   8.064  1.00  0.00      PROA H  
ATOM    782  N   ILE    43      40.996   9.747   3.823  1.00  0.00      PROA N  
ATOM    783  CA  ILE    43      41.274   9.137   2.504  1.00  0.00      PROA C  
ATOM    784  C   ILE    43      40.126   9.604   1.469  1.00  0.00      PROA C  
ATOM    785  O   ILE    43      40.415   9.969   0.338  1.00  0.00      PROA O  
ATOM    786  CB  ILE    43      41.567   7.588   2.533  1.00  0.00      PROA C  
ATOM    787  CG1 ILE    43      42.772   7.348   3.438  1.00  0.00      PROA C  
ATOM    788  CG2 ILE    43      41.598   6.922   1.149  1.00  0.00      PROA C  
ATOM    789  CD  ILE    43      42.791   5.966   4.010  1.00  0.00      PROA C  
ATOM    790  HN  ILE    43      40.900   9.053   4.532  1.00  0.00      PROA H  
ATOM    791  HA  ILE    43      42.157   9.628   2.124  1.00  0.00      PROA H  
ATOM    792  HB  ILE    43      40.643   7.185   3.001  1.00  0.00      PROA H  
ATOM    793 HG11 ILE    43      42.653   8.090   4.257  1.00  0.00      PROA H  
ATOM    794 HG12 ILE    43      43.764   7.536   2.975  1.00  0.00      PROA H  
ATOM    795 HG21 ILE    43      42.394   7.345   0.499  1.00  0.00      PROA H  
ATOM    796 HG22 ILE    43      40.632   6.923   0.600  1.00  0.00      PROA H  
ATOM    797 HG23 ILE    43      41.752   5.823   1.180  1.00  0.00      PROA H  
ATOM    798  HD1 ILE    43      43.540   5.794   4.812  1.00  0.00      PROA H  
ATOM    799  HD2 ILE    43      42.898   5.177   3.235  1.00  0.00      PROA H  
ATOM    800  HD3 ILE    43      41.824   5.732   4.505  1.00  0.00      PROA H  
ATOM    801  N   VAL    44      38.876   9.646   1.844  1.00  0.00      PROA N  
ATOM    802  CA  VAL    44      37.753   9.991   0.977  1.00  0.00      PROA C  
ATOM    803  C   VAL    44      37.764  11.439   0.461  1.00  0.00      PROA C  
ATOM    804  O   VAL    44      37.467  11.708  -0.756  1.00  0.00      PROA O  
ATOM    805  CB  VAL    44      36.451   9.540   1.607  1.00  0.00      PROA C  
ATOM    806  CG1 VAL    44      35.195  10.086   0.842  1.00  0.00      PROA C  
ATOM    807  CG2 VAL    44      36.313   8.019   1.592  1.00  0.00      PROA C  
ATOM    808  HN  VAL    44      38.612   9.417   2.778  1.00  0.00      PROA H  
ATOM    809  HA  VAL    44      37.772   9.491   0.020  1.00  0.00      PROA H  
ATOM    810  HB  VAL    44      36.422   9.809   2.685  1.00  0.00      PROA H  
ATOM    811 HG11 VAL    44      35.408  10.191  -0.243  1.00  0.00      PROA H  
ATOM    812 HG12 VAL    44      34.805  11.090   1.112  1.00  0.00      PROA H  
ATOM    813 HG13 VAL    44      34.343   9.390   0.992  1.00  0.00      PROA H  
ATOM    814 HG21 VAL    44      37.129   7.726   2.286  1.00  0.00      PROA H  
ATOM    815 HG22 VAL    44      36.353   7.685   0.533  1.00  0.00      PROA H  
ATOM    816 HG23 VAL    44      35.375   7.593   2.009  1.00  0.00      PROA H  
ATOM    817  N   ASP    45      38.280  12.381   1.326  1.00  0.00      PROA N  
ATOM    818  CA  ASP    45      38.611  13.773   0.948  1.00  0.00      PROA C  
ATOM    819  C   ASP    45      39.658  13.893  -0.206  1.00  0.00      PROA C  
ATOM    820  O   ASP    45      39.406  14.612  -1.153  1.00  0.00      PROA O  
ATOM    821  CB  ASP    45      38.802  14.786   2.154  1.00  0.00      PROA C  
ATOM    822  CG  ASP    45      37.620  15.020   3.070  1.00  0.00      PROA C  
ATOM    823  OD1 ASP    45      36.502  14.609   2.743  1.00  0.00      PROA O  
ATOM    824  OD2 ASP    45      37.783  15.671   4.113  1.00  0.00      PROA O1-
ATOM    825  HN  ASP    45      38.590  12.119   2.237  1.00  0.00      PROA H  
ATOM    826  HA  ASP    45      37.716  14.197   0.517  1.00  0.00      PROA H  
ATOM    827  HB1 ASP    45      39.075  15.796   1.780  1.00  0.00      PROA H  
ATOM    828  HB2 ASP    45      39.653  14.440   2.780  1.00  0.00      PROA H  
ATOM    829  N   VAL    46      40.777  13.044  -0.209  1.00  0.00      PROA N  
ATOM    830  CA  VAL    46      41.773  13.145  -1.278  1.00  0.00      PROA C  
ATOM    831  C   VAL    46      41.199  12.614  -2.532  1.00  0.00      PROA C  
ATOM    832  O   VAL    46      41.530  13.153  -3.584  1.00  0.00      PROA O  
ATOM    833  CB  VAL    46      43.161  12.464  -1.204  1.00  0.00      PROA C  
ATOM    834  CG1 VAL    46      43.647  12.604   0.270  1.00  0.00      PROA C  
ATOM    835  CG2 VAL    46      43.269  10.942  -1.570  1.00  0.00      PROA C  
ATOM    836  HN  VAL    46      40.945  12.376   0.511  1.00  0.00      PROA H  
ATOM    837  HA  VAL    46      41.959  14.191  -1.475  1.00  0.00      PROA H  
ATOM    838  HB  VAL    46      43.956  12.944  -1.814  1.00  0.00      PROA H  
ATOM    839 HG11 VAL    46      43.078  11.925   0.940  1.00  0.00      PROA H  
ATOM    840 HG12 VAL    46      43.514  13.664   0.575  1.00  0.00      PROA H  
ATOM    841 HG13 VAL    46      44.708  12.277   0.319  1.00  0.00      PROA H  
ATOM    842 HG21 VAL    46      42.534  10.362  -0.972  1.00  0.00      PROA H  
ATOM    843 HG22 VAL    46      44.288  10.518  -1.446  1.00  0.00      PROA H  
ATOM    844 HG23 VAL    46      43.076  10.909  -2.664  1.00  0.00      PROA H  
ATOM    845  N   ILE    47      40.379  11.603  -2.536  1.00  0.00      PROA N  
ATOM    846  CA  ILE    47      39.724  10.989  -3.697  1.00  0.00      PROA C  
ATOM    847  C   ILE    47      38.822  11.978  -4.441  1.00  0.00      PROA C  
ATOM    848  O   ILE    47      38.728  12.005  -5.623  1.00  0.00      PROA O  
ATOM    849  CB  ILE    47      38.904   9.725  -3.371  1.00  0.00      PROA C  
ATOM    850  CG1 ILE    47      39.770   8.587  -2.745  1.00  0.00      PROA C  
ATOM    851  CG2 ILE    47      38.226   9.099  -4.689  1.00  0.00      PROA C  
ATOM    852  CD  ILE    47      39.016   7.519  -1.954  1.00  0.00      PROA C  
ATOM    853  HN  ILE    47      40.152  11.281  -1.620  1.00  0.00      PROA H  
ATOM    854  HA  ILE    47      40.610  10.782  -4.279  1.00  0.00      PROA H  
ATOM    855  HB  ILE    47      38.120  10.059  -2.657  1.00  0.00      PROA H  
ATOM    856 HG11 ILE    47      40.464   9.053  -2.013  1.00  0.00      PROA H  
ATOM    857 HG12 ILE    47      40.450   8.016  -3.412  1.00  0.00      PROA H  
ATOM    858 HG21 ILE    47      39.022   9.151  -5.462  1.00  0.00      PROA H  
ATOM    859 HG22 ILE    47      37.331   9.666  -5.022  1.00  0.00      PROA H  
ATOM    860 HG23 ILE    47      37.887   8.085  -4.388  1.00  0.00      PROA H  
ATOM    861  HD1 ILE    47      38.327   6.968  -2.629  1.00  0.00      PROA H  
ATOM    862  HD2 ILE    47      38.387   7.920  -1.131  1.00  0.00      PROA H  
ATOM    863  HD3 ILE    47      39.697   6.718  -1.597  1.00  0.00      PROA H  
ATOM    864  N   PHE    48      38.128  12.919  -3.676  1.00  0.00      PROA N  
ATOM    865  CA  PHE    48      37.444  14.098  -4.160  1.00  0.00      PROA C  
ATOM    866  C   PHE    48      38.360  15.125  -4.855  1.00  0.00      PROA C  
ATOM    867  O   PHE    48      38.049  15.572  -5.984  1.00  0.00      PROA O  
ATOM    868  CB  PHE    48      36.586  14.711  -3.011  1.00  0.00      PROA C  
ATOM    869  CG  PHE    48      35.299  13.887  -2.933  1.00  0.00      PROA C  
ATOM    870  CD1 PHE    48      34.428  13.751  -4.082  1.00  0.00      PROA C  
ATOM    871  CD2 PHE    48      35.001  13.291  -1.713  1.00  0.00      PROA C  
ATOM    872  CE1 PHE    48      33.273  12.930  -3.999  1.00  0.00      PROA C  
ATOM    873  CE2 PHE    48      33.866  12.466  -1.592  1.00  0.00      PROA C  
ATOM    874  CZ  PHE    48      32.975  12.282  -2.766  1.00  0.00      PROA C  
ATOM    875  HN  PHE    48      38.149  12.932  -2.680  1.00  0.00      PROA H  
ATOM    876  HA  PHE    48      36.741  13.767  -4.911  1.00  0.00      PROA H  
ATOM    877  HB1 PHE    48      36.296  15.725  -3.359  1.00  0.00      PROA H  
ATOM    878  HB2 PHE    48      37.100  14.717  -2.026  1.00  0.00      PROA H  
ATOM    879  HD1 PHE    48      34.636  14.266  -5.007  1.00  0.00      PROA H  
ATOM    880  HD2 PHE    48      35.655  13.460  -0.870  1.00  0.00      PROA H  
ATOM    881  HE1 PHE    48      32.641  12.696  -4.843  1.00  0.00      PROA H  
ATOM    882  HE2 PHE    48      33.646  11.975  -0.656  1.00  0.00      PROA H  
ATOM    883  HZ  PHE    48      32.066  11.736  -2.562  1.00  0.00      PROA H  
ATOM    884  N   LEU    49      39.512  15.329  -4.354  1.00  0.00      PROA N  
ATOM    885  CA  LEU    49      40.499  16.287  -4.920  1.00  0.00      PROA C  
ATOM    886  C   LEU    49      41.018  15.789  -6.224  1.00  0.00      PROA C  
ATOM    887  O   LEU    49      41.099  16.639  -7.143  1.00  0.00      PROA O  
ATOM    888  CB  LEU    49      41.631  16.638  -3.935  1.00  0.00      PROA C  
ATOM    889  CG  LEU    49      41.340  17.300  -2.551  1.00  0.00      PROA C  
ATOM    890  CD1 LEU    49      42.661  17.580  -1.786  1.00  0.00      PROA C  
ATOM    891  CD2 LEU    49      40.552  18.557  -2.764  1.00  0.00      PROA C  
ATOM    892  HN  LEU    49      39.605  14.886  -3.466  1.00  0.00      PROA H  
ATOM    893  HA  LEU    49      39.982  17.205  -5.156  1.00  0.00      PROA H  
ATOM    894  HB1 LEU    49      42.415  17.267  -4.410  1.00  0.00      PROA H  
ATOM    895  HB2 LEU    49      42.003  15.623  -3.680  1.00  0.00      PROA H  
ATOM    896  HG  LEU    49      40.747  16.624  -1.898  1.00  0.00      PROA H  
ATOM    897 HD11 LEU    49      42.974  18.624  -2.001  1.00  0.00      PROA H  
ATOM    898 HD12 LEU    49      43.449  16.868  -2.111  1.00  0.00      PROA H  
ATOM    899 HD13 LEU    49      42.508  17.586  -0.685  1.00  0.00      PROA H  
ATOM    900 HD21 LEU    49      39.688  18.393  -3.443  1.00  0.00      PROA H  
ATOM    901 HD22 LEU    49      41.167  19.388  -3.168  1.00  0.00      PROA H  
ATOM    902 HD23 LEU    49      40.148  18.906  -1.789  1.00  0.00      PROA H  
ATOM    903  N   VAL    50      41.321  14.499  -6.391  1.00  0.00      PROA N  
ATOM    904  CA  VAL    50      41.858  13.879  -7.584  1.00  0.00      PROA C  
ATOM    905  C   VAL    50      40.896  13.717  -8.725  1.00  0.00      PROA C  
ATOM    906  O   VAL    50      41.214  13.800  -9.861  1.00  0.00      PROA O  
ATOM    907  CB  VAL    50      42.618  12.566  -7.343  1.00  0.00      PROA C  
ATOM    908  CG1 VAL    50      41.630  11.454  -7.041  1.00  0.00      PROA C  
ATOM    909  CG2 VAL    50      43.571  12.392  -8.506  1.00  0.00      PROA C  
ATOM    910  HN  VAL    50      41.273  13.891  -5.603  1.00  0.00      PROA H  
ATOM    911  HA  VAL    50      42.577  14.554  -8.025  1.00  0.00      PROA H  
ATOM    912  HB  VAL    50      43.267  12.778  -6.467  1.00  0.00      PROA H  
ATOM    913 HG11 VAL    50      41.238  11.063  -8.005  1.00  0.00      PROA H  
ATOM    914 HG12 VAL    50      40.837  11.685  -6.298  1.00  0.00      PROA H  
ATOM    915 HG13 VAL    50      42.218  10.668  -6.522  1.00  0.00      PROA H  
ATOM    916 HG21 VAL    50      44.112  13.343  -8.696  1.00  0.00      PROA H  
ATOM    917 HG22 VAL    50      43.040  12.210  -9.465  1.00  0.00      PROA H  
ATOM    918 HG23 VAL    50      44.243  11.513  -8.403  1.00  0.00      PROA H  
ATOM    919  N   ASP    51      39.540  13.676  -8.510  1.00  0.00      PROA N  
ATOM    920  CA  ASP    51      38.472  13.887  -9.500  1.00  0.00      PROA C  
ATOM    921  C   ASP    51      38.459  15.265 -10.106  1.00  0.00      PROA C  
ATOM    922  O   ASP    51      38.193  15.440 -11.269  1.00  0.00      PROA O  
ATOM    923  CB  ASP    51      37.060  13.576  -8.840  1.00  0.00      PROA C  
ATOM    924  CG  ASP    51      35.934  13.325  -9.816  1.00  0.00      PROA C  
ATOM    925  OD1 ASP    51      36.178  13.248 -11.054  1.00  0.00      PROA O  
ATOM    926  OD2 ASP    51      34.800  13.257  -9.356  1.00  0.00      PROA O1-
ATOM    927  HN  ASP    51      39.283  13.571  -7.553  1.00  0.00      PROA H  
ATOM    928  HA  ASP    51      38.612  13.233 -10.348  1.00  0.00      PROA H  
ATOM    929  HB1 ASP    51      36.812  14.442  -8.190  1.00  0.00      PROA H  
ATOM    930  HB2 ASP    51      37.140  12.674  -8.196  1.00  0.00      PROA H  
ATOM    931  N   ILE    52      38.756  16.399  -9.304  1.00  0.00      PROA N  
ATOM    932  CA  ILE    52      38.938  17.841  -9.785  1.00  0.00      PROA C  
ATOM    933  C   ILE    52      40.075  17.944 -10.734  1.00  0.00      PROA C  
ATOM    934  O   ILE    52      40.017  18.505 -11.810  1.00  0.00      PROA O  
ATOM    935  CB  ILE    52      38.854  18.898  -8.702  1.00  0.00      PROA C  
ATOM    936  CG1 ILE    52      37.387  19.334  -8.349  1.00  0.00      PROA C  
ATOM    937  CG2 ILE    52      39.720  20.162  -9.145  1.00  0.00      PROA C  
ATOM    938  CD  ILE    52      36.598  18.100  -7.666  1.00  0.00      PROA C  
ATOM    939  HN  ILE    52      38.917  16.320  -8.323  1.00  0.00      PROA H  
ATOM    940  HA  ILE    52      38.068  18.064 -10.385  1.00  0.00      PROA H  
ATOM    941  HB  ILE    52      39.199  18.429  -7.756  1.00  0.00      PROA H  
ATOM    942 HG11 ILE    52      36.806  19.724  -9.211  1.00  0.00      PROA H  
ATOM    943 HG12 ILE    52      37.395  20.145  -7.589  1.00  0.00      PROA H  
ATOM    944 HG21 ILE    52      39.416  20.551 -10.140  1.00  0.00      PROA H  
ATOM    945 HG22 ILE    52      40.788  19.861  -9.084  1.00  0.00      PROA H  
ATOM    946 HG23 ILE    52      39.676  21.000  -8.418  1.00  0.00      PROA H  
ATOM    947  HD1 ILE    52      37.224  17.632  -6.877  1.00  0.00      PROA H  
ATOM    948  HD2 ILE    52      36.459  17.310  -8.435  1.00  0.00      PROA H  
ATOM    949  HD3 ILE    52      35.595  18.421  -7.314  1.00  0.00      PROA H  
ATOM    950  N   VAL    53      41.249  17.318 -10.414  1.00  0.00      PROA N  
ATOM    951  CA  VAL    53      42.349  17.325 -11.370  1.00  0.00      PROA C  
ATOM    952  C   VAL    53      41.943  16.416 -12.537  1.00  0.00      PROA C  
ATOM    953  O   VAL    53      42.195  16.856 -13.660  1.00  0.00      PROA O  
ATOM    954  CB  VAL    53      43.724  16.940 -10.813  1.00  0.00      PROA C  
ATOM    955  CG1 VAL    53      43.792  17.398  -9.339  1.00  0.00      PROA C  
ATOM    956  CG2 VAL    53      44.122  15.486 -10.888  1.00  0.00      PROA C  
ATOM    957  HN  VAL    53      41.429  16.813  -9.574  1.00  0.00      PROA H  
ATOM    958  HA  VAL    53      42.426  18.323 -11.776  1.00  0.00      PROA H  
ATOM    959  HB  VAL    53      44.443  17.503 -11.445  1.00  0.00      PROA H  
ATOM    960 HG11 VAL    53      42.950  17.130  -8.666  1.00  0.00      PROA H  
ATOM    961 HG12 VAL    53      43.720  18.507  -9.321  1.00  0.00      PROA H  
ATOM    962 HG13 VAL    53      44.719  17.067  -8.825  1.00  0.00      PROA H  
ATOM    963 HG21 VAL    53      44.181  15.048 -11.908  1.00  0.00      PROA H  
ATOM    964 HG22 VAL    53      43.378  14.834 -10.384  1.00  0.00      PROA H  
ATOM    965 HG23 VAL    53      45.119  15.283 -10.441  1.00  0.00      PROA H  
ATOM    966  N   LEU    54      41.352  15.255 -12.297  1.00  0.00      PROA N  
ATOM    967  CA  LEU    54      41.022  14.264 -13.292  1.00  0.00      PROA C  
ATOM    968  C   LEU    54      40.044  14.692 -14.399  1.00  0.00      PROA C  
ATOM    969  O   LEU    54      40.244  14.555 -15.550  1.00  0.00      PROA O  
ATOM    970  CB  LEU    54      40.656  12.987 -12.599  1.00  0.00      PROA C  
ATOM    971  CG  LEU    54      40.150  11.760 -13.464  1.00  0.00      PROA C  
ATOM    972  CD1 LEU    54      40.662  10.430 -12.844  1.00  0.00      PROA C  
ATOM    973  CD2 LEU    54      38.679  11.771 -13.649  1.00  0.00      PROA C  
ATOM    974  HN  LEU    54      41.249  15.000 -11.338  1.00  0.00      PROA H  
ATOM    975  HA  LEU    54      41.935  14.070 -13.835  1.00  0.00      PROA H  
ATOM    976  HB1 LEU    54      39.841  13.235 -11.887  1.00  0.00      PROA H  
ATOM    977  HB2 LEU    54      41.589  12.687 -12.076  1.00  0.00      PROA H  
ATOM    978  HG  LEU    54      40.611  11.806 -14.473  1.00  0.00      PROA H  
ATOM    979 HD11 LEU    54      40.259  10.223 -11.830  1.00  0.00      PROA H  
ATOM    980 HD12 LEU    54      41.762  10.388 -12.692  1.00  0.00      PROA H  
ATOM    981 HD13 LEU    54      40.321   9.595 -13.492  1.00  0.00      PROA H  
ATOM    982 HD21 LEU    54      38.371  10.745 -13.945  1.00  0.00      PROA H  
ATOM    983 HD22 LEU    54      38.354  12.357 -14.535  1.00  0.00      PROA H  
ATOM    984 HD23 LEU    54      38.164  12.039 -12.702  1.00  0.00      PROA H  
ATOM    985  N   ASN    55      39.031  15.389 -14.036  1.00  0.00      PROA N  
ATOM    986  CA  ASN    55      37.967  15.763 -14.883  1.00  0.00      PROA C  
ATOM    987  C   ASN    55      38.327  17.014 -15.797  1.00  0.00      PROA C  
ATOM    988  O   ASN    55      37.600  17.453 -16.630  1.00  0.00      PROA O  
ATOM    989  CB  ASN    55      36.725  15.785 -13.922  1.00  0.00      PROA C  
ATOM    990  CG  ASN    55      36.638  17.014 -12.996  1.00  0.00      PROA C  
ATOM    991  ND2 ASN    55      37.501  18.017 -12.984  1.00  0.00      PROA N  
ATOM    992  OD1 ASN    55      35.703  17.042 -12.207  1.00  0.00      PROA O  
ATOM    993  HN  ASN    55      38.922  15.521 -13.054  1.00  0.00      PROA H  
ATOM    994  HA  ASN    55      37.788  15.026 -15.652  1.00  0.00      PROA H  
ATOM    995  HB1 ASN    55      36.769  14.889 -13.266  1.00  0.00      PROA H  
ATOM    996  HB2 ASN    55      35.793  15.821 -14.526  1.00  0.00      PROA H  
ATOM    997 HD21 ASN    55      37.461  18.673 -12.230  1.00  0.00      PROA H  
ATOM    998 HD22 ASN    55      38.424  17.787 -13.292  1.00  0.00      PROA H  
ATOM    999  N   PHE    56      39.488  17.625 -15.598  1.00  0.00      PROA N  
ATOM   1000  CA  PHE    56      40.030  18.747 -16.493  1.00  0.00      PROA C  
ATOM   1001  C   PHE    56      40.778  18.139 -17.700  1.00  0.00      PROA C  
ATOM   1002  O   PHE    56      40.938  18.814 -18.792  1.00  0.00      PROA O  
ATOM   1003  CB  PHE    56      41.022  19.664 -15.734  1.00  0.00      PROA C  
ATOM   1004  CG  PHE    56      40.451  20.689 -14.778  1.00  0.00      PROA C  
ATOM   1005  CD1 PHE    56      39.415  21.541 -15.218  1.00  0.00      PROA C  
ATOM   1006  CD2 PHE    56      41.013  20.768 -13.495  1.00  0.00      PROA C  
ATOM   1007  CE1 PHE    56      38.935  22.573 -14.337  1.00  0.00      PROA C  
ATOM   1008  CE2 PHE    56      40.598  21.767 -12.651  1.00  0.00      PROA C  
ATOM   1009  CZ  PHE    56      39.508  22.588 -13.049  1.00  0.00      PROA C  
ATOM   1010  HN  PHE    56      40.196  17.277 -14.989  1.00  0.00      PROA H  
ATOM   1011  HA  PHE    56      39.258  19.369 -16.921  1.00  0.00      PROA H  
ATOM   1012  HB1 PHE    56      41.570  20.302 -16.461  1.00  0.00      PROA H  
ATOM   1013  HB2 PHE    56      41.704  18.907 -15.290  1.00  0.00      PROA H  
ATOM   1014  HD1 PHE    56      38.951  21.438 -16.188  1.00  0.00      PROA H  
ATOM   1015  HD2 PHE    56      41.717  20.053 -13.095  1.00  0.00      PROA H  
ATOM   1016  HE1 PHE    56      38.192  23.314 -14.592  1.00  0.00      PROA H  
ATOM   1017  HE2 PHE    56      41.133  21.929 -11.726  1.00  0.00      PROA H  
ATOM   1018  HZ  PHE    56      39.267  23.413 -12.394  1.00  0.00      PROA H  
ATOM   1019  N   HSD    57      41.332  16.914 -17.592  1.00  0.00      PROA N  
ATOM   1020  CA  HSD    57      42.268  16.295 -18.586  1.00  0.00      PROA C  
ATOM   1021  C   HSD    57      41.313  15.385 -19.394  1.00  0.00      PROA C  
ATOM   1022  O   HSD    57      41.529  15.174 -20.589  1.00  0.00      PROA O  
ATOM   1023  CB  HSD    57      43.328  15.647 -17.698  1.00  0.00      PROA C  
ATOM   1024  CG  HSD    57      44.428  14.913 -18.515  1.00  0.00      PROA C  
ATOM   1025  CD2 HSD    57      44.684  13.623 -18.714  1.00  0.00      PROA C  
ATOM   1026  ND1 HSD    57      45.501  15.553 -19.109  1.00  0.00      PROA N  
ATOM   1027  CE1 HSD    57      46.409  14.673 -19.574  1.00  0.00      PROA C  
ATOM   1028  NE2 HSD    57      45.890  13.452 -19.393  1.00  0.00      PROA N  
ATOM   1029  HN  HSD    57      41.347  16.377 -16.752  1.00  0.00      PROA H  
ATOM   1030  HA  HSD    57      42.600  17.059 -19.273  1.00  0.00      PROA H  
ATOM   1031  HB1 HSD    57      42.936  15.008 -16.877  1.00  0.00      PROA H  
ATOM   1032  HB2 HSD    57      43.887  16.467 -17.199  1.00  0.00      PROA H  
ATOM   1033  HD1 HSD    57      45.714  16.524 -19.003  1.00  0.00      PROA H  
ATOM   1034  HD2 HSD    57      44.017  12.791 -18.527  1.00  0.00      PROA H  
ATOM   1035  HE1 HSD    57      47.292  14.876 -20.181  1.00  0.00      PROA H  
ATOM   1036  N   THR    58      40.208  14.873 -18.761  1.00  0.00      PROA N  
ATOM   1037  CA  THR    58      39.231  14.053 -19.470  1.00  0.00      PROA C  
ATOM   1038  C   THR    58      38.449  14.717 -20.578  1.00  0.00      PROA C  
ATOM   1039  O   THR    58      37.809  15.794 -20.280  1.00  0.00      PROA O  
ATOM   1040  CB  THR    58      38.227  13.390 -18.469  1.00  0.00      PROA C  
ATOM   1041  CG2 THR    58      37.648  12.206 -19.193  1.00  0.00      PROA C  
ATOM   1042  OG1 THR    58      38.889  12.855 -17.266  1.00  0.00      PROA O  
ATOM   1043  HN  THR    58      39.881  15.153 -17.861  1.00  0.00      PROA H  
ATOM   1044  HA  THR    58      39.693  13.219 -19.978  1.00  0.00      PROA H  
ATOM   1045  HB  THR    58      37.409  14.093 -18.203  1.00  0.00      PROA H  
ATOM   1046  HG1 THR    58      39.638  13.417 -17.057  1.00  0.00      PROA H  
ATOM   1047 HG21 THR    58      38.480  11.481 -19.323  1.00  0.00      PROA H  
ATOM   1048 HG22 THR    58      37.252  12.370 -20.218  1.00  0.00      PROA H  
ATOM   1049 HG23 THR    58      36.960  11.655 -18.517  1.00  0.00      PROA H  
ATOM   1050  N   THR    59      38.472  14.190 -21.776  1.00  0.00      PROA N  
ATOM   1051  CA  THR    59      37.406  14.343 -22.820  1.00  0.00      PROA C  
ATOM   1052  C   THR    59      35.890  14.348 -22.385  1.00  0.00      PROA C  
ATOM   1053  O   THR    59      35.501  13.631 -21.442  1.00  0.00      PROA O  
ATOM   1054  CB  THR    59      37.637  13.218 -23.903  1.00  0.00      PROA C  
ATOM   1055  CG2 THR    59      36.530  13.054 -24.902  1.00  0.00      PROA C  
ATOM   1056  OG1 THR    59      38.771  13.474 -24.651  1.00  0.00      PROA O  
ATOM   1057  HN  THR    59      39.051  13.392 -21.924  1.00  0.00      PROA H  
ATOM   1058  HA  THR    59      37.659  15.261 -23.330  1.00  0.00      PROA H  
ATOM   1059  HB  THR    59      37.835  12.235 -23.425  1.00  0.00      PROA H  
ATOM   1060  HG1 THR    59      38.558  14.209 -25.231  1.00  0.00      PROA H  
ATOM   1061 HG21 THR    59      36.160  14.026 -25.292  1.00  0.00      PROA H  
ATOM   1062 HG22 THR    59      35.668  12.545 -24.420  1.00  0.00      PROA H  
ATOM   1063 HG23 THR    59      36.767  12.336 -25.716  1.00  0.00      PROA H  
ATOM   1064  N   PHE    60      35.143  15.240 -22.963  1.00  0.00      PROA N  
ATOM   1065  CA  PHE    60      33.657  15.104 -22.806  1.00  0.00      PROA C  
ATOM   1066  C   PHE    60      33.112  15.481 -24.125  1.00  0.00      PROA C  
ATOM   1067  O   PHE    60      33.807  15.827 -25.060  1.00  0.00      PROA O  
ATOM   1068  CB  PHE    60      33.171  16.122 -21.714  1.00  0.00      PROA C  
ATOM   1069  CG  PHE    60      33.218  17.596 -22.120  1.00  0.00      PROA C  
ATOM   1070  CD1 PHE    60      34.356  18.459 -21.867  1.00  0.00      PROA C  
ATOM   1071  CD2 PHE    60      32.044  18.161 -22.635  1.00  0.00      PROA C  
ATOM   1072  CE1 PHE    60      34.319  19.813 -22.301  1.00  0.00      PROA C  
ATOM   1073  CE2 PHE    60      32.064  19.544 -23.029  1.00  0.00      PROA C  
ATOM   1074  CZ  PHE    60      33.184  20.312 -22.759  1.00  0.00      PROA C  
ATOM   1075  HN  PHE    60      35.417  15.823 -23.724  1.00  0.00      PROA H  
ATOM   1076  HA  PHE    60      33.380  14.083 -22.589  1.00  0.00      PROA H  
ATOM   1077  HB1 PHE    60      33.690  15.957 -20.746  1.00  0.00      PROA H  
ATOM   1078  HB2 PHE    60      32.109  15.831 -21.567  1.00  0.00      PROA H  
ATOM   1079  HD1 PHE    60      35.195  18.109 -21.283  1.00  0.00      PROA H  
ATOM   1080  HD2 PHE    60      31.202  17.491 -22.723  1.00  0.00      PROA H  
ATOM   1081  HE1 PHE    60      35.177  20.467 -22.244  1.00  0.00      PROA H  
ATOM   1082  HE2 PHE    60      31.181  19.951 -23.500  1.00  0.00      PROA H  
ATOM   1083  HZ  PHE    60      33.183  21.312 -23.165  1.00  0.00      PROA H  
ATOM   1084  N   VAL    61      31.836  15.248 -24.305  1.00  0.00      PROA N  
ATOM   1085  CA  VAL    61      31.112  15.405 -25.519  1.00  0.00      PROA C  
ATOM   1086  C   VAL    61      30.245  16.665 -25.482  1.00  0.00      PROA C  
ATOM   1087  O   VAL    61      29.505  16.834 -24.483  1.00  0.00      PROA O  
ATOM   1088  CB  VAL    61      30.104  14.267 -25.711  1.00  0.00      PROA C  
ATOM   1089  CG1 VAL    61      29.188  14.570 -26.948  1.00  0.00      PROA C  
ATOM   1090  CG2 VAL    61      30.853  12.890 -25.898  1.00  0.00      PROA C  
ATOM   1091  HN  VAL    61      31.297  14.791 -23.601  1.00  0.00      PROA H  
ATOM   1092  HA  VAL    61      31.706  15.479 -26.418  1.00  0.00      PROA H  
ATOM   1093  HB  VAL    61      29.527  14.214 -24.763  1.00  0.00      PROA H  
ATOM   1094 HG11 VAL    61      29.822  15.043 -27.729  1.00  0.00      PROA H  
ATOM   1095 HG12 VAL    61      28.315  15.184 -26.642  1.00  0.00      PROA H  
ATOM   1096 HG13 VAL    61      28.869  13.620 -27.428  1.00  0.00      PROA H  
ATOM   1097 HG21 VAL    61      31.617  12.761 -25.102  1.00  0.00      PROA H  
ATOM   1098 HG22 VAL    61      31.418  13.006 -26.848  1.00  0.00      PROA H  
ATOM   1099 HG23 VAL    61      30.181  12.010 -25.992  1.00  0.00      PROA H  
ATOM   1100  N   GLY    62      30.469  17.648 -26.396  1.00  0.00      PROA N  
ATOM   1101  CA  GLY    62      29.711  18.887 -26.586  1.00  0.00      PROA C  
ATOM   1102  C   GLY    62      28.541  18.747 -27.551  1.00  0.00      PROA C  
ATOM   1103  O   GLY    62      28.481  17.769 -28.299  1.00  0.00      PROA O  
ATOM   1104  HN  GLY    62      31.277  17.568 -26.975  1.00  0.00      PROA H  
ATOM   1105  HA1 GLY    62      30.375  19.658 -26.946  1.00  0.00      PROA H  
ATOM   1106  HA2 GLY    62      29.275  19.139 -25.631  1.00  0.00      PROA H  
ATOM   1107  N   PRO    63      27.585  19.679 -27.604  1.00  0.00      PROA N  
ATOM   1108  CA  PRO    63      26.398  19.440 -28.463  1.00  0.00      PROA C  
ATOM   1109  C   PRO    63      26.568  19.697 -29.986  1.00  0.00      PROA C  
ATOM   1110  O   PRO    63      25.990  19.046 -30.818  1.00  0.00      PROA O  
ATOM   1111  CB  PRO    63      25.198  20.279 -27.945  1.00  0.00      PROA C  
ATOM   1112  CG  PRO    63      25.805  21.200 -26.918  1.00  0.00      PROA C  
ATOM   1113  CD  PRO    63      27.219  20.626 -26.552  1.00  0.00      PROA C  
ATOM   1114  HA  PRO    63      26.130  18.408 -28.294  1.00  0.00      PROA H  
ATOM   1115  HB1 PRO    63      24.456  19.566 -27.527  1.00  0.00      PROA H  
ATOM   1116  HB2 PRO    63      24.664  20.811 -28.761  1.00  0.00      PROA H  
ATOM   1117  HG1 PRO    63      25.861  22.238 -27.311  1.00  0.00      PROA H  
ATOM   1118  HG2 PRO    63      25.055  21.208 -26.098  1.00  0.00      PROA H  
ATOM   1119  HD1 PRO    63      27.887  21.503 -26.409  1.00  0.00      PROA H  
ATOM   1120  HD2 PRO    63      27.064  20.028 -25.629  1.00  0.00      PROA H  
ATOM   1121  N   ALA    64      27.304  20.707 -30.291  1.00  0.00      PROA N  
ATOM   1122  CA  ALA    64      27.776  21.095 -31.598  1.00  0.00      PROA C  
ATOM   1123  C   ALA    64      29.002  20.307 -32.038  1.00  0.00      PROA C  
ATOM   1124  O   ALA    64      29.128  19.792 -33.143  1.00  0.00      PROA O  
ATOM   1125  CB  ALA    64      28.370  22.564 -31.541  1.00  0.00      PROA C  
ATOM   1126  HN  ALA    64      27.779  21.223 -29.582  1.00  0.00      PROA H  
ATOM   1127  HA  ALA    64      27.052  21.009 -32.394  1.00  0.00      PROA H  
ATOM   1128  HB1 ALA    64      29.352  22.721 -31.046  1.00  0.00      PROA H  
ATOM   1129  HB2 ALA    64      27.652  23.243 -31.034  1.00  0.00      PROA H  
ATOM   1130  HB3 ALA    64      28.408  22.992 -32.565  1.00  0.00      PROA H  
ATOM   1131  N   GLY    65      29.937  20.076 -31.093  1.00  0.00      PROA N  
ATOM   1132  CA  GLY    65      31.248  19.380 -31.183  1.00  0.00      PROA C  
ATOM   1133  C   GLY    65      31.297  18.027 -30.652  1.00  0.00      PROA C  
ATOM   1134  O   GLY    65      31.760  17.882 -29.568  1.00  0.00      PROA O  
ATOM   1135  HN  GLY    65      29.745  20.425 -30.179  1.00  0.00      PROA H  
ATOM   1136  HA1 GLY    65      32.004  19.814 -30.546  1.00  0.00      PROA H  
ATOM   1137  HA2 GLY    65      31.545  19.363 -32.221  1.00  0.00      PROA H  
ATOM   1138  N   GLU    66      31.069  16.978 -31.442  1.00  0.00      PROA N  
ATOM   1139  CA  GLU    66      31.026  15.546 -31.054  1.00  0.00      PROA C  
ATOM   1140  C   GLU    66      32.211  14.949 -30.320  1.00  0.00      PROA C  
ATOM   1141  O   GLU    66      31.865  14.120 -29.479  1.00  0.00      PROA O  
ATOM   1142  CB  GLU    66      30.914  14.705 -32.386  1.00  0.00      PROA C  
ATOM   1143  CG  GLU    66      29.495  14.635 -33.132  1.00  0.00      PROA C  
ATOM   1144  CD  GLU    66      29.442  13.862 -34.432  1.00  0.00      PROA C  
ATOM   1145  OE1 GLU    66      30.511  13.296 -34.843  1.00  0.00      PROA O  
ATOM   1146  OE2 GLU    66      28.457  14.035 -35.245  1.00  0.00      PROA O1-
ATOM   1147  HN  GLU    66      30.800  17.263 -32.358  1.00  0.00      PROA H  
ATOM   1148  HA  GLU    66      30.121  15.399 -30.483  1.00  0.00      PROA H  
ATOM   1149  HB1 GLU    66      31.119  13.640 -32.146  1.00  0.00      PROA H  
ATOM   1150  HB2 GLU    66      31.718  14.877 -33.133  1.00  0.00      PROA H  
ATOM   1151  HG1 GLU    66      29.180  15.683 -33.325  1.00  0.00      PROA H  
ATOM   1152  HG2 GLU    66      28.713  14.175 -32.492  1.00  0.00      PROA H  
ATOM   1153  N   VAL    67      33.466  15.338 -30.500  1.00  0.00      PROA N  
ATOM   1154  CA  VAL    67      34.602  14.979 -29.736  1.00  0.00      PROA C  
ATOM   1155  C   VAL    67      35.447  16.198 -29.408  1.00  0.00      PROA C  
ATOM   1156  O   VAL    67      35.746  16.996 -30.295  1.00  0.00      PROA O  
ATOM   1157  CB  VAL    67      35.435  13.900 -30.447  1.00  0.00      PROA C  
ATOM   1158  CG1 VAL    67      36.719  13.656 -29.660  1.00  0.00      PROA C  
ATOM   1159  CG2 VAL    67      34.674  12.550 -30.517  1.00  0.00      PROA C  
ATOM   1160  HN  VAL    67      33.588  16.138 -31.082  1.00  0.00      PROA H  
ATOM   1161  HA  VAL    67      34.242  14.633 -28.778  1.00  0.00      PROA H  
ATOM   1162  HB  VAL    67      35.666  14.269 -31.469  1.00  0.00      PROA H  
ATOM   1163 HG11 VAL    67      36.351  13.153 -28.740  1.00  0.00      PROA H  
ATOM   1164 HG12 VAL    67      37.364  14.546 -29.499  1.00  0.00      PROA H  
ATOM   1165 HG13 VAL    67      37.208  12.823 -30.210  1.00  0.00      PROA H  
ATOM   1166 HG21 VAL    67      33.771  12.580 -31.163  1.00  0.00      PROA H  
ATOM   1167 HG22 VAL    67      34.515  12.394 -29.428  1.00  0.00      PROA H  
ATOM   1168 HG23 VAL    67      35.358  11.713 -30.775  1.00  0.00      PROA H  
ATOM   1169  N   ILE    68      35.698  16.501 -28.092  1.00  0.00      PROA N  
ATOM   1170  CA  ILE    68      36.459  17.556 -27.514  1.00  0.00      PROA C  
ATOM   1171  C   ILE    68      37.707  16.843 -26.904  1.00  0.00      PROA C  
ATOM   1172  O   ILE    68      37.618  15.734 -26.398  1.00  0.00      PROA O  
ATOM   1173  CB  ILE    68      35.644  18.404 -26.523  1.00  0.00      PROA C  
ATOM   1174  CG1 ILE    68      34.590  19.139 -27.397  1.00  0.00      PROA C  
ATOM   1175  CG2 ILE    68      36.418  19.324 -25.611  1.00  0.00      PROA C  
ATOM   1176  CD  ILE    68      33.700  20.190 -26.583  1.00  0.00      PROA C  
ATOM   1177  HN  ILE    68      35.223  16.028 -27.354  1.00  0.00      PROA H  
ATOM   1178  HA  ILE    68      36.819  18.238 -28.270  1.00  0.00      PROA H  
ATOM   1179  HB  ILE    68      35.074  17.713 -25.866  1.00  0.00      PROA H  
ATOM   1180 HG11 ILE    68      33.881  18.394 -27.818  1.00  0.00      PROA H  
ATOM   1181 HG12 ILE    68      35.032  19.693 -28.251  1.00  0.00      PROA H  
ATOM   1182 HG21 ILE    68      36.864  20.151 -26.204  1.00  0.00      PROA H  
ATOM   1183 HG22 ILE    68      37.172  18.775 -25.007  1.00  0.00      PROA H  
ATOM   1184 HG23 ILE    68      35.734  19.888 -24.941  1.00  0.00      PROA H  
ATOM   1185  HD1 ILE    68      33.148  19.835 -25.686  1.00  0.00      PROA H  
ATOM   1186  HD2 ILE    68      32.965  20.509 -27.352  1.00  0.00      PROA H  
ATOM   1187  HD3 ILE    68      34.324  21.073 -26.327  1.00  0.00      PROA H  
ATOM   1188  N   SER    69      38.850  17.481 -26.996  1.00  0.00      PROA N  
ATOM   1189  CA  SER    69      40.150  17.159 -26.393  1.00  0.00      PROA C  
ATOM   1190  C   SER    69      41.001  18.394 -26.152  1.00  0.00      PROA C  
ATOM   1191  O   SER    69      40.694  19.497 -26.582  1.00  0.00      PROA O  
ATOM   1192  CB  SER    69      40.976  16.100 -27.117  1.00  0.00      PROA C  
ATOM   1193  OG  SER    69      41.406  16.627 -28.366  1.00  0.00      PROA O  
ATOM   1194  HN  SER    69      38.771  18.379 -27.421  1.00  0.00      PROA H  
ATOM   1195  HA  SER    69      39.850  16.841 -25.405  1.00  0.00      PROA H  
ATOM   1196  HB1 SER    69      40.366  15.220 -27.411  1.00  0.00      PROA H  
ATOM   1197  HB2 SER    69      41.811  15.770 -26.462  1.00  0.00      PROA H  
ATOM   1198  HG1 SER    69      42.305  16.958 -28.309  1.00  0.00      PROA H  
ATOM   1199  N   ASP    70      42.147  18.275 -25.369  1.00  0.00      PROA N  
ATOM   1200  CA  ASP    70      43.157  19.292 -25.071  1.00  0.00      PROA C  
ATOM   1201  C   ASP    70      42.733  20.401 -24.133  1.00  0.00      PROA C  
ATOM   1202  O   ASP    70      41.600  20.938 -24.078  1.00  0.00      PROA O  
ATOM   1203  CB  ASP    70      43.831  19.921 -26.326  1.00  0.00      PROA C  
ATOM   1204  CG  ASP    70      44.537  18.820 -27.172  1.00  0.00      PROA C  
ATOM   1205  OD1 ASP    70      43.853  17.868 -27.601  1.00  0.00      PROA O  
ATOM   1206  OD2 ASP    70      45.717  19.066 -27.563  1.00  0.00      PROA O1-
ATOM   1207  HN  ASP    70      42.374  17.421 -24.909  1.00  0.00      PROA H  
ATOM   1208  HA  ASP    70      43.930  18.664 -24.655  1.00  0.00      PROA H  
ATOM   1209  HB1 ASP    70      44.635  20.626 -26.026  1.00  0.00      PROA H  
ATOM   1210  HB2 ASP    70      43.163  20.539 -26.964  1.00  0.00      PROA H  
ATOM   1211  N   PRO    71      43.642  20.760 -23.129  1.00  0.00      PROA N  
ATOM   1212  CA  PRO    71      43.229  21.362 -21.853  1.00  0.00      PROA C  
ATOM   1213  C   PRO    71      42.707  22.770 -21.942  1.00  0.00      PROA C  
ATOM   1214  O   PRO    71      41.989  23.179 -21.004  1.00  0.00      PROA O  
ATOM   1215  CB  PRO    71      44.482  21.350 -20.952  1.00  0.00      PROA C  
ATOM   1216  CG  PRO    71      45.645  21.325 -21.934  1.00  0.00      PROA C  
ATOM   1217  CD  PRO    71      45.151  20.678 -23.192  1.00  0.00      PROA C  
ATOM   1218  HA  PRO    71      42.507  20.658 -21.465  1.00  0.00      PROA H  
ATOM   1219  HB1 PRO    71      44.515  20.368 -20.432  1.00  0.00      PROA H  
ATOM   1220  HB2 PRO    71      44.455  22.211 -20.250  1.00  0.00      PROA H  
ATOM   1221  HG1 PRO    71      45.971  22.359 -22.178  1.00  0.00      PROA H  
ATOM   1222  HG2 PRO    71      46.527  20.757 -21.570  1.00  0.00      PROA H  
ATOM   1223  HD1 PRO    71      45.541  21.135 -24.127  1.00  0.00      PROA H  
ATOM   1224  HD2 PRO    71      45.410  19.610 -23.356  1.00  0.00      PROA H  
ATOM   1225  N   LYS    72      43.037  23.568 -22.991  1.00  0.00      PROA N  
ATOM   1226  CA  LYS    72      42.622  24.948 -23.339  1.00  0.00      PROA C  
ATOM   1227  C   LYS    72      41.133  24.986 -23.570  1.00  0.00      PROA C  
ATOM   1228  O   LYS    72      40.440  25.994 -23.363  1.00  0.00      PROA O  
ATOM   1229  CB  LYS    72      43.400  25.449 -24.629  1.00  0.00      PROA C  
ATOM   1230  CG  LYS    72      43.170  24.691 -26.000  1.00  0.00      PROA C  
ATOM   1231  CD  LYS    72      44.159  23.479 -26.286  1.00  0.00      PROA C  
ATOM   1232  CE  LYS    72      45.589  23.747 -26.149  1.00  0.00      PROA C  
ATOM   1233  NZ  LYS    72      46.255  24.234 -27.358  1.00  0.00      PROA N1+
ATOM   1234  HN  LYS    72      43.757  23.176 -23.558  1.00  0.00      PROA H  
ATOM   1235  HA  LYS    72      42.724  25.564 -22.459  1.00  0.00      PROA H  
ATOM   1236  HB1 LYS    72      44.496  25.404 -24.455  1.00  0.00      PROA H  
ATOM   1237  HB2 LYS    72      43.172  26.520 -24.820  1.00  0.00      PROA H  
ATOM   1238  HG1 LYS    72      43.574  25.495 -26.652  1.00  0.00      PROA H  
ATOM   1239  HG2 LYS    72      42.149  24.585 -26.425  1.00  0.00      PROA H  
ATOM   1240  HD1 LYS    72      43.942  22.912 -27.216  1.00  0.00      PROA H  
ATOM   1241  HD2 LYS    72      43.899  22.744 -25.494  1.00  0.00      PROA H  
ATOM   1242  HE1 LYS    72      46.187  22.847 -25.892  1.00  0.00      PROA H  
ATOM   1243  HE2 LYS    72      45.887  24.388 -25.292  1.00  0.00      PROA H  
ATOM   1244  HZ1 LYS    72      45.760  25.062 -27.746  1.00  0.00      PROA H  
ATOM   1245  HZ2 LYS    72      46.067  23.461 -28.028  1.00  0.00      PROA H  
ATOM   1246  HZ3 LYS    72      47.275  24.380 -27.222  1.00  0.00      PROA H  
ATOM   1247  N   LEU    73      40.571  23.909 -24.063  1.00  0.00      PROA N  
ATOM   1248  CA  LEU    73      39.114  23.926 -24.360  1.00  0.00      PROA C  
ATOM   1249  C   LEU    73      38.313  23.469 -23.245  1.00  0.00      PROA C  
ATOM   1250  O   LEU    73      37.396  24.161 -22.778  1.00  0.00      PROA O  
ATOM   1251  CB  LEU    73      38.864  23.165 -25.715  1.00  0.00      PROA C  
ATOM   1252  CG  LEU    73      37.364  23.217 -26.238  1.00  0.00      PROA C  
ATOM   1253  CD1 LEU    73      36.609  24.578 -26.026  1.00  0.00      PROA C  
ATOM   1254  CD2 LEU    73      37.361  22.770 -27.720  1.00  0.00      PROA C  
ATOM   1255  HN  LEU    73      40.995  23.007 -24.089  1.00  0.00      PROA H  
ATOM   1256  HA  LEU    73      38.803  24.942 -24.554  1.00  0.00      PROA H  
ATOM   1257  HB1 LEU    73      39.257  22.129 -25.795  1.00  0.00      PROA H  
ATOM   1258  HB2 LEU    73      39.409  23.692 -26.527  1.00  0.00      PROA H  
ATOM   1259  HG  LEU    73      36.720  22.456 -25.746  1.00  0.00      PROA H  
ATOM   1260 HD11 LEU    73      37.055  25.477 -26.502  1.00  0.00      PROA H  
ATOM   1261 HD12 LEU    73      36.650  24.904 -24.965  1.00  0.00      PROA H  
ATOM   1262 HD13 LEU    73      35.551  24.576 -26.365  1.00  0.00      PROA H  
ATOM   1263 HD21 LEU    73      37.829  21.763 -27.740  1.00  0.00      PROA H  
ATOM   1264 HD22 LEU    73      38.077  23.429 -28.256  1.00  0.00      PROA H  
ATOM   1265 HD23 LEU    73      36.364  22.870 -28.199  1.00  0.00      PROA H  
ATOM   1266  N   ILE    74      38.637  22.310 -22.698  1.00  0.00      PROA N  
ATOM   1267  CA  ILE    74      37.974  21.584 -21.614  1.00  0.00      PROA C  
ATOM   1268  C   ILE    74      37.797  22.505 -20.450  1.00  0.00      PROA C  
ATOM   1269  O   ILE    74      36.679  22.557 -19.947  1.00  0.00      PROA O  
ATOM   1270  CB  ILE    74      38.730  20.322 -21.255  1.00  0.00      PROA C  
ATOM   1271  CG1 ILE    74      38.843  19.274 -22.408  1.00  0.00      PROA C  
ATOM   1272  CG2 ILE    74      38.130  19.687 -20.028  1.00  0.00      PROA C  
ATOM   1273  CD  ILE    74      39.814  18.157 -22.189  1.00  0.00      PROA C  
ATOM   1274  HN  ILE    74      39.480  21.975 -23.111  1.00  0.00      PROA H  
ATOM   1275  HA  ILE    74      36.987  21.248 -21.894  1.00  0.00      PROA H  
ATOM   1276  HB  ILE    74      39.771  20.591 -20.974  1.00  0.00      PROA H  
ATOM   1277 HG11 ILE    74      39.167  19.679 -23.390  1.00  0.00      PROA H  
ATOM   1278 HG12 ILE    74      37.854  18.810 -22.611  1.00  0.00      PROA H  
ATOM   1279 HG21 ILE    74      37.104  19.293 -20.189  1.00  0.00      PROA H  
ATOM   1280 HG22 ILE    74      38.174  20.414 -19.189  1.00  0.00      PROA H  
ATOM   1281 HG23 ILE    74      38.778  18.835 -19.730  1.00  0.00      PROA H  
ATOM   1282  HD1 ILE    74      40.780  18.632 -21.914  1.00  0.00      PROA H  
ATOM   1283  HD2 ILE    74      39.872  17.609 -23.153  1.00  0.00      PROA H  
ATOM   1284  HD3 ILE    74      39.617  17.449 -21.356  1.00  0.00      PROA H  
ATOM   1285  N   ARG    75      38.844  23.275 -20.074  1.00  0.00      PROA N  
ATOM   1286  CA  ARG    75      38.657  24.125 -18.921  1.00  0.00      PROA C  
ATOM   1287  C   ARG    75      37.534  25.100 -18.992  1.00  0.00      PROA C  
ATOM   1288  O   ARG    75      36.819  25.271 -18.023  1.00  0.00      PROA O  
ATOM   1289  CB  ARG    75      40.003  24.924 -18.715  1.00  0.00      PROA C  
ATOM   1290  CG  ARG    75      39.930  26.041 -17.664  1.00  0.00      PROA C  
ATOM   1291  CD  ARG    75      41.292  26.591 -17.241  1.00  0.00      PROA C  
ATOM   1292  NE  ARG    75      41.969  27.402 -18.291  1.00  0.00      PROA N  
ATOM   1293  CZ  ARG    75      42.910  26.926 -19.116  1.00  0.00      PROA C  
ATOM   1294  NH1 ARG    75      43.393  25.742 -19.025  1.00  0.00      PROA N1+
ATOM   1295  NH2 ARG    75      43.352  27.791 -19.996  1.00  0.00      PROA N  
ATOM   1296  HN  ARG    75      39.703  23.176 -20.571  1.00  0.00      PROA H  
ATOM   1297  HA  ARG    75      38.440  23.508 -18.062  1.00  0.00      PROA H  
ATOM   1298  HB1 ARG    75      40.396  25.114 -19.737  1.00  0.00      PROA H  
ATOM   1299  HB2 ARG    75      40.768  24.232 -18.302  1.00  0.00      PROA H  
ATOM   1300  HG1 ARG    75      39.411  25.600 -16.787  1.00  0.00      PROA H  
ATOM   1301  HG2 ARG    75      39.348  26.935 -17.974  1.00  0.00      PROA H  
ATOM   1302  HD1 ARG    75      41.973  25.794 -16.872  1.00  0.00      PROA H  
ATOM   1303  HD2 ARG    75      41.086  27.331 -16.438  1.00  0.00      PROA H  
ATOM   1304  HE  ARG    75      41.575  28.287 -18.540  1.00  0.00      PROA H  
ATOM   1305 HH11 ARG    75      42.994  25.126 -18.346  1.00  0.00      PROA H  
ATOM   1306 HH12 ARG    75      43.886  25.311 -19.780  1.00  0.00      PROA H  
ATOM   1307 HH21 ARG    75      43.252  28.688 -19.564  1.00  0.00      PROA H  
ATOM   1308 HH22 ARG    75      44.172  27.583 -20.529  1.00  0.00      PROA H  
ATOM   1309  N   MET    76      37.309  25.789 -20.139  1.00  0.00      PROA N  
ATOM   1310  CA  MET    76      36.373  26.872 -20.224  1.00  0.00      PROA C  
ATOM   1311  C   MET    76      34.915  26.519 -19.869  1.00  0.00      PROA C  
ATOM   1312  O   MET    76      34.181  27.187 -19.164  1.00  0.00      PROA O  
ATOM   1313  CB  MET    76      36.585  27.714 -21.486  1.00  0.00      PROA C  
ATOM   1314  CG  MET    76      37.836  28.586 -21.416  1.00  0.00      PROA C  
ATOM   1315  SD  MET    76      37.927  29.914 -22.696  1.00  0.00      PROA S  
ATOM   1316  CE  MET    76      37.925  31.524 -21.840  1.00  0.00      PROA C  
ATOM   1317  HN  MET    76      37.735  25.640 -21.028  1.00  0.00      PROA H  
ATOM   1318  HA  MET    76      36.642  27.592 -19.466  1.00  0.00      PROA H  
ATOM   1319  HB1 MET    76      35.689  28.371 -21.485  1.00  0.00      PROA H  
ATOM   1320  HB2 MET    76      36.576  27.151 -22.444  1.00  0.00      PROA H  
ATOM   1321  HG1 MET    76      38.750  27.954 -21.399  1.00  0.00      PROA H  
ATOM   1322  HG2 MET    76      37.758  29.169 -20.474  1.00  0.00      PROA H  
ATOM   1323  HE1 MET    76      38.490  32.270 -22.439  1.00  0.00      PROA H  
ATOM   1324  HE2 MET    76      38.368  31.544 -20.821  1.00  0.00      PROA H  
ATOM   1325  HE3 MET    76      36.938  32.033 -21.873  1.00  0.00      PROA H  
ATOM   1326  N   ASN    77      34.490  25.371 -20.388  1.00  0.00      PROA N  
ATOM   1327  CA  ASN    77      33.262  24.694 -20.102  1.00  0.00      PROA C  
ATOM   1328  C   ASN    77      33.162  24.069 -18.669  1.00  0.00      PROA C  
ATOM   1329  O   ASN    77      32.118  24.125 -18.005  1.00  0.00      PROA O  
ATOM   1330  CB  ASN    77      32.949  23.489 -21.075  1.00  0.00      PROA C  
ATOM   1331  CG  ASN    77      32.227  23.959 -22.356  1.00  0.00      PROA C  
ATOM   1332  ND2 ASN    77      32.663  25.098 -22.967  1.00  0.00      PROA N  
ATOM   1333  OD1 ASN    77      31.279  23.315 -22.833  1.00  0.00      PROA O  
ATOM   1334  HN  ASN    77      35.172  24.893 -20.936  1.00  0.00      PROA H  
ATOM   1335  HA  ASN    77      32.516  25.475 -20.111  1.00  0.00      PROA H  
ATOM   1336  HB1 ASN    77      32.277  22.748 -20.592  1.00  0.00      PROA H  
ATOM   1337  HB2 ASN    77      33.799  22.837 -21.370  1.00  0.00      PROA H  
ATOM   1338 HD21 ASN    77      32.234  25.179 -23.867  1.00  0.00      PROA H  
ATOM   1339 HD22 ASN    77      33.508  25.611 -22.818  1.00  0.00      PROA H  
ATOM   1340  N   TYR    78      34.250  23.473 -18.160  1.00  0.00      PROA N  
ATOM   1341  CA  TYR    78      34.264  22.908 -16.813  1.00  0.00      PROA C  
ATOM   1342  C   TYR    78      34.283  24.058 -15.778  1.00  0.00      PROA C  
ATOM   1343  O   TYR    78      33.612  23.930 -14.717  1.00  0.00      PROA O  
ATOM   1344  CB  TYR    78      35.518  22.076 -16.590  1.00  0.00      PROA C  
ATOM   1345  CG  TYR    78      35.164  21.139 -15.427  1.00  0.00      PROA C  
ATOM   1346  CD1 TYR    78      34.550  19.861 -15.636  1.00  0.00      PROA C  
ATOM   1347  CD2 TYR    78      35.394  21.505 -14.134  1.00  0.00      PROA C  
ATOM   1348  CE1 TYR    78      34.062  19.096 -14.577  1.00  0.00      PROA C  
ATOM   1349  CE2 TYR    78      34.957  20.714 -12.978  1.00  0.00      PROA C  
ATOM   1350  CZ  TYR    78      34.354  19.502 -13.215  1.00  0.00      PROA C  
ATOM   1351  OH  TYR    78      33.964  18.737 -12.107  1.00  0.00      PROA O  
ATOM   1352  HN  TYR    78      35.092  23.434 -18.692  1.00  0.00      PROA H  
ATOM   1353  HA  TYR    78      33.385  22.294 -16.687  1.00  0.00      PROA H  
ATOM   1354  HB1 TYR    78      36.456  22.587 -16.283  1.00  0.00      PROA H  
ATOM   1355  HB2 TYR    78      35.554  21.432 -17.495  1.00  0.00      PROA H  
ATOM   1356  HD1 TYR    78      34.405  19.467 -16.631  1.00  0.00      PROA H  
ATOM   1357  HD2 TYR    78      35.837  22.481 -14.000  1.00  0.00      PROA H  
ATOM   1358  HE1 TYR    78      33.566  18.168 -14.820  1.00  0.00      PROA H  
ATOM   1359  HE2 TYR    78      35.243  20.965 -11.967  1.00  0.00      PROA H  
ATOM   1360  HH  TYR    78      34.583  18.006 -12.057  1.00  0.00      PROA H  
ATOM   1361  N   LEU    79      34.931  25.234 -16.098  1.00  0.00      PROA N  
ATOM   1362  CA  LEU    79      34.716  26.425 -15.338  1.00  0.00      PROA C  
ATOM   1363  C   LEU    79      33.287  26.877 -15.488  1.00  0.00      PROA C  
ATOM   1364  O   LEU    79      32.666  26.808 -16.532  1.00  0.00      PROA O  
ATOM   1365  CB  LEU    79      35.672  27.554 -15.750  1.00  0.00      PROA C  
ATOM   1366  CG  LEU    79      37.159  27.453 -15.490  1.00  0.00      PROA C  
ATOM   1367  CD1 LEU    79      37.817  28.634 -16.172  1.00  0.00      PROA C  
ATOM   1368  CD2 LEU    79      37.549  27.390 -14.040  1.00  0.00      PROA C  
ATOM   1369  HN  LEU    79      35.460  25.363 -16.933  1.00  0.00      PROA H  
ATOM   1370  HA  LEU    79      34.856  26.183 -14.294  1.00  0.00      PROA H  
ATOM   1371  HB1 LEU    79      35.288  28.435 -15.193  1.00  0.00      PROA H  
ATOM   1372  HB2 LEU    79      35.647  27.731 -16.847  1.00  0.00      PROA H  
ATOM   1373  HG  LEU    79      37.546  26.549 -16.008  1.00  0.00      PROA H  
ATOM   1374 HD11 LEU    79      37.469  29.661 -15.933  1.00  0.00      PROA H  
ATOM   1375 HD12 LEU    79      37.587  28.572 -17.258  1.00  0.00      PROA H  
ATOM   1376 HD13 LEU    79      38.924  28.596 -16.250  1.00  0.00      PROA H  
ATOM   1377 HD21 LEU    79      37.256  26.415 -13.594  1.00  0.00      PROA H  
ATOM   1378 HD22 LEU    79      37.110  28.161 -13.371  1.00  0.00      PROA H  
ATOM   1379 HD23 LEU    79      38.654  27.466 -13.962  1.00  0.00      PROA H  
ATOM   1380  N   LYS    80      32.752  27.486 -14.455  1.00  0.00      PROA N  
ATOM   1381  CA  LYS    80      31.338  27.871 -14.356  1.00  0.00      PROA C  
ATOM   1382  C   LYS    80      30.280  26.857 -14.832  1.00  0.00      PROA C  
ATOM   1383  O   LYS    80      29.284  27.298 -15.307  1.00  0.00      PROA O  
ATOM   1384  CB  LYS    80      31.081  29.325 -14.930  1.00  0.00      PROA C  
ATOM   1385  CG  LYS    80      29.991  30.155 -14.298  1.00  0.00      PROA C  
ATOM   1386  CD  LYS    80      29.880  31.524 -14.976  1.00  0.00      PROA C  
ATOM   1387  CE  LYS    80      28.715  32.461 -14.523  1.00  0.00      PROA C  
ATOM   1388  NZ  LYS    80      28.742  32.586 -13.064  1.00  0.00      PROA N1+
ATOM   1389  HN  LYS    80      33.410  27.700 -13.737  1.00  0.00      PROA H  
ATOM   1390  HA  LYS    80      31.155  27.870 -13.291  1.00  0.00      PROA H  
ATOM   1391  HB1 LYS    80      30.941  29.216 -16.027  1.00  0.00      PROA H  
ATOM   1392  HB2 LYS    80      32.050  29.852 -14.795  1.00  0.00      PROA H  
ATOM   1393  HG1 LYS    80      30.163  30.290 -13.209  1.00  0.00      PROA H  
ATOM   1394  HG2 LYS    80      29.014  29.673 -14.516  1.00  0.00      PROA H  
ATOM   1395  HD1 LYS    80      29.846  31.355 -16.073  1.00  0.00      PROA H  
ATOM   1396  HD2 LYS    80      30.786  32.134 -14.770  1.00  0.00      PROA H  
ATOM   1397  HE1 LYS    80      27.690  32.141 -14.807  1.00  0.00      PROA H  
ATOM   1398  HE2 LYS    80      28.980  33.419 -15.020  1.00  0.00      PROA H  
ATOM   1399  HZ1 LYS    80      29.649  32.998 -12.765  1.00  0.00      PROA H  
ATOM   1400  HZ2 LYS    80      28.538  31.685 -12.585  1.00  0.00      PROA H  
ATOM   1401  HZ3 LYS    80      28.044  33.300 -12.775  1.00  0.00      PROA H  
ATOM   1402  N   THR    81      30.463  25.527 -14.559  1.00  0.00      PROA N  
ATOM   1403  CA  THR    81      29.284  24.688 -14.735  1.00  0.00      PROA C  
ATOM   1404  C   THR    81      29.128  23.783 -13.473  1.00  0.00      PROA C  
ATOM   1405  O   THR    81      28.554  24.146 -12.516  1.00  0.00      PROA O  
ATOM   1406  CB  THR    81      29.167  23.847 -16.017  1.00  0.00      PROA C  
ATOM   1407  CG2 THR    81      27.745  23.245 -16.086  1.00  0.00      PROA C  
ATOM   1408  OG1 THR    81      29.357  24.611 -17.132  1.00  0.00      PROA O  
ATOM   1409  HN  THR    81      31.405  25.227 -14.432  1.00  0.00      PROA H  
ATOM   1410  HA  THR    81      28.313  25.160 -14.711  1.00  0.00      PROA H  
ATOM   1411  HB  THR    81      29.988  23.108 -16.139  1.00  0.00      PROA H  
ATOM   1412  HG1 THR    81      30.311  24.627 -17.245  1.00  0.00      PROA H  
ATOM   1413 HG21 THR    81      26.906  23.969 -16.163  1.00  0.00      PROA H  
ATOM   1414 HG22 THR    81      27.671  22.574 -15.203  1.00  0.00      PROA H  
ATOM   1415 HG23 THR    81      27.596  22.531 -16.924  1.00  0.00      PROA H  
ATOM   1416  N   TRP    82      29.736  22.547 -13.509  1.00  0.00      PROA N  
ATOM   1417  CA  TRP    82      29.635  21.633 -12.448  1.00  0.00      PROA C  
ATOM   1418  C   TRP    82      30.451  22.117 -11.286  1.00  0.00      PROA C  
ATOM   1419  O   TRP    82      30.031  22.136 -10.140  1.00  0.00      PROA O  
ATOM   1420  CB  TRP    82      30.114  20.205 -13.014  1.00  0.00      PROA C  
ATOM   1421  CG  TRP    82      29.536  19.763 -14.327  1.00  0.00      PROA C  
ATOM   1422  CD1 TRP    82      30.247  20.034 -15.495  1.00  0.00      PROA C  
ATOM   1423  CD2 TRP    82      28.216  19.272 -14.732  1.00  0.00      PROA C  
ATOM   1424  CE2 TRP    82      28.236  19.409 -16.170  1.00  0.00      PROA C  
ATOM   1425  CE3 TRP    82      27.136  18.747 -14.049  1.00  0.00      PROA C  
ATOM   1426  NE1 TRP    82      29.421  19.823 -16.603  1.00  0.00      PROA N  
ATOM   1427  CZ2 TRP    82      27.201  18.832 -16.922  1.00  0.00      PROA C  
ATOM   1428  CZ3 TRP    82      26.105  18.229 -14.877  1.00  0.00      PROA C  
ATOM   1429  CH2 TRP    82      26.211  18.149 -16.238  1.00  0.00      PROA C  
ATOM   1430  HN  TRP    82      30.105  22.239 -14.382  1.00  0.00      PROA H  
ATOM   1431  HA  TRP    82      28.603  21.655 -12.132  1.00  0.00      PROA H  
ATOM   1432  HB1 TRP    82      29.786  19.550 -12.179  1.00  0.00      PROA H  
ATOM   1433  HB2 TRP    82      31.224  20.148 -13.028  1.00  0.00      PROA H  
ATOM   1434  HD1 TRP    82      31.285  20.330 -15.469  1.00  0.00      PROA H  
ATOM   1435  HE1 TRP    82      29.500  20.193 -17.502  1.00  0.00      PROA H  
ATOM   1436  HE3 TRP    82      27.074  18.749 -12.971  1.00  0.00      PROA H  
ATOM   1437  HZ2 TRP    82      27.319  18.795 -17.995  1.00  0.00      PROA H  
ATOM   1438  HZ3 TRP    82      25.295  17.737 -14.360  1.00  0.00      PROA H  
ATOM   1439  HH2 TRP    82      25.491  17.644 -16.865  1.00  0.00      PROA H  
ATOM   1440  N   PHE    83      31.628  22.712 -11.579  1.00  0.00      PROA N  
ATOM   1441  CA  PHE    83      32.849  22.892 -10.773  1.00  0.00      PROA C  
ATOM   1442  C   PHE    83      32.515  23.665  -9.540  1.00  0.00      PROA C  
ATOM   1443  O   PHE    83      33.087  23.410  -8.494  1.00  0.00      PROA O  
ATOM   1444  CB  PHE    83      33.870  23.603 -11.685  1.00  0.00      PROA C  
ATOM   1445  CG  PHE    83      35.256  23.778 -11.039  1.00  0.00      PROA C  
ATOM   1446  CD1 PHE    83      35.774  22.964  -9.968  1.00  0.00      PROA C  
ATOM   1447  CD2 PHE    83      35.976  24.872 -11.531  1.00  0.00      PROA C  
ATOM   1448  CE1 PHE    83      37.018  23.342  -9.377  1.00  0.00      PROA C  
ATOM   1449  CE2 PHE    83      37.184  25.247 -10.885  1.00  0.00      PROA C  
ATOM   1450  CZ  PHE    83      37.651  24.565  -9.744  1.00  0.00      PROA C  
ATOM   1451  HN  PHE    83      31.770  22.823 -12.560  1.00  0.00      PROA H  
ATOM   1452  HA  PHE    83      33.237  21.939 -10.447  1.00  0.00      PROA H  
ATOM   1453  HB1 PHE    83      33.408  24.594 -11.882  1.00  0.00      PROA H  
ATOM   1454  HB2 PHE    83      33.894  22.955 -12.587  1.00  0.00      PROA H  
ATOM   1455  HD1 PHE    83      35.244  22.096  -9.607  1.00  0.00      PROA H  
ATOM   1456  HD2 PHE    83      35.582  25.434 -12.365  1.00  0.00      PROA H  
ATOM   1457  HE1 PHE    83      37.509  22.675  -8.684  1.00  0.00      PROA H  
ATOM   1458  HE2 PHE    83      37.801  26.093 -11.150  1.00  0.00      PROA H  
ATOM   1459  HZ  PHE    83      38.494  24.877  -9.145  1.00  0.00      PROA H  
ATOM   1460  N   VAL    84      31.544  24.577  -9.557  1.00  0.00      PROA N  
ATOM   1461  CA  VAL    84      31.198  25.377  -8.341  1.00  0.00      PROA C  
ATOM   1462  C   VAL    84      30.562  24.546  -7.154  1.00  0.00      PROA C  
ATOM   1463  O   VAL    84      30.822  24.855  -5.993  1.00  0.00      PROA O  
ATOM   1464  CB  VAL    84      30.315  26.568  -8.838  1.00  0.00      PROA C  
ATOM   1465  CG1 VAL    84      28.997  26.192  -9.567  1.00  0.00      PROA C  
ATOM   1466  CG2 VAL    84      30.033  27.590  -7.753  1.00  0.00      PROA C  
ATOM   1467  HN  VAL    84      30.996  24.577 -10.389  1.00  0.00      PROA H  
ATOM   1468  HA  VAL    84      32.129  25.755  -7.946  1.00  0.00      PROA H  
ATOM   1469  HB  VAL    84      30.963  27.166  -9.514  1.00  0.00      PROA H  
ATOM   1470 HG11 VAL    84      28.327  25.545  -8.960  1.00  0.00      PROA H  
ATOM   1471 HG12 VAL    84      29.057  25.750 -10.584  1.00  0.00      PROA H  
ATOM   1472 HG13 VAL    84      28.486  27.163  -9.742  1.00  0.00      PROA H  
ATOM   1473 HG21 VAL    84      31.040  27.848  -7.361  1.00  0.00      PROA H  
ATOM   1474 HG22 VAL    84      29.468  27.112  -6.923  1.00  0.00      PROA H  
ATOM   1475 HG23 VAL    84      29.594  28.533  -8.142  1.00  0.00      PROA H  
ATOM   1476  N   ILE    85      29.813  23.459  -7.502  1.00  0.00      PROA N  
ATOM   1477  CA  ILE    85      29.279  22.557  -6.466  1.00  0.00      PROA C  
ATOM   1478  C   ILE    85      30.377  21.551  -6.011  1.00  0.00      PROA C  
ATOM   1479  O   ILE    85      30.590  21.329  -4.826  1.00  0.00      PROA O  
ATOM   1480  CB  ILE    85      28.142  21.768  -6.981  1.00  0.00      PROA C  
ATOM   1481  CG1 ILE    85      26.947  22.600  -7.530  1.00  0.00      PROA C  
ATOM   1482  CG2 ILE    85      27.528  20.822  -5.915  1.00  0.00      PROA C  
ATOM   1483  CD  ILE    85      26.252  23.546  -6.569  1.00  0.00      PROA C  
ATOM   1484  HN  ILE    85      29.766  23.220  -8.468  1.00  0.00      PROA H  
ATOM   1485  HA  ILE    85      28.979  23.126  -5.598  1.00  0.00      PROA H  
ATOM   1486  HB  ILE    85      28.505  21.189  -7.858  1.00  0.00      PROA H  
ATOM   1487 HG11 ILE    85      26.208  21.855  -7.896  1.00  0.00      PROA H  
ATOM   1488 HG12 ILE    85      27.314  23.203  -8.389  1.00  0.00      PROA H  
ATOM   1489 HG21 ILE    85      27.456  21.397  -4.967  1.00  0.00      PROA H  
ATOM   1490 HG22 ILE    85      28.131  19.890  -5.877  1.00  0.00      PROA H  
ATOM   1491 HG23 ILE    85      26.452  20.598  -6.079  1.00  0.00      PROA H  
ATOM   1492  HD1 ILE    85      26.910  24.235  -5.996  1.00  0.00      PROA H  
ATOM   1493  HD2 ILE    85      25.618  22.956  -5.873  1.00  0.00      PROA H  
ATOM   1494  HD3 ILE    85      25.507  24.147  -7.132  1.00  0.00      PROA H  
ATOM   1495  N   ASP    86      31.148  20.963  -7.011  1.00  0.00      PROA N  
ATOM   1496  CA  ASP    86      32.332  20.066  -6.825  1.00  0.00      PROA C  
ATOM   1497  C   ASP    86      33.570  20.671  -6.276  1.00  0.00      PROA C  
ATOM   1498  O   ASP    86      34.448  20.046  -5.768  1.00  0.00      PROA O  
ATOM   1499  CB  ASP    86      32.490  19.377  -8.252  1.00  0.00      PROA C  
ATOM   1500  CG  ASP    86      31.415  18.373  -8.562  1.00  0.00      PROA C  
ATOM   1501  OD1 ASP    86      30.992  17.762  -7.519  1.00  0.00      PROA O  
ATOM   1502  OD2 ASP    86      30.998  18.162  -9.716  1.00  0.00      PROA O1-
ATOM   1503  HN  ASP    86      30.916  21.045  -7.977  1.00  0.00      PROA H  
ATOM   1504  HA  ASP    86      31.990  19.362  -6.080  1.00  0.00      PROA H  
ATOM   1505  HB1 ASP    86      33.451  18.822  -8.302  1.00  0.00      PROA H  
ATOM   1506  HB2 ASP    86      32.438  20.213  -8.981  1.00  0.00      PROA H  
ATOM   1507  N   LEU    87      33.775  21.944  -6.282  1.00  0.00      PROA N  
ATOM   1508  CA  LEU    87      34.727  22.705  -5.431  1.00  0.00      PROA C  
ATOM   1509  C   LEU    87      34.311  22.817  -3.964  1.00  0.00      PROA C  
ATOM   1510  O   LEU    87      35.162  22.695  -3.056  1.00  0.00      PROA O  
ATOM   1511  CB  LEU    87      34.859  24.143  -6.055  1.00  0.00      PROA C  
ATOM   1512  CG  LEU    87      35.892  25.167  -5.646  1.00  0.00      PROA C  
ATOM   1513  CD1 LEU    87      35.763  26.350  -6.615  1.00  0.00      PROA C  
ATOM   1514  CD2 LEU    87      35.821  25.775  -4.301  1.00  0.00      PROA C  
ATOM   1515  HN  LEU    87      33.137  22.483  -6.826  1.00  0.00      PROA H  
ATOM   1516  HA  LEU    87      35.714  22.277  -5.521  1.00  0.00      PROA H  
ATOM   1517  HB1 LEU    87      33.846  24.598  -6.008  1.00  0.00      PROA H  
ATOM   1518  HB2 LEU    87      35.026  23.837  -7.110  1.00  0.00      PROA H  
ATOM   1519  HG  LEU    87      36.893  24.805  -5.964  1.00  0.00      PROA H  
ATOM   1520 HD11 LEU    87      34.788  26.879  -6.547  1.00  0.00      PROA H  
ATOM   1521 HD12 LEU    87      35.957  26.024  -7.660  1.00  0.00      PROA H  
ATOM   1522 HD13 LEU    87      36.605  27.003  -6.302  1.00  0.00      PROA H  
ATOM   1523 HD21 LEU    87      35.923  24.963  -3.549  1.00  0.00      PROA H  
ATOM   1524 HD22 LEU    87      35.012  26.534  -4.244  1.00  0.00      PROA H  
ATOM   1525 HD23 LEU    87      36.646  26.518  -4.266  1.00  0.00      PROA H  
ATOM   1526  N   LEU    88      33.062  23.118  -3.663  1.00  0.00      PROA N  
ATOM   1527  CA  LEU    88      32.622  23.205  -2.275  1.00  0.00      PROA C  
ATOM   1528  C   LEU    88      32.873  21.951  -1.427  1.00  0.00      PROA C  
ATOM   1529  O   LEU    88      33.346  21.926  -0.236  1.00  0.00      PROA O  
ATOM   1530  CB  LEU    88      31.148  23.653  -2.238  1.00  0.00      PROA C  
ATOM   1531  CG  LEU    88      30.839  25.206  -2.427  1.00  0.00      PROA C  
ATOM   1532  CD1 LEU    88      29.349  25.476  -2.705  1.00  0.00      PROA C  
ATOM   1533  CD2 LEU    88      31.424  25.851  -1.178  1.00  0.00      PROA C  
ATOM   1534  HN  LEU    88      32.391  23.357  -4.361  1.00  0.00      PROA H  
ATOM   1535  HA  LEU    88      33.261  23.943  -1.813  1.00  0.00      PROA H  
ATOM   1536  HB1 LEU    88      30.657  23.503  -1.253  1.00  0.00      PROA H  
ATOM   1537  HB2 LEU    88      30.462  23.067  -2.887  1.00  0.00      PROA H  
ATOM   1538  HG  LEU    88      31.389  25.547  -3.330  1.00  0.00      PROA H  
ATOM   1539 HD11 LEU    88      28.692  24.912  -2.009  1.00  0.00      PROA H  
ATOM   1540 HD12 LEU    88      29.105  24.981  -3.669  1.00  0.00      PROA H  
ATOM   1541 HD13 LEU    88      29.118  26.556  -2.586  1.00  0.00      PROA H  
ATOM   1542 HD21 LEU    88      32.483  25.515  -1.170  1.00  0.00      PROA H  
ATOM   1543 HD22 LEU    88      30.951  25.484  -0.242  1.00  0.00      PROA H  
ATOM   1544 HD23 LEU    88      31.338  26.956  -1.251  1.00  0.00      PROA H  
ATOM   1545  N   SER    89      32.642  20.762  -2.117  1.00  0.00      PROA N  
ATOM   1546  CA  SER    89      33.070  19.446  -1.662  1.00  0.00      PROA C  
ATOM   1547  C   SER    89      34.512  19.285  -1.234  1.00  0.00      PROA C  
ATOM   1548  O   SER    89      34.875  18.317  -0.498  1.00  0.00      PROA O  
ATOM   1549  CB  SER    89      32.773  18.431  -2.884  1.00  0.00      PROA C  
ATOM   1550  OG  SER    89      33.416  17.177  -2.633  1.00  0.00      PROA O  
ATOM   1551  HN  SER    89      32.198  20.908  -2.997  1.00  0.00      PROA H  
ATOM   1552  HA  SER    89      32.469  19.184  -0.804  1.00  0.00      PROA H  
ATOM   1553  HB1 SER    89      33.217  18.919  -3.779  1.00  0.00      PROA H  
ATOM   1554  HB2 SER    89      31.691  18.207  -2.997  1.00  0.00      PROA H  
ATOM   1555  HG1 SER    89      34.355  17.242  -2.822  1.00  0.00      PROA H  
ATOM   1556  N   CYS    90      35.387  20.140  -1.691  1.00  0.00      PROA N  
ATOM   1557  CA  CYS    90      36.795  19.941  -1.623  1.00  0.00      PROA C  
ATOM   1558  C   CYS    90      37.521  20.857  -0.633  1.00  0.00      PROA C  
ATOM   1559  O   CYS    90      38.680  20.637  -0.343  1.00  0.00      PROA O  
ATOM   1560  CB  CYS    90      37.500  20.218  -3.006  1.00  0.00      PROA C  
ATOM   1561  SG  CYS    90      37.048  18.889  -4.225  1.00  0.00      PROA S  
ATOM   1562  HN  CYS    90      35.011  20.911  -2.200  1.00  0.00      PROA H  
ATOM   1563  HA  CYS    90      37.017  18.908  -1.400  1.00  0.00      PROA H  
ATOM   1564  HB1 CYS    90      38.584  20.241  -2.766  1.00  0.00      PROA H  
ATOM   1565  HB2 CYS    90      37.110  21.204  -3.339  1.00  0.00      PROA H  
ATOM   1566  HG1 CYS    90      36.112  19.502  -4.935  1.00  0.00      PROA H  
ATOM   1567  N   LEU    91      36.762  21.849  -0.025  1.00  0.00      PROA N  
ATOM   1568  CA  LEU    91      37.211  22.633   1.074  1.00  0.00      PROA C  
ATOM   1569  C   LEU    91      37.434  21.774   2.300  1.00  0.00      PROA C  
ATOM   1570  O   LEU    91      36.537  21.063   2.665  1.00  0.00      PROA O  
ATOM   1571  CB  LEU    91      36.139  23.733   1.298  1.00  0.00      PROA C  
ATOM   1572  CG  LEU    91      36.468  24.713   2.439  1.00  0.00      PROA C  
ATOM   1573  CD1 LEU    91      37.630  25.627   2.002  1.00  0.00      PROA C  
ATOM   1574  CD2 LEU    91      35.339  25.703   2.803  1.00  0.00      PROA C  
ATOM   1575  HN  LEU    91      35.864  22.116  -0.364  1.00  0.00      PROA H  
ATOM   1576  HA  LEU    91      38.163  23.118   0.918  1.00  0.00      PROA H  
ATOM   1577  HB1 LEU    91      35.232  23.125   1.503  1.00  0.00      PROA H  
ATOM   1578  HB2 LEU    91      36.037  24.309   0.354  1.00  0.00      PROA H  
ATOM   1579  HG  LEU    91      36.735  24.078   3.310  1.00  0.00      PROA H  
ATOM   1580 HD11 LEU    91      37.154  26.249   1.215  1.00  0.00      PROA H  
ATOM   1581 HD12 LEU    91      38.474  25.182   1.433  1.00  0.00      PROA H  
ATOM   1582 HD13 LEU    91      38.012  26.339   2.765  1.00  0.00      PROA H  
ATOM   1583 HD21 LEU    91      34.448  25.065   2.987  1.00  0.00      PROA H  
ATOM   1584 HD22 LEU    91      35.173  26.373   1.932  1.00  0.00      PROA H  
ATOM   1585 HD23 LEU    91      35.578  26.346   3.677  1.00  0.00      PROA H  
ATOM   1586  N   PRO    92      38.611  21.663   3.013  1.00  0.00      PROA N  
ATOM   1587  CA  PRO    92      38.753  20.748   4.127  1.00  0.00      PROA C  
ATOM   1588  C   PRO    92      38.431  21.578   5.335  1.00  0.00      PROA C  
ATOM   1589  O   PRO    92      37.979  22.704   5.272  1.00  0.00      PROA O  
ATOM   1590  CB  PRO    92      40.276  20.457   4.047  1.00  0.00      PROA C  
ATOM   1591  CG  PRO    92      40.978  21.700   3.451  1.00  0.00      PROA C  
ATOM   1592  CD  PRO    92      39.890  22.012   2.459  1.00  0.00      PROA C  
ATOM   1593  HA  PRO    92      38.090  19.896   4.175  1.00  0.00      PROA H  
ATOM   1594  HB1 PRO    92      40.456  19.605   3.357  1.00  0.00      PROA H  
ATOM   1595  HB2 PRO    92      40.827  20.160   4.964  1.00  0.00      PROA H  
ATOM   1596  HG1 PRO    92      41.161  22.426   4.272  1.00  0.00      PROA H  
ATOM   1597  HG2 PRO    92      41.926  21.528   2.899  1.00  0.00      PROA H  
ATOM   1598  HD1 PRO    92      39.876  23.055   2.075  1.00  0.00      PROA H  
ATOM   1599  HD2 PRO    92      40.091  21.393   1.559  1.00  0.00      PROA H  
ATOM   1600  N   TYR    93      38.752  20.987   6.475  1.00  0.00      PROA N  
ATOM   1601  CA  TYR    93      38.206  21.458   7.742  1.00  0.00      PROA C  
ATOM   1602  C   TYR    93      39.160  22.037   8.757  1.00  0.00      PROA C  
ATOM   1603  O   TYR    93      38.685  22.766   9.572  1.00  0.00      PROA O  
ATOM   1604  CB  TYR    93      37.454  20.297   8.426  1.00  0.00      PROA C  
ATOM   1605  CG  TYR    93      36.465  19.645   7.509  1.00  0.00      PROA C  
ATOM   1606  CD1 TYR    93      35.190  20.116   7.472  1.00  0.00      PROA C  
ATOM   1607  CD2 TYR    93      36.887  18.605   6.602  1.00  0.00      PROA C  
ATOM   1608  CE1 TYR    93      34.360  19.768   6.341  1.00  0.00      PROA C  
ATOM   1609  CE2 TYR    93      36.109  18.311   5.514  1.00  0.00      PROA C  
ATOM   1610  CZ  TYR    93      34.842  18.905   5.393  1.00  0.00      PROA C  
ATOM   1611  OH  TYR    93      34.191  18.995   4.146  1.00  0.00      PROA O  
ATOM   1612  HN  TYR    93      39.138  20.082   6.632  1.00  0.00      PROA H  
ATOM   1613  HA  TYR    93      37.423  22.182   7.567  1.00  0.00      PROA H  
ATOM   1614  HB1 TYR    93      36.814  20.922   9.084  1.00  0.00      PROA H  
ATOM   1615  HB2 TYR    93      38.106  19.557   8.938  1.00  0.00      PROA H  
ATOM   1616  HD1 TYR    93      34.852  20.805   8.232  1.00  0.00      PROA H  
ATOM   1617  HD2 TYR    93      37.858  18.136   6.666  1.00  0.00      PROA H  
ATOM   1618  HE1 TYR    93      33.356  20.153   6.236  1.00  0.00      PROA H  
ATOM   1619  HE2 TYR    93      36.399  17.673   4.692  1.00  0.00      PROA H  
ATOM   1620  HH  TYR    93      34.816  19.197   3.447  1.00  0.00      PROA H  
ATOM   1621  N   ASP    94      40.483  21.961   8.607  1.00  0.00      PROA N  
ATOM   1622  CA  ASP    94      41.478  22.435   9.529  1.00  0.00      PROA C  
ATOM   1623  C   ASP    94      41.324  23.959  10.011  1.00  0.00      PROA C  
ATOM   1624  O   ASP    94      41.306  24.338  11.156  1.00  0.00      PROA O  
ATOM   1625  CB  ASP    94      42.847  22.169   8.841  1.00  0.00      PROA C  
ATOM   1626  CG  ASP    94      43.986  22.445   9.813  1.00  0.00      PROA C  
ATOM   1627  OD1 ASP    94      43.916  22.365  11.020  1.00  0.00      PROA O  
ATOM   1628  OD2 ASP    94      45.086  22.717   9.254  1.00  0.00      PROA O1-
ATOM   1629  HN  ASP    94      40.843  21.621   7.742  1.00  0.00      PROA H  
ATOM   1630  HA  ASP    94      41.328  21.848  10.423  1.00  0.00      PROA H  
ATOM   1631  HB1 ASP    94      43.069  22.840   7.984  1.00  0.00      PROA H  
ATOM   1632  HB2 ASP    94      42.853  21.073   8.657  1.00  0.00      PROA H  
ATOM   1633  N   VAL    95      40.916  24.872   9.025  1.00  0.00      PROA N  
ATOM   1634  CA  VAL    95      40.544  26.273   9.250  1.00  0.00      PROA C  
ATOM   1635  C   VAL    95      39.457  26.414  10.426  1.00  0.00      PROA C  
ATOM   1636  O   VAL    95      39.643  27.246  11.294  1.00  0.00      PROA O  
ATOM   1637  CB  VAL    95      40.134  26.947   7.976  1.00  0.00      PROA C  
ATOM   1638  CG1 VAL    95      40.126  28.485   8.144  1.00  0.00      PROA C  
ATOM   1639  CG2 VAL    95      41.271  26.684   6.941  1.00  0.00      PROA C  
ATOM   1640  HN  VAL    95      40.959  24.535   8.088  1.00  0.00      PROA H  
ATOM   1641  HA  VAL    95      41.418  26.795   9.611  1.00  0.00      PROA H  
ATOM   1642  HB  VAL    95      39.124  26.608   7.660  1.00  0.00      PROA H  
ATOM   1643 HG11 VAL    95      41.143  28.929   8.198  1.00  0.00      PROA H  
ATOM   1644 HG12 VAL    95      39.527  28.854   9.004  1.00  0.00      PROA H  
ATOM   1645 HG13 VAL    95      39.759  28.998   7.230  1.00  0.00      PROA H  
ATOM   1646 HG21 VAL    95      41.297  25.625   6.606  1.00  0.00      PROA H  
ATOM   1647 HG22 VAL    95      42.271  26.822   7.405  1.00  0.00      PROA H  
ATOM   1648 HG23 VAL    95      41.185  27.386   6.084  1.00  0.00      PROA H  
ATOM   1649  N   ILE    96      38.466  25.475  10.364  1.00  0.00      PROA N  
ATOM   1650  CA  ILE    96      37.376  25.619  11.358  1.00  0.00      PROA C  
ATOM   1651  C   ILE    96      37.732  24.915  12.686  1.00  0.00      PROA C  
ATOM   1652  O   ILE    96      37.131  25.034  13.788  1.00  0.00      PROA O  
ATOM   1653  CB  ILE    96      36.053  25.033  10.809  1.00  0.00      PROA C  
ATOM   1654  CG1 ILE    96      35.959  25.221   9.266  1.00  0.00      PROA C  
ATOM   1655  CG2 ILE    96      34.831  25.547  11.630  1.00  0.00      PROA C  
ATOM   1656  CD  ILE    96      35.810  26.653   8.830  1.00  0.00      PROA C  
ATOM   1657  HN  ILE    96      38.426  24.761   9.669  1.00  0.00      PROA H  
ATOM   1658  HA  ILE    96      37.142  26.648  11.588  1.00  0.00      PROA H  
ATOM   1659  HB  ILE    96      35.996  23.931  10.935  1.00  0.00      PROA H  
ATOM   1660 HG11 ILE    96      35.048  24.719   8.877  1.00  0.00      PROA H  
ATOM   1661 HG12 ILE    96      36.712  24.619   8.712  1.00  0.00      PROA H  
ATOM   1662 HG21 ILE    96      34.795  26.653  11.528  1.00  0.00      PROA H  
ATOM   1663 HG22 ILE    96      34.961  25.241  12.690  1.00  0.00      PROA H  
ATOM   1664 HG23 ILE    96      33.907  25.110  11.195  1.00  0.00      PROA H  
ATOM   1665  HD1 ILE    96      36.678  27.300   9.082  1.00  0.00      PROA H  
ATOM   1666  HD2 ILE    96      34.988  27.131   9.405  1.00  0.00      PROA H  
ATOM   1667  HD3 ILE    96      35.552  26.726   7.752  1.00  0.00      PROA H  
ATOM   1668  N   ASN    97      38.806  24.058  12.651  1.00  0.00      PROA N  
ATOM   1669  CA  ASN    97      39.500  23.647  13.829  1.00  0.00      PROA C  
ATOM   1670  C   ASN    97      40.486  24.637  14.319  1.00  0.00      PROA C  
ATOM   1671  O   ASN    97      40.731  24.610  15.493  1.00  0.00      PROA O  
ATOM   1672  CB  ASN    97      40.147  22.266  13.686  1.00  0.00      PROA C  
ATOM   1673  CG  ASN    97      39.258  21.111  13.355  1.00  0.00      PROA C  
ATOM   1674  ND2 ASN    97      38.405  20.792  14.417  1.00  0.00      PROA N  
ATOM   1675  OD1 ASN    97      39.144  20.528  12.238  1.00  0.00      PROA O  
ATOM   1676  HN  ASN    97      39.304  23.796  11.828  1.00  0.00      PROA H  
ATOM   1677  HA  ASN    97      38.793  23.690  14.645  1.00  0.00      PROA H  
ATOM   1678  HB1 ASN    97      40.688  21.975  14.611  1.00  0.00      PROA H  
ATOM   1679  HB2 ASN    97      40.918  22.354  12.891  1.00  0.00      PROA H  
ATOM   1680 HD21 ASN    97      38.371  21.347  15.249  1.00  0.00      PROA H  
ATOM   1681 HD22 ASN    97      37.529  20.313  14.381  1.00  0.00      PROA H  
ATOM   1682  N   ALA    98      41.077  25.462  13.494  1.00  0.00      PROA N  
ATOM   1683  CA  ALA    98      41.965  26.562  13.917  1.00  0.00      PROA C  
ATOM   1684  C   ALA    98      41.261  27.583  14.738  1.00  0.00      PROA C  
ATOM   1685  O   ALA    98      41.752  28.148  15.747  1.00  0.00      PROA O  
ATOM   1686  CB  ALA    98      42.548  27.312  12.672  1.00  0.00      PROA C  
ATOM   1687  HN  ALA    98      41.021  25.242  12.524  1.00  0.00      PROA H  
ATOM   1688  HA  ALA    98      42.878  26.182  14.351  1.00  0.00      PROA H  
ATOM   1689  HB1 ALA    98      41.737  27.814  12.102  1.00  0.00      PROA H  
ATOM   1690  HB2 ALA    98      42.958  26.511  12.020  1.00  0.00      PROA H  
ATOM   1691  HB3 ALA    98      43.285  28.094  12.953  1.00  0.00      PROA H  
ATOM   1692  N   PHE    99      40.062  28.011  14.309  1.00  0.00      PROA N  
ATOM   1693  CA  PHE    99      39.067  28.907  14.971  1.00  0.00      PROA C  
ATOM   1694  C   PHE    99      38.427  28.508  16.303  1.00  0.00      PROA C  
ATOM   1695  O   PHE    99      37.863  27.418  16.480  1.00  0.00      PROA O  
ATOM   1696  CB  PHE    99      37.906  29.209  13.984  1.00  0.00      PROA C  
ATOM   1697  CG  PHE    99      38.238  30.364  12.994  1.00  0.00      PROA C  
ATOM   1698  CD1 PHE    99      37.905  30.298  11.589  1.00  0.00      PROA C  
ATOM   1699  CD2 PHE    99      38.576  31.590  13.519  1.00  0.00      PROA C  
ATOM   1700  CE1 PHE    99      38.285  31.393  10.727  1.00  0.00      PROA C  
ATOM   1701  CE2 PHE    99      38.891  32.636  12.688  1.00  0.00      PROA C  
ATOM   1702  CZ  PHE    99      38.884  32.544  11.316  1.00  0.00      PROA C  
ATOM   1703  HN  PHE    99      39.812  27.688  13.399  1.00  0.00      PROA H  
ATOM   1704  HA  PHE    99      39.564  29.804  15.310  1.00  0.00      PROA H  
ATOM   1705  HB1 PHE    99      36.968  29.541  14.477  1.00  0.00      PROA H  
ATOM   1706  HB2 PHE    99      37.617  28.328  13.371  1.00  0.00      PROA H  
ATOM   1707  HD1 PHE    99      37.606  29.403  11.064  1.00  0.00      PROA H  
ATOM   1708  HD2 PHE    99      38.595  31.684  14.595  1.00  0.00      PROA H  
ATOM   1709  HE1 PHE    99      38.130  31.368   9.659  1.00  0.00      PROA H  
ATOM   1710  HE2 PHE    99      39.146  33.569  13.169  1.00  0.00      PROA H  
ATOM   1711  HZ  PHE    99      39.109  33.365  10.651  1.00  0.00      PROA H  
ATOM   1712  N   GLU   100      38.659  29.369  17.304  1.00  0.00      PROA N  
ATOM   1713  CA  GLU   100      38.407  29.091  18.723  1.00  0.00      PROA C  
ATOM   1714  C   GLU   100      37.746  30.287  19.432  1.00  0.00      PROA C  
ATOM   1715  O   GLU   100      38.106  31.416  19.102  1.00  0.00      PROA O  
ATOM   1716  CB  GLU   100      39.743  28.637  19.442  1.00  0.00      PROA C  
ATOM   1717  CG  GLU   100      40.822  29.697  19.787  1.00  0.00      PROA C  
ATOM   1718  CD  GLU   100      41.838  29.326  20.923  1.00  0.00      PROA C  
ATOM   1719  OE1 GLU   100      41.895  28.122  21.276  1.00  0.00      PROA O  
ATOM   1720  OE2 GLU   100      42.609  30.227  21.337  1.00  0.00      PROA O1-
ATOM   1721  HN  GLU   100      39.128  30.190  16.987  1.00  0.00      PROA H  
ATOM   1722  HA  GLU   100      37.641  28.342  18.865  1.00  0.00      PROA H  
ATOM   1723  HB1 GLU   100      40.246  27.814  18.891  1.00  0.00      PROA H  
ATOM   1724  HB2 GLU   100      39.309  28.223  20.378  1.00  0.00      PROA H  
ATOM   1725  HG1 GLU   100      40.377  30.624  20.207  1.00  0.00      PROA H  
ATOM   1726  HG2 GLU   100      41.358  29.886  18.832  1.00  0.00      PROA H  
ATOM   1727  N   ASN   101      37.012  30.080  20.540  1.00  0.00      PROA N  
ATOM   1728  CA  ASN   101      36.214  31.099  21.277  1.00  0.00      PROA C  
ATOM   1729  C   ASN   101      35.603  30.162  22.306  1.00  0.00      PROA C  
ATOM   1730  O   ASN   101      36.264  29.331  22.911  1.00  0.00      PROA O  
ATOM   1731  CB  ASN   101      35.242  31.891  20.340  1.00  0.00      PROA C  
ATOM   1732  CG  ASN   101      34.365  32.910  21.030  1.00  0.00      PROA C  
ATOM   1733  ND2 ASN   101      33.154  33.160  20.411  1.00  0.00      PROA N  
ATOM   1734  OD1 ASN   101      34.579  33.431  22.160  1.00  0.00      PROA O  
ATOM   1735  HN  ASN   101      36.944  29.132  20.839  1.00  0.00      PROA H  
ATOM   1736  HA  ASN   101      36.838  31.745  21.877  1.00  0.00      PROA H  
ATOM   1737  HB1 ASN   101      34.617  31.068  19.933  1.00  0.00      PROA H  
ATOM   1738  HB2 ASN   101      35.663  32.482  19.498  1.00  0.00      PROA H  
ATOM   1739 HD21 ASN   101      32.532  33.776  20.894  1.00  0.00      PROA H  
ATOM   1740 HD22 ASN   101      32.809  32.668  19.611  1.00  0.00      PROA H  
ATOM   1741  N   VAL   102      34.304  30.321  22.504  1.00  0.00      PROA N  
ATOM   1742  CA  VAL   102      33.427  29.469  23.233  1.00  0.00      PROA C  
ATOM   1743  C   VAL   102      33.395  28.011  22.754  1.00  0.00      PROA C  
ATOM   1744  O   VAL   102      32.960  27.757  21.642  1.00  0.00      PROA O  
ATOM   1745  CB  VAL   102      32.066  30.084  23.480  1.00  0.00      PROA C  
ATOM   1746  CG1 VAL   102      31.192  30.382  22.145  1.00  0.00      PROA C  
ATOM   1747  CG2 VAL   102      31.209  29.415  24.539  1.00  0.00      PROA C  
ATOM   1748  HN  VAL   102      33.925  31.029  21.914  1.00  0.00      PROA H  
ATOM   1749  HA  VAL   102      33.889  29.365  24.204  1.00  0.00      PROA H  
ATOM   1750  HB  VAL   102      32.243  31.113  23.859  1.00  0.00      PROA H  
ATOM   1751 HG11 VAL   102      30.800  29.472  21.642  1.00  0.00      PROA H  
ATOM   1752 HG12 VAL   102      31.920  30.905  21.489  1.00  0.00      PROA H  
ATOM   1753 HG13 VAL   102      30.294  30.988  22.391  1.00  0.00      PROA H  
ATOM   1754 HG21 VAL   102      31.652  29.756  25.499  1.00  0.00      PROA H  
ATOM   1755 HG22 VAL   102      30.970  28.363  24.277  1.00  0.00      PROA H  
ATOM   1756 HG23 VAL   102      30.204  29.888  24.584  1.00  0.00      PROA H  
ATOM   1757  N   ASP   103      33.930  27.048  23.511  1.00  0.00      PROA N  
ATOM   1758  CA  ASP   103      34.076  25.637  23.178  1.00  0.00      PROA C  
ATOM   1759  C   ASP   103      32.832  24.875  22.757  1.00  0.00      PROA C  
ATOM   1760  O   ASP   103      32.820  24.038  21.836  1.00  0.00      PROA O  
ATOM   1761  CB  ASP   103      34.751  24.772  24.295  1.00  0.00      PROA C  
ATOM   1762  CG  ASP   103      35.997  25.321  24.912  1.00  0.00      PROA C  
ATOM   1763  OD1 ASP   103      36.683  26.221  24.289  1.00  0.00      PROA O  
ATOM   1764  OD2 ASP   103      36.360  24.784  26.006  1.00  0.00      PROA O1-
ATOM   1765  HN  ASP   103      34.488  27.345  24.282  1.00  0.00      PROA H  
ATOM   1766  HA  ASP   103      34.693  25.670  22.293  1.00  0.00      PROA H  
ATOM   1767  HB1 ASP   103      35.040  23.793  23.855  1.00  0.00      PROA H  
ATOM   1768  HB2 ASP   103      34.064  24.605  25.152  1.00  0.00      PROA H  
ATOM   1769  N   GLU   104      31.677  25.157  23.402  1.00  0.00      PROA N  
ATOM   1770  CA  GLU   104      30.321  24.657  23.028  1.00  0.00      PROA C  
ATOM   1771  C   GLU   104      29.845  25.276  21.690  1.00  0.00      PROA C  
ATOM   1772  O   GLU   104      29.344  24.511  20.870  1.00  0.00      PROA O  
ATOM   1773  CB  GLU   104      29.292  25.108  24.089  1.00  0.00      PROA C  
ATOM   1774  CG  GLU   104      29.487  24.310  25.330  1.00  0.00      PROA C  
ATOM   1775  CD  GLU   104      28.349  24.430  26.397  1.00  0.00      PROA C  
ATOM   1776  OE1 GLU   104      27.324  25.149  26.165  1.00  0.00      PROA O  
ATOM   1777  OE2 GLU   104      28.396  23.810  27.437  1.00  0.00      PROA O1-
ATOM   1778  HN  GLU   104      31.581  25.653  24.262  1.00  0.00      PROA H  
ATOM   1779  HA  GLU   104      30.539  23.615  22.847  1.00  0.00      PROA H  
ATOM   1780  HB1 GLU   104      28.280  24.904  23.677  1.00  0.00      PROA H  
ATOM   1781  HB2 GLU   104      29.491  26.174  24.327  1.00  0.00      PROA H  
ATOM   1782  HG1 GLU   104      30.443  24.472  25.872  1.00  0.00      PROA H  
ATOM   1783  HG2 GLU   104      29.482  23.267  24.946  1.00  0.00      PROA H  
ATOM   1784  N   GLY   105      30.024  26.581  21.453  1.00  0.00      PROA N  
ATOM   1785  CA  GLY   105      29.564  27.285  20.233  1.00  0.00      PROA C  
ATOM   1786  C   GLY   105      30.368  26.875  19.055  1.00  0.00      PROA C  
ATOM   1787  O   GLY   105      29.805  26.569  18.039  1.00  0.00      PROA O  
ATOM   1788  HN  GLY   105      30.600  27.009  22.144  1.00  0.00      PROA H  
ATOM   1789  HA1 GLY   105      29.611  28.356  20.367  1.00  0.00      PROA H  
ATOM   1790  HA2 GLY   105      28.573  26.941  19.974  1.00  0.00      PROA H  
ATOM   1791  N   ILE   106      31.739  26.946  19.258  1.00  0.00      PROA N  
ATOM   1792  CA  ILE   106      32.732  26.599  18.272  1.00  0.00      PROA C  
ATOM   1793  C   ILE   106      32.553  25.173  17.812  1.00  0.00      PROA C  
ATOM   1794  O   ILE   106      32.573  24.964  16.597  1.00  0.00      PROA O  
ATOM   1795  CB  ILE   106      34.130  27.090  18.653  1.00  0.00      PROA C  
ATOM   1796  CG1 ILE   106      34.320  28.625  18.476  1.00  0.00      PROA C  
ATOM   1797  CG2 ILE   106      35.229  26.318  17.873  1.00  0.00      PROA C  
ATOM   1798  CD  ILE   106      34.501  29.273  17.065  1.00  0.00      PROA C  
ATOM   1799  HN  ILE   106      32.121  27.348  20.087  1.00  0.00      PROA H  
ATOM   1800  HA  ILE   106      32.430  27.139  17.387  1.00  0.00      PROA H  
ATOM   1801  HB  ILE   106      34.303  26.853  19.725  1.00  0.00      PROA H  
ATOM   1802 HG11 ILE   106      35.259  28.864  19.020  1.00  0.00      PROA H  
ATOM   1803 HG12 ILE   106      33.548  29.170  19.059  1.00  0.00      PROA H  
ATOM   1804 HG21 ILE   106      35.119  26.545  16.791  1.00  0.00      PROA H  
ATOM   1805 HG22 ILE   106      35.221  25.221  18.048  1.00  0.00      PROA H  
ATOM   1806 HG23 ILE   106      36.208  26.725  18.204  1.00  0.00      PROA H  
ATOM   1807  HD1 ILE   106      35.285  28.773  16.456  1.00  0.00      PROA H  
ATOM   1808  HD2 ILE   106      34.841  30.330  17.083  1.00  0.00      PROA H  
ATOM   1809  HD3 ILE   106      33.556  29.275  16.481  1.00  0.00      PROA H  
ATOM   1810  N   SER   107      32.411  24.162  18.645  1.00  0.00      PROA N  
ATOM   1811  CA  SER   107      32.487  22.716  18.251  1.00  0.00      PROA C  
ATOM   1812  C   SER   107      31.196  22.394  17.587  1.00  0.00      PROA C  
ATOM   1813  O   SER   107      31.101  21.614  16.659  1.00  0.00      PROA O  
ATOM   1814  CB  SER   107      32.738  21.661  19.386  1.00  0.00      PROA C  
ATOM   1815  OG  SER   107      31.970  21.920  20.511  1.00  0.00      PROA O  
ATOM   1816  HN  SER   107      32.379  24.357  19.622  1.00  0.00      PROA H  
ATOM   1817  HA  SER   107      33.286  22.539  17.547  1.00  0.00      PROA H  
ATOM   1818  HB1 SER   107      33.802  21.762  19.690  1.00  0.00      PROA H  
ATOM   1819  HB2 SER   107      32.599  20.619  19.028  1.00  0.00      PROA H  
ATOM   1820  HG1 SER   107      32.398  22.652  20.960  1.00  0.00      PROA H  
ATOM   1821  N   SER   108      30.085  23.095  17.936  1.00  0.00      PROA N  
ATOM   1822  CA  SER   108      28.836  23.078  17.187  1.00  0.00      PROA C  
ATOM   1823  C   SER   108      29.029  23.734  15.802  1.00  0.00      PROA C  
ATOM   1824  O   SER   108      28.606  23.109  14.862  1.00  0.00      PROA O  
ATOM   1825  CB  SER   108      27.727  23.864  17.849  1.00  0.00      PROA C  
ATOM   1826  OG  SER   108      26.395  23.915  17.306  1.00  0.00      PROA O  
ATOM   1827  HN  SER   108      30.162  23.639  18.768  1.00  0.00      PROA H  
ATOM   1828  HA  SER   108      28.523  22.057  17.029  1.00  0.00      PROA H  
ATOM   1829  HB1 SER   108      28.101  24.875  18.120  1.00  0.00      PROA H  
ATOM   1830  HB2 SER   108      27.483  23.277  18.760  1.00  0.00      PROA H  
ATOM   1831  HG1 SER   108      26.335  24.644  16.685  1.00  0.00      PROA H  
ATOM   1832  N   LEU   109      29.754  24.937  15.630  1.00  0.00      PROA N  
ATOM   1833  CA  LEU   109      30.058  25.468  14.269  1.00  0.00      PROA C  
ATOM   1834  C   LEU   109      30.958  24.576  13.470  1.00  0.00      PROA C  
ATOM   1835  O   LEU   109      30.674  24.357  12.260  1.00  0.00      PROA O  
ATOM   1836  CB  LEU   109      30.668  26.918  14.323  1.00  0.00      PROA C  
ATOM   1837  CG  LEU   109      31.048  27.555  12.977  1.00  0.00      PROA C  
ATOM   1838  CD1 LEU   109      29.824  27.711  12.068  1.00  0.00      PROA C  
ATOM   1839  CD2 LEU   109      31.740  28.946  13.144  1.00  0.00      PROA C  
ATOM   1840  HN  LEU   109      29.911  25.603  16.355  1.00  0.00      PROA H  
ATOM   1841  HA  LEU   109      29.102  25.467  13.767  1.00  0.00      PROA H  
ATOM   1842  HB1 LEU   109      31.557  26.720  14.959  1.00  0.00      PROA H  
ATOM   1843  HB2 LEU   109      29.938  27.540  14.885  1.00  0.00      PROA H  
ATOM   1844  HG  LEU   109      31.751  26.845  12.492  1.00  0.00      PROA H  
ATOM   1845 HD11 LEU   109      29.015  28.367  12.457  1.00  0.00      PROA H  
ATOM   1846 HD12 LEU   109      29.311  26.743  11.882  1.00  0.00      PROA H  
ATOM   1847 HD13 LEU   109      30.061  28.029  11.030  1.00  0.00      PROA H  
ATOM   1848 HD21 LEU   109      32.281  28.932  14.113  1.00  0.00      PROA H  
ATOM   1849 HD22 LEU   109      31.021  29.791  13.189  1.00  0.00      PROA H  
ATOM   1850 HD23 LEU   109      32.384  29.182  12.270  1.00  0.00      PROA H  
ATOM   1851  N   PHE   110      31.942  23.963  14.081  1.00  0.00      PROA N  
ATOM   1852  CA  PHE   110      32.807  22.987  13.409  1.00  0.00      PROA C  
ATOM   1853  C   PHE   110      32.001  21.842  12.789  1.00  0.00      PROA C  
ATOM   1854  O   PHE   110      32.199  21.421  11.666  1.00  0.00      PROA O  
ATOM   1855  CB  PHE   110      33.831  22.409  14.435  1.00  0.00      PROA C  
ATOM   1856  CG  PHE   110      34.615  21.366  13.759  1.00  0.00      PROA C  
ATOM   1857  CD1 PHE   110      34.388  19.997  13.876  1.00  0.00      PROA C  
ATOM   1858  CD2 PHE   110      35.561  21.814  12.869  1.00  0.00      PROA C  
ATOM   1859  CE1 PHE   110      35.007  19.095  12.970  1.00  0.00      PROA C  
ATOM   1860  CE2 PHE   110      36.243  20.906  12.003  1.00  0.00      PROA C  
ATOM   1861  CZ  PHE   110      35.901  19.545  11.994  1.00  0.00      PROA C  
ATOM   1862  HN  PHE   110      32.099  24.182  15.041  1.00  0.00      PROA H  
ATOM   1863  HA  PHE   110      33.241  23.561  12.604  1.00  0.00      PROA H  
ATOM   1864  HB1 PHE   110      33.317  22.073  15.361  1.00  0.00      PROA H  
ATOM   1865  HB2 PHE   110      34.472  23.265  14.737  1.00  0.00      PROA H  
ATOM   1866  HD1 PHE   110      33.755  19.552  14.629  1.00  0.00      PROA H  
ATOM   1867  HD2 PHE   110      35.826  22.859  12.801  1.00  0.00      PROA H  
ATOM   1868  HE1 PHE   110      34.791  18.036  12.962  1.00  0.00      PROA H  
ATOM   1869  HE2 PHE   110      36.891  21.338  11.255  1.00  0.00      PROA H  
ATOM   1870  HZ  PHE   110      36.501  18.951  11.321  1.00  0.00      PROA H  
ATOM   1871  N   SER   111      31.126  21.277  13.631  1.00  0.00      PROA N  
ATOM   1872  CA  SER   111      30.374  20.108  13.201  1.00  0.00      PROA C  
ATOM   1873  C   SER   111      29.442  20.315  12.050  1.00  0.00      PROA C  
ATOM   1874  O   SER   111      29.323  19.414  11.211  1.00  0.00      PROA O  
ATOM   1875  CB  SER   111      29.838  19.341  14.401  1.00  0.00      PROA C  
ATOM   1876  OG  SER   111      29.417  17.970  14.147  1.00  0.00      PROA O  
ATOM   1877  HN  SER   111      31.026  21.648  14.551  1.00  0.00      PROA H  
ATOM   1878  HA  SER   111      31.114  19.428  12.805  1.00  0.00      PROA H  
ATOM   1879  HB1 SER   111      28.895  19.855  14.687  1.00  0.00      PROA H  
ATOM   1880  HB2 SER   111      30.531  19.482  15.258  1.00  0.00      PROA H  
ATOM   1881  HG1 SER   111      28.975  17.590  14.910  1.00  0.00      PROA H  
ATOM   1882  N   SER   112      28.876  21.456  12.051  1.00  0.00      PROA N  
ATOM   1883  CA  SER   112      27.945  21.740  11.007  1.00  0.00      PROA C  
ATOM   1884  C   SER   112      28.587  21.881   9.642  1.00  0.00      PROA C  
ATOM   1885  O   SER   112      27.982  21.363   8.727  1.00  0.00      PROA O  
ATOM   1886  CB  SER   112      27.358  23.167  11.434  1.00  0.00      PROA C  
ATOM   1887  OG  SER   112      26.302  23.574  10.691  1.00  0.00      PROA O  
ATOM   1888  HN  SER   112      29.031  22.109  12.789  1.00  0.00      PROA H  
ATOM   1889  HA  SER   112      27.270  20.903  10.912  1.00  0.00      PROA H  
ATOM   1890  HB1 SER   112      28.190  23.895  11.331  1.00  0.00      PROA H  
ATOM   1891  HB2 SER   112      26.981  23.028  12.470  1.00  0.00      PROA H  
ATOM   1892  HG1 SER   112      25.618  22.910  10.802  1.00  0.00      PROA H  
ATOM   1893  N   LEU   113      29.806  22.483   9.452  1.00  0.00      PROA N  
ATOM   1894  CA  LEU   113      30.459  22.577   8.124  1.00  0.00      PROA C  
ATOM   1895  C   LEU   113      30.721  21.277   7.465  1.00  0.00      PROA C  
ATOM   1896  O   LEU   113      30.936  21.180   6.264  1.00  0.00      PROA O  
ATOM   1897  CB  LEU   113      31.789  23.440   8.318  1.00  0.00      PROA C  
ATOM   1898  CG  LEU   113      32.231  24.331   7.126  1.00  0.00      PROA C  
ATOM   1899  CD1 LEU   113      32.922  23.454   6.018  1.00  0.00      PROA C  
ATOM   1900  CD2 LEU   113      31.256  25.319   6.526  1.00  0.00      PROA C  
ATOM   1901  HN  LEU   113      30.143  23.073  10.182  1.00  0.00      PROA H  
ATOM   1902  HA  LEU   113      29.775  23.143   7.508  1.00  0.00      PROA H  
ATOM   1903  HB1 LEU   113      32.671  22.831   8.611  1.00  0.00      PROA H  
ATOM   1904  HB2 LEU   113      31.629  24.222   9.092  1.00  0.00      PROA H  
ATOM   1905  HG  LEU   113      33.037  24.930   7.602  1.00  0.00      PROA H  
ATOM   1906 HD11 LEU   113      32.155  23.005   5.351  1.00  0.00      PROA H  
ATOM   1907 HD12 LEU   113      33.547  22.693   6.533  1.00  0.00      PROA H  
ATOM   1908 HD13 LEU   113      33.558  24.060   5.337  1.00  0.00      PROA H  
ATOM   1909 HD21 LEU   113      30.878  26.092   7.230  1.00  0.00      PROA H  
ATOM   1910 HD22 LEU   113      30.416  24.702   6.142  1.00  0.00      PROA H  
ATOM   1911 HD23 LEU   113      31.708  25.823   5.645  1.00  0.00      PROA H  
ATOM   1912  N   LYS   114      30.677  20.141   8.246  1.00  0.00      PROA N  
ATOM   1913  CA  LYS   114      30.706  18.755   7.687  1.00  0.00      PROA C  
ATOM   1914  C   LYS   114      29.503  18.600   6.690  1.00  0.00      PROA C  
ATOM   1915  O   LYS   114      29.437  17.655   5.877  1.00  0.00      PROA O  
ATOM   1916  CB  LYS   114      30.891  17.656   8.787  1.00  0.00      PROA C  
ATOM   1917  CG  LYS   114      32.202  17.748   9.694  1.00  0.00      PROA C  
ATOM   1918  CD  LYS   114      33.616  17.521   9.117  1.00  0.00      PROA C  
ATOM   1919  CE  LYS   114      34.206  16.170   8.708  1.00  0.00      PROA C  
ATOM   1920  NZ  LYS   114      34.347  15.285   9.872  1.00  0.00      PROA N1+
ATOM   1921  HN  LYS   114      30.499  20.102   9.226  1.00  0.00      PROA H  
ATOM   1922  HA  LYS   114      31.559  18.642   7.034  1.00  0.00      PROA H  
ATOM   1923  HB1 LYS   114      30.904  16.748   8.147  1.00  0.00      PROA H  
ATOM   1924  HB2 LYS   114      29.991  17.572   9.433  1.00  0.00      PROA H  
ATOM   1925  HG1 LYS   114      32.118  17.049  10.554  1.00  0.00      PROA H  
ATOM   1926  HG2 LYS   114      32.279  18.719  10.228  1.00  0.00      PROA H  
ATOM   1927  HD1 LYS   114      34.359  17.864   9.868  1.00  0.00      PROA H  
ATOM   1928  HD2 LYS   114      33.756  18.067   8.159  1.00  0.00      PROA H  
ATOM   1929  HE1 LYS   114      35.186  16.227   8.187  1.00  0.00      PROA H  
ATOM   1930  HE2 LYS   114      33.383  15.652   8.171  1.00  0.00      PROA H  
ATOM   1931  HZ1 LYS   114      33.388  15.121  10.240  1.00  0.00      PROA H  
ATOM   1932  HZ2 LYS   114      34.988  15.683  10.587  1.00  0.00      PROA H  
ATOM   1933  HZ3 LYS   114      34.782  14.380   9.600  1.00  0.00      PROA H  
ATOM   1934  N   VAL   115      28.426  19.439   6.860  1.00  0.00      PROA N  
ATOM   1935  CA  VAL   115      27.231  19.380   6.004  1.00  0.00      PROA C  
ATOM   1936  C   VAL   115      27.347  19.680   4.465  1.00  0.00      PROA C  
ATOM   1937  O   VAL   115      26.615  19.203   3.582  1.00  0.00      PROA O  
ATOM   1938  CB  VAL   115      25.996  20.011   6.686  1.00  0.00      PROA C  
ATOM   1939  CG1 VAL   115      25.964  21.513   6.340  1.00  0.00      PROA C  
ATOM   1940  CG2 VAL   115      24.740  19.235   6.193  1.00  0.00      PROA C  
ATOM   1941  HN  VAL   115      28.396  20.096   7.610  1.00  0.00      PROA H  
ATOM   1942  HA  VAL   115      27.055  18.315   5.981  1.00  0.00      PROA H  
ATOM   1943  HB  VAL   115      26.218  20.026   7.775  1.00  0.00      PROA H  
ATOM   1944 HG11 VAL   115      25.919  21.699   5.246  1.00  0.00      PROA H  
ATOM   1945 HG12 VAL   115      26.937  21.943   6.659  1.00  0.00      PROA H  
ATOM   1946 HG13 VAL   115      25.118  21.930   6.927  1.00  0.00      PROA H  
ATOM   1947 HG21 VAL   115      24.679  18.217   6.633  1.00  0.00      PROA H  
ATOM   1948 HG22 VAL   115      24.757  19.226   5.082  1.00  0.00      PROA H  
ATOM   1949 HG23 VAL   115      23.826  19.753   6.553  1.00  0.00      PROA H  
ATOM   1950  N   VAL   116      28.469  20.300   4.122  1.00  0.00      PROA N  
ATOM   1951  CA  VAL   116      28.951  20.606   2.800  1.00  0.00      PROA C  
ATOM   1952  C   VAL   116      29.250  19.324   2.049  1.00  0.00      PROA C  
ATOM   1953  O   VAL   116      28.912  19.167   0.882  1.00  0.00      PROA O  
ATOM   1954  CB  VAL   116      30.147  21.532   2.727  1.00  0.00      PROA C  
ATOM   1955  CG1 VAL   116      30.502  21.918   1.269  1.00  0.00      PROA C  
ATOM   1956  CG2 VAL   116      29.783  22.825   3.520  1.00  0.00      PROA C  
ATOM   1957  HN  VAL   116      29.139  20.617   4.789  1.00  0.00      PROA H  
ATOM   1958  HA  VAL   116      28.139  21.074   2.263  1.00  0.00      PROA H  
ATOM   1959  HB  VAL   116      31.048  21.120   3.229  1.00  0.00      PROA H  
ATOM   1960 HG11 VAL   116      29.589  22.046   0.649  1.00  0.00      PROA H  
ATOM   1961 HG12 VAL   116      31.231  21.264   0.744  1.00  0.00      PROA H  
ATOM   1962 HG13 VAL   116      30.985  22.917   1.234  1.00  0.00      PROA H  
ATOM   1963 HG21 VAL   116      29.828  22.565   4.599  1.00  0.00      PROA H  
ATOM   1964 HG22 VAL   116      28.823  23.298   3.222  1.00  0.00      PROA H  
ATOM   1965 HG23 VAL   116      30.534  23.634   3.403  1.00  0.00      PROA H  
ATOM   1966  N   ARG   117      29.705  18.262   2.750  1.00  0.00      PROA N  
ATOM   1967  CA  ARG   117      29.948  16.993   2.168  1.00  0.00      PROA C  
ATOM   1968  C   ARG   117      28.790  16.327   1.408  1.00  0.00      PROA C  
ATOM   1969  O   ARG   117      28.928  15.666   0.386  1.00  0.00      PROA O  
ATOM   1970  CB  ARG   117      30.399  16.097   3.289  1.00  0.00      PROA C  
ATOM   1971  CG  ARG   117      31.737  16.552   3.912  1.00  0.00      PROA C  
ATOM   1972  CD  ARG   117      32.344  15.293   4.576  1.00  0.00      PROA C  
ATOM   1973  NE  ARG   117      33.775  15.376   4.715  1.00  0.00      PROA N  
ATOM   1974  CZ  ARG   117      34.430  14.572   5.569  1.00  0.00      PROA C  
ATOM   1975  NH1 ARG   117      33.664  13.675   6.240  1.00  0.00      PROA N1+
ATOM   1976  NH2 ARG   117      35.751  14.379   5.635  1.00  0.00      PROA N  
ATOM   1977  HN  ARG   117      29.769  18.289   3.745  1.00  0.00      PROA H  
ATOM   1978  HA  ARG   117      30.629  17.101   1.336  1.00  0.00      PROA H  
ATOM   1979  HB1 ARG   117      30.643  15.137   2.785  1.00  0.00      PROA H  
ATOM   1980  HB2 ARG   117      29.670  15.927   4.110  1.00  0.00      PROA H  
ATOM   1981  HG1 ARG   117      31.645  17.428   4.589  1.00  0.00      PROA H  
ATOM   1982  HG2 ARG   117      32.424  16.891   3.107  1.00  0.00      PROA H  
ATOM   1983  HD1 ARG   117      31.991  14.381   4.047  1.00  0.00      PROA H  
ATOM   1984  HD2 ARG   117      31.926  15.227   5.603  1.00  0.00      PROA H  
ATOM   1985  HE  ARG   117      34.281  16.048   4.172  1.00  0.00      PROA H  
ATOM   1986 HH11 ARG   117      33.075  13.113   5.659  1.00  0.00      PROA H  
ATOM   1987 HH12 ARG   117      34.124  12.965   6.773  1.00  0.00      PROA H  
ATOM   1988 HH21 ARG   117      35.939  13.418   5.839  1.00  0.00      PROA H  
ATOM   1989 HH22 ARG   117      36.324  14.780   4.920  1.00  0.00      PROA H  
ATOM   1990  N   LEU   118      27.528  16.429   1.790  1.00  0.00      PROA N  
ATOM   1991  CA  LEU   118      26.363  15.973   1.056  1.00  0.00      PROA C  
ATOM   1992  C   LEU   118      26.147  16.528  -0.366  1.00  0.00      PROA C  
ATOM   1993  O   LEU   118      25.694  15.789  -1.229  1.00  0.00      PROA O  
ATOM   1994  CB  LEU   118      25.064  16.127   1.911  1.00  0.00      PROA C  
ATOM   1995  CG  LEU   118      24.995  15.366   3.299  1.00  0.00      PROA C  
ATOM   1996  CD1 LEU   118      25.646  16.041   4.522  1.00  0.00      PROA C  
ATOM   1997  CD2 LEU   118      23.496  14.895   3.525  1.00  0.00      PROA C  
ATOM   1998  HN  LEU   118      27.437  17.201   2.414  1.00  0.00      PROA H  
ATOM   1999  HA  LEU   118      26.440  14.900   0.958  1.00  0.00      PROA H  
ATOM   2000  HB1 LEU   118      24.175  15.851   1.305  1.00  0.00      PROA H  
ATOM   2001  HB2 LEU   118      24.929  17.221   2.049  1.00  0.00      PROA H  
ATOM   2002  HG  LEU   118      25.562  14.432   3.092  1.00  0.00      PROA H  
ATOM   2003 HD11 LEU   118      25.225  17.053   4.704  1.00  0.00      PROA H  
ATOM   2004 HD12 LEU   118      26.742  15.919   4.390  1.00  0.00      PROA H  
ATOM   2005 HD13 LEU   118      25.313  15.460   5.409  1.00  0.00      PROA H  
ATOM   2006 HD21 LEU   118      22.989  14.627   2.573  1.00  0.00      PROA H  
ATOM   2007 HD22 LEU   118      22.912  15.738   3.951  1.00  0.00      PROA H  
ATOM   2008 HD23 LEU   118      23.363  13.970   4.127  1.00  0.00      PROA H  
ATOM   2009  N   LEU   119      26.779  17.659  -0.674  1.00  0.00      PROA N  
ATOM   2010  CA  LEU   119      26.833  18.169  -2.050  1.00  0.00      PROA C  
ATOM   2011  C   LEU   119      27.607  17.215  -3.007  1.00  0.00      PROA C  
ATOM   2012  O   LEU   119      27.413  17.270  -4.235  1.00  0.00      PROA O  
ATOM   2013  CB  LEU   119      27.540  19.519  -2.303  1.00  0.00      PROA C  
ATOM   2014  CG  LEU   119      27.007  20.809  -1.579  1.00  0.00      PROA C  
ATOM   2015  CD1 LEU   119      27.762  22.074  -1.912  1.00  0.00      PROA C  
ATOM   2016  CD2 LEU   119      25.511  21.005  -1.928  1.00  0.00      PROA C  
ATOM   2017  HN  LEU   119      27.201  18.222   0.032  1.00  0.00      PROA H  
ATOM   2018  HA  LEU   119      25.871  18.259  -2.531  1.00  0.00      PROA H  
ATOM   2019  HB1 LEU   119      27.650  19.751  -3.384  1.00  0.00      PROA H  
ATOM   2020  HB2 LEU   119      28.584  19.415  -1.939  1.00  0.00      PROA H  
ATOM   2021  HG  LEU   119      27.064  20.595  -0.490  1.00  0.00      PROA H  
ATOM   2022 HD11 LEU   119      27.563  22.552  -2.896  1.00  0.00      PROA H  
ATOM   2023 HD12 LEU   119      28.862  21.934  -1.856  1.00  0.00      PROA H  
ATOM   2024 HD13 LEU   119      27.502  22.875  -1.187  1.00  0.00      PROA H  
ATOM   2025 HD21 LEU   119      24.857  20.107  -1.885  1.00  0.00      PROA H  
ATOM   2026 HD22 LEU   119      25.461  21.284  -3.002  1.00  0.00      PROA H  
ATOM   2027 HD23 LEU   119      25.026  21.801  -1.324  1.00  0.00      PROA H  
ATOM   2028  N   ARG   120      28.412  16.285  -2.417  1.00  0.00      PROA N  
ATOM   2029  CA  ARG   120      29.143  15.281  -3.205  1.00  0.00      PROA C  
ATOM   2030  C   ARG   120      28.140  14.295  -3.866  1.00  0.00      PROA C  
ATOM   2031  O   ARG   120      28.574  13.651  -4.822  1.00  0.00      PROA O  
ATOM   2032  CB  ARG   120      29.973  14.448  -2.210  1.00  0.00      PROA C  
ATOM   2033  CG  ARG   120      31.173  15.309  -1.658  1.00  0.00      PROA C  
ATOM   2034  CD  ARG   120      31.822  14.884  -0.300  1.00  0.00      PROA C  
ATOM   2035  NE  ARG   120      33.043  15.772  -0.010  1.00  0.00      PROA N  
ATOM   2036  CZ  ARG   120      34.027  15.476   0.830  1.00  0.00      PROA C  
ATOM   2037  NH1 ARG   120      34.182  14.395   1.536  1.00  0.00      PROA N1+
ATOM   2038  NH2 ARG   120      34.986  16.402   1.164  1.00  0.00      PROA N  
ATOM   2039  HN  ARG   120      28.488  16.294  -1.423  1.00  0.00      PROA H  
ATOM   2040  HA  ARG   120      29.666  15.805  -3.990  1.00  0.00      PROA H  
ATOM   2041  HB1 ARG   120      30.471  13.569  -2.674  1.00  0.00      PROA H  
ATOM   2042  HB2 ARG   120      29.352  14.063  -1.374  1.00  0.00      PROA H  
ATOM   2043  HG1 ARG   120      30.918  16.387  -1.568  1.00  0.00      PROA H  
ATOM   2044  HG2 ARG   120      31.946  15.240  -2.453  1.00  0.00      PROA H  
ATOM   2045  HD1 ARG   120      32.183  13.834  -0.343  1.00  0.00      PROA H  
ATOM   2046  HD2 ARG   120      31.116  15.052   0.541  1.00  0.00      PROA H  
ATOM   2047  HE  ARG   120      33.263  16.564  -0.579  1.00  0.00      PROA H  
ATOM   2048 HH11 ARG   120      33.968  13.519   1.105  1.00  0.00      PROA H  
ATOM   2049 HH12 ARG   120      35.061  14.279   1.999  1.00  0.00      PROA H  
ATOM   2050 HH21 ARG   120      35.085  17.223   0.601  1.00  0.00      PROA H  
ATOM   2051 HH22 ARG   120      35.678  16.105   1.822  1.00  0.00      PROA H  
ATOM   2052  N   LEU   121      26.853  14.183  -3.431  1.00  0.00      PROA N  
ATOM   2053  CA  LEU   121      25.814  13.361  -4.144  1.00  0.00      PROA C  
ATOM   2054  C   LEU   121      25.588  13.802  -5.528  1.00  0.00      PROA C  
ATOM   2055  O   LEU   121      25.400  12.943  -6.403  1.00  0.00      PROA O  
ATOM   2056  CB  LEU   121      24.514  13.520  -3.314  1.00  0.00      PROA C  
ATOM   2057  CG  LEU   121      23.486  12.409  -3.340  1.00  0.00      PROA C  
ATOM   2058  CD1 LEU   121      22.353  12.887  -2.360  1.00  0.00      PROA C  
ATOM   2059  CD2 LEU   121      22.725  12.280  -4.687  1.00  0.00      PROA C  
ATOM   2060  HN  LEU   121      26.478  14.824  -2.767  1.00  0.00      PROA H  
ATOM   2061  HA  LEU   121      26.195  12.355  -4.050  1.00  0.00      PROA H  
ATOM   2062  HB1 LEU   121      23.934  14.441  -3.538  1.00  0.00      PROA H  
ATOM   2063  HB2 LEU   121      24.809  13.511  -2.243  1.00  0.00      PROA H  
ATOM   2064  HG  LEU   121      23.792  11.386  -3.034  1.00  0.00      PROA H  
ATOM   2065 HD11 LEU   121      22.019  13.850  -2.802  1.00  0.00      PROA H  
ATOM   2066 HD12 LEU   121      22.709  13.169  -1.346  1.00  0.00      PROA H  
ATOM   2067 HD13 LEU   121      21.577  12.096  -2.286  1.00  0.00      PROA H  
ATOM   2068 HD21 LEU   121      23.360  11.762  -5.437  1.00  0.00      PROA H  
ATOM   2069 HD22 LEU   121      22.420  13.263  -5.104  1.00  0.00      PROA H  
ATOM   2070 HD23 LEU   121      21.763  11.741  -4.554  1.00  0.00      PROA H  
ATOM   2071  N   GLY   122      25.669  15.145  -5.810  1.00  0.00      PROA N  
ATOM   2072  CA  GLY   122      25.320  15.835  -7.051  1.00  0.00      PROA C  
ATOM   2073  C   GLY   122      26.025  15.216  -8.276  1.00  0.00      PROA C  
ATOM   2074  O   GLY   122      25.391  15.081  -9.359  1.00  0.00      PROA O  
ATOM   2075  HN  GLY   122      25.963  15.755  -5.078  1.00  0.00      PROA H  
ATOM   2076  HA1 GLY   122      25.799  16.799  -6.969  1.00  0.00      PROA H  
ATOM   2077  HA2 GLY   122      24.263  15.846  -7.273  1.00  0.00      PROA H  
ATOM   2078  N   ARG   123      27.287  14.781  -8.172  1.00  0.00      PROA N  
ATOM   2079  CA  ARG   123      27.965  13.938  -9.067  1.00  0.00      PROA C  
ATOM   2080  C   ARG   123      27.261  12.630  -9.535  1.00  0.00      PROA C  
ATOM   2081  O   ARG   123      27.403  12.232 -10.652  1.00  0.00      PROA O  
ATOM   2082  CB  ARG   123      29.418  13.734  -8.529  1.00  0.00      PROA C  
ATOM   2083  CG  ARG   123      30.499  14.456  -9.336  1.00  0.00      PROA C  
ATOM   2084  CD  ARG   123      31.922  14.374  -8.817  1.00  0.00      PROA C  
ATOM   2085  NE  ARG   123      32.205  15.293  -7.678  1.00  0.00      PROA N  
ATOM   2086  CZ  ARG   123      33.432  15.749  -7.363  1.00  0.00      PROA C  
ATOM   2087  NH1 ARG   123      34.493  15.516  -8.063  1.00  0.00      PROA N1+
ATOM   2088  NH2 ARG   123      33.507  16.791  -6.532  1.00  0.00      PROA N  
ATOM   2089  HN  ARG   123      27.764  15.026  -7.332  1.00  0.00      PROA H  
ATOM   2090  HA  ARG   123      28.009  14.500  -9.988  1.00  0.00      PROA H  
ATOM   2091  HB1 ARG   123      29.650  12.647  -8.549  1.00  0.00      PROA H  
ATOM   2092  HB2 ARG   123      29.423  13.999  -7.450  1.00  0.00      PROA H  
ATOM   2093  HG1 ARG   123      30.229  15.530  -9.424  1.00  0.00      PROA H  
ATOM   2094  HG2 ARG   123      30.559  14.068 -10.375  1.00  0.00      PROA H  
ATOM   2095  HD1 ARG   123      32.585  14.565  -9.688  1.00  0.00      PROA H  
ATOM   2096  HD2 ARG   123      32.218  13.330  -8.576  1.00  0.00      PROA H  
ATOM   2097  HE  ARG   123      31.557  16.019  -7.444  1.00  0.00      PROA H  
ATOM   2098 HH11 ARG   123      35.355  15.937  -7.780  1.00  0.00      PROA H  
ATOM   2099 HH12 ARG   123      34.459  14.633  -8.532  1.00  0.00      PROA H  
ATOM   2100 HH21 ARG   123      34.336  17.343  -6.445  1.00  0.00      PROA H  
ATOM   2101 HH22 ARG   123      32.577  17.123  -6.371  1.00  0.00      PROA H  
ATOM   2102  N   VAL   124      26.502  11.956  -8.705  1.00  0.00      PROA N  
ATOM   2103  CA  VAL   124      25.596  10.791  -9.154  1.00  0.00      PROA C  
ATOM   2104  C   VAL   124      24.608  11.288 -10.171  1.00  0.00      PROA C  
ATOM   2105  O   VAL   124      24.449  10.643 -11.182  1.00  0.00      PROA O  
ATOM   2106  CB  VAL   124      24.984  10.013  -8.014  1.00  0.00      PROA C  
ATOM   2107  CG1 VAL   124      23.864   8.961  -8.413  1.00  0.00      PROA C  
ATOM   2108  CG2 VAL   124      26.125   9.376  -7.097  1.00  0.00      PROA C  
ATOM   2109  HN  VAL   124      26.274  12.410  -7.848  1.00  0.00      PROA H  
ATOM   2110  HA  VAL   124      26.278  10.179  -9.725  1.00  0.00      PROA H  
ATOM   2111  HB  VAL   124      24.429  10.735  -7.377  1.00  0.00      PROA H  
ATOM   2112 HG11 VAL   124      24.292   8.407  -9.276  1.00  0.00      PROA H  
ATOM   2113 HG12 VAL   124      22.878   9.400  -8.677  1.00  0.00      PROA H  
ATOM   2114 HG13 VAL   124      23.753   8.204  -7.607  1.00  0.00      PROA H  
ATOM   2115 HG21 VAL   124      26.679  10.098  -6.459  1.00  0.00      PROA H  
ATOM   2116 HG22 VAL   124      26.784   8.734  -7.720  1.00  0.00      PROA H  
ATOM   2117 HG23 VAL   124      25.656   8.700  -6.351  1.00  0.00      PROA H  
ATOM   2118  N   ALA   125      24.003  12.469  -9.962  1.00  0.00      PROA N  
ATOM   2119  CA  ALA   125      23.005  13.093 -10.748  1.00  0.00      PROA C  
ATOM   2120  C   ALA   125      23.499  13.621 -12.027  1.00  0.00      PROA C  
ATOM   2121  O   ALA   125      22.931  13.384 -13.117  1.00  0.00      PROA O  
ATOM   2122  CB  ALA   125      22.283  14.109  -9.831  1.00  0.00      PROA C  
ATOM   2123  HN  ALA   125      24.334  13.077  -9.245  1.00  0.00      PROA H  
ATOM   2124  HA  ALA   125      22.371  12.271 -11.044  1.00  0.00      PROA H  
ATOM   2125  HB1 ALA   125      23.032  14.789  -9.372  1.00  0.00      PROA H  
ATOM   2126  HB2 ALA   125      21.956  13.421  -9.022  1.00  0.00      PROA H  
ATOM   2127  HB3 ALA   125      21.412  14.628 -10.284  1.00  0.00      PROA H  
ATOM   2128  N   ARG   126      24.736  14.151 -12.005  1.00  0.00      PROA N  
ATOM   2129  CA  ARG   126      25.570  14.562 -13.116  1.00  0.00      PROA C  
ATOM   2130  C   ARG   126      26.069  13.389 -14.001  1.00  0.00      PROA C  
ATOM   2131  O   ARG   126      26.156  13.517 -15.201  1.00  0.00      PROA O  
ATOM   2132  CB  ARG   126      26.782  15.335 -12.605  1.00  0.00      PROA C  
ATOM   2133  CG  ARG   126      28.129  15.284 -13.493  1.00  0.00      PROA C  
ATOM   2134  CD  ARG   126      29.242  16.146 -12.896  1.00  0.00      PROA C  
ATOM   2135  NE  ARG   126      30.424  15.998 -13.772  1.00  0.00      PROA N  
ATOM   2136  CZ  ARG   126      31.633  16.145 -13.368  1.00  0.00      PROA C  
ATOM   2137  NH1 ARG   126      31.926  16.824 -12.238  1.00  0.00      PROA N1+
ATOM   2138  NH2 ARG   126      32.667  15.815 -14.171  1.00  0.00      PROA N  
ATOM   2139  HN  ARG   126      25.051  14.370 -11.085  1.00  0.00      PROA H  
ATOM   2140  HA  ARG   126      25.061  15.279 -13.743  1.00  0.00      PROA H  
ATOM   2141  HB1 ARG   126      27.062  14.830 -11.655  1.00  0.00      PROA H  
ATOM   2142  HB2 ARG   126      26.576  16.411 -12.420  1.00  0.00      PROA H  
ATOM   2143  HG1 ARG   126      27.951  15.552 -14.557  1.00  0.00      PROA H  
ATOM   2144  HG2 ARG   126      28.474  14.229 -13.548  1.00  0.00      PROA H  
ATOM   2145  HD1 ARG   126      29.544  15.788 -11.888  1.00  0.00      PROA H  
ATOM   2146  HD2 ARG   126      28.935  17.199 -12.721  1.00  0.00      PROA H  
ATOM   2147  HE  ARG   126      30.271  15.793 -14.738  1.00  0.00      PROA H  
ATOM   2148 HH11 ARG   126      31.236  17.170 -11.603  1.00  0.00      PROA H  
ATOM   2149 HH12 ARG   126      32.796  17.303 -12.123  1.00  0.00      PROA H  
ATOM   2150 HH21 ARG   126      32.475  14.917 -14.567  1.00  0.00      PROA H  
ATOM   2151 HH22 ARG   126      33.592  16.032 -13.856  1.00  0.00      PROA H  
ATOM   2152  N   LYS   127      26.363  12.217 -13.412  1.00  0.00      PROA N  
ATOM   2153  CA  LYS   127      26.926  11.011 -14.136  1.00  0.00      PROA C  
ATOM   2154  C   LYS   127      25.863   9.993 -14.273  1.00  0.00      PROA C  
ATOM   2155  O   LYS   127      26.193   8.849 -14.554  1.00  0.00      PROA O  
ATOM   2156  CB  LYS   127      28.171  10.327 -13.463  1.00  0.00      PROA C  
ATOM   2157  CG  LYS   127      29.243  11.314 -13.142  1.00  0.00      PROA C  
ATOM   2158  CD  LYS   127      30.164  10.860 -11.882  1.00  0.00      PROA C  
ATOM   2159  CE  LYS   127      31.499  11.591 -11.780  1.00  0.00      PROA C  
ATOM   2160  NZ  LYS   127      32.488  11.195 -12.807  1.00  0.00      PROA N1+
ATOM   2161  HN  LYS   127      26.319  12.146 -12.418  1.00  0.00      PROA H  
ATOM   2162  HA  LYS   127      27.275  11.389 -15.085  1.00  0.00      PROA H  
ATOM   2163  HB1 LYS   127      28.621   9.522 -14.082  1.00  0.00      PROA H  
ATOM   2164  HB2 LYS   127      27.764   9.864 -12.538  1.00  0.00      PROA H  
ATOM   2165  HG1 LYS   127      28.881  12.338 -12.905  1.00  0.00      PROA H  
ATOM   2166  HG2 LYS   127      29.963  11.515 -13.963  1.00  0.00      PROA H  
ATOM   2167  HD1 LYS   127      30.333   9.770 -12.013  1.00  0.00      PROA H  
ATOM   2168  HD2 LYS   127      29.559  11.070 -10.974  1.00  0.00      PROA H  
ATOM   2169  HE1 LYS   127      32.039  11.402 -10.828  1.00  0.00      PROA H  
ATOM   2170  HE2 LYS   127      31.341  12.684 -11.901  1.00  0.00      PROA H  
ATOM   2171  HZ1 LYS   127      33.442  11.583 -12.660  1.00  0.00      PROA H  
ATOM   2172  HZ2 LYS   127      32.159  11.347 -13.781  1.00  0.00      PROA H  
ATOM   2173  HZ3 LYS   127      32.704  10.178 -12.780  1.00  0.00      PROA H  
ATOM   2174  N   LEU   128      24.555  10.273 -14.094  1.00  0.00      PROA N  
ATOM   2175  CA  LEU   128      23.426   9.326 -14.066  1.00  0.00      PROA C  
ATOM   2176  C   LEU   128      23.272   8.374 -15.245  1.00  0.00      PROA C  
ATOM   2177  O   LEU   128      22.879   7.170 -15.182  1.00  0.00      PROA O  
ATOM   2178  CB  LEU   128      22.146  10.155 -13.781  1.00  0.00      PROA C  
ATOM   2179  CG  LEU   128      20.849   9.407 -13.445  1.00  0.00      PROA C  
ATOM   2180  CD1 LEU   128      20.981   8.486 -12.170  1.00  0.00      PROA C  
ATOM   2181  CD2 LEU   128      19.739  10.305 -13.197  1.00  0.00      PROA C  
ATOM   2182  HN  LEU   128      24.247  11.220 -14.036  1.00  0.00      PROA H  
ATOM   2183  HA  LEU   128      23.671   8.791 -13.160  1.00  0.00      PROA H  
ATOM   2184  HB1 LEU   128      21.968  10.750 -14.702  1.00  0.00      PROA H  
ATOM   2185  HB2 LEU   128      22.296  10.880 -12.953  1.00  0.00      PROA H  
ATOM   2186  HG  LEU   128      20.770   8.803 -14.374  1.00  0.00      PROA H  
ATOM   2187 HD11 LEU   128      21.374   9.133 -11.355  1.00  0.00      PROA H  
ATOM   2188 HD12 LEU   128      21.720   7.665 -12.287  1.00  0.00      PROA H  
ATOM   2189 HD13 LEU   128      20.058   7.941 -11.881  1.00  0.00      PROA H  
ATOM   2190 HD21 LEU   128      19.602  10.919 -14.113  1.00  0.00      PROA H  
ATOM   2191 HD22 LEU   128      19.946  10.962 -12.326  1.00  0.00      PROA H  
ATOM   2192 HD23 LEU   128      18.791   9.800 -12.915  1.00  0.00      PROA H  
ATOM   2193  N   ASP   129      23.632   8.907 -16.483  1.00  0.00      PROA N  
ATOM   2194  CA  ASP   129      23.681   8.159 -17.683  1.00  0.00      PROA C  
ATOM   2195  C   ASP   129      24.452   6.808 -17.653  1.00  0.00      PROA C  
ATOM   2196  O   ASP   129      24.133   5.750 -18.146  1.00  0.00      PROA O  
ATOM   2197  CB  ASP   129      24.183   9.097 -18.804  1.00  0.00      PROA C  
ATOM   2198  CG  ASP   129      23.867   8.763 -20.227  1.00  0.00      PROA C  
ATOM   2199  OD1 ASP   129      23.332   7.673 -20.471  1.00  0.00      PROA O  
ATOM   2200  OD2 ASP   129      24.152   9.604 -21.169  1.00  0.00      PROA O1-
ATOM   2201  HN  ASP   129      23.845   9.880 -16.532  1.00  0.00      PROA H  
ATOM   2202  HA  ASP   129      22.631   7.935 -17.803  1.00  0.00      PROA H  
ATOM   2203  HB1 ASP   129      25.280   9.225 -18.683  1.00  0.00      PROA H  
ATOM   2204  HB2 ASP   129      23.792  10.128 -18.666  1.00  0.00      PROA H  
ATOM   2205  N   HSD   130      25.658   6.828 -16.939  1.00  0.00      PROA N  
ATOM   2206  CA  HSD   130      26.515   5.678 -16.773  1.00  0.00      PROA C  
ATOM   2207  C   HSD   130      25.901   4.632 -15.848  1.00  0.00      PROA C  
ATOM   2208  O   HSD   130      25.880   3.396 -16.060  1.00  0.00      PROA O  
ATOM   2209  CB  HSD   130      27.901   6.111 -16.157  1.00  0.00      PROA C  
ATOM   2210  CG  HSD   130      28.816   6.868 -17.124  1.00  0.00      PROA C  
ATOM   2211  CD2 HSD   130      29.396   6.436 -18.235  1.00  0.00      PROA C  
ATOM   2212  ND1 HSD   130      28.894   8.274 -17.176  1.00  0.00      PROA N  
ATOM   2213  CE1 HSD   130      29.606   8.550 -18.293  1.00  0.00      PROA C  
ATOM   2214  NE2 HSD   130      29.970   7.443 -18.978  1.00  0.00      PROA N  
ATOM   2215  HN  HSD   130      25.904   7.657 -16.443  1.00  0.00      PROA H  
ATOM   2216  HA  HSD   130      26.583   5.201 -17.740  1.00  0.00      PROA H  
ATOM   2217  HB1 HSD   130      28.466   5.197 -15.875  1.00  0.00      PROA H  
ATOM   2218  HB2 HSD   130      27.843   6.731 -15.237  1.00  0.00      PROA H  
ATOM   2219  HD1 HSD   130      28.338   8.904 -16.634  1.00  0.00      PROA H  
ATOM   2220  HD2 HSD   130      29.629   5.409 -18.489  1.00  0.00      PROA H  
ATOM   2221  HE1 HSD   130      29.884   9.573 -18.546  1.00  0.00      PROA H  
ATOM   2222  N   TYR   131      25.099   5.052 -14.791  1.00  0.00      PROA N  
ATOM   2223  CA  TYR   131      24.472   4.148 -13.840  1.00  0.00      PROA C  
ATOM   2224  C   TYR   131      23.227   3.415 -14.358  1.00  0.00      PROA C  
ATOM   2225  O   TYR   131      22.912   2.297 -13.947  1.00  0.00      PROA O  
ATOM   2226  CB  TYR   131      24.258   5.029 -12.635  1.00  0.00      PROA C  
ATOM   2227  CG  TYR   131      25.546   5.707 -11.969  1.00  0.00      PROA C  
ATOM   2228  CD1 TYR   131      26.772   5.025 -11.735  1.00  0.00      PROA C  
ATOM   2229  CD2 TYR   131      25.482   7.060 -11.623  1.00  0.00      PROA C  
ATOM   2230  CE1 TYR   131      27.938   5.662 -11.260  1.00  0.00      PROA C  
ATOM   2231  CE2 TYR   131      26.581   7.622 -11.017  1.00  0.00      PROA C  
ATOM   2232  CZ  TYR   131      27.834   7.016 -10.895  1.00  0.00      PROA C  
ATOM   2233  OH  TYR   131      28.840   7.644 -10.151  1.00  0.00      PROA O  
ATOM   2234  HN  TYR   131      24.956   6.000 -14.516  1.00  0.00      PROA H  
ATOM   2235  HA  TYR   131      25.067   3.287 -13.575  1.00  0.00      PROA H  
ATOM   2236  HB1 TYR   131      23.718   4.440 -11.863  1.00  0.00      PROA H  
ATOM   2237  HB2 TYR   131      23.717   5.945 -12.956  1.00  0.00      PROA H  
ATOM   2238  HD1 TYR   131      26.942   3.997 -12.020  1.00  0.00      PROA H  
ATOM   2239  HD2 TYR   131      24.573   7.640 -11.696  1.00  0.00      PROA H  
ATOM   2240  HE1 TYR   131      28.863   5.106 -11.220  1.00  0.00      PROA H  
ATOM   2241  HE2 TYR   131      26.526   8.668 -10.752  1.00  0.00      PROA H  
ATOM   2242  HH  TYR   131      29.643   7.143 -10.316  1.00  0.00      PROA H  
ATOM   2243  N   ILE   132      22.458   4.011 -15.310  1.00  0.00      PROA N  
ATOM   2244  CA  ILE   132      21.176   3.509 -15.826  1.00  0.00      PROA C  
ATOM   2245  C   ILE   132      21.341   2.405 -16.863  1.00  0.00      PROA C  
ATOM   2246  O   ILE   132      20.432   1.681 -17.188  1.00  0.00      PROA O  
ATOM   2247  CB  ILE   132      20.194   4.539 -16.385  1.00  0.00      PROA C  
ATOM   2248  CG1 ILE   132      20.900   5.489 -17.441  1.00  0.00      PROA C  
ATOM   2249  CG2 ILE   132      19.741   5.406 -15.239  1.00  0.00      PROA C  
ATOM   2250  CD  ILE   132      20.115   6.818 -17.801  1.00  0.00      PROA C  
ATOM   2251  HN  ILE   132      22.738   4.930 -15.574  1.00  0.00      PROA H  
ATOM   2252  HA  ILE   132      20.616   3.072 -15.012  1.00  0.00      PROA H  
ATOM   2253  HB  ILE   132      19.263   4.129 -16.834  1.00  0.00      PROA H  
ATOM   2254 HG11 ILE   132      20.971   4.869 -18.360  1.00  0.00      PROA H  
ATOM   2255 HG12 ILE   132      21.952   5.755 -17.206  1.00  0.00      PROA H  
ATOM   2256 HG21 ILE   132      20.610   6.012 -14.904  1.00  0.00      PROA H  
ATOM   2257 HG22 ILE   132      19.471   4.800 -14.348  1.00  0.00      PROA H  
ATOM   2258 HG23 ILE   132      18.908   6.125 -15.397  1.00  0.00      PROA H  
ATOM   2259  HD1 ILE   132      19.995   7.382 -16.851  1.00  0.00      PROA H  
ATOM   2260  HD2 ILE   132      19.105   6.622 -18.219  1.00  0.00      PROA H  
ATOM   2261  HD3 ILE   132      20.569   7.417 -18.619  1.00  0.00      PROA H  
ATOM   2262  N   GLU   133      22.491   2.146 -17.482  1.00  0.00      PROA N  
ATOM   2263  CA  GLU   133      22.655   1.150 -18.511  1.00  0.00      PROA C  
ATOM   2264  C   GLU   133      22.288  -0.305 -18.148  1.00  0.00      PROA C  
ATOM   2265  O   GLU   133      21.960  -1.137 -19.042  1.00  0.00      PROA O  
ATOM   2266  CB  GLU   133      24.108   1.334 -18.878  1.00  0.00      PROA C  
ATOM   2267  CG  GLU   133      24.617   0.317 -19.932  1.00  0.00      PROA C  
ATOM   2268  CD  GLU   133      26.126   0.136 -20.110  1.00  0.00      PROA C  
ATOM   2269  OE1 GLU   133      26.951   0.735 -19.351  1.00  0.00      PROA O  
ATOM   2270  OE2 GLU   133      26.582  -0.637 -21.056  1.00  0.00      PROA O1-
ATOM   2271  HN  GLU   133      23.266   2.676 -17.146  1.00  0.00      PROA H  
ATOM   2272  HA  GLU   133      21.999   1.502 -19.293  1.00  0.00      PROA H  
ATOM   2273  HB1 GLU   133      24.623   1.161 -17.908  1.00  0.00      PROA H  
ATOM   2274  HB2 GLU   133      24.256   2.399 -19.158  1.00  0.00      PROA H  
ATOM   2275  HG1 GLU   133      24.073   0.696 -20.824  1.00  0.00      PROA H  
ATOM   2276  HG2 GLU   133      24.188  -0.679 -19.687  1.00  0.00      PROA H  
ATOM   2277  N   TYR   134      22.503  -0.723 -16.856  1.00  0.00      PROA N  
ATOM   2278  CA  TYR   134      22.204  -2.024 -16.296  1.00  0.00      PROA C  
ATOM   2279  C   TYR   134      20.896  -1.924 -15.416  1.00  0.00      PROA C  
ATOM   2280  O   TYR   134      20.914  -1.583 -14.236  1.00  0.00      PROA O  
ATOM   2281  CB  TYR   134      23.277  -2.648 -15.315  1.00  0.00      PROA C  
ATOM   2282  CG  TYR   134      24.639  -2.728 -16.009  1.00  0.00      PROA C  
ATOM   2283  CD1 TYR   134      24.998  -3.930 -16.596  1.00  0.00      PROA C  
ATOM   2284  CD2 TYR   134      25.635  -1.685 -16.030  1.00  0.00      PROA C  
ATOM   2285  CE1 TYR   134      26.278  -4.193 -17.139  1.00  0.00      PROA C  
ATOM   2286  CE2 TYR   134      26.889  -1.889 -16.530  1.00  0.00      PROA C  
ATOM   2287  CZ  TYR   134      27.205  -3.131 -17.152  1.00  0.00      PROA C  
ATOM   2288  OH  TYR   134      28.450  -3.201 -17.775  1.00  0.00      PROA O  
ATOM   2289  HN  TYR   134      22.779  -0.085 -16.142  1.00  0.00      PROA H  
ATOM   2290  HA  TYR   134      22.019  -2.723 -17.098  1.00  0.00      PROA H  
ATOM   2291  HB1 TYR   134      22.962  -3.701 -15.156  1.00  0.00      PROA H  
ATOM   2292  HB2 TYR   134      23.426  -2.144 -14.336  1.00  0.00      PROA H  
ATOM   2293  HD1 TYR   134      24.246  -4.702 -16.524  1.00  0.00      PROA H  
ATOM   2294  HD2 TYR   134      25.460  -0.701 -15.620  1.00  0.00      PROA H  
ATOM   2295  HE1 TYR   134      26.511  -5.152 -17.578  1.00  0.00      PROA H  
ATOM   2296  HE2 TYR   134      27.618  -1.097 -16.441  1.00  0.00      PROA H  
ATOM   2297  HH  TYR   134      28.582  -2.315 -18.121  1.00  0.00      PROA H  
ATOM   2298  N   GLY   135      19.786  -2.453 -15.888  1.00  0.00      PROA N  
ATOM   2299  CA  GLY   135      18.528  -2.643 -15.180  1.00  0.00      PROA C  
ATOM   2300  C   GLY   135      18.751  -3.179 -13.804  1.00  0.00      PROA C  
ATOM   2301  O   GLY   135      18.192  -2.640 -12.834  1.00  0.00      PROA O  
ATOM   2302  HN  GLY   135      19.767  -2.672 -16.861  1.00  0.00      PROA H  
ATOM   2303  HA1 GLY   135      17.877  -3.260 -15.780  1.00  0.00      PROA H  
ATOM   2304  HA2 GLY   135      18.187  -1.650 -14.926  1.00  0.00      PROA H  
ATOM   2305  N   ALA   136      19.678  -4.156 -13.654  1.00  0.00      PROA N  
ATOM   2306  CA  ALA   136      20.132  -4.714 -12.302  1.00  0.00      PROA C  
ATOM   2307  C   ALA   136      20.744  -3.711 -11.318  1.00  0.00      PROA C  
ATOM   2308  O   ALA   136      20.607  -3.789 -10.098  1.00  0.00      PROA O  
ATOM   2309  CB  ALA   136      21.166  -5.846 -12.533  1.00  0.00      PROA C  
ATOM   2310  HN  ALA   136      20.081  -4.604 -14.448  1.00  0.00      PROA H  
ATOM   2311  HA  ALA   136      19.264  -5.170 -11.849  1.00  0.00      PROA H  
ATOM   2312  HB1 ALA   136      21.997  -5.419 -13.134  1.00  0.00      PROA H  
ATOM   2313  HB2 ALA   136      20.748  -6.766 -12.993  1.00  0.00      PROA H  
ATOM   2314  HB3 ALA   136      21.630  -6.185 -11.582  1.00  0.00      PROA H  
ATOM   2315  N   ALA   137      21.463  -2.652 -11.846  1.00  0.00      PROA N  
ATOM   2316  CA  ALA   137      22.158  -1.709 -11.032  1.00  0.00      PROA C  
ATOM   2317  C   ALA   137      21.125  -0.568 -10.617  1.00  0.00      PROA C  
ATOM   2318  O   ALA   137      21.154  -0.186  -9.467  1.00  0.00      PROA O  
ATOM   2319  CB  ALA   137      23.307  -0.994 -11.841  1.00  0.00      PROA C  
ATOM   2320  HN  ALA   137      21.397  -2.441 -12.819  1.00  0.00      PROA H  
ATOM   2321  HA  ALA   137      22.490  -2.270 -10.170  1.00  0.00      PROA H  
ATOM   2322  HB1 ALA   137      22.964  -0.545 -12.798  1.00  0.00      PROA H  
ATOM   2323  HB2 ALA   137      24.000  -1.821 -12.107  1.00  0.00      PROA H  
ATOM   2324  HB3 ALA   137      23.806  -0.257 -11.177  1.00  0.00      PROA H  
ATOM   2325  N   VAL   138      20.160  -0.279 -11.580  1.00  0.00      PROA N  
ATOM   2326  CA  VAL   138      19.052   0.635 -11.409  1.00  0.00      PROA C  
ATOM   2327  C   VAL   138      18.261   0.266 -10.217  1.00  0.00      PROA C  
ATOM   2328  O   VAL   138      17.916   1.097  -9.365  1.00  0.00      PROA O  
ATOM   2329  CB  VAL   138      18.267   0.937 -12.630  1.00  0.00      PROA C  
ATOM   2330  CG1 VAL   138      17.127   1.775 -12.417  1.00  0.00      PROA C  
ATOM   2331  CG2 VAL   138      19.130   1.421 -13.777  1.00  0.00      PROA C  
ATOM   2332  HN  VAL   138      20.215  -0.669 -12.496  1.00  0.00      PROA H  
ATOM   2333  HA  VAL   138      19.582   1.465 -10.967  1.00  0.00      PROA H  
ATOM   2334  HB  VAL   138      17.899  -0.033 -13.028  1.00  0.00      PROA H  
ATOM   2335 HG11 VAL   138      17.471   2.823 -12.282  1.00  0.00      PROA H  
ATOM   2336 HG12 VAL   138      16.552   1.333 -11.575  1.00  0.00      PROA H  
ATOM   2337 HG13 VAL   138      16.421   1.781 -13.275  1.00  0.00      PROA H  
ATOM   2338 HG21 VAL   138      19.696   0.596 -14.261  1.00  0.00      PROA H  
ATOM   2339 HG22 VAL   138      19.861   2.191 -13.452  1.00  0.00      PROA H  
ATOM   2340 HG23 VAL   138      18.497   1.886 -14.562  1.00  0.00      PROA H  
ATOM   2341  N   LEU   139      17.952  -1.026  -9.981  1.00  0.00      PROA N  
ATOM   2342  CA  LEU   139      17.321  -1.504  -8.746  1.00  0.00      PROA C  
ATOM   2343  C   LEU   139      18.153  -1.370  -7.456  1.00  0.00      PROA C  
ATOM   2344  O   LEU   139      17.548  -1.137  -6.388  1.00  0.00      PROA O  
ATOM   2345  CB  LEU   139      16.925  -3.018  -8.962  1.00  0.00      PROA C  
ATOM   2346  CG  LEU   139      16.280  -3.850  -7.924  1.00  0.00      PROA C  
ATOM   2347  CD1 LEU   139      17.186  -4.449  -6.795  1.00  0.00      PROA C  
ATOM   2348  CD2 LEU   139      15.017  -3.184  -7.252  1.00  0.00      PROA C  
ATOM   2349  HN  LEU   139      18.260  -1.762 -10.579  1.00  0.00      PROA H  
ATOM   2350  HA  LEU   139      16.395  -0.950  -8.719  1.00  0.00      PROA H  
ATOM   2351  HB1 LEU   139      17.843  -3.533  -9.318  1.00  0.00      PROA H  
ATOM   2352  HB2 LEU   139      16.316  -2.891  -9.882  1.00  0.00      PROA H  
ATOM   2353  HG  LEU   139      15.866  -4.733  -8.455  1.00  0.00      PROA H  
ATOM   2354 HD11 LEU   139      17.817  -3.677  -6.305  1.00  0.00      PROA H  
ATOM   2355 HD12 LEU   139      17.932  -5.176  -7.182  1.00  0.00      PROA H  
ATOM   2356 HD13 LEU   139      16.527  -4.908  -6.028  1.00  0.00      PROA H  
ATOM   2357 HD21 LEU   139      14.171  -3.124  -7.969  1.00  0.00      PROA H  
ATOM   2358 HD22 LEU   139      15.334  -2.194  -6.857  1.00  0.00      PROA H  
ATOM   2359 HD23 LEU   139      14.629  -3.763  -6.387  1.00  0.00      PROA H  
ATOM   2360  N   VAL   140      19.547  -1.520  -7.510  1.00  0.00      PROA N  
ATOM   2361  CA  VAL   140      20.436  -1.283  -6.416  1.00  0.00      PROA C  
ATOM   2362  C   VAL   140      20.466   0.342  -6.082  1.00  0.00      PROA C  
ATOM   2363  O   VAL   140      20.372   0.677  -4.936  1.00  0.00      PROA O  
ATOM   2364  CB  VAL   140      21.880  -1.790  -6.699  1.00  0.00      PROA C  
ATOM   2365  CG1 VAL   140      22.966  -0.665  -6.853  1.00  0.00      PROA C  
ATOM   2366  CG2 VAL   140      22.198  -2.749  -5.525  1.00  0.00      PROA C  
ATOM   2367  HN  VAL   140      20.025  -1.665  -8.373  1.00  0.00      PROA H  
ATOM   2368  HA  VAL   140      20.003  -1.794  -5.569  1.00  0.00      PROA H  
ATOM   2369  HB  VAL   140      21.910  -2.424  -7.611  1.00  0.00      PROA H  
ATOM   2370 HG11 VAL   140      23.109  -0.113  -5.899  1.00  0.00      PROA H  
ATOM   2371 HG12 VAL   140      22.754   0.079  -7.651  1.00  0.00      PROA H  
ATOM   2372 HG13 VAL   140      23.980  -1.116  -6.897  1.00  0.00      PROA H  
ATOM   2373 HG21 VAL   140      21.368  -3.419  -5.215  1.00  0.00      PROA H  
ATOM   2374 HG22 VAL   140      22.501  -2.083  -4.689  1.00  0.00      PROA H  
ATOM   2375 HG23 VAL   140      23.059  -3.408  -5.770  1.00  0.00      PROA H  
ATOM   2376  N   LEU   141      20.497   1.177  -7.111  1.00  0.00      PROA N  
ATOM   2377  CA  LEU   141      20.349   2.659  -6.987  1.00  0.00      PROA C  
ATOM   2378  C   LEU   141      19.104   3.046  -6.353  1.00  0.00      PROA C  
ATOM   2379  O   LEU   141      19.089   3.838  -5.361  1.00  0.00      PROA O  
ATOM   2380  CB  LEU   141      20.425   3.477  -8.323  1.00  0.00      PROA C  
ATOM   2381  CG  LEU   141      21.761   4.189  -8.737  1.00  0.00      PROA C  
ATOM   2382  CD1 LEU   141      22.318   5.063  -7.625  1.00  0.00      PROA C  
ATOM   2383  CD2 LEU   141      22.782   3.181  -9.158  1.00  0.00      PROA C  
ATOM   2384  HN  LEU   141      20.696   0.708  -7.968  1.00  0.00      PROA H  
ATOM   2385  HA  LEU   141      21.159   3.007  -6.364  1.00  0.00      PROA H  
ATOM   2386  HB1 LEU   141      19.677   4.298  -8.323  1.00  0.00      PROA H  
ATOM   2387  HB2 LEU   141      20.069   2.803  -9.132  1.00  0.00      PROA H  
ATOM   2388  HG  LEU   141      21.553   4.702  -9.701  1.00  0.00      PROA H  
ATOM   2389 HD11 LEU   141      22.567   4.542  -6.676  1.00  0.00      PROA H  
ATOM   2390 HD12 LEU   141      21.562   5.842  -7.390  1.00  0.00      PROA H  
ATOM   2391 HD13 LEU   141      23.186   5.660  -7.977  1.00  0.00      PROA H  
ATOM   2392 HD21 LEU   141      22.542   2.686 -10.124  1.00  0.00      PROA H  
ATOM   2393 HD22 LEU   141      22.926   2.373  -8.410  1.00  0.00      PROA H  
ATOM   2394 HD23 LEU   141      23.733   3.718  -9.360  1.00  0.00      PROA H  
ATOM   2395  N   LEU   142      17.988   2.434  -6.768  1.00  0.00      PROA N  
ATOM   2396  CA  LEU   142      16.703   2.528  -6.027  1.00  0.00      PROA C  
ATOM   2397  C   LEU   142      16.610   1.953  -4.669  1.00  0.00      PROA C  
ATOM   2398  O   LEU   142      16.193   2.664  -3.802  1.00  0.00      PROA O  
ATOM   2399  CB  LEU   142      15.438   2.079  -6.766  1.00  0.00      PROA C  
ATOM   2400  CG  LEU   142      14.817   3.139  -7.806  1.00  0.00      PROA C  
ATOM   2401  CD1 LEU   142      15.824   4.090  -8.376  1.00  0.00      PROA C  
ATOM   2402  CD2 LEU   142      14.106   2.444  -8.948  1.00  0.00      PROA C  
ATOM   2403  HN  LEU   142      17.980   1.973  -7.653  1.00  0.00      PROA H  
ATOM   2404  HA  LEU   142      16.549   3.593  -5.938  1.00  0.00      PROA H  
ATOM   2405  HB1 LEU   142      14.614   1.762  -6.092  1.00  0.00      PROA H  
ATOM   2406  HB2 LEU   142      15.699   1.184  -7.370  1.00  0.00      PROA H  
ATOM   2407  HG  LEU   142      14.092   3.763  -7.241  1.00  0.00      PROA H  
ATOM   2408 HD11 LEU   142      16.664   3.517  -8.823  1.00  0.00      PROA H  
ATOM   2409 HD12 LEU   142      16.295   4.682  -7.563  1.00  0.00      PROA H  
ATOM   2410 HD13 LEU   142      15.295   4.731  -9.113  1.00  0.00      PROA H  
ATOM   2411 HD21 LEU   142      13.400   1.656  -8.611  1.00  0.00      PROA H  
ATOM   2412 HD22 LEU   142      14.849   1.941  -9.603  1.00  0.00      PROA H  
ATOM   2413 HD23 LEU   142      13.503   3.211  -9.480  1.00  0.00      PROA H  
ATOM   2414  N   VAL   143      17.113   0.745  -4.353  1.00  0.00      PROA N  
ATOM   2415  CA  VAL   143      17.017   0.310  -2.963  1.00  0.00      PROA C  
ATOM   2416  C   VAL   143      17.978   0.993  -1.947  1.00  0.00      PROA C  
ATOM   2417  O   VAL   143      17.560   1.171  -0.792  1.00  0.00      PROA O  
ATOM   2418  CB  VAL   143      16.957  -1.237  -2.812  1.00  0.00      PROA C  
ATOM   2419  CG1 VAL   143      18.384  -1.898  -2.956  1.00  0.00      PROA C  
ATOM   2420  CG2 VAL   143      16.415  -1.654  -1.409  1.00  0.00      PROA C  
ATOM   2421  HN  VAL   143      17.492   0.223  -5.114  1.00  0.00      PROA H  
ATOM   2422  HA  VAL   143      16.031   0.560  -2.602  1.00  0.00      PROA H  
ATOM   2423  HB  VAL   143      16.253  -1.590  -3.596  1.00  0.00      PROA H  
ATOM   2424 HG11 VAL   143      18.929  -1.962  -1.990  1.00  0.00      PROA H  
ATOM   2425 HG12 VAL   143      19.006  -1.444  -3.758  1.00  0.00      PROA H  
ATOM   2426 HG13 VAL   143      18.063  -2.948  -3.122  1.00  0.00      PROA H  
ATOM   2427 HG21 VAL   143      15.452  -1.115  -1.283  1.00  0.00      PROA H  
ATOM   2428 HG22 VAL   143      17.141  -1.399  -0.607  1.00  0.00      PROA H  
ATOM   2429 HG23 VAL   143      16.190  -2.736  -1.514  1.00  0.00      PROA H  
ATOM   2430  N   CYS   144      19.233   1.413  -2.386  1.00  0.00      PROA N  
ATOM   2431  CA  CYS   144      20.190   2.087  -1.654  1.00  0.00      PROA C  
ATOM   2432  C   CYS   144      19.772   3.480  -1.245  1.00  0.00      PROA C  
ATOM   2433  O   CYS   144      20.049   3.917  -0.121  1.00  0.00      PROA O  
ATOM   2434  CB  CYS   144      21.527   2.232  -2.360  1.00  0.00      PROA C  
ATOM   2435  SG  CYS   144      22.290   0.601  -2.442  1.00  0.00      PROA S  
ATOM   2436  HN  CYS   144      19.603   1.296  -3.305  1.00  0.00      PROA H  
ATOM   2437  HA  CYS   144      20.370   1.633  -0.691  1.00  0.00      PROA H  
ATOM   2438  HB1 CYS   144      22.266   2.911  -1.883  1.00  0.00      PROA H  
ATOM   2439  HB2 CYS   144      21.472   2.542  -3.425  1.00  0.00      PROA H  
ATOM   2440  HG1 CYS   144      21.432   0.025  -3.271  1.00  0.00      PROA H  
ATOM   2441  N   VAL   145      18.989   4.315  -2.047  1.00  0.00      PROA N  
ATOM   2442  CA  VAL   145      18.467   5.616  -1.663  1.00  0.00      PROA C  
ATOM   2443  C   VAL   145      17.304   5.537  -0.595  1.00  0.00      PROA C  
ATOM   2444  O   VAL   145      17.168   6.395   0.256  1.00  0.00      PROA O  
ATOM   2445  CB  VAL   145      18.093   6.619  -2.777  1.00  0.00      PROA C  
ATOM   2446  CG1 VAL   145      19.328   6.956  -3.692  1.00  0.00      PROA C  
ATOM   2447  CG2 VAL   145      16.871   6.033  -3.608  1.00  0.00      PROA C  
ATOM   2448  HN  VAL   145      18.852   4.031  -2.993  1.00  0.00      PROA H  
ATOM   2449  HA  VAL   145      19.248   6.134  -1.127  1.00  0.00      PROA H  
ATOM   2450  HB  VAL   145      17.811   7.545  -2.232  1.00  0.00      PROA H  
ATOM   2451 HG11 VAL   145      19.545   6.114  -4.383  1.00  0.00      PROA H  
ATOM   2452 HG12 VAL   145      20.194   6.929  -2.997  1.00  0.00      PROA H  
ATOM   2453 HG13 VAL   145      19.329   7.962  -4.164  1.00  0.00      PROA H  
ATOM   2454 HG21 VAL   145      16.092   5.894  -2.829  1.00  0.00      PROA H  
ATOM   2455 HG22 VAL   145      17.238   5.089  -4.066  1.00  0.00      PROA H  
ATOM   2456 HG23 VAL   145      16.715   6.693  -4.488  1.00  0.00      PROA H  
ATOM   2457  N   PHE   146      16.658   4.352  -0.546  1.00  0.00      PROA N  
ATOM   2458  CA  PHE   146      15.607   4.162   0.427  1.00  0.00      PROA C  
ATOM   2459  C   PHE   146      16.274   4.030   1.813  1.00  0.00      PROA C  
ATOM   2460  O   PHE   146      15.735   4.547   2.803  1.00  0.00      PROA O  
ATOM   2461  CB  PHE   146      14.855   2.915  -0.007  1.00  0.00      PROA C  
ATOM   2462  CG  PHE   146      13.549   2.737   0.738  1.00  0.00      PROA C  
ATOM   2463  CD1 PHE   146      12.439   3.492   0.418  1.00  0.00      PROA C  
ATOM   2464  CD2 PHE   146      13.338   1.702   1.682  1.00  0.00      PROA C  
ATOM   2465  CE1 PHE   146      11.139   3.283   1.004  1.00  0.00      PROA C  
ATOM   2466  CE2 PHE   146      12.097   1.439   2.293  1.00  0.00      PROA C  
ATOM   2467  CZ  PHE   146      10.991   2.251   1.917  1.00  0.00      PROA C  
ATOM   2468  HN  PHE   146      16.881   3.639  -1.206  1.00  0.00      PROA H  
ATOM   2469  HA  PHE   146      14.938   5.010   0.400  1.00  0.00      PROA H  
ATOM   2470  HB1 PHE   146      15.519   2.057   0.233  1.00  0.00      PROA H  
ATOM   2471  HB2 PHE   146      14.644   2.864  -1.097  1.00  0.00      PROA H  
ATOM   2472  HD1 PHE   146      12.657   4.287  -0.280  1.00  0.00      PROA H  
ATOM   2473  HD2 PHE   146      14.242   1.237   2.045  1.00  0.00      PROA H  
ATOM   2474  HE1 PHE   146      10.192   3.696   0.686  1.00  0.00      PROA H  
ATOM   2475  HE2 PHE   146      12.108   0.585   2.954  1.00  0.00      PROA H  
ATOM   2476  HZ  PHE   146      10.035   2.131   2.404  1.00  0.00      PROA H  
ATOM   2477  N   GLY   147      17.467   3.364   1.935  1.00  0.00      PROA N  
ATOM   2478  CA  GLY   147      18.137   3.219   3.198  1.00  0.00      PROA C  
ATOM   2479  C   GLY   147      18.692   4.528   3.726  1.00  0.00      PROA C  
ATOM   2480  O   GLY   147      18.645   4.907   4.822  1.00  0.00      PROA O  
ATOM   2481  HN  GLY   147      17.938   2.939   1.167  1.00  0.00      PROA H  
ATOM   2482  HA1 GLY   147      18.958   2.535   3.038  1.00  0.00      PROA H  
ATOM   2483  HA2 GLY   147      17.518   2.704   3.918  1.00  0.00      PROA H  
ATOM   2484  N   LEU   148      19.283   5.286   2.796  1.00  0.00      PROA N  
ATOM   2485  CA  LEU   148      19.835   6.644   2.979  1.00  0.00      PROA C  
ATOM   2486  C   LEU   148      18.782   7.608   3.404  1.00  0.00      PROA C  
ATOM   2487  O   LEU   148      18.946   8.334   4.330  1.00  0.00      PROA O  
ATOM   2488  CB  LEU   148      20.366   7.280   1.644  1.00  0.00      PROA C  
ATOM   2489  CG  LEU   148      21.870   7.190   1.493  1.00  0.00      PROA C  
ATOM   2490  CD1 LEU   148      22.433   5.803   1.804  1.00  0.00      PROA C  
ATOM   2491  CD2 LEU   148      22.370   7.471  -0.004  1.00  0.00      PROA C  
ATOM   2492  HN  LEU   148      19.373   4.966   1.856  1.00  0.00      PROA H  
ATOM   2493  HA  LEU   148      20.618   6.728   3.718  1.00  0.00      PROA H  
ATOM   2494  HB1 LEU   148      20.146   8.367   1.584  1.00  0.00      PROA H  
ATOM   2495  HB2 LEU   148      19.991   6.676   0.790  1.00  0.00      PROA H  
ATOM   2496  HG  LEU   148      22.296   7.998   2.125  1.00  0.00      PROA H  
ATOM   2497 HD11 LEU   148      23.514   5.756   1.551  1.00  0.00      PROA H  
ATOM   2498 HD12 LEU   148      21.990   5.035   1.133  1.00  0.00      PROA H  
ATOM   2499 HD13 LEU   148      22.430   5.599   2.896  1.00  0.00      PROA H  
ATOM   2500 HD21 LEU   148      22.043   8.487  -0.310  1.00  0.00      PROA H  
ATOM   2501 HD22 LEU   148      21.942   6.652  -0.621  1.00  0.00      PROA H  
ATOM   2502 HD23 LEU   148      23.472   7.334   0.045  1.00  0.00      PROA H  
ATOM   2503  N   ALA   149      17.540   7.522   2.779  1.00  0.00      PROA N  
ATOM   2504  CA  ALA   149      16.412   8.352   3.266  1.00  0.00      PROA C  
ATOM   2505  C   ALA   149      16.021   8.037   4.707  1.00  0.00      PROA C  
ATOM   2506  O   ALA   149      15.983   9.033   5.457  1.00  0.00      PROA O  
ATOM   2507  CB  ALA   149      15.218   8.157   2.305  1.00  0.00      PROA C  
ATOM   2508  HN  ALA   149      17.341   6.892   2.032  1.00  0.00      PROA H  
ATOM   2509  HA  ALA   149      16.662   9.402   3.243  1.00  0.00      PROA H  
ATOM   2510  HB1 ALA   149      14.776   7.138   2.322  1.00  0.00      PROA H  
ATOM   2511  HB2 ALA   149      15.627   8.364   1.293  1.00  0.00      PROA H  
ATOM   2512  HB3 ALA   149      14.416   8.847   2.644  1.00  0.00      PROA H  
ATOM   2513  N   ALA   150      15.922   6.736   5.041  1.00  0.00      PROA N  
ATOM   2514  CA  ALA   150      15.563   6.244   6.374  1.00  0.00      PROA C  
ATOM   2515  C   ALA   150      16.637   6.647   7.463  1.00  0.00      PROA C  
ATOM   2516  O   ALA   150      16.321   7.125   8.546  1.00  0.00      PROA O  
ATOM   2517  CB  ALA   150      15.201   4.807   6.328  1.00  0.00      PROA C  
ATOM   2518  HN  ALA   150      16.112   6.077   4.317  1.00  0.00      PROA H  
ATOM   2519  HA  ALA   150      14.617   6.718   6.592  1.00  0.00      PROA H  
ATOM   2520  HB1 ALA   150      15.913   4.226   5.704  1.00  0.00      PROA H  
ATOM   2521  HB2 ALA   150      14.236   4.781   5.779  1.00  0.00      PROA H  
ATOM   2522  HB3 ALA   150      15.148   4.409   7.364  1.00  0.00      PROA H  
ATOM   2523  N   HSD   151      17.899   6.440   7.002  1.00  0.00      PROA N  
ATOM   2524  CA  HSD   151      19.176   6.921   7.639  1.00  0.00      PROA C  
ATOM   2525  C   HSD   151      19.196   8.382   8.058  1.00  0.00      PROA C  
ATOM   2526  O   HSD   151      19.375   8.753   9.224  1.00  0.00      PROA O  
ATOM   2527  CB  HSD   151      20.416   6.530   6.848  1.00  0.00      PROA C  
ATOM   2528  CG  HSD   151      21.708   6.638   7.638  1.00  0.00      PROA C  
ATOM   2529  CD2 HSD   151      22.517   5.579   7.796  1.00  0.00      PROA C  
ATOM   2530  ND1 HSD   151      22.344   7.756   8.212  1.00  0.00      PROA N  
ATOM   2531  CE1 HSD   151      23.507   7.270   8.661  1.00  0.00      PROA C  
ATOM   2532  NE2 HSD   151      23.618   5.984   8.450  1.00  0.00      PROA N  
ATOM   2533  HN  HSD   151      18.032   6.114   6.069  1.00  0.00      PROA H  
ATOM   2534  HA  HSD   151      19.263   6.394   8.578  1.00  0.00      PROA H  
ATOM   2535  HB1 HSD   151      20.433   7.099   5.894  1.00  0.00      PROA H  
ATOM   2536  HB2 HSD   151      20.233   5.472   6.565  1.00  0.00      PROA H  
ATOM   2537  HD1 HSD   151      21.936   8.663   8.319  1.00  0.00      PROA H  
ATOM   2538  HD2 HSD   151      22.321   4.573   7.446  1.00  0.00      PROA H  
ATOM   2539  HE1 HSD   151      24.365   7.864   8.975  1.00  0.00      PROA H  
ATOM   2540  N   TRP   152      18.901   9.267   7.137  1.00  0.00      PROA N  
ATOM   2541  CA  TRP   152      18.812  10.687   7.301  1.00  0.00      PROA C  
ATOM   2542  C   TRP   152      17.682  11.084   8.291  1.00  0.00      PROA C  
ATOM   2543  O   TRP   152      17.931  11.827   9.251  1.00  0.00      PROA O  
ATOM   2544  CB  TRP   152      18.624  11.413   5.970  1.00  0.00      PROA C  
ATOM   2545  CG  TRP   152      19.791  11.351   5.111  1.00  0.00      PROA C  
ATOM   2546  CD1 TRP   152      21.072  11.227   5.467  1.00  0.00      PROA C  
ATOM   2547  CD2 TRP   152      19.768  11.375   3.667  1.00  0.00      PROA C  
ATOM   2548  CE2 TRP   152      21.123  11.260   3.229  1.00  0.00      PROA C  
ATOM   2549  CE3 TRP   152      18.815  11.324   2.716  1.00  0.00      PROA C  
ATOM   2550  NE1 TRP   152      21.888  11.263   4.345  1.00  0.00      PROA N  
ATOM   2551  CZ2 TRP   152      21.510  11.287   1.896  1.00  0.00      PROA C  
ATOM   2552  CZ3 TRP   152      19.157  11.277   1.336  1.00  0.00      PROA C  
ATOM   2553  CH2 TRP   152      20.518  11.338   0.940  1.00  0.00      PROA C  
ATOM   2554  HN  TRP   152      18.743   8.930   6.212  1.00  0.00      PROA H  
ATOM   2555  HA  TRP   152      19.756  11.025   7.702  1.00  0.00      PROA H  
ATOM   2556  HB1 TRP   152      18.307  12.463   6.147  1.00  0.00      PROA H  
ATOM   2557  HB2 TRP   152      17.821  10.826   5.475  1.00  0.00      PROA H  
ATOM   2558  HD1 TRP   152      21.408  11.056   6.478  1.00  0.00      PROA H  
ATOM   2559  HE1 TRP   152      22.854  11.123   4.321  1.00  0.00      PROA H  
ATOM   2560  HE3 TRP   152      17.752  11.493   2.807  1.00  0.00      PROA H  
ATOM   2561  HZ2 TRP   152      22.557  11.352   1.641  1.00  0.00      PROA H  
ATOM   2562  HZ3 TRP   152      18.463  11.525   0.546  1.00  0.00      PROA H  
ATOM   2563  HH2 TRP   152      20.795  11.459  -0.096  1.00  0.00      PROA H  
ATOM   2564  N   MET   153      16.592  10.373   8.128  1.00  0.00      PROA N  
ATOM   2565  CA  MET   153      15.374  10.566   8.925  1.00  0.00      PROA C  
ATOM   2566  C   MET   153      15.693  10.115  10.328  1.00  0.00      PROA C  
ATOM   2567  O   MET   153      15.133  10.627  11.310  1.00  0.00      PROA O  
ATOM   2568  CB  MET   153      14.131   9.994   8.330  1.00  0.00      PROA C  
ATOM   2569  CG  MET   153      13.751  10.653   6.978  1.00  0.00      PROA C  
ATOM   2570  SD  MET   153      13.221  12.350   7.206  1.00  0.00      PROA S  
ATOM   2571  CE  MET   153      11.468  12.159   7.397  1.00  0.00      PROA C  
ATOM   2572  HN  MET   153      16.427   9.832   7.307  1.00  0.00      PROA H  
ATOM   2573  HA  MET   153      15.225  11.624   9.087  1.00  0.00      PROA H  
ATOM   2574  HB1 MET   153      13.288  10.050   9.052  1.00  0.00      PROA H  
ATOM   2575  HB2 MET   153      14.384   8.956   8.024  1.00  0.00      PROA H  
ATOM   2576  HG1 MET   153      12.933  10.050   6.529  1.00  0.00      PROA H  
ATOM   2577  HG2 MET   153      14.637  10.742   6.314  1.00  0.00      PROA H  
ATOM   2578  HE1 MET   153      10.961  11.955   6.429  1.00  0.00      PROA H  
ATOM   2579  HE2 MET   153      10.937  13.059   7.774  1.00  0.00      PROA H  
ATOM   2580  HE3 MET   153      11.223  11.304   8.063  1.00  0.00      PROA H  
ATOM   2581  N   ALA   154      16.525   9.081  10.524  1.00  0.00      PROA N  
ATOM   2582  CA  ALA   154      16.969   8.670  11.835  1.00  0.00      PROA C  
ATOM   2583  C   ALA   154      17.881   9.660  12.553  1.00  0.00      PROA C  
ATOM   2584  O   ALA   154      17.797   9.842  13.761  1.00  0.00      PROA O  
ATOM   2585  CB  ALA   154      17.757   7.297  11.863  1.00  0.00      PROA C  
ATOM   2586  HN  ALA   154      16.726   8.510   9.731  1.00  0.00      PROA H  
ATOM   2587  HA  ALA   154      16.015   8.599  12.336  1.00  0.00      PROA H  
ATOM   2588  HB1 ALA   154      18.742   7.407  11.362  1.00  0.00      PROA H  
ATOM   2589  HB2 ALA   154      17.087   6.499  11.477  1.00  0.00      PROA H  
ATOM   2590  HB3 ALA   154      18.029   7.065  12.915  1.00  0.00      PROA H  
ATOM   2591  N   CYS   155      18.836  10.271  11.817  1.00  0.00      PROA N  
ATOM   2592  CA  CYS   155      19.778  11.293  12.321  1.00  0.00      PROA C  
ATOM   2593  C   CYS   155      18.981  12.480  12.814  1.00  0.00      PROA C  
ATOM   2594  O   CYS   155      19.251  12.978  13.918  1.00  0.00      PROA O  
ATOM   2595  CB  CYS   155      20.797  11.663  11.141  1.00  0.00      PROA C  
ATOM   2596  SG  CYS   155      21.910  10.357  10.757  1.00  0.00      PROA S  
ATOM   2597  HN  CYS   155      18.851   9.986  10.862  1.00  0.00      PROA H  
ATOM   2598  HA  CYS   155      20.162  10.953  13.272  1.00  0.00      PROA H  
ATOM   2599  HB1 CYS   155      21.348  12.480  11.655  1.00  0.00      PROA H  
ATOM   2600  HB2 CYS   155      20.292  12.071  10.239  1.00  0.00      PROA H  
ATOM   2601  HG1 CYS   155      20.972   9.535  10.310  1.00  0.00      PROA H  
ATOM   2602  N   ILE   156      17.962  12.937  12.076  1.00  0.00      PROA N  
ATOM   2603  CA  ILE   156      17.119  14.011  12.564  1.00  0.00      PROA C  
ATOM   2604  C   ILE   156      16.229  13.578  13.763  1.00  0.00      PROA C  
ATOM   2605  O   ILE   156      16.037  14.378  14.699  1.00  0.00      PROA O  
ATOM   2606  CB  ILE   156      16.322  14.749  11.447  1.00  0.00      PROA C  
ATOM   2607  CG1 ILE   156      15.296  15.897  11.976  1.00  0.00      PROA C  
ATOM   2608  CG2 ILE   156      15.487  13.773  10.681  1.00  0.00      PROA C  
ATOM   2609  CD  ILE   156      14.906  16.966  10.859  1.00  0.00      PROA C  
ATOM   2610  HN  ILE   156      17.854  12.569  11.155  1.00  0.00      PROA H  
ATOM   2611  HA  ILE   156      17.717  14.865  12.846  1.00  0.00      PROA H  
ATOM   2612  HB  ILE   156      17.041  15.347  10.848  1.00  0.00      PROA H  
ATOM   2613 HG11 ILE   156      15.876  16.378  12.793  1.00  0.00      PROA H  
ATOM   2614 HG12 ILE   156      14.383  15.540  12.500  1.00  0.00      PROA H  
ATOM   2615 HG21 ILE   156      16.177  13.146  10.077  1.00  0.00      PROA H  
ATOM   2616 HG22 ILE   156      14.836  14.290   9.943  1.00  0.00      PROA H  
ATOM   2617 HG23 ILE   156      14.888  13.123  11.353  1.00  0.00      PROA H  
ATOM   2618  HD1 ILE   156      14.524  17.932  11.254  1.00  0.00      PROA H  
ATOM   2619  HD2 ILE   156      14.072  16.565  10.245  1.00  0.00      PROA H  
ATOM   2620  HD3 ILE   156      15.813  17.088  10.230  1.00  0.00      PROA H  
ATOM   2621  N   TRP   157      15.726  12.348  13.804  1.00  0.00      PROA N  
ATOM   2622  CA  TRP   157      14.960  11.827  14.956  1.00  0.00      PROA C  
ATOM   2623  C   TRP   157      15.751  11.728  16.224  1.00  0.00      PROA C  
ATOM   2624  O   TRP   157      15.263  12.037  17.303  1.00  0.00      PROA O  
ATOM   2625  CB  TRP   157      14.278  10.427  14.591  1.00  0.00      PROA C  
ATOM   2626  CG  TRP   157      13.515   9.704  15.734  1.00  0.00      PROA C  
ATOM   2627  CD1 TRP   157      13.963   8.616  16.486  1.00  0.00      PROA C  
ATOM   2628  CD2 TRP   157      12.219  10.071  16.287  1.00  0.00      PROA C  
ATOM   2629  CE2 TRP   157      11.967   9.103  17.297  1.00  0.00      PROA C  
ATOM   2630  CE3 TRP   157      11.254  11.114  16.048  1.00  0.00      PROA C  
ATOM   2631  NE1 TRP   157      13.031   8.250  17.405  1.00  0.00      PROA N  
ATOM   2632  CZ2 TRP   157      10.644   9.008  17.831  1.00  0.00      PROA C  
ATOM   2633  CZ3 TRP   157      10.077  11.067  16.718  1.00  0.00      PROA C  
ATOM   2634  CH2 TRP   157       9.717   9.989  17.589  1.00  0.00      PROA C  
ATOM   2635  HN  TRP   157      15.914  11.829  12.974  1.00  0.00      PROA H  
ATOM   2636  HA  TRP   157      14.030  12.373  15.012  1.00  0.00      PROA H  
ATOM   2637  HB1 TRP   157      15.161   9.818  14.300  1.00  0.00      PROA H  
ATOM   2638  HB2 TRP   157      13.644  10.419  13.678  1.00  0.00      PROA H  
ATOM   2639  HD1 TRP   157      14.944   8.173  16.581  1.00  0.00      PROA H  
ATOM   2640  HE1 TRP   157      13.111   7.901  18.313  1.00  0.00      PROA H  
ATOM   2641  HE3 TRP   157      11.411  11.902  15.326  1.00  0.00      PROA H  
ATOM   2642  HZ2 TRP   157      10.280   8.232  18.487  1.00  0.00      PROA H  
ATOM   2643  HZ3 TRP   157       9.361  11.851  16.517  1.00  0.00      PROA H  
ATOM   2644  HH2 TRP   157       8.761   9.804  18.057  1.00  0.00      PROA H  
ATOM   2645  N   TYR   158      17.036  11.285  16.077  1.00  0.00      PROA N  
ATOM   2646  CA  TYR   158      17.994  11.428  17.200  1.00  0.00      PROA C  
ATOM   2647  C   TYR   158      18.320  12.822  17.660  1.00  0.00      PROA C  
ATOM   2648  O   TYR   158      18.167  13.115  18.842  1.00  0.00      PROA O  
ATOM   2649  CB  TYR   158      19.195  10.455  16.963  1.00  0.00      PROA C  
ATOM   2650  CG  TYR   158      20.129  10.731  18.136  1.00  0.00      PROA C  
ATOM   2651  CD1 TYR   158      19.725  10.454  19.428  1.00  0.00      PROA C  
ATOM   2652  CD2 TYR   158      21.400  11.282  17.958  1.00  0.00      PROA C  
ATOM   2653  CE1 TYR   158      20.570  10.641  20.512  1.00  0.00      PROA C  
ATOM   2654  CE2 TYR   158      22.264  11.477  19.054  1.00  0.00      PROA C  
ATOM   2655  CZ  TYR   158      21.834  11.163  20.321  1.00  0.00      PROA C  
ATOM   2656  OH  TYR   158      22.649  11.558  21.393  1.00  0.00      PROA O  
ATOM   2657  HN  TYR   158      17.371  10.915  15.214  1.00  0.00      PROA H  
ATOM   2658  HA  TYR   158      17.540  10.962  18.062  1.00  0.00      PROA H  
ATOM   2659  HB1 TYR   158      19.767  10.561  16.017  1.00  0.00      PROA H  
ATOM   2660  HB2 TYR   158      18.750   9.438  17.012  1.00  0.00      PROA H  
ATOM   2661  HD1 TYR   158      18.750   9.999  19.519  1.00  0.00      PROA H  
ATOM   2662  HD2 TYR   158      21.642  11.636  16.966  1.00  0.00      PROA H  
ATOM   2663  HE1 TYR   158      20.193  10.550  21.519  1.00  0.00      PROA H  
ATOM   2664  HE2 TYR   158      23.278  11.830  18.933  1.00  0.00      PROA H  
ATOM   2665  HH  TYR   158      22.464  12.494  21.501  1.00  0.00      PROA H  
ATOM   2666  N   SER   159      18.630  13.705  16.732  1.00  0.00      PROA N  
ATOM   2667  CA  SER   159      18.782  15.149  17.017  1.00  0.00      PROA C  
ATOM   2668  C   SER   159      17.699  15.863  17.872  1.00  0.00      PROA C  
ATOM   2669  O   SER   159      17.947  16.559  18.827  1.00  0.00      PROA O  
ATOM   2670  CB  SER   159      19.111  15.854  15.712  1.00  0.00      PROA C  
ATOM   2671  OG  SER   159      19.137  17.286  15.739  1.00  0.00      PROA O  
ATOM   2672  HN  SER   159      18.639  13.395  15.784  1.00  0.00      PROA H  
ATOM   2673  HA  SER   159      19.685  15.349  17.575  1.00  0.00      PROA H  
ATOM   2674  HB1 SER   159      18.308  15.680  14.964  1.00  0.00      PROA H  
ATOM   2675  HB2 SER   159      20.004  15.497  15.157  1.00  0.00      PROA H  
ATOM   2676  HG1 SER   159      19.776  17.558  16.401  1.00  0.00      PROA H  
ATOM   2677  N   ILE   160      16.422  15.687  17.494  1.00  0.00      PROA N  
ATOM   2678  CA  ILE   160      15.217  16.144  18.143  1.00  0.00      PROA C  
ATOM   2679  C   ILE   160      15.252  15.634  19.612  1.00  0.00      PROA C  
ATOM   2680  O   ILE   160      14.880  16.351  20.555  1.00  0.00      PROA O  
ATOM   2681  CB  ILE   160      13.930  15.581  17.498  1.00  0.00      PROA C  
ATOM   2682  CG1 ILE   160      13.600  16.235  16.163  1.00  0.00      PROA C  
ATOM   2683  CG2 ILE   160      12.683  15.562  18.417  1.00  0.00      PROA C  
ATOM   2684  CD  ILE   160      12.388  15.549  15.358  1.00  0.00      PROA C  
ATOM   2685  HN  ILE   160      16.287  15.051  16.738  1.00  0.00      PROA H  
ATOM   2686  HA  ILE   160      15.180  17.223  18.137  1.00  0.00      PROA H  
ATOM   2687  HB  ILE   160      14.184  14.525  17.264  1.00  0.00      PROA H  
ATOM   2688 HG11 ILE   160      14.431  16.287  15.427  1.00  0.00      PROA H  
ATOM   2689 HG12 ILE   160      13.145  17.222  16.397  1.00  0.00      PROA H  
ATOM   2690 HG21 ILE   160      12.561  16.598  18.801  1.00  0.00      PROA H  
ATOM   2691 HG22 ILE   160      12.643  14.814  19.238  1.00  0.00      PROA H  
ATOM   2692 HG23 ILE   160      11.739  15.431  17.846  1.00  0.00      PROA H  
ATOM   2693  HD1 ILE   160      11.427  15.493  15.914  1.00  0.00      PROA H  
ATOM   2694  HD2 ILE   160      12.711  14.502  15.170  1.00  0.00      PROA H  
ATOM   2695  HD3 ILE   160      12.114  16.052  14.406  1.00  0.00      PROA H  
ATOM   2696  N   GLY   161      15.683  14.332  19.729  1.00  0.00      PROA N  
ATOM   2697  CA  GLY   161      15.752  13.650  20.993  1.00  0.00      PROA C  
ATOM   2698  C   GLY   161      16.627  14.191  22.058  1.00  0.00      PROA C  
ATOM   2699  O   GLY   161      16.336  14.251  23.248  1.00  0.00      PROA O  
ATOM   2700  HN  GLY   161      15.961  13.807  18.929  1.00  0.00      PROA H  
ATOM   2701  HA1 GLY   161      16.136  12.658  20.810  1.00  0.00      PROA H  
ATOM   2702  HA2 GLY   161      14.698  13.692  21.225  1.00  0.00      PROA H  
ATOM   2703  N   ASP   162      17.797  14.636  21.637  1.00  0.00      PROA N  
ATOM   2704  CA  ASP   162      18.695  15.380  22.422  1.00  0.00      PROA C  
ATOM   2705  C   ASP   162      18.354  16.845  22.582  1.00  0.00      PROA C  
ATOM   2706  O   ASP   162      18.484  17.388  23.744  1.00  0.00      PROA O  
ATOM   2707  CB  ASP   162      20.163  15.379  21.872  1.00  0.00      PROA C  
ATOM   2708  CG  ASP   162      20.947  14.088  22.057  1.00  0.00      PROA C  
ATOM   2709  OD1 ASP   162      20.355  13.068  22.506  1.00  0.00      PROA O  
ATOM   2710  OD2 ASP   162      22.172  14.089  21.738  1.00  0.00      PROA O1-
ATOM   2711  HN  ASP   162      18.158  14.519  20.715  1.00  0.00      PROA H  
ATOM   2712  HA  ASP   162      18.675  15.047  23.449  1.00  0.00      PROA H  
ATOM   2713  HB1 ASP   162      20.695  16.211  22.379  1.00  0.00      PROA H  
ATOM   2714  HB2 ASP   162      20.230  15.537  20.774  1.00  0.00      PROA H  
ATOM   2715  N   TYR   163      18.035  17.647  21.568  1.00  0.00      PROA N  
ATOM   2716  CA  TYR   163      17.960  19.072  21.757  1.00  0.00      PROA C  
ATOM   2717  C   TYR   163      16.949  19.583  22.728  1.00  0.00      PROA C  
ATOM   2718  O   TYR   163      17.144  20.483  23.497  1.00  0.00      PROA O  
ATOM   2719  CB  TYR   163      17.990  19.854  20.381  1.00  0.00      PROA C  
ATOM   2720  CG  TYR   163      17.978  21.387  20.493  1.00  0.00      PROA C  
ATOM   2721  CD1 TYR   163      19.179  22.174  20.653  1.00  0.00      PROA C  
ATOM   2722  CD2 TYR   163      16.785  22.172  20.614  1.00  0.00      PROA C  
ATOM   2723  CE1 TYR   163      19.179  23.502  20.926  1.00  0.00      PROA C  
ATOM   2724  CE2 TYR   163      16.799  23.486  21.030  1.00  0.00      PROA C  
ATOM   2725  CZ  TYR   163      17.996  24.191  21.246  1.00  0.00      PROA C  
ATOM   2726  OH  TYR   163      18.090  25.600  21.722  1.00  0.00      PROA O  
ATOM   2727  HN  TYR   163      17.865  17.251  20.669  1.00  0.00      PROA H  
ATOM   2728  HA  TYR   163      18.940  19.261  22.168  1.00  0.00      PROA H  
ATOM   2729  HB1 TYR   163      17.072  19.616  19.802  1.00  0.00      PROA H  
ATOM   2730  HB2 TYR   163      18.935  19.544  19.887  1.00  0.00      PROA H  
ATOM   2731  HD1 TYR   163      20.070  21.564  20.664  1.00  0.00      PROA H  
ATOM   2732  HD2 TYR   163      15.856  21.630  20.512  1.00  0.00      PROA H  
ATOM   2733  HE1 TYR   163      20.098  24.052  21.069  1.00  0.00      PROA H  
ATOM   2734  HE2 TYR   163      15.852  24.006  21.046  1.00  0.00      PROA H  
ATOM   2735  HH  TYR   163      17.290  25.743  22.233  1.00  0.00      PROA H  
ATOM   2736  N   GLU   164      15.774  18.931  22.851  1.00  0.00      PROA N  
ATOM   2737  CA  GLU   164      14.532  19.292  23.590  1.00  0.00      PROA C  
ATOM   2738  C   GLU   164      14.631  19.115  25.116  1.00  0.00      PROA C  
ATOM   2739  O   GLU   164      14.049  18.275  25.709  1.00  0.00      PROA O  
ATOM   2740  CB  GLU   164      13.222  18.720  22.947  1.00  0.00      PROA C  
ATOM   2741  CG  GLU   164      12.553  19.612  21.877  1.00  0.00      PROA C  
ATOM   2742  CD  GLU   164      11.034  19.646  22.062  1.00  0.00      PROA C  
ATOM   2743  OE1 GLU   164      10.487  18.798  22.752  1.00  0.00      PROA O  
ATOM   2744  OE2 GLU   164      10.377  20.532  21.440  1.00  0.00      PROA O1-
ATOM   2745  HN  GLU   164      15.712  18.124  22.268  1.00  0.00      PROA H  
ATOM   2746  HA  GLU   164      14.554  20.367  23.487  1.00  0.00      PROA H  
ATOM   2747  HB1 GLU   164      12.538  18.603  23.814  1.00  0.00      PROA H  
ATOM   2748  HB2 GLU   164      13.366  17.690  22.556  1.00  0.00      PROA H  
ATOM   2749  HG1 GLU   164      12.678  19.092  20.904  1.00  0.00      PROA H  
ATOM   2750  HG2 GLU   164      12.894  20.669  21.889  1.00  0.00      PROA H  
ATOM   2751  N   ILE   165      15.367  20.063  25.704  1.00  0.00      PROA N  
ATOM   2752  CA  ILE   165      15.530  20.137  27.070  1.00  0.00      PROA C  
ATOM   2753  C   ILE   165      14.478  21.045  27.638  1.00  0.00      PROA C  
ATOM   2754  O   ILE   165      14.102  22.037  27.052  1.00  0.00      PROA O  
ATOM   2755  CB  ILE   165      16.986  20.603  27.414  1.00  0.00      PROA C  
ATOM   2756  CG1 ILE   165      17.964  19.408  27.074  1.00  0.00      PROA C  
ATOM   2757  CG2 ILE   165      17.120  21.031  28.866  1.00  0.00      PROA C  
ATOM   2758  CD  ILE   165      19.486  19.637  27.161  1.00  0.00      PROA C  
ATOM   2759  HN  ILE   165      15.835  20.664  25.060  1.00  0.00      PROA H  
ATOM   2760  HA  ILE   165      15.400  19.189  27.570  1.00  0.00      PROA H  
ATOM   2761  HB  ILE   165      17.278  21.452  26.760  1.00  0.00      PROA H  
ATOM   2762 HG11 ILE   165      17.605  19.042  26.088  1.00  0.00      PROA H  
ATOM   2763 HG12 ILE   165      17.652  18.562  27.724  1.00  0.00      PROA H  
ATOM   2764 HG21 ILE   165      18.180  21.343  28.982  1.00  0.00      PROA H  
ATOM   2765 HG22 ILE   165      17.042  20.157  29.547  1.00  0.00      PROA H  
ATOM   2766 HG23 ILE   165      16.442  21.843  29.204  1.00  0.00      PROA H  
ATOM   2767  HD1 ILE   165      19.948  18.688  26.816  1.00  0.00      PROA H  
ATOM   2768  HD2 ILE   165      19.615  19.897  28.233  1.00  0.00      PROA H  
ATOM   2769  HD3 ILE   165      19.686  20.455  26.435  1.00  0.00      PROA H  
ATOM   2770  N   PHE   166      13.766  20.704  28.730  1.00  0.00      PROA N  
ATOM   2771  CA  PHE   166      12.901  21.596  29.433  1.00  0.00      PROA C  
ATOM   2772  C   PHE   166      13.681  22.821  30.009  1.00  0.00      PROA C  
ATOM   2773  O   PHE   166      14.683  22.604  30.681  1.00  0.00      PROA O  
ATOM   2774  CB  PHE   166      12.221  20.897  30.617  1.00  0.00      PROA C  
ATOM   2775  CG  PHE   166      11.017  20.241  30.149  1.00  0.00      PROA C  
ATOM   2776  CD1 PHE   166       9.867  21.020  29.813  1.00  0.00      PROA C  
ATOM   2777  CD2 PHE   166      10.945  18.915  29.885  1.00  0.00      PROA C  
ATOM   2778  CE1 PHE   166       8.768  20.441  29.160  1.00  0.00      PROA C  
ATOM   2779  CE2 PHE   166       9.862  18.307  29.138  1.00  0.00      PROA C  
ATOM   2780  CZ  PHE   166       8.762  19.068  28.817  1.00  0.00      PROA C  
ATOM   2781  HN  PHE   166      13.912  19.817  29.161  1.00  0.00      PROA H  
ATOM   2782  HA  PHE   166      12.173  22.023  28.760  1.00  0.00      PROA H  
ATOM   2783  HB1 PHE   166      11.952  21.696  31.340  1.00  0.00      PROA H  
ATOM   2784  HB2 PHE   166      12.956  20.291  31.189  1.00  0.00      PROA H  
ATOM   2785  HD1 PHE   166       9.904  22.095  29.905  1.00  0.00      PROA H  
ATOM   2786  HD2 PHE   166      11.825  18.348  30.151  1.00  0.00      PROA H  
ATOM   2787  HE1 PHE   166       7.983  21.093  28.806  1.00  0.00      PROA H  
ATOM   2788  HE2 PHE   166       9.845  17.281  28.802  1.00  0.00      PROA H  
ATOM   2789  HZ  PHE   166       7.956  18.689  28.206  1.00  0.00      PROA H  
ATOM   2790  N   ASP   167      13.243  24.055  29.899  1.00  0.00      PROA N  
ATOM   2791  CA  ASP   167      13.931  25.187  30.512  1.00  0.00      PROA C  
ATOM   2792  C   ASP   167      13.574  25.254  32.041  1.00  0.00      PROA C  
ATOM   2793  O   ASP   167      12.405  25.172  32.469  1.00  0.00      PROA O  
ATOM   2794  CB  ASP   167      13.393  26.426  29.770  1.00  0.00      PROA C  
ATOM   2795  CG  ASP   167      14.544  27.527  29.706  1.00  0.00      PROA C  
ATOM   2796  OD1 ASP   167      15.727  27.214  30.021  1.00  0.00      PROA O  
ATOM   2797  OD2 ASP   167      14.303  28.722  29.300  1.00  0.00      PROA O1-
ATOM   2798  HN  ASP   167      12.481  24.314  29.311  1.00  0.00      PROA H  
ATOM   2799  HA  ASP   167      14.986  25.038  30.335  1.00  0.00      PROA H  
ATOM   2800  HB1 ASP   167      12.527  26.882  30.296  1.00  0.00      PROA H  
ATOM   2801  HB2 ASP   167      13.115  26.224  28.713  1.00  0.00      PROA H  
ATOM   2802  N   GLU   168      14.659  25.344  32.852  1.00  0.00      PROA N  
ATOM   2803  CA  GLU   168      14.504  25.378  34.294  1.00  0.00      PROA C  
ATOM   2804  C   GLU   168      15.570  26.357  34.726  1.00  0.00      PROA C  
ATOM   2805  O   GLU   168      16.494  26.606  33.874  1.00  0.00      PROA O  
ATOM   2806  CB  GLU   168      14.761  24.015  34.843  1.00  0.00      PROA C  
ATOM   2807  CG  GLU   168      14.805  23.962  36.398  1.00  0.00      PROA C  
ATOM   2808  CD  GLU   168      14.789  22.546  37.054  1.00  0.00      PROA C  
ATOM   2809  OE1 GLU   168      14.781  21.391  36.450  1.00  0.00      PROA O  
ATOM   2810  OE2 GLU   168      14.795  22.581  38.315  1.00  0.00      PROA O1-
ATOM   2811  HN  GLU   168      15.571  25.550  32.506  1.00  0.00      PROA H  
ATOM   2812  HA  GLU   168      13.599  25.854  34.642  1.00  0.00      PROA H  
ATOM   2813  HB1 GLU   168      15.717  23.626  34.432  1.00  0.00      PROA H  
ATOM   2814  HB2 GLU   168      13.996  23.292  34.485  1.00  0.00      PROA H  
ATOM   2815  HG1 GLU   168      13.937  24.519  36.810  1.00  0.00      PROA H  
ATOM   2816  HG2 GLU   168      15.721  24.406  36.844  1.00  0.00      PROA H  
ATOM   2817  N   ASP   169      15.621  26.988  35.897  1.00  0.00      PROA N  
ATOM   2818  CA  ASP   169      16.663  27.890  36.243  1.00  0.00      PROA C  
ATOM   2819  C   ASP   169      18.000  27.163  36.292  1.00  0.00      PROA C  
ATOM   2820  O   ASP   169      18.991  27.581  35.771  1.00  0.00      PROA O  
ATOM   2821  CB  ASP   169      16.254  28.567  37.682  1.00  0.00      PROA C  
ATOM   2822  CG  ASP   169      16.162  27.680  38.885  1.00  0.00      PROA C  
ATOM   2823  OD1 ASP   169      15.872  26.496  38.716  1.00  0.00      PROA O  
ATOM   2824  OD2 ASP   169      16.230  28.199  40.042  1.00  0.00      PROA O1-
ATOM   2825  HN  ASP   169      15.016  26.815  36.670  1.00  0.00      PROA H  
ATOM   2826  HA  ASP   169      16.776  28.633  35.468  1.00  0.00      PROA H  
ATOM   2827  HB1 ASP   169      15.302  29.114  37.512  1.00  0.00      PROA H  
ATOM   2828  HB2 ASP   169      17.004  29.356  37.905  1.00  0.00      PROA H  
ATOM   2829  N   THR   170      17.960  25.984  36.887  1.00  0.00      PROA N  
ATOM   2830  CA  THR   170      19.061  25.057  37.164  1.00  0.00      PROA C  
ATOM   2831  C   THR   170      19.079  24.221  35.913  1.00  0.00      PROA C  
ATOM   2832  O   THR   170      18.040  23.898  35.394  1.00  0.00      PROA O  
ATOM   2833  CB  THR   170      18.640  24.267  38.383  1.00  0.00      PROA C  
ATOM   2834  CG2 THR   170      19.644  23.162  38.749  1.00  0.00      PROA C  
ATOM   2835  OG1 THR   170      18.532  25.132  39.431  1.00  0.00      PROA O  
ATOM   2836  HN  THR   170      17.086  25.747  37.303  1.00  0.00      PROA H  
ATOM   2837  HA  THR   170      19.991  25.545  37.418  1.00  0.00      PROA H  
ATOM   2838  HB  THR   170      17.652  23.793  38.201  1.00  0.00      PROA H  
ATOM   2839  HG1 THR   170      18.060  25.905  39.113  1.00  0.00      PROA H  
ATOM   2840 HG21 THR   170      20.682  23.554  38.816  1.00  0.00      PROA H  
ATOM   2841 HG22 THR   170      19.623  22.370  37.970  1.00  0.00      PROA H  
ATOM   2842 HG23 THR   170      19.434  22.849  39.794  1.00  0.00      PROA H  
ATOM   2843  N   LYS   171      20.264  23.754  35.518  1.00  0.00      PROA N  
ATOM   2844  CA  LYS   171      20.365  22.831  34.421  1.00  0.00      PROA C  
ATOM   2845  C   LYS   171      19.591  21.500  34.592  1.00  0.00      PROA C  
ATOM   2846  O   LYS   171      19.417  20.942  35.630  1.00  0.00      PROA O  
ATOM   2847  CB  LYS   171      21.863  22.583  34.163  1.00  0.00      PROA C  
ATOM   2848  CG  LYS   171      22.799  21.825  35.136  1.00  0.00      PROA C  
ATOM   2849  CD  LYS   171      22.729  20.247  35.259  1.00  0.00      PROA C  
ATOM   2850  CE  LYS   171      22.720  19.512  33.887  1.00  0.00      PROA C  
ATOM   2851  NZ  LYS   171      23.205  18.181  34.155  1.00  0.00      PROA N1+
ATOM   2852  HN  LYS   171      21.143  23.998  35.921  1.00  0.00      PROA H  
ATOM   2853  HA  LYS   171      19.927  23.230  33.518  1.00  0.00      PROA H  
ATOM   2854  HB1 LYS   171      22.263  23.597  33.947  1.00  0.00      PROA H  
ATOM   2855  HB2 LYS   171      21.920  22.136  33.147  1.00  0.00      PROA H  
ATOM   2856  HG1 LYS   171      22.831  22.204  36.180  1.00  0.00      PROA H  
ATOM   2857  HG2 LYS   171      23.826  22.044  34.775  1.00  0.00      PROA H  
ATOM   2858  HD1 LYS   171      21.848  19.912  35.849  1.00  0.00      PROA H  
ATOM   2859  HD2 LYS   171      23.642  19.991  35.838  1.00  0.00      PROA H  
ATOM   2860  HE1 LYS   171      23.227  20.014  33.035  1.00  0.00      PROA H  
ATOM   2861  HE2 LYS   171      21.668  19.411  33.545  1.00  0.00      PROA H  
ATOM   2862  HZ1 LYS   171      22.827  17.649  34.965  1.00  0.00      PROA H  
ATOM   2863  HZ2 LYS   171      24.231  18.243  34.318  1.00  0.00      PROA H  
ATOM   2864  HZ3 LYS   171      23.082  17.490  33.387  1.00  0.00      PROA H  
ATOM   2865  N   THR   172      19.138  20.941  33.405  1.00  0.00      PROA N  
ATOM   2866  CA  THR   172      18.236  19.816  33.381  1.00  0.00      PROA C  
ATOM   2867  C   THR   172      18.361  19.179  32.086  1.00  0.00      PROA C  
ATOM   2868  O   THR   172      19.207  19.561  31.276  1.00  0.00      PROA O  
ATOM   2869  CB  THR   172      16.781  20.218  33.830  1.00  0.00      PROA C  
ATOM   2870  CG2 THR   172      15.923  20.666  32.657  1.00  0.00      PROA C  
ATOM   2871  OG1 THR   172      16.144  19.145  34.585  1.00  0.00      PROA O  
ATOM   2872  HN  THR   172      19.466  21.243  32.513  1.00  0.00      PROA H  
ATOM   2873  HA  THR   172      18.649  19.097  34.073  1.00  0.00      PROA H  
ATOM   2874  HB  THR   172      16.794  21.062  34.553  1.00  0.00      PROA H  
ATOM   2875  HG1 THR   172      15.414  19.563  35.047  1.00  0.00      PROA H  
ATOM   2876 HG21 THR   172      15.601  19.830  32.000  1.00  0.00      PROA H  
ATOM   2877 HG22 THR   172      16.493  21.451  32.114  1.00  0.00      PROA H  
ATOM   2878 HG23 THR   172      14.990  21.013  33.150  1.00  0.00      PROA H  
ATOM   2879  N   ILE   173      17.507  18.205  31.786  1.00  0.00      PROA N  
ATOM   2880  CA  ILE   173      17.608  17.468  30.467  1.00  0.00      PROA C  
ATOM   2881  C   ILE   173      16.190  17.446  29.937  1.00  0.00      PROA C  
ATOM   2882  O   ILE   173      15.229  17.884  30.579  1.00  0.00      PROA O  
ATOM   2883  CB  ILE   173      18.075  16.018  30.664  1.00  0.00      PROA C  
ATOM   2884  CG1 ILE   173      17.218  15.116  31.650  1.00  0.00      PROA C  
ATOM   2885  CG2 ILE   173      19.599  16.116  31.046  1.00  0.00      PROA C  
ATOM   2886  CD  ILE   173      17.373  13.599  31.427  1.00  0.00      PROA C  
ATOM   2887  HN  ILE   173      16.814  17.814  32.386  1.00  0.00      PROA H  
ATOM   2888  HA  ILE   173      18.171  18.045  29.748  1.00  0.00      PROA H  
ATOM   2889  HB  ILE   173      18.020  15.539  29.663  1.00  0.00      PROA H  
ATOM   2890 HG11 ILE   173      16.150  15.421  31.639  1.00  0.00      PROA H  
ATOM   2891 HG12 ILE   173      17.582  15.448  32.645  1.00  0.00      PROA H  
ATOM   2892 HG21 ILE   173      19.742  16.669  31.998  1.00  0.00      PROA H  
ATOM   2893 HG22 ILE   173      20.208  16.470  30.187  1.00  0.00      PROA H  
ATOM   2894 HG23 ILE   173      20.050  15.117  31.228  1.00  0.00      PROA H  
ATOM   2895  HD1 ILE   173      18.401  13.294  31.718  1.00  0.00      PROA H  
ATOM   2896  HD2 ILE   173      17.148  13.325  30.374  1.00  0.00      PROA H  
ATOM   2897  HD3 ILE   173      16.719  13.162  32.212  1.00  0.00      PROA H  
ATOM   2898  N   ARG   174      16.027  16.829  28.789  1.00  0.00      PROA N  
ATOM   2899  CA  ARG   174      14.795  16.309  28.189  1.00  0.00      PROA C  
ATOM   2900  C   ARG   174      13.984  15.472  29.181  1.00  0.00      PROA C  
ATOM   2901  O   ARG   174      14.546  14.643  29.928  1.00  0.00      PROA O  
ATOM   2902  CB  ARG   174      15.210  15.356  27.053  1.00  0.00      PROA C  
ATOM   2903  CG  ARG   174      16.541  15.770  26.264  1.00  0.00      PROA C  
ATOM   2904  CD  ARG   174      17.943  15.432  26.791  1.00  0.00      PROA C  
ATOM   2905  NE  ARG   174      17.974  14.103  27.368  1.00  0.00      PROA N  
ATOM   2906  CZ  ARG   174      19.067  13.543  27.774  1.00  0.00      PROA C  
ATOM   2907  NH1 ARG   174      20.282  14.123  27.675  1.00  0.00      PROA N1+
ATOM   2908  NH2 ARG   174      18.947  12.344  28.295  1.00  0.00      PROA N  
ATOM   2909  HN  ARG   174      16.851  16.786  28.230  1.00  0.00      PROA H  
ATOM   2910  HA  ARG   174      14.260  17.198  27.888  1.00  0.00      PROA H  
ATOM   2911  HB1 ARG   174      14.378  15.469  26.326  1.00  0.00      PROA H  
ATOM   2912  HB2 ARG   174      15.234  14.293  27.374  1.00  0.00      PROA H  
ATOM   2913  HG1 ARG   174      16.542  16.825  25.916  1.00  0.00      PROA H  
ATOM   2914  HG2 ARG   174      16.628  15.226  25.299  1.00  0.00      PROA H  
ATOM   2915  HD1 ARG   174      18.406  16.236  27.402  1.00  0.00      PROA H  
ATOM   2916  HD2 ARG   174      18.607  15.521  25.905  1.00  0.00      PROA H  
ATOM   2917  HE  ARG   174      17.174  13.505  27.397  1.00  0.00      PROA H  
ATOM   2918 HH11 ARG   174      20.440  15.003  27.227  1.00  0.00      PROA H  
ATOM   2919 HH12 ARG   174      21.097  13.570  27.844  1.00  0.00      PROA H  
ATOM   2920 HH21 ARG   174      18.024  12.016  28.496  1.00  0.00      PROA H  
ATOM   2921 HH22 ARG   174      19.695  11.782  28.648  1.00  0.00      PROA H  
ATOM   2922  N   ASN   175      12.684  15.620  29.248  1.00  0.00      PROA N  
ATOM   2923  CA  ASN   175      11.812  14.738  30.008  1.00  0.00      PROA C  
ATOM   2924  C   ASN   175      10.564  14.348  29.177  1.00  0.00      PROA C  
ATOM   2925  O   ASN   175      10.211  14.995  28.188  1.00  0.00      PROA O  
ATOM   2926  CB  ASN   175      11.336  15.317  31.319  1.00  0.00      PROA C  
ATOM   2927  CG  ASN   175      12.551  15.728  32.213  1.00  0.00      PROA C  
ATOM   2928  ND2 ASN   175      13.303  14.662  32.705  1.00  0.00      PROA N  
ATOM   2929  OD1 ASN   175      12.813  16.911  32.490  1.00  0.00      PROA O  
ATOM   2930  HN  ASN   175      12.246  16.201  28.567  1.00  0.00      PROA H  
ATOM   2931  HA  ASN   175      12.289  13.784  30.173  1.00  0.00      PROA H  
ATOM   2932  HB1 ASN   175      10.767  14.582  31.928  1.00  0.00      PROA H  
ATOM   2933  HB2 ASN   175      10.735  16.227  31.105  1.00  0.00      PROA H  
ATOM   2934 HD21 ASN   175      14.183  14.915  33.106  1.00  0.00      PROA H  
ATOM   2935 HD22 ASN   175      13.185  13.742  32.330  1.00  0.00      PROA H  
ATOM   2936  N   ASN   176       9.813  13.259  29.538  1.00  0.00      PROA N  
ATOM   2937  CA  ASN   176       8.742  12.759  28.772  1.00  0.00      PROA C  
ATOM   2938  C   ASN   176       8.816  12.641  27.280  1.00  0.00      PROA C  
ATOM   2939  O   ASN   176       7.789  12.668  26.601  1.00  0.00      PROA O  
ATOM   2940  CB  ASN   176       7.404  13.323  29.303  1.00  0.00      PROA C  
ATOM   2941  CG  ASN   176       7.398  13.431  30.848  1.00  0.00      PROA C  
ATOM   2942  ND2 ASN   176       7.296  12.198  31.465  1.00  0.00      PROA N  
ATOM   2943  OD1 ASN   176       7.394  14.490  31.455  1.00  0.00      PROA O  
ATOM   2944  HN  ASN   176      10.151  12.786  30.348  1.00  0.00      PROA H  
ATOM   2945  HA  ASN   176       8.687  11.741  29.128  1.00  0.00      PROA H  
ATOM   2946  HB1 ASN   176       6.503  12.781  28.946  1.00  0.00      PROA H  
ATOM   2947  HB2 ASN   176       7.356  14.381  28.968  1.00  0.00      PROA H  
ATOM   2948 HD21 ASN   176       7.237  12.124  32.461  1.00  0.00      PROA H  
ATOM   2949 HD22 ASN   176       7.462  11.421  30.858  1.00  0.00      PROA H  
ATOM   2950  N   SER   177      10.048  12.425  26.745  1.00  0.00      PROA N  
ATOM   2951  CA  SER   177      10.310  12.374  25.340  1.00  0.00      PROA C  
ATOM   2952  C   SER   177      10.481  10.883  25.027  1.00  0.00      PROA C  
ATOM   2953  O   SER   177      10.589  10.054  25.918  1.00  0.00      PROA O  
ATOM   2954  CB  SER   177      11.619  13.139  24.924  1.00  0.00      PROA C  
ATOM   2955  OG  SER   177      12.849  12.434  25.323  1.00  0.00      PROA O  
ATOM   2956  HN  SER   177      10.869  12.543  27.298  1.00  0.00      PROA H  
ATOM   2957  HA  SER   177       9.490  12.805  24.785  1.00  0.00      PROA H  
ATOM   2958  HB1 SER   177      11.598  14.117  25.452  1.00  0.00      PROA H  
ATOM   2959  HB2 SER   177      11.635  13.338  23.831  1.00  0.00      PROA H  
ATOM   2960  HG1 SER   177      13.574  12.885  24.884  1.00  0.00      PROA H  
ATOM   2961  N   TRP   178      10.610  10.590  23.664  1.00  0.00      PROA N  
ATOM   2962  CA  TRP   178      10.943   9.274  23.172  1.00  0.00      PROA C  
ATOM   2963  C   TRP   178      12.106   8.584  23.866  1.00  0.00      PROA C  
ATOM   2964  O   TRP   178      12.001   7.400  24.198  1.00  0.00      PROA O  
ATOM   2965  CB  TRP   178      11.154   9.250  21.616  1.00  0.00      PROA C  
ATOM   2966  CG  TRP   178      12.410   9.771  21.044  1.00  0.00      PROA C  
ATOM   2967  CD1 TRP   178      12.658  10.934  20.368  1.00  0.00      PROA C  
ATOM   2968  CD2 TRP   178      13.550   8.958  20.848  1.00  0.00      PROA C  
ATOM   2969  CE2 TRP   178      14.400   9.577  19.971  1.00  0.00      PROA C  
ATOM   2970  CE3 TRP   178      13.913   7.694  21.281  1.00  0.00      PROA C  
ATOM   2971  NE1 TRP   178      13.855  10.800  19.756  1.00  0.00      PROA N  
ATOM   2972  CZ2 TRP   178      15.542   8.961  19.473  1.00  0.00      PROA C  
ATOM   2973  CZ3 TRP   178      15.045   7.116  20.815  1.00  0.00      PROA C  
ATOM   2974  CH2 TRP   178      15.919   7.716  20.006  1.00  0.00      PROA C  
ATOM   2975  HN  TRP   178      10.508  11.345  23.021  1.00  0.00      PROA H  
ATOM   2976  HA  TRP   178      10.104   8.720  23.566  1.00  0.00      PROA H  
ATOM   2977  HB1 TRP   178      10.283   9.760  21.151  1.00  0.00      PROA H  
ATOM   2978  HB2 TRP   178      10.950   8.205  21.300  1.00  0.00      PROA H  
ATOM   2979  HD1 TRP   178      11.930  11.691  20.117  1.00  0.00      PROA H  
ATOM   2980  HE1 TRP   178      14.387  11.503  19.337  1.00  0.00      PROA H  
ATOM   2981  HE3 TRP   178      13.226   7.098  21.863  1.00  0.00      PROA H  
ATOM   2982  HZ2 TRP   178      16.195   9.538  18.835  1.00  0.00      PROA H  
ATOM   2983  HZ3 TRP   178      15.269   6.123  21.178  1.00  0.00      PROA H  
ATOM   2984  HH2 TRP   178      16.850   7.286  19.668  1.00  0.00      PROA H  
ATOM   2985  N   LEU   179      13.180   9.347  24.134  1.00  0.00      PROA N  
ATOM   2986  CA  LEU   179      14.405   8.742  24.577  1.00  0.00      PROA C  
ATOM   2987  C   LEU   179      14.421   8.284  26.043  1.00  0.00      PROA C  
ATOM   2988  O   LEU   179      15.146   7.402  26.418  1.00  0.00      PROA O  
ATOM   2989  CB  LEU   179      15.530   9.839  24.333  1.00  0.00      PROA C  
ATOM   2990  CG  LEU   179      17.002   9.398  24.844  1.00  0.00      PROA C  
ATOM   2991  CD1 LEU   179      17.628   8.160  24.042  1.00  0.00      PROA C  
ATOM   2992  CD2 LEU   179      17.955  10.577  24.493  1.00  0.00      PROA C  
ATOM   2993  HN  LEU   179      13.112  10.336  24.235  1.00  0.00      PROA H  
ATOM   2994  HA  LEU   179      14.799   7.950  23.958  1.00  0.00      PROA H  
ATOM   2995  HB1 LEU   179      15.310  10.779  24.883  1.00  0.00      PROA H  
ATOM   2996  HB2 LEU   179      15.598  10.062  23.246  1.00  0.00      PROA H  
ATOM   2997  HG  LEU   179      17.043   9.217  25.939  1.00  0.00      PROA H  
ATOM   2998 HD11 LEU   179      17.329   8.246  22.975  1.00  0.00      PROA H  
ATOM   2999 HD12 LEU   179      17.194   7.180  24.334  1.00  0.00      PROA H  
ATOM   3000 HD13 LEU   179      18.731   8.100  24.157  1.00  0.00      PROA H  
ATOM   3001 HD21 LEU   179      17.959  11.353  25.287  1.00  0.00      PROA H  
ATOM   3002 HD22 LEU   179      17.629  11.127  23.584  1.00  0.00      PROA H  
ATOM   3003 HD23 LEU   179      19.026  10.282  24.493  1.00  0.00      PROA H  
ATOM   3004  N   TYR   180      13.614   8.886  26.910  1.00  0.00      PROA N  
ATOM   3005  CA  TYR   180      13.226   8.379  28.243  1.00  0.00      PROA C  
ATOM   3006  C   TYR   180      12.349   7.138  28.178  1.00  0.00      PROA C  
ATOM   3007  O   TYR   180      12.514   6.205  28.929  1.00  0.00      PROA O  
ATOM   3008  CB  TYR   180      12.608   9.586  29.009  1.00  0.00      PROA C  
ATOM   3009  CG  TYR   180      12.551   9.325  30.461  1.00  0.00      PROA C  
ATOM   3010  CD1 TYR   180      11.399   8.704  30.990  1.00  0.00      PROA C  
ATOM   3011  CD2 TYR   180      13.621   9.576  31.300  1.00  0.00      PROA C  
ATOM   3012  CE1 TYR   180      11.359   8.591  32.392  1.00  0.00      PROA C  
ATOM   3013  CE2 TYR   180      13.591   9.367  32.676  1.00  0.00      PROA C  
ATOM   3014  CZ  TYR   180      12.456   8.803  33.240  1.00  0.00      PROA C  
ATOM   3015  OH  TYR   180      12.415   8.516  34.606  1.00  0.00      PROA O  
ATOM   3016  HN  TYR   180      13.183   9.770  26.743  1.00  0.00      PROA H  
ATOM   3017  HA  TYR   180      14.128   8.107  28.770  1.00  0.00      PROA H  
ATOM   3018  HB1 TYR   180      11.598   9.819  28.609  1.00  0.00      PROA H  
ATOM   3019  HB2 TYR   180      13.294  10.444  28.840  1.00  0.00      PROA H  
ATOM   3020  HD1 TYR   180      10.568   8.566  30.314  1.00  0.00      PROA H  
ATOM   3021  HD2 TYR   180      14.478  10.083  30.880  1.00  0.00      PROA H  
ATOM   3022  HE1 TYR   180      10.398   8.489  32.874  1.00  0.00      PROA H  
ATOM   3023  HE2 TYR   180      14.417   9.685  33.294  1.00  0.00      PROA H  
ATOM   3024  HH  TYR   180      11.701   7.896  34.771  1.00  0.00      PROA H  
ATOM   3025  N   GLN   181      11.418   6.977  27.226  1.00  0.00      PROA N  
ATOM   3026  CA  GLN   181      10.553   5.834  27.100  1.00  0.00      PROA C  
ATOM   3027  C   GLN   181      11.288   4.639  26.626  1.00  0.00      PROA C  
ATOM   3028  O   GLN   181      10.967   3.483  26.951  1.00  0.00      PROA O  
ATOM   3029  CB  GLN   181       9.396   6.244  26.113  1.00  0.00      PROA C  
ATOM   3030  CG  GLN   181       8.273   5.192  26.056  1.00  0.00      PROA C  
ATOM   3031  CD  GLN   181       7.581   5.180  27.362  1.00  0.00      PROA C  
ATOM   3032  NE2 GLN   181       6.600   4.254  27.392  1.00  0.00      PROA N  
ATOM   3033  OE1 GLN   181       7.781   5.979  28.250  1.00  0.00      PROA O  
ATOM   3034  HN  GLN   181      11.293   7.714  26.566  1.00  0.00      PROA H  
ATOM   3035  HA  GLN   181      10.200   5.515  28.070  1.00  0.00      PROA H  
ATOM   3036  HB1 GLN   181       9.884   6.484  25.145  1.00  0.00      PROA H  
ATOM   3037  HB2 GLN   181       9.023   7.210  26.515  1.00  0.00      PROA H  
ATOM   3038  HG1 GLN   181       8.684   4.259  25.616  1.00  0.00      PROA H  
ATOM   3039  HG2 GLN   181       7.485   5.454  25.317  1.00  0.00      PROA H  
ATOM   3040 HE21 GLN   181       6.211   4.073  28.295  1.00  0.00      PROA H  
ATOM   3041 HE22 GLN   181       6.444   3.668  26.597  1.00  0.00      PROA H  
ATOM   3042  N   LEU   182      12.394   4.869  25.753  1.00  0.00      PROA N  
ATOM   3043  CA  LEU   182      13.411   3.903  25.308  1.00  0.00      PROA C  
ATOM   3044  C   LEU   182      14.052   3.365  26.603  1.00  0.00      PROA C  
ATOM   3045  O   LEU   182      14.274   2.213  26.824  1.00  0.00      PROA O  
ATOM   3046  CB  LEU   182      14.446   4.582  24.363  1.00  0.00      PROA C  
ATOM   3047  CG  LEU   182      15.571   3.710  23.842  1.00  0.00      PROA C  
ATOM   3048  CD1 LEU   182      16.293   4.290  22.590  1.00  0.00      PROA C  
ATOM   3049  CD2 LEU   182      16.700   3.469  24.857  1.00  0.00      PROA C  
ATOM   3050  HN  LEU   182      12.475   5.769  25.332  1.00  0.00      PROA H  
ATOM   3051  HA  LEU   182      12.868   3.063  24.900  1.00  0.00      PROA H  
ATOM   3052  HB1 LEU   182      14.894   5.481  24.838  1.00  0.00      PROA H  
ATOM   3053  HB2 LEU   182      13.856   4.940  23.493  1.00  0.00      PROA H  
ATOM   3054  HG  LEU   182      15.073   2.764  23.540  1.00  0.00      PROA H  
ATOM   3055 HD11 LEU   182      16.722   5.300  22.763  1.00  0.00      PROA H  
ATOM   3056 HD12 LEU   182      15.483   4.364  21.833  1.00  0.00      PROA H  
ATOM   3057 HD13 LEU   182      17.089   3.605  22.230  1.00  0.00      PROA H  
ATOM   3058 HD21 LEU   182      16.517   2.553  25.459  1.00  0.00      PROA H  
ATOM   3059 HD22 LEU   182      16.914   4.292  25.572  1.00  0.00      PROA H  
ATOM   3060 HD23 LEU   182      17.604   3.352  24.222  1.00  0.00      PROA H  
ATOM   3061  N   ALA   183      14.431   4.316  27.476  1.00  0.00      PROA N  
ATOM   3062  CA  ALA   183      15.201   4.011  28.674  1.00  0.00      PROA C  
ATOM   3063  C   ALA   183      14.476   3.200  29.724  1.00  0.00      PROA C  
ATOM   3064  O   ALA   183      15.035   2.662  30.701  1.00  0.00      PROA O  
ATOM   3065  CB  ALA   183      15.760   5.281  29.336  1.00  0.00      PROA C  
ATOM   3066  HN  ALA   183      14.143   5.245  27.260  1.00  0.00      PROA H  
ATOM   3067  HA  ALA   183      15.990   3.302  28.468  1.00  0.00      PROA H  
ATOM   3068  HB1 ALA   183      16.325   5.016  30.256  1.00  0.00      PROA H  
ATOM   3069  HB2 ALA   183      14.965   5.978  29.677  1.00  0.00      PROA H  
ATOM   3070  HB3 ALA   183      16.359   5.889  28.624  1.00  0.00      PROA H  
ATOM   3071  N   MET   184      13.141   3.184  29.737  1.00  0.00      PROA N  
ATOM   3072  CA  MET   184      12.314   2.294  30.571  1.00  0.00      PROA C  
ATOM   3073  C   MET   184      12.123   0.935  29.898  1.00  0.00      PROA C  
ATOM   3074  O   MET   184      11.933   0.010  30.688  1.00  0.00      PROA O  
ATOM   3075  CB  MET   184      10.898   2.902  30.686  1.00  0.00      PROA C  
ATOM   3076  CG  MET   184      10.833   4.200  31.434  1.00  0.00      PROA C  
ATOM   3077  SD  MET   184      11.290   4.244  33.173  1.00  0.00      PROA S  
ATOM   3078  CE  MET   184      10.015   3.248  33.855  1.00  0.00      PROA C  
ATOM   3079  HN  MET   184      12.646   3.777  29.107  1.00  0.00      PROA H  
ATOM   3080  HA  MET   184      12.815   2.187  31.522  1.00  0.00      PROA H  
ATOM   3081  HB1 MET   184      10.208   2.171  31.160  1.00  0.00      PROA H  
ATOM   3082  HB2 MET   184      10.380   3.084  29.720  1.00  0.00      PROA H  
ATOM   3083  HG1 MET   184       9.818   4.652  31.417  1.00  0.00      PROA H  
ATOM   3084  HG2 MET   184      11.495   4.887  30.865  1.00  0.00      PROA H  
ATOM   3085  HE1 MET   184       9.937   3.340  34.959  1.00  0.00      PROA H  
ATOM   3086  HE2 MET   184      10.154   2.152  33.741  1.00  0.00      PROA H  
ATOM   3087  HE3 MET   184       8.966   3.526  33.618  1.00  0.00      PROA H  
ATOM   3088  N   ASP   185      12.349   0.747  28.559  1.00  0.00      PROA N  
ATOM   3089  CA  ASP   185      12.076  -0.508  27.852  1.00  0.00      PROA C  
ATOM   3090  C   ASP   185      13.230  -1.422  28.020  1.00  0.00      PROA C  
ATOM   3091  O   ASP   185      13.173  -2.519  28.636  1.00  0.00      PROA O  
ATOM   3092  CB  ASP   185      11.836  -0.324  26.340  1.00  0.00      PROA C  
ATOM   3093  CG  ASP   185      11.203  -1.506  25.677  1.00  0.00      PROA C  
ATOM   3094  OD1 ASP   185      10.835  -2.541  26.279  1.00  0.00      PROA O  
ATOM   3095  OD2 ASP   185      11.096  -1.444  24.437  1.00  0.00      PROA O1-
ATOM   3096  HN  ASP   185      12.752   1.486  28.025  1.00  0.00      PROA H  
ATOM   3097  HA  ASP   185      11.236  -0.969  28.351  1.00  0.00      PROA H  
ATOM   3098  HB1 ASP   185      12.720  -0.064  25.720  1.00  0.00      PROA H  
ATOM   3099  HB2 ASP   185      11.107   0.505  26.220  1.00  0.00      PROA H  
ATOM   3100  N   ILE   186      14.382  -1.002  27.639  1.00  0.00      PROA N  
ATOM   3101  CA  ILE   186      15.582  -1.720  27.862  1.00  0.00      PROA C  
ATOM   3102  C   ILE   186      16.092  -1.172  29.191  1.00  0.00      PROA C  
ATOM   3103  O   ILE   186      15.861  -0.058  29.689  1.00  0.00      PROA O  
ATOM   3104  CB  ILE   186      16.469  -1.600  26.584  1.00  0.00      PROA C  
ATOM   3105  CG1 ILE   186      16.852  -0.181  26.230  1.00  0.00      PROA C  
ATOM   3106  CG2 ILE   186      15.715  -2.283  25.408  1.00  0.00      PROA C  
ATOM   3107  CD  ILE   186      18.186  -0.057  25.435  1.00  0.00      PROA C  
ATOM   3108  HN  ILE   186      14.568  -0.111  27.230  1.00  0.00      PROA H  
ATOM   3109  HA  ILE   186      15.420  -2.783  27.957  1.00  0.00      PROA H  
ATOM   3110  HB  ILE   186      17.354  -2.241  26.783  1.00  0.00      PROA H  
ATOM   3111 HG11 ILE   186      16.999   0.357  27.191  1.00  0.00      PROA H  
ATOM   3112 HG12 ILE   186      16.019   0.286  25.663  1.00  0.00      PROA H  
ATOM   3113 HG21 ILE   186      14.765  -1.760  25.165  1.00  0.00      PROA H  
ATOM   3114 HG22 ILE   186      15.498  -3.350  25.629  1.00  0.00      PROA H  
ATOM   3115 HG23 ILE   186      16.260  -2.188  24.445  1.00  0.00      PROA H  
ATOM   3116  HD1 ILE   186      18.005  -0.613  24.490  1.00  0.00      PROA H  
ATOM   3117  HD2 ILE   186      18.991  -0.618  25.957  1.00  0.00      PROA H  
ATOM   3118  HD3 ILE   186      18.395   1.005  25.185  1.00  0.00      PROA H  
ATOM   3119  N   GLY   187      16.729  -2.060  29.957  1.00  0.00      PROA N  
ATOM   3120  CA  GLY   187      17.053  -1.763  31.311  1.00  0.00      PROA C  
ATOM   3121  C   GLY   187      18.335  -0.824  31.499  1.00  0.00      PROA C  
ATOM   3122  O   GLY   187      19.451  -1.194  31.772  1.00  0.00      PROA O  
ATOM   3123  HN  GLY   187      17.178  -2.827  29.507  1.00  0.00      PROA H  
ATOM   3124  HA1 GLY   187      17.305  -2.668  31.843  1.00  0.00      PROA H  
ATOM   3125  HA2 GLY   187      16.247  -1.215  31.778  1.00  0.00      PROA H  
ATOM   3126  N   THR   188      18.082   0.489  31.267  1.00  0.00      PROA N  
ATOM   3127  CA  THR   188      19.131   1.462  31.497  1.00  0.00      PROA C  
ATOM   3128  C   THR   188      18.613   2.880  31.707  1.00  0.00      PROA C  
ATOM   3129  O   THR   188      18.949   3.827  30.939  1.00  0.00      PROA O  
ATOM   3130  CB  THR   188      20.143   1.301  30.270  1.00  0.00      PROA C  
ATOM   3131  CG2 THR   188      19.444   1.478  28.924  1.00  0.00      PROA C  
ATOM   3132  OG1 THR   188      21.213   2.220  30.427  1.00  0.00      PROA O  
ATOM   3133  HN  THR   188      17.219   0.790  30.870  1.00  0.00      PROA H  
ATOM   3134  HA  THR   188      19.728   1.198  32.357  1.00  0.00      PROA H  
ATOM   3135  HB  THR   188      20.579   0.279  30.273  1.00  0.00      PROA H  
ATOM   3136  HG1 THR   188      21.805   1.981  29.710  1.00  0.00      PROA H  
ATOM   3137 HG21 THR   188      19.016   2.503  28.971  1.00  0.00      PROA H  
ATOM   3138 HG22 THR   188      18.554   0.831  28.771  1.00  0.00      PROA H  
ATOM   3139 HG23 THR   188      20.135   1.382  28.060  1.00  0.00      PROA H  
ATOM   3140  N   PRO   189      17.790   3.156  32.797  1.00  0.00      PROA N  
ATOM   3141  CA  PRO   189      17.317   4.458  33.226  1.00  0.00      PROA C  
ATOM   3142  C   PRO   189      18.486   5.451  33.599  1.00  0.00      PROA C  
ATOM   3143  O   PRO   189      19.662   5.007  33.785  1.00  0.00      PROA O  
ATOM   3144  CB  PRO   189      16.409   4.101  34.436  1.00  0.00      PROA C  
ATOM   3145  CG  PRO   189      17.170   2.986  35.036  1.00  0.00      PROA C  
ATOM   3146  CD  PRO   189      17.486   2.170  33.759  1.00  0.00      PROA C  
ATOM   3147  HA  PRO   189      16.708   4.784  32.395  1.00  0.00      PROA H  
ATOM   3148  HB1 PRO   189      15.398   3.789  34.096  1.00  0.00      PROA H  
ATOM   3149  HB2 PRO   189      16.286   4.928  35.168  1.00  0.00      PROA H  
ATOM   3150  HG1 PRO   189      18.168   3.303  35.408  1.00  0.00      PROA H  
ATOM   3151  HG2 PRO   189      16.637   2.391  35.808  1.00  0.00      PROA H  
ATOM   3152  HD1 PRO   189      18.255   1.471  34.151  1.00  0.00      PROA H  
ATOM   3153  HD2 PRO   189      16.622   1.565  33.409  1.00  0.00      PROA H  
ATOM   3154  N   TYR   190      18.189   6.729  33.817  1.00  0.00      PROA N  
ATOM   3155  CA  TYR   190      19.253   7.477  34.254  1.00  0.00      PROA C  
ATOM   3156  C   TYR   190      19.287   7.622  35.858  1.00  0.00      PROA C  
ATOM   3157  O   TYR   190      18.374   8.221  36.489  1.00  0.00      PROA O  
ATOM   3158  CB  TYR   190      19.312   8.857  33.527  1.00  0.00      PROA C  
ATOM   3159  CG  TYR   190      19.353   8.893  32.043  1.00  0.00      PROA C  
ATOM   3160  CD1 TYR   190      20.504   9.302  31.319  1.00  0.00      PROA C  
ATOM   3161  CD2 TYR   190      18.136   8.642  31.418  1.00  0.00      PROA C  
ATOM   3162  CE1 TYR   190      20.469   9.331  29.924  1.00  0.00      PROA C  
ATOM   3163  CE2 TYR   190      18.104   8.799  30.004  1.00  0.00      PROA C  
ATOM   3164  CZ  TYR   190      19.275   9.067  29.289  1.00  0.00      PROA C  
ATOM   3165  OH  TYR   190      19.107   9.219  27.879  1.00  0.00      PROA O  
ATOM   3166  HN  TYR   190      17.259   7.088  33.816  1.00  0.00      PROA H  
ATOM   3167  HA  TYR   190      20.231   7.131  33.953  1.00  0.00      PROA H  
ATOM   3168  HB1 TYR   190      20.091   9.488  34.005  1.00  0.00      PROA H  
ATOM   3169  HB2 TYR   190      18.397   9.464  33.699  1.00  0.00      PROA H  
ATOM   3170  HD1 TYR   190      21.393   9.605  31.852  1.00  0.00      PROA H  
ATOM   3171  HD2 TYR   190      17.222   8.439  31.956  1.00  0.00      PROA H  
ATOM   3172  HE1 TYR   190      21.378   9.678  29.455  1.00  0.00      PROA H  
ATOM   3173  HE2 TYR   190      17.155   8.604  29.527  1.00  0.00      PROA H  
ATOM   3174  HH  TYR   190      18.243   8.815  27.770  1.00  0.00      PROA H  
ATOM   3175  N   GLN   191      20.368   7.118  36.431  1.00  0.00      PROA N  
ATOM   3176  CA  GLN   191      20.588   7.352  37.874  1.00  0.00      PROA C  
ATOM   3177  C   GLN   191      20.738   8.844  38.272  1.00  0.00      PROA C  
ATOM   3178  O   GLN   191      21.292   9.678  37.521  1.00  0.00      PROA O  
ATOM   3179  CB  GLN   191      21.712   6.335  38.504  1.00  0.00      PROA C  
ATOM   3180  CG  GLN   191      21.094   4.945  38.615  1.00  0.00      PROA C  
ATOM   3181  CD  GLN   191      19.889   4.913  39.475  1.00  0.00      PROA C  
ATOM   3182  NE2 GLN   191      19.210   3.736  39.459  1.00  0.00      PROA N  
ATOM   3183  OE1 GLN   191      19.411   5.822  40.111  1.00  0.00      PROA O  
ATOM   3184  HN  GLN   191      21.159   6.843  35.890  1.00  0.00      PROA H  
ATOM   3185  HA  GLN   191      19.632   7.052  38.277  1.00  0.00      PROA H  
ATOM   3186  HB1 GLN   191      22.081   6.603  39.517  1.00  0.00      PROA H  
ATOM   3187  HB2 GLN   191      22.586   6.307  37.819  1.00  0.00      PROA H  
ATOM   3188  HG1 GLN   191      21.779   4.303  39.210  1.00  0.00      PROA H  
ATOM   3189  HG2 GLN   191      20.798   4.561  37.616  1.00  0.00      PROA H  
ATOM   3190 HE21 GLN   191      18.342   3.606  39.939  1.00  0.00      PROA H  
ATOM   3191 HE22 GLN   191      19.585   3.100  38.785  1.00  0.00      PROA H  
ATOM   3192  N   PHE   192      20.290   9.322  39.443  1.00  0.00      PROA N  
ATOM   3193  CA  PHE   192      20.637  10.734  39.811  1.00  0.00      PROA C  
ATOM   3194  C   PHE   192      21.862  10.615  40.741  1.00  0.00      PROA C  
ATOM   3195  O   PHE   192      21.866  10.056  41.831  1.00  0.00      PROA O  
ATOM   3196  CB  PHE   192      19.545  11.511  40.533  1.00  0.00      PROA C  
ATOM   3197  CG  PHE   192      18.409  11.832  39.569  1.00  0.00      PROA C  
ATOM   3198  CD1 PHE   192      17.446  10.991  39.152  1.00  0.00      PROA C  
ATOM   3199  CD2 PHE   192      18.322  13.177  39.117  1.00  0.00      PROA C  
ATOM   3200  CE1 PHE   192      16.359  11.480  38.395  1.00  0.00      PROA C  
ATOM   3201  CE2 PHE   192      17.177  13.696  38.450  1.00  0.00      PROA C  
ATOM   3202  CZ  PHE   192      16.150  12.841  38.062  1.00  0.00      PROA C  
ATOM   3203  HN  PHE   192      19.766   8.752  40.072  1.00  0.00      PROA H  
ATOM   3204  HA  PHE   192      20.922  11.320  38.949  1.00  0.00      PROA H  
ATOM   3205  HB1 PHE   192      19.959  12.374  41.098  1.00  0.00      PROA H  
ATOM   3206  HB2 PHE   192      19.083  10.934  41.363  1.00  0.00      PROA H  
ATOM   3207  HD1 PHE   192      17.518   9.941  39.391  1.00  0.00      PROA H  
ATOM   3208  HD2 PHE   192      19.139  13.768  39.506  1.00  0.00      PROA H  
ATOM   3209  HE1 PHE   192      15.565  10.780  38.184  1.00  0.00      PROA H  
ATOM   3210  HE2 PHE   192      17.103  14.751  38.227  1.00  0.00      PROA H  
ATOM   3211  HZ  PHE   192      15.203  13.231  37.719  1.00  0.00      PROA H  
ATOM   3212  N   ASN   193      23.097  11.043  40.321  1.00  0.00      PROA N  
ATOM   3213  CA  ASN   193      24.402  10.890  41.025  1.00  0.00      PROA C  
ATOM   3214  C   ASN   193      24.339  11.237  42.566  1.00  0.00      PROA C  
ATOM   3215  O   ASN   193      24.636  10.456  43.454  1.00  0.00      PROA O  
ATOM   3216  CB  ASN   193      25.480  11.646  40.266  1.00  0.00      PROA C  
ATOM   3217  CG  ASN   193      26.922  11.436  40.841  1.00  0.00      PROA C  
ATOM   3218  ND2 ASN   193      27.979  12.123  40.377  1.00  0.00      PROA N  
ATOM   3219  OD1 ASN   193      27.074  10.645  41.798  1.00  0.00      PROA O  
ATOM   3220  HN  ASN   193      23.168  11.250  39.348  1.00  0.00      PROA H  
ATOM   3221  HA  ASN   193      24.561   9.822  41.001  1.00  0.00      PROA H  
ATOM   3222  HB1 ASN   193      25.356  12.748  40.198  1.00  0.00      PROA H  
ATOM   3223  HB2 ASN   193      25.494  11.184  39.256  1.00  0.00      PROA H  
ATOM   3224 HD21 ASN   193      27.826  12.657  39.545  1.00  0.00      PROA H  
ATOM   3225 HD22 ASN   193      28.886  11.791  40.636  1.00  0.00      PROA H  
ATOM   3226  N   GLY   194      23.736  12.417  42.906  1.00  0.00      PROA N  
ATOM   3227  CA  GLY   194      23.265  12.809  44.257  1.00  0.00      PROA C  
ATOM   3228  C   GLY   194      21.838  13.286  44.200  1.00  0.00      PROA C  
ATOM   3229  O   GLY   194      21.196  13.206  43.169  1.00  0.00      PROA O  
ATOM   3230  HN  GLY   194      23.526  13.076  42.188  1.00  0.00      PROA H  
ATOM   3231  HA1 GLY   194      23.960  13.585  44.544  1.00  0.00      PROA H  
ATOM   3232  HA2 GLY   194      23.204  11.905  44.846  1.00  0.00      PROA H  
ATOM   3233  N   SER   195      21.292  13.826  45.327  1.00  0.00      PROA N  
ATOM   3234  CA  SER   195      20.002  14.481  45.466  1.00  0.01      PROA C  
ATOM   3235  C   SER   195      19.846  15.784  44.667  1.00  0.00      PROA C  
ATOM   3236  O   SER   195      20.803  16.471  44.403  1.00  0.00      PROA O  
ATOM   3237  CB  SER   195      19.685  14.683  46.979  1.00  0.04      PROA C  
ATOM   3238  OG  SER   195      19.643  13.482  47.660  1.00  0.05      PROA O  
ATOM   3239  HN  SER   195      21.794  13.750  46.185  1.00  0.00      PROA H  
ATOM   3240  HA  SER   195      19.332  13.824  44.931  1.00  0.00      PROA H  
ATOM   3241  HB1 SER   195      18.678  15.119  47.154  1.00  0.04      PROA H  
ATOM   3242  HB2 SER   195      20.445  15.338  47.456  1.00  0.06      PROA H  
ATOM   3243  HG1 SER   195      19.099  12.900  47.125  1.00  0.03      PROA H  
ATOM   3244  N   GLY   196      18.600  16.160  44.242  1.00  0.00      PROA N  
ATOM   3245  CA  GLY   196      18.254  17.210  43.328  1.00  0.00      PROA C  
ATOM   3246  C   GLY   196      18.781  17.063  41.914  1.00  0.00      PROA C  
ATOM   3247  O   GLY   196      18.841  16.007  41.294  1.00  0.00      PROA O  
ATOM   3248  HN  GLY   196      17.771  15.794  44.658  1.00  0.00      PROA H  
ATOM   3249  HA1 GLY   196      18.577  18.110  43.831  1.00  0.00      PROA H  
ATOM   3250  HA2 GLY   196      17.184  17.122  43.211  1.00  0.00      PROA H  
ATOM   3251  N   SER   197      19.163  18.166  41.202  1.00  0.00      PROA N  
ATOM   3252  CA  SER   197      19.809  18.114  39.950  1.00  0.00      PROA C  
ATOM   3253  C   SER   197      21.276  17.528  39.857  1.00  0.00      PROA C  
ATOM   3254  O   SER   197      22.014  17.811  40.765  1.00  0.00      PROA O  
ATOM   3255  CB  SER   197      20.020  19.565  39.416  1.00  0.00      PROA C  
ATOM   3256  OG  SER   197      20.708  20.429  40.331  1.00  0.00      PROA O  
ATOM   3257  HN  SER   197      18.874  19.081  41.474  1.00  0.00      PROA H  
ATOM   3258  HA  SER   197      19.203  17.589  39.226  1.00  0.00      PROA H  
ATOM   3259  HB1 SER   197      19.013  19.962  39.168  1.00  0.00      PROA H  
ATOM   3260  HB2 SER   197      20.522  19.555  38.425  1.00  0.00      PROA H  
ATOM   3261  HG1 SER   197      20.104  20.926  40.887  1.00  0.00      PROA H  
ATOM   3262  N   GLY   198      21.775  16.756  38.834  1.00  0.00      PROA N  
ATOM   3263  CA  GLY   198      23.254  16.593  38.758  1.00  0.00      PROA C  
ATOM   3264  C   GLY   198      23.607  16.445  37.322  1.00  0.00      PROA C  
ATOM   3265  O   GLY   198      22.836  16.993  36.457  1.00  0.00      PROA O  
ATOM   3266  HN  GLY   198      21.140  16.453  38.128  1.00  0.00      PROA H  
ATOM   3267  HA1 GLY   198      23.501  15.637  39.194  1.00  0.00      PROA H  
ATOM   3268  HA2 GLY   198      23.860  17.470  38.928  1.00  0.00      PROA H  
ATOM   3269  N   LYS   199      24.755  15.793  36.946  1.00  0.00      PROA N  
ATOM   3270  CA  LYS   199      24.954  15.224  35.660  1.00  0.00      PROA C  
ATOM   3271  C   LYS   199      24.346  13.896  35.536  1.00  0.00      PROA C  
ATOM   3272  O   LYS   199      24.660  12.989  36.325  1.00  0.00      PROA O  
ATOM   3273  CB  LYS   199      26.459  15.095  35.236  1.00  0.00      PROA C  
ATOM   3274  CG  LYS   199      26.741  14.124  34.085  1.00  0.00      PROA C  
ATOM   3275  CD  LYS   199      28.106  14.483  33.445  1.00  0.00      PROA C  
ATOM   3276  CE  LYS   199      28.133  15.645  32.395  1.00  0.00      PROA C  
ATOM   3277  NZ  LYS   199      29.542  15.942  31.947  1.00  0.00      PROA N1+
ATOM   3278  HN  LYS   199      25.499  15.665  37.597  1.00  0.00      PROA H  
ATOM   3279  HA  LYS   199      24.487  15.863  34.926  1.00  0.00      PROA H  
ATOM   3280  HB1 LYS   199      26.948  14.663  36.134  1.00  0.00      PROA H  
ATOM   3281  HB2 LYS   199      27.018  16.034  35.035  1.00  0.00      PROA H  
ATOM   3282  HG1 LYS   199      25.946  14.160  33.310  1.00  0.00      PROA H  
ATOM   3283  HG2 LYS   199      26.721  13.070  34.435  1.00  0.00      PROA H  
ATOM   3284  HD1 LYS   199      28.450  13.713  32.722  1.00  0.00      PROA H  
ATOM   3285  HD2 LYS   199      28.882  14.461  34.239  1.00  0.00      PROA H  
ATOM   3286  HE1 LYS   199      27.726  16.544  32.905  1.00  0.00      PROA H  
ATOM   3287  HE2 LYS   199      27.522  15.327  31.524  1.00  0.00      PROA H  
ATOM   3288  HZ1 LYS   199      29.624  16.722  31.265  1.00  0.00      PROA H  
ATOM   3289  HZ2 LYS   199      30.056  15.058  31.756  1.00  0.00      PROA H  
ATOM   3290  HZ3 LYS   199      30.035  16.345  32.770  1.00  0.00      PROA H  
ATOM   3291  N   TRP   200      23.381  13.683  34.570  1.00  0.00      PROA N  
ATOM   3292  CA  TRP   200      22.780  12.450  34.297  1.00  0.00      PROA C  
ATOM   3293  C   TRP   200      23.702  11.282  33.791  1.00  0.00      PROA C  
ATOM   3294  O   TRP   200      24.290  11.469  32.767  1.00  0.00      PROA O  
ATOM   3295  CB  TRP   200      21.545  12.908  33.389  1.00  0.00      PROA C  
ATOM   3296  CG  TRP   200      20.335  13.306  34.188  1.00  0.00      PROA C  
ATOM   3297  CD1 TRP   200      19.278  12.477  34.638  1.00  0.00      PROA C  
ATOM   3298  CD2 TRP   200      19.945  14.654  34.502  1.00  0.00      PROA C  
ATOM   3299  CE2 TRP   200      18.592  14.565  34.959  1.00  0.00      PROA C  
ATOM   3300  CE3 TRP   200      20.630  15.883  34.432  1.00  0.00      PROA C  
ATOM   3301  NE1 TRP   200      18.241  13.231  35.011  1.00  0.00      PROA N  
ATOM   3302  CZ2 TRP   200      18.005  15.692  35.526  1.00  0.00      PROA C  
ATOM   3303  CZ3 TRP   200      19.975  16.949  34.997  1.00  0.00      PROA C  
ATOM   3304  CH2 TRP   200      18.681  16.927  35.486  1.00  0.00      PROA C  
ATOM   3305  HN  TRP   200      23.117  14.411  33.942  1.00  0.00      PROA H  
ATOM   3306  HA  TRP   200      22.318  12.113  35.213  1.00  0.00      PROA H  
ATOM   3307  HB1 TRP   200      21.225  12.058  32.749  1.00  0.00      PROA H  
ATOM   3308  HB2 TRP   200      21.866  13.728  32.711  1.00  0.00      PROA H  
ATOM   3309  HD1 TRP   200      19.120  11.467  34.289  1.00  0.00      PROA H  
ATOM   3310  HE1 TRP   200      17.397  12.835  35.301  1.00  0.00      PROA H  
ATOM   3311  HE3 TRP   200      21.645  15.902  34.062  1.00  0.00      PROA H  
ATOM   3312  HZ2 TRP   200      17.031  15.700  35.992  1.00  0.00      PROA H  
ATOM   3313  HZ3 TRP   200      20.510  17.888  34.990  1.00  0.00      PROA H  
ATOM   3314  HH2 TRP   200      18.323  17.815  35.986  1.00  0.00      PROA H  
ATOM   3315  N   GLU   201      23.777  10.156  34.557  1.00  0.00      PROA N  
ATOM   3316  CA  GLU   201      24.892   9.155  34.341  1.00  0.00      PROA C  
ATOM   3317  C   GLU   201      24.304   7.885  33.567  1.00  0.00      PROA C  
ATOM   3318  O   GLU   201      23.090   7.573  33.629  1.00  0.00      PROA O  
ATOM   3319  CB  GLU   201      25.533   8.756  35.640  1.00  0.00      PROA C  
ATOM   3320  CG  GLU   201      26.350   9.883  36.322  1.00  0.00      PROA C  
ATOM   3321  CD  GLU   201      27.251   9.355  37.401  1.00  0.00      PROA C  
ATOM   3322  OE1 GLU   201      27.151   8.179  37.774  1.00  0.00      PROA O  
ATOM   3323  OE2 GLU   201      28.195  10.120  37.737  1.00  0.00      PROA O1-
ATOM   3324  HN  GLU   201      23.338   9.958  35.430  1.00  0.00      PROA H  
ATOM   3325  HA  GLU   201      25.719   9.570  33.784  1.00  0.00      PROA H  
ATOM   3326  HB1 GLU   201      26.287   8.000  35.332  1.00  0.00      PROA H  
ATOM   3327  HB2 GLU   201      24.772   8.453  36.390  1.00  0.00      PROA H  
ATOM   3328  HG1 GLU   201      25.657  10.666  36.698  1.00  0.00      PROA H  
ATOM   3329  HG2 GLU   201      26.956  10.370  35.528  1.00  0.00      PROA H  
ATOM   3330  N   GLY   202      25.271   7.090  32.932  1.00  0.00      PROA N  
ATOM   3331  CA  GLY   202      24.846   5.870  32.259  1.00  0.00      PROA C  
ATOM   3332  C   GLY   202      24.005   6.122  31.046  1.00  0.00      PROA C  
ATOM   3333  O   GLY   202      24.471   6.608  30.018  1.00  0.00      PROA O  
ATOM   3334  HN  GLY   202      26.211   7.422  32.929  1.00  0.00      PROA H  
ATOM   3335  HA1 GLY   202      24.258   5.350  33.001  1.00  0.00      PROA H  
ATOM   3336  HA2 GLY   202      25.763   5.347  32.030  1.00  0.00      PROA H  
ATOM   3337  N   GLY   203      22.759   5.678  31.206  1.00  0.00      PROA N  
ATOM   3338  CA  GLY   203      21.852   5.800  30.083  1.00  0.00      PROA C  
ATOM   3339  C   GLY   203      22.059   4.859  28.924  1.00  0.00      PROA C  
ATOM   3340  O   GLY   203      23.010   4.123  28.960  1.00  0.00      PROA O  
ATOM   3341  HN  GLY   203      22.410   5.336  32.075  1.00  0.00      PROA H  
ATOM   3342  HA1 GLY   203      21.911   6.762  29.596  1.00  0.00      PROA H  
ATOM   3343  HA2 GLY   203      20.879   5.543  30.474  1.00  0.00      PROA H  
ATOM   3344  N   PRO   204      21.152   4.699  27.896  1.00  0.00      PROA N  
ATOM   3345  CA  PRO   204      21.317   3.774  26.806  1.00  0.00      PROA C  
ATOM   3346  C   PRO   204      22.634   3.760  26.004  1.00  0.00      PROA C  
ATOM   3347  O   PRO   204      23.249   4.860  25.838  1.00  0.00      PROA O  
ATOM   3348  CB  PRO   204      20.132   4.059  25.879  1.00  0.00      PROA C  
ATOM   3349  CG  PRO   204      19.668   5.449  26.176  1.00  0.00      PROA C  
ATOM   3350  CD  PRO   204      19.975   5.568  27.662  1.00  0.00      PROA C  
ATOM   3351  HA  PRO   204      21.321   2.791  27.254  1.00  0.00      PROA H  
ATOM   3352  HB1 PRO   204      19.283   3.375  26.091  1.00  0.00      PROA H  
ATOM   3353  HB2 PRO   204      20.332   3.926  24.795  1.00  0.00      PROA H  
ATOM   3354  HG1 PRO   204      20.293   6.105  25.532  1.00  0.00      PROA H  
ATOM   3355  HG2 PRO   204      18.602   5.726  26.032  1.00  0.00      PROA H  
ATOM   3356  HD1 PRO   204      20.234   6.588  28.018  1.00  0.00      PROA H  
ATOM   3357  HD2 PRO   204      19.102   5.250  28.271  1.00  0.00      PROA H  
ATOM   3358  N   SER   205      23.126   2.665  25.489  1.00  0.00      PROA N  
ATOM   3359  CA  SER   205      24.311   2.686  24.578  1.00  0.00      PROA C  
ATOM   3360  C   SER   205      24.053   3.340  23.204  1.00  0.00      PROA C  
ATOM   3361  O   SER   205      23.026   3.316  22.549  1.00  0.00      PROA O  
ATOM   3362  CB  SER   205      24.777   1.264  24.377  1.00  0.00      PROA C  
ATOM   3363  OG  SER   205      25.868   1.003  23.492  1.00  0.00      PROA O  
ATOM   3364  HN  SER   205      22.733   1.752  25.567  1.00  0.00      PROA H  
ATOM   3365  HA  SER   205      25.046   3.234  25.148  1.00  0.00      PROA H  
ATOM   3366  HB1 SER   205      23.833   0.838  23.975  1.00  0.00      PROA H  
ATOM   3367  HB2 SER   205      24.978   0.841  25.385  1.00  0.00      PROA H  
ATOM   3368  HG1 SER   205      25.927   0.048  23.411  1.00  0.00      PROA H  
ATOM   3369  N   LYS   206      25.079   3.841  22.549  1.00  0.00      PROA N  
ATOM   3370  CA  LYS   206      24.965   4.460  21.227  1.00  0.00      PROA C  
ATOM   3371  C   LYS   206      24.393   3.548  20.142  1.00  0.00      PROA C  
ATOM   3372  O   LYS   206      23.531   4.049  19.365  1.00  0.00      PROA O  
ATOM   3373  CB  LYS   206      26.274   5.046  20.637  1.00  0.00      PROA C  
ATOM   3374  CG  LYS   206      26.857   6.315  21.321  1.00  0.00      PROA C  
ATOM   3375  CD  LYS   206      28.403   6.626  21.081  1.00  0.00      PROA C  
ATOM   3376  CE  LYS   206      29.251   5.605  21.710  1.00  0.00      PROA C  
ATOM   3377  NZ  LYS   206      30.588   6.129  21.936  1.00  0.00      PROA N1+
ATOM   3378  HN  LYS   206      26.006   3.814  22.917  1.00  0.00      PROA H  
ATOM   3379  HA  LYS   206      24.165   5.177  21.340  1.00  0.00      PROA H  
ATOM   3380  HB1 LYS   206      26.211   5.376  19.578  1.00  0.00      PROA H  
ATOM   3381  HB2 LYS   206      27.069   4.279  20.758  1.00  0.00      PROA H  
ATOM   3382  HG1 LYS   206      26.590   6.220  22.396  1.00  0.00      PROA H  
ATOM   3383  HG2 LYS   206      26.281   7.155  20.878  1.00  0.00      PROA H  
ATOM   3384  HD1 LYS   206      28.517   7.688  21.388  1.00  0.00      PROA H  
ATOM   3385  HD2 LYS   206      28.477   6.531  19.976  1.00  0.00      PROA H  
ATOM   3386  HE1 LYS   206      29.382   4.724  21.045  1.00  0.00      PROA H  
ATOM   3387  HE2 LYS   206      28.791   5.391  22.699  1.00  0.00      PROA H  
ATOM   3388  HZ1 LYS   206      30.552   7.117  22.257  1.00  0.00      PROA H  
ATOM   3389  HZ2 LYS   206      31.195   6.123  21.092  1.00  0.00      PROA H  
ATOM   3390  HZ3 LYS   206      31.135   5.614  22.656  1.00  0.00      PROA H  
ATOM   3391  N   ASN   207      24.778   2.236  20.067  1.00  0.00      PROA N  
ATOM   3392  CA  ASN   207      24.319   1.334  19.058  1.00  0.00      PROA C  
ATOM   3393  C   ASN   207      22.829   1.264  19.102  1.00  0.00      PROA C  
ATOM   3394  O   ASN   207      22.144   1.601  18.179  1.00  0.00      PROA O  
ATOM   3395  CB  ASN   207      25.085   0.072  19.365  1.00  0.00      PROA C  
ATOM   3396  CG  ASN   207      24.837  -1.036  18.341  1.00  0.00      PROA C  
ATOM   3397  ND2 ASN   207      25.887  -1.567  17.662  1.00  0.00      PROA N  
ATOM   3398  OD1 ASN   207      23.701  -1.371  18.142  1.00  0.00      PROA O  
ATOM   3399  HN  ASN   207      25.329   1.947  20.846  1.00  0.00      PROA H  
ATOM   3400  HA  ASN   207      24.655   1.765  18.127  1.00  0.00      PROA H  
ATOM   3401  HB1 ASN   207      24.858  -0.271  20.397  1.00  0.00      PROA H  
ATOM   3402  HB2 ASN   207      26.181   0.239  19.296  1.00  0.00      PROA H  
ATOM   3403 HD21 ASN   207      25.712  -2.381  17.108  1.00  0.00      PROA H  
ATOM   3404 HD22 ASN   207      26.801  -1.197  17.828  1.00  0.00      PROA H  
ATOM   3405  N   SER   208      22.256   0.970  20.292  1.00  0.00      PROA N  
ATOM   3406  CA  SER   208      20.809   0.827  20.505  1.00  0.00      PROA C  
ATOM   3407  C   SER   208      19.998   2.080  20.331  1.00  0.00      PROA C  
ATOM   3408  O   SER   208      18.943   2.050  19.731  1.00  0.00      PROA O  
ATOM   3409  CB  SER   208      20.492   0.305  21.956  1.00  0.00      PROA C  
ATOM   3410  OG  SER   208      19.108   0.299  22.404  1.00  0.00      PROA O  
ATOM   3411  HN  SER   208      22.891   0.855  21.053  1.00  0.00      PROA H  
ATOM   3412  HA  SER   208      20.402   0.169  19.752  1.00  0.00      PROA H  
ATOM   3413  HB1 SER   208      21.151   0.927  22.599  1.00  0.00      PROA H  
ATOM   3414  HB2 SER   208      20.999  -0.680  21.875  1.00  0.00      PROA H  
ATOM   3415  HG1 SER   208      18.687  -0.478  22.031  1.00  0.00      PROA H  
ATOM   3416  N   VAL   209      20.548   3.269  20.663  1.00  0.00      PROA N  
ATOM   3417  CA  VAL   209      19.871   4.567  20.325  1.00  0.00      PROA C  
ATOM   3418  C   VAL   209      19.820   4.739  18.800  1.00  0.00      PROA C  
ATOM   3419  O   VAL   209      18.776   4.966  18.259  1.00  0.00      PROA O  
ATOM   3420  CB  VAL   209      20.587   5.776  20.998  1.00  0.00      PROA C  
ATOM   3421  CG1 VAL   209      19.951   7.103  20.466  1.00  0.00      PROA C  
ATOM   3422  CG2 VAL   209      20.409   5.641  22.474  1.00  0.00      PROA C  
ATOM   3423  HN  VAL   209      21.410   3.366  21.155  1.00  0.00      PROA H  
ATOM   3424  HA  VAL   209      18.869   4.396  20.690  1.00  0.00      PROA H  
ATOM   3425  HB  VAL   209      21.666   5.772  20.735  1.00  0.00      PROA H  
ATOM   3426 HG11 VAL   209      18.851   7.178  20.605  1.00  0.00      PROA H  
ATOM   3427 HG12 VAL   209      20.168   7.413  19.422  1.00  0.00      PROA H  
ATOM   3428 HG13 VAL   209      20.319   7.964  21.064  1.00  0.00      PROA H  
ATOM   3429 HG21 VAL   209      21.100   4.853  22.843  1.00  0.00      PROA H  
ATOM   3430 HG22 VAL   209      19.382   5.419  22.835  1.00  0.00      PROA H  
ATOM   3431 HG23 VAL   209      20.695   6.569  23.012  1.00  0.00      PROA H  
ATOM   3432  N   TYR   210      20.949   4.483  18.009  1.00  0.00      PROA N  
ATOM   3433  CA  TYR   210      20.923   4.532  16.570  1.00  0.00      PROA C  
ATOM   3434  C   TYR   210      19.964   3.480  15.982  1.00  0.00      PROA C  
ATOM   3435  O   TYR   210      19.172   3.801  15.058  1.00  0.00      PROA O  
ATOM   3436  CB  TYR   210      22.421   4.532  15.998  1.00  0.00      PROA C  
ATOM   3437  CG  TYR   210      22.428   4.516  14.475  1.00  0.00      PROA C  
ATOM   3438  CD1 TYR   210      21.878   5.574  13.793  1.00  0.00      PROA C  
ATOM   3439  CD2 TYR   210      22.698   3.367  13.744  1.00  0.00      PROA C  
ATOM   3440  CE1 TYR   210      21.832   5.593  12.388  1.00  0.00      PROA C  
ATOM   3441  CE2 TYR   210      22.444   3.306  12.331  1.00  0.00      PROA C  
ATOM   3442  CZ  TYR   210      22.049   4.434  11.644  1.00  0.00      PROA C  
ATOM   3443  OH  TYR   210      21.946   4.284  10.306  1.00  0.00      PROA O  
ATOM   3444  HN  TYR   210      21.756   4.092  18.445  1.00  0.00      PROA H  
ATOM   3445  HA  TYR   210      20.465   5.470  16.289  1.00  0.00      PROA H  
ATOM   3446  HB1 TYR   210      22.846   3.602  16.433  1.00  0.00      PROA H  
ATOM   3447  HB2 TYR   210      22.934   5.463  16.319  1.00  0.00      PROA H  
ATOM   3448  HD1 TYR   210      21.773   6.532  14.280  1.00  0.00      PROA H  
ATOM   3449  HD2 TYR   210      23.117   2.490  14.214  1.00  0.00      PROA H  
ATOM   3450  HE1 TYR   210      21.689   6.524  11.860  1.00  0.00      PROA H  
ATOM   3451  HE2 TYR   210      22.598   2.350  11.853  1.00  0.00      PROA H  
ATOM   3452  HH  TYR   210      22.304   5.060   9.868  1.00  0.00      PROA H  
ATOM   3453  N   ILE   211      19.989   2.276  16.504  1.00  0.00      PROA N  
ATOM   3454  CA  ILE   211      19.245   1.173  15.897  1.00  0.00      PROA C  
ATOM   3455  C   ILE   211      17.788   1.418  16.088  1.00  0.00      PROA C  
ATOM   3456  O   ILE   211      16.971   1.196  15.159  1.00  0.00      PROA O  
ATOM   3457  CB  ILE   211      19.520  -0.232  16.542  1.00  0.00      PROA C  
ATOM   3458  CG1 ILE   211      20.929  -0.764  16.356  1.00  0.00      PROA C  
ATOM   3459  CG2 ILE   211      18.522  -1.305  15.970  1.00  0.00      PROA C  
ATOM   3460  CD  ILE   211      21.616  -0.345  15.006  1.00  0.00      PROA C  
ATOM   3461  HN  ILE   211      20.610   1.997  17.233  1.00  0.00      PROA H  
ATOM   3462  HA  ILE   211      19.365   1.150  14.824  1.00  0.00      PROA H  
ATOM   3463  HB  ILE   211      19.415  -0.274  17.647  1.00  0.00      PROA H  
ATOM   3464 HG11 ILE   211      21.003  -1.872  16.320  1.00  0.00      PROA H  
ATOM   3465 HG12 ILE   211      21.471  -0.371  17.243  1.00  0.00      PROA H  
ATOM   3466 HG21 ILE   211      18.523  -1.364  14.861  1.00  0.00      PROA H  
ATOM   3467 HG22 ILE   211      17.549  -1.118  16.472  1.00  0.00      PROA H  
ATOM   3468 HG23 ILE   211      18.842  -2.297  16.356  1.00  0.00      PROA H  
ATOM   3469  HD1 ILE   211      22.171   0.600  15.183  1.00  0.00      PROA H  
ATOM   3470  HD2 ILE   211      20.987  -0.264  14.094  1.00  0.00      PROA H  
ATOM   3471  HD3 ILE   211      22.468  -1.024  14.789  1.00  0.00      PROA H  
ATOM   3472  N   SER   212      17.377   1.863  17.259  1.00  0.00      PROA N  
ATOM   3473  CA  SER   212      16.034   2.125  17.702  1.00  0.00      PROA C  
ATOM   3474  C   SER   212      15.511   3.409  17.024  1.00  0.00      PROA C  
ATOM   3475  O   SER   212      14.313   3.577  16.793  1.00  0.00      PROA O  
ATOM   3476  CB  SER   212      15.990   2.234  19.231  1.00  0.00      PROA C  
ATOM   3477  OG  SER   212      14.639   2.004  19.673  1.00  0.00      PROA O  
ATOM   3478  HN  SER   212      18.094   2.119  17.902  1.00  0.00      PROA H  
ATOM   3479  HA  SER   212      15.328   1.404  17.317  1.00  0.00      PROA H  
ATOM   3480  HB1 SER   212      16.413   3.156  19.684  1.00  0.00      PROA H  
ATOM   3481  HB2 SER   212      16.591   1.385  19.621  1.00  0.00      PROA H  
ATOM   3482  HG1 SER   212      14.118   2.767  19.411  1.00  0.00      PROA H  
ATOM   3483  N   SER   213      16.473   4.281  16.719  1.00  0.00      PROA N  
ATOM   3484  CA  SER   213      16.205   5.387  15.846  1.00  0.00      PROA C  
ATOM   3485  C   SER   213      15.861   4.980  14.373  1.00  0.00      PROA C  
ATOM   3486  O   SER   213      14.807   5.380  13.814  1.00  0.00      PROA O  
ATOM   3487  CB  SER   213      17.309   6.508  15.846  1.00  0.00      PROA C  
ATOM   3488  OG  SER   213      16.817   7.668  15.147  1.00  0.00      PROA O  
ATOM   3489  HN  SER   213      17.398   4.256  17.092  1.00  0.00      PROA H  
ATOM   3490  HA  SER   213      15.319   5.871  16.229  1.00  0.00      PROA H  
ATOM   3491  HB1 SER   213      18.154   6.003  15.331  1.00  0.00      PROA H  
ATOM   3492  HB2 SER   213      17.634   6.769  16.876  1.00  0.00      PROA H  
ATOM   3493  HG1 SER   213      17.627   8.144  14.950  1.00  0.00      PROA H  
ATOM   3494  N   LEU   214      16.737   4.187  13.674  1.00  0.00      PROA N  
ATOM   3495  CA  LEU   214      16.569   3.720  12.295  1.00  0.00      PROA C  
ATOM   3496  C   LEU   214      15.409   2.765  12.088  1.00  0.00      PROA C  
ATOM   3497  O   LEU   214      14.667   2.784  11.099  1.00  0.00      PROA O  
ATOM   3498  CB  LEU   214      17.800   2.894  11.788  1.00  0.00      PROA C  
ATOM   3499  CG  LEU   214      17.894   2.705  10.246  1.00  0.00      PROA C  
ATOM   3500  CD1 LEU   214      18.083   4.032   9.453  1.00  0.00      PROA C  
ATOM   3501  CD2 LEU   214      18.931   1.676   9.838  1.00  0.00      PROA C  
ATOM   3502  HN  LEU   214      17.578   3.881  14.113  1.00  0.00      PROA H  
ATOM   3503  HA  LEU   214      16.388   4.591  11.683  1.00  0.00      PROA H  
ATOM   3504  HB1 LEU   214      17.795   1.846  12.158  1.00  0.00      PROA H  
ATOM   3505  HB2 LEU   214      18.738   3.348  12.173  1.00  0.00      PROA H  
ATOM   3506  HG  LEU   214      16.892   2.357   9.914  1.00  0.00      PROA H  
ATOM   3507 HD11 LEU   214      18.863   4.651   9.946  1.00  0.00      PROA H  
ATOM   3508 HD12 LEU   214      17.220   4.722   9.331  1.00  0.00      PROA H  
ATOM   3509 HD13 LEU   214      18.546   3.822   8.465  1.00  0.00      PROA H  
ATOM   3510 HD21 LEU   214      18.844   0.689  10.342  1.00  0.00      PROA H  
ATOM   3511 HD22 LEU   214      19.938   2.068  10.096  1.00  0.00      PROA H  
ATOM   3512 HD23 LEU   214      18.876   1.680   8.728  1.00  0.00      PROA H  
ATOM   3513  N   TYR   215      15.161   1.975  13.115  1.00  0.00      PROA N  
ATOM   3514  CA  TYR   215      13.924   1.187  13.178  1.00  0.00      PROA C  
ATOM   3515  C   TYR   215      12.661   2.042  13.376  1.00  0.00      PROA C  
ATOM   3516  O   TYR   215      11.641   1.736  12.833  1.00  0.00      PROA O  
ATOM   3517  CB  TYR   215      14.150   0.176  14.317  1.00  0.00      PROA C  
ATOM   3518  CG  TYR   215      12.902  -0.448  14.843  1.00  0.00      PROA C  
ATOM   3519  CD1 TYR   215      12.254  -1.574  14.267  1.00  0.00      PROA C  
ATOM   3520  CD2 TYR   215      12.407   0.126  16.006  1.00  0.00      PROA C  
ATOM   3521  CE1 TYR   215      10.980  -1.871  14.643  1.00  0.00      PROA C  
ATOM   3522  CE2 TYR   215      11.213  -0.275  16.493  1.00  0.00      PROA C  
ATOM   3523  CZ  TYR   215      10.487  -1.355  15.884  1.00  0.00      PROA C  
ATOM   3524  OH  TYR   215       9.281  -1.731  16.425  1.00  0.00      PROA O  
ATOM   3525  HN  TYR   215      15.855   1.922  13.829  1.00  0.00      PROA H  
ATOM   3526  HA  TYR   215      13.807   0.681  12.231  1.00  0.00      PROA H  
ATOM   3527  HB1 TYR   215      14.655   0.635  15.194  1.00  0.00      PROA H  
ATOM   3528  HB2 TYR   215      14.716  -0.697  13.926  1.00  0.00      PROA H  
ATOM   3529  HD1 TYR   215      12.631  -2.200  13.472  1.00  0.00      PROA H  
ATOM   3530  HD2 TYR   215      12.870   1.032  16.368  1.00  0.00      PROA H  
ATOM   3531  HE1 TYR   215      10.493  -2.695  14.143  1.00  0.00      PROA H  
ATOM   3532  HE2 TYR   215      10.893   0.300  17.349  1.00  0.00      PROA H  
ATOM   3533  HH  TYR   215       9.320  -1.467  17.347  1.00  0.00      PROA H  
ATOM   3534  N   PHE   216      12.652   3.172  14.122  1.00  0.00      PROA N  
ATOM   3535  CA  PHE   216      11.550   4.099  14.082  1.00  0.00      PROA C  
ATOM   3536  C   PHE   216      11.296   4.742  12.757  1.00  0.00      PROA C  
ATOM   3537  O   PHE   216      10.218   4.934  12.204  1.00  0.00      PROA O  
ATOM   3538  CB  PHE   216      11.572   5.226  15.221  1.00  0.00      PROA C  
ATOM   3539  CG  PHE   216      10.423   6.215  15.233  1.00  0.00      PROA C  
ATOM   3540  CD1 PHE   216       9.106   5.905  15.711  1.00  0.00      PROA C  
ATOM   3541  CD2 PHE   216      10.620   7.509  14.650  1.00  0.00      PROA C  
ATOM   3542  CE1 PHE   216       8.032   6.761  15.325  1.00  0.00      PROA C  
ATOM   3543  CE2 PHE   216       9.550   8.362  14.454  1.00  0.00      PROA C  
ATOM   3544  CZ  PHE   216       8.264   7.982  14.757  1.00  0.00      PROA C  
ATOM   3545  HN  PHE   216      13.420   3.435  14.700  1.00  0.00      PROA H  
ATOM   3546  HA  PHE   216      10.685   3.541  14.407  1.00  0.00      PROA H  
ATOM   3547  HB1 PHE   216      12.582   5.660  15.064  1.00  0.00      PROA H  
ATOM   3548  HB2 PHE   216      11.665   4.748  16.220  1.00  0.00      PROA H  
ATOM   3549  HD1 PHE   216       8.895   4.947  16.164  1.00  0.00      PROA H  
ATOM   3550  HD2 PHE   216      11.582   7.792  14.249  1.00  0.00      PROA H  
ATOM   3551  HE1 PHE   216       6.988   6.530  15.481  1.00  0.00      PROA H  
ATOM   3552  HE2 PHE   216       9.665   9.411  14.225  1.00  0.00      PROA H  
ATOM   3553  HZ  PHE   216       7.476   8.698  14.573  1.00  0.00      PROA H  
ATOM   3554  N   THR   217      12.365   5.268  12.128  1.00  0.00      PROA N  
ATOM   3555  CA  THR   217      12.085   5.929  10.881  1.00  0.00      PROA C  
ATOM   3556  C   THR   217      11.568   5.081   9.725  1.00  0.00      PROA C  
ATOM   3557  O   THR   217      10.571   5.325   9.035  1.00  0.00      PROA O  
ATOM   3558  CB  THR   217      13.207   6.853  10.417  1.00  0.00      PROA C  
ATOM   3559  CG2 THR   217      13.314   7.798  11.627  1.00  0.00      PROA C  
ATOM   3560  OG1 THR   217      14.387   6.172  10.124  1.00  0.00      PROA O  
ATOM   3561  HN  THR   217      13.301   5.267  12.471  1.00  0.00      PROA H  
ATOM   3562  HA  THR   217      11.275   6.636  10.978  1.00  0.00      PROA H  
ATOM   3563  HB  THR   217      12.944   7.553   9.595  1.00  0.00      PROA H  
ATOM   3564  HG1 THR   217      15.012   6.838   9.828  1.00  0.00      PROA H  
ATOM   3565 HG21 THR   217      13.904   7.201  12.354  1.00  0.00      PROA H  
ATOM   3566 HG22 THR   217      12.396   8.090  12.181  1.00  0.00      PROA H  
ATOM   3567 HG23 THR   217      13.845   8.756  11.442  1.00  0.00      PROA H  
ATOM   3568  N   MET   218      12.183   3.864   9.566  1.00  0.00      PROA N  
ATOM   3569  CA  MET   218      11.703   2.714   8.742  1.00  0.00      PROA C  
ATOM   3570  C   MET   218      10.252   2.239   9.048  1.00  0.00      PROA C  
ATOM   3571  O   MET   218       9.495   2.069   8.134  1.00  0.00      PROA O  
ATOM   3572  CB  MET   218      12.575   1.475   8.978  1.00  0.00      PROA C  
ATOM   3573  CG  MET   218      14.021   1.590   8.434  1.00  0.00      PROA C  
ATOM   3574  SD  MET   218      14.188   1.229   6.643  1.00  0.00      PROA S  
ATOM   3575  CE  MET   218      16.054   1.130   6.651  1.00  0.00      PROA C  
ATOM   3576  HN  MET   218      13.076   3.796  10.005  1.00  0.00      PROA H  
ATOM   3577  HA  MET   218      11.681   2.966   7.692  1.00  0.00      PROA H  
ATOM   3578  HB1 MET   218      12.059   0.565   8.602  1.00  0.00      PROA H  
ATOM   3579  HB2 MET   218      12.562   1.289  10.073  1.00  0.00      PROA H  
ATOM   3580  HG1 MET   218      14.668   0.830   8.921  1.00  0.00      PROA H  
ATOM   3581  HG2 MET   218      14.430   2.602   8.642  1.00  0.00      PROA H  
ATOM   3582  HE1 MET   218      16.532   0.730   5.731  1.00  0.00      PROA H  
ATOM   3583  HE2 MET   218      16.386   0.393   7.413  1.00  0.00      PROA H  
ATOM   3584  HE3 MET   218      16.594   2.061   6.928  1.00  0.00      PROA H  
ATOM   3585  N   THR   219       9.835   2.061  10.335  1.00  0.00      PROA N  
ATOM   3586  CA  THR   219       8.402   1.752  10.704  1.00  0.00      PROA C  
ATOM   3587  C   THR   219       7.395   2.749  10.160  1.00  0.00      PROA C  
ATOM   3588  O   THR   219       6.299   2.442   9.648  1.00  0.00      PROA O  
ATOM   3589  CB  THR   219       8.184   1.394  12.128  1.00  0.00      PROA C  
ATOM   3590  CG2 THR   219       7.955   2.545  13.066  1.00  0.00      PROA C  
ATOM   3591  OG1 THR   219       7.101   0.450  12.168  1.00  0.00      PROA O  
ATOM   3592  HN  THR   219      10.495   2.128  11.079  1.00  0.00      PROA H  
ATOM   3593  HA  THR   219       8.250   0.779  10.262  1.00  0.00      PROA H  
ATOM   3594  HB  THR   219       9.077   0.843  12.493  1.00  0.00      PROA H  
ATOM   3595  HG1 THR   219       7.408  -0.417  11.894  1.00  0.00      PROA H  
ATOM   3596 HG21 THR   219       7.051   3.168  12.894  1.00  0.00      PROA H  
ATOM   3597 HG22 THR   219       8.816   3.247  13.033  1.00  0.00      PROA H  
ATOM   3598 HG23 THR   219       7.919   2.146  14.102  1.00  0.00      PROA H  
ATOM   3599  N   SER   220       7.813   4.032  10.252  1.00  0.00      PROA N  
ATOM   3600  CA  SER   220       6.944   5.141   9.948  1.00  0.00      PROA C  
ATOM   3601  C   SER   220       6.656   5.210   8.506  1.00  0.00      PROA C  
ATOM   3602  O   SER   220       5.525   5.413   8.102  1.00  0.00      PROA O  
ATOM   3603  CB  SER   220       7.628   6.423  10.475  1.00  0.00      PROA C  
ATOM   3604  OG  SER   220       6.849   7.548  10.268  1.00  0.00      PROA O  
ATOM   3605  HN  SER   220       8.617   4.278  10.788  1.00  0.00      PROA H  
ATOM   3606  HA  SER   220       5.973   4.989  10.395  1.00  0.00      PROA H  
ATOM   3607  HB1 SER   220       8.587   6.561   9.931  1.00  0.00      PROA H  
ATOM   3608  HB2 SER   220       7.770   6.434  11.577  1.00  0.00      PROA H  
ATOM   3609  HG1 SER   220       6.848   7.693   9.319  1.00  0.00      PROA H  
ATOM   3610  N   LEU   221       7.697   5.036   7.625  1.00  0.00      PROA N  
ATOM   3611  CA  LEU   221       7.544   5.217   6.201  1.00  0.00      PROA C  
ATOM   3612  C   LEU   221       7.147   3.922   5.519  1.00  0.00      PROA C  
ATOM   3613  O   LEU   221       6.603   4.030   4.439  1.00  0.00      PROA O  
ATOM   3614  CB  LEU   221       8.846   5.813   5.650  1.00  0.00      PROA C  
ATOM   3615  CG  LEU   221      10.188   4.988   5.846  1.00  0.00      PROA C  
ATOM   3616  CD1 LEU   221      10.626   4.041   4.702  1.00  0.00      PROA C  
ATOM   3617  CD2 LEU   221      11.397   5.942   6.138  1.00  0.00      PROA C  
ATOM   3618  HN  LEU   221       8.584   4.919   8.065  1.00  0.00      PROA H  
ATOM   3619  HA  LEU   221       6.722   5.910   6.104  1.00  0.00      PROA H  
ATOM   3620  HB1 LEU   221       9.059   6.720   6.256  1.00  0.00      PROA H  
ATOM   3621  HB2 LEU   221       8.785   6.153   4.594  1.00  0.00      PROA H  
ATOM   3622  HG  LEU   221      10.046   4.384   6.767  1.00  0.00      PROA H  
ATOM   3623 HD11 LEU   221      10.945   4.643   3.824  1.00  0.00      PROA H  
ATOM   3624 HD12 LEU   221       9.811   3.341   4.420  1.00  0.00      PROA H  
ATOM   3625 HD13 LEU   221      11.573   3.556   5.022  1.00  0.00      PROA H  
ATOM   3626 HD21 LEU   221      12.245   5.398   6.605  1.00  0.00      PROA H  
ATOM   3627 HD22 LEU   221      11.129   6.650   6.951  1.00  0.00      PROA H  
ATOM   3628 HD23 LEU   221      11.679   6.533   5.241  1.00  0.00      PROA H  
ATOM   3629  N   THR   222       7.540   2.708   5.984  1.00  0.00      PROA N  
ATOM   3630  CA  THR   222       7.069   1.417   5.443  1.00  0.00      PROA C  
ATOM   3631  C   THR   222       5.603   1.126   5.810  1.00  0.00      PROA C  
ATOM   3632  O   THR   222       4.877   0.293   5.216  1.00  0.00      PROA O  
ATOM   3633  CB  THR   222       7.849   0.155   5.810  1.00  0.00      PROA C  
ATOM   3634  CG2 THR   222       9.214   0.240   5.166  1.00  0.00      PROA C  
ATOM   3635  OG1 THR   222       7.968   0.038   7.204  1.00  0.00      PROA O  
ATOM   3636  HN  THR   222       8.106   2.591   6.797  1.00  0.00      PROA H  
ATOM   3637  HA  THR   222       7.116   1.463   4.365  1.00  0.00      PROA H  
ATOM   3638  HB  THR   222       7.432  -0.795   5.411  1.00  0.00      PROA H  
ATOM   3639  HG1 THR   222       8.613   0.700   7.463  1.00  0.00      PROA H  
ATOM   3640 HG21 THR   222       9.799   1.091   5.575  1.00  0.00      PROA H  
ATOM   3641 HG22 THR   222       9.184   0.347   4.060  1.00  0.00      PROA H  
ATOM   3642 HG23 THR   222       9.648  -0.751   5.417  1.00  0.00      PROA H  
ATOM   3643  N   SER   223       5.083   1.981   6.740  1.00  0.00      PROA N  
ATOM   3644  CA  SER   223       3.786   2.185   7.274  1.00  0.00      PROA C  
ATOM   3645  C   SER   223       3.370   1.029   8.142  1.00  0.00      PROA C  
ATOM   3646  O   SER   223       2.180   0.816   8.273  1.00  0.00      PROA O  
ATOM   3647  CB  SER   223       2.731   2.571   6.177  1.00  0.00      PROA C  
ATOM   3648  OG  SER   223       2.517   1.466   5.304  1.00  0.00      PROA O  
ATOM   3649  HN  SER   223       5.756   2.604   7.131  1.00  0.00      PROA H  
ATOM   3650  HA  SER   223       3.973   2.946   8.018  1.00  0.00      PROA H  
ATOM   3651  HB1 SER   223       3.289   3.346   5.609  1.00  0.00      PROA H  
ATOM   3652  HB2 SER   223       1.848   2.933   6.746  1.00  0.00      PROA H  
ATOM   3653  HG1 SER   223       3.410   1.248   5.026  1.00  0.00      PROA H  
ATOM   3654  N   VAL   224       4.351   0.370   8.666  1.00  0.00      PROA N  
ATOM   3655  CA  VAL   224       4.176  -0.672   9.705  1.00  0.00      PROA C  
ATOM   3656  C   VAL   224       3.626  -0.154  11.019  1.00  0.00      PROA C  
ATOM   3657  O   VAL   224       2.508  -0.505  11.439  1.00  0.00      PROA O  
ATOM   3658  CB  VAL   224       5.461  -1.529   9.945  1.00  0.00      PROA C  
ATOM   3659  CG1 VAL   224       5.151  -2.632  10.905  1.00  0.00      PROA C  
ATOM   3660  CG2 VAL   224       5.857  -2.170   8.634  1.00  0.00      PROA C  
ATOM   3661  HN  VAL   224       5.277   0.573   8.357  1.00  0.00      PROA H  
ATOM   3662  HA  VAL   224       3.413  -1.376   9.408  1.00  0.00      PROA H  
ATOM   3663  HB  VAL   224       6.312  -0.886  10.256  1.00  0.00      PROA H  
ATOM   3664 HG11 VAL   224       4.206  -3.184  10.711  1.00  0.00      PROA H  
ATOM   3665 HG12 VAL   224       5.049  -2.311  11.964  1.00  0.00      PROA H  
ATOM   3666 HG13 VAL   224       5.951  -3.399  10.831  1.00  0.00      PROA H  
ATOM   3667 HG21 VAL   224       6.563  -1.481   8.123  1.00  0.00      PROA H  
ATOM   3668 HG22 VAL   224       5.091  -2.466   7.886  1.00  0.00      PROA H  
ATOM   3669 HG23 VAL   224       6.525  -3.037   8.829  1.00  0.00      PROA H  
ATOM   3670  N   GLY   225       4.298   0.865  11.594  1.00  0.00      PROA N  
ATOM   3671  CA  GLY   225       3.952   1.438  12.910  1.00  0.00      PROA C  
ATOM   3672  C   GLY   225       3.776   0.492  14.074  1.00  0.00      PROA C  
ATOM   3673  O   GLY   225       2.666   0.449  14.591  1.00  0.00      PROA O  
ATOM   3674  HN  GLY   225       5.183   1.068  11.183  1.00  0.00      PROA H  
ATOM   3675  HA1 GLY   225       3.004   1.954  12.872  1.00  0.00      PROA H  
ATOM   3676  HA2 GLY   225       4.758   2.067  13.256  1.00  0.00      PROA H  
ATOM   3677  N   PHE   226       4.786  -0.274  14.473  1.00  0.00      PROA N  
ATOM   3678  CA  PHE   226       4.791  -1.210  15.648  1.00  0.00      PROA C  
ATOM   3679  C   PHE   226       4.491  -0.760  17.028  1.00  0.00      PROA C  
ATOM   3680  O   PHE   226       4.066  -1.568  17.829  1.00  0.00      PROA O  
ATOM   3681  CB  PHE   226       6.255  -1.803  15.735  1.00  0.00      PROA C  
ATOM   3682  CG  PHE   226       6.614  -2.582  14.539  1.00  0.00      PROA C  
ATOM   3683  CD1 PHE   226       6.037  -3.846  14.305  1.00  0.00      PROA C  
ATOM   3684  CD2 PHE   226       7.734  -2.212  13.742  1.00  0.00      PROA C  
ATOM   3685  CE1 PHE   226       6.536  -4.730  13.323  1.00  0.00      PROA C  
ATOM   3686  CE2 PHE   226       8.257  -3.084  12.786  1.00  0.00      PROA C  
ATOM   3687  CZ  PHE   226       7.678  -4.334  12.607  1.00  0.00      PROA C  
ATOM   3688  HN  PHE   226       5.643  -0.145  13.980  1.00  0.00      PROA H  
ATOM   3689  HA  PHE   226       4.126  -2.026  15.405  1.00  0.00      PROA H  
ATOM   3690  HB1 PHE   226       6.438  -2.472  16.603  1.00  0.00      PROA H  
ATOM   3691  HB2 PHE   226       6.986  -0.972  15.839  1.00  0.00      PROA H  
ATOM   3692  HD1 PHE   226       5.163  -4.131  14.871  1.00  0.00      PROA H  
ATOM   3693  HD2 PHE   226       8.174  -1.232  13.852  1.00  0.00      PROA H  
ATOM   3694  HE1 PHE   226       6.216  -5.761  13.287  1.00  0.00      PROA H  
ATOM   3695  HE2 PHE   226       9.095  -2.708  12.216  1.00  0.00      PROA H  
ATOM   3696  HZ  PHE   226       8.176  -5.055  11.975  1.00  0.00      PROA H  
ATOM   3697  N   GLY   227       4.911   0.443  17.471  1.00  0.00      PROA N  
ATOM   3698  CA  GLY   227       4.522   0.901  18.784  1.00  0.00      PROA C  
ATOM   3699  C   GLY   227       5.289   0.533  20.064  1.00  0.00      PROA C  
ATOM   3700  O   GLY   227       4.714   0.611  21.144  1.00  0.00      PROA O  
ATOM   3701  HN  GLY   227       5.288   1.135  16.860  1.00  0.00      PROA H  
ATOM   3702  HA1 GLY   227       3.507   0.638  19.042  1.00  0.00      PROA H  
ATOM   3703  HA2 GLY   227       4.724   1.962  18.789  1.00  0.00      PROA H  
ATOM   3704  N   ASN   228       6.570   0.184  19.979  1.00  0.00      PROA N  
ATOM   3705  CA  ASN   228       7.513   0.177  21.112  1.00  0.00      PROA C  
ATOM   3706  C   ASN   228       8.055   1.608  21.359  1.00  0.00      PROA C  
ATOM   3707  O   ASN   228       8.221   2.015  22.491  1.00  0.00      PROA O  
ATOM   3708  CB  ASN   228       8.858  -0.529  20.844  1.00  0.00      PROA C  
ATOM   3709  CG  ASN   228       8.626  -1.785  20.044  1.00  0.00      PROA C  
ATOM   3710  ND2 ASN   228       8.768  -2.918  20.761  1.00  0.00      PROA N  
ATOM   3711  OD1 ASN   228       8.407  -1.741  18.840  1.00  0.00      PROA O  
ATOM   3712  HN  ASN   228       7.004  -0.007  19.102  1.00  0.00      PROA H  
ATOM   3713  HA  ASN   228       7.097  -0.246  22.015  1.00  0.00      PROA H  
ATOM   3714  HB1 ASN   228       9.432  -0.605  21.792  1.00  0.00      PROA H  
ATOM   3715  HB2 ASN   228       9.413   0.074  20.094  1.00  0.00      PROA H  
ATOM   3716 HD21 ASN   228       8.412  -3.774  20.384  1.00  0.00      PROA H  
ATOM   3717 HD22 ASN   228       8.827  -2.816  21.754  1.00  0.00      PROA H  
ATOM   3718  N   ILE   229       8.192   2.431  20.273  1.00  0.00      PROA N  
ATOM   3719  CA  ILE   229       8.881   3.761  20.283  1.00  0.00      PROA C  
ATOM   3720  C   ILE   229       7.946   4.571  19.404  1.00  0.00      PROA C  
ATOM   3721  O   ILE   229       7.705   4.201  18.234  1.00  0.00      PROA O  
ATOM   3722  CB  ILE   229      10.361   3.679  19.868  1.00  0.00      PROA C  
ATOM   3723  CG1 ILE   229      11.125   4.876  20.447  1.00  0.00      PROA C  
ATOM   3724  CG2 ILE   229      10.627   3.447  18.375  1.00  0.00      PROA C  
ATOM   3725  CD  ILE   229      10.868   5.073  21.945  1.00  0.00      PROA C  
ATOM   3726  HN  ILE   229       8.166   2.065  19.346  1.00  0.00      PROA H  
ATOM   3727  HA  ILE   229       8.806   4.063  21.317  1.00  0.00      PROA H  
ATOM   3728  HB  ILE   229      10.788   2.849  20.470  1.00  0.00      PROA H  
ATOM   3729 HG11 ILE   229      10.791   5.826  19.977  1.00  0.00      PROA H  
ATOM   3730 HG12 ILE   229      12.196   4.740  20.187  1.00  0.00      PROA H  
ATOM   3731 HG21 ILE   229      10.322   4.363  17.826  1.00  0.00      PROA H  
ATOM   3732 HG22 ILE   229      10.096   2.579  17.929  1.00  0.00      PROA H  
ATOM   3733 HG23 ILE   229      11.711   3.402  18.139  1.00  0.00      PROA H  
ATOM   3734  HD1 ILE   229      10.826   4.049  22.374  1.00  0.00      PROA H  
ATOM   3735  HD2 ILE   229       9.927   5.638  22.122  1.00  0.00      PROA H  
ATOM   3736  HD3 ILE   229      11.690   5.592  22.482  1.00  0.00      PROA H  
ATOM   3737  N   ALA   230       7.337   5.655  19.898  1.00  0.00      PROA N  
ATOM   3738  CA  ALA   230       6.373   6.408  19.121  1.00  0.00      PROA C  
ATOM   3739  C   ALA   230       6.186   7.775  19.744  1.00  0.00      PROA C  
ATOM   3740  O   ALA   230       6.315   7.910  20.949  1.00  0.00      PROA O  
ATOM   3741  CB  ALA   230       5.035   5.666  19.006  1.00  0.00      PROA C  
ATOM   3742  HN  ALA   230       7.319   5.777  20.887  1.00  0.00      PROA H  
ATOM   3743  HA  ALA   230       6.822   6.549  18.149  1.00  0.00      PROA H  
ATOM   3744  HB1 ALA   230       4.347   5.534  19.868  1.00  0.00      PROA H  
ATOM   3745  HB2 ALA   230       5.336   4.598  18.950  1.00  0.00      PROA H  
ATOM   3746  HB3 ALA   230       4.386   5.859  18.124  1.00  0.00      PROA H  
ATOM   3747  N   PRO   231       5.964   8.853  18.911  1.00  0.00      PROA N  
ATOM   3748  CA  PRO   231       5.992  10.259  19.311  1.00  0.00      PROA C  
ATOM   3749  C   PRO   231       5.072  10.795  20.415  1.00  0.00      PROA C  
ATOM   3750  O   PRO   231       3.800  10.693  20.280  1.00  0.00      PROA O  
ATOM   3751  CB  PRO   231       5.834  11.009  18.042  1.00  0.00      PROA C  
ATOM   3752  CG  PRO   231       5.168  10.045  17.053  1.00  0.00      PROA C  
ATOM   3753  CD  PRO   231       5.687   8.665  17.471  1.00  0.00      PROA C  
ATOM   3754  HA  PRO   231       6.970  10.456  19.726  1.00  0.00      PROA H  
ATOM   3755  HB1 PRO   231       6.833  11.376  17.722  1.00  0.00      PROA H  
ATOM   3756  HB2 PRO   231       5.336  12.001  18.088  1.00  0.00      PROA H  
ATOM   3757  HG1 PRO   231       4.062  10.084  17.150  1.00  0.00      PROA H  
ATOM   3758  HG2 PRO   231       5.455  10.348  16.024  1.00  0.00      PROA H  
ATOM   3759  HD1 PRO   231       4.986   7.815  17.329  1.00  0.00      PROA H  
ATOM   3760  HD2 PRO   231       6.677   8.515  16.989  1.00  0.00      PROA H  
ATOM   3761  N   SER   232       5.610  11.387  21.461  1.00  0.00      PROA N  
ATOM   3762  CA  SER   232       4.910  11.883  22.615  1.00  0.00      PROA C  
ATOM   3763  C   SER   232       4.890  13.362  22.620  1.00  0.00      PROA C  
ATOM   3764  O   SER   232       3.767  13.857  22.758  1.00  0.00      PROA O  
ATOM   3765  CB  SER   232       5.578  11.513  24.027  1.00  0.00      PROA C  
ATOM   3766  OG  SER   232       5.586  10.100  24.087  1.00  0.00      PROA O  
ATOM   3767  HN  SER   232       6.578  11.612  21.534  1.00  0.00      PROA H  
ATOM   3768  HA  SER   232       3.880  11.588  22.477  1.00  0.00      PROA H  
ATOM   3769  HB1 SER   232       4.978  11.890  24.883  1.00  0.00      PROA H  
ATOM   3770  HB2 SER   232       6.663  11.753  24.051  1.00  0.00      PROA H  
ATOM   3771  HG1 SER   232       6.321   9.766  23.567  1.00  0.00      PROA H  
ATOM   3772  N   THR   233       6.056  14.126  22.459  1.00  0.00      PROA N  
ATOM   3773  CA  THR   233       6.088  15.532  22.469  1.00  0.00      PROA C  
ATOM   3774  C   THR   233       5.721  15.989  21.021  1.00  0.00      PROA C  
ATOM   3775  O   THR   233       5.647  15.152  20.112  1.00  0.00      PROA O  
ATOM   3776  CB  THR   233       7.361  16.144  23.018  1.00  0.00      PROA C  
ATOM   3777  CG2 THR   233       7.853  15.346  24.268  1.00  0.00      PROA C  
ATOM   3778  OG1 THR   233       8.453  16.239  22.107  1.00  0.00      PROA O  
ATOM   3779  HN  THR   233       6.853  13.652  22.092  1.00  0.00      PROA H  
ATOM   3780  HA  THR   233       5.266  15.940  23.038  1.00  0.00      PROA H  
ATOM   3781  HB  THR   233       7.069  17.182  23.284  1.00  0.00      PROA H  
ATOM   3782  HG1 THR   233       9.018  15.481  22.270  1.00  0.00      PROA H  
ATOM   3783 HG21 THR   233       7.020  15.287  25.001  1.00  0.00      PROA H  
ATOM   3784 HG22 THR   233       8.665  15.866  24.819  1.00  0.00      PROA H  
ATOM   3785 HG23 THR   233       8.222  14.330  24.011  1.00  0.00      PROA H  
ATOM   3786  N   ASP   234       5.377  17.272  20.871  1.00  0.00      PROA N  
ATOM   3787  CA  ASP   234       4.859  17.855  19.666  1.00  0.00      PROA C  
ATOM   3788  C   ASP   234       5.745  17.839  18.431  1.00  0.00      PROA C  
ATOM   3789  O   ASP   234       5.323  17.605  17.303  1.00  0.00      PROA O  
ATOM   3790  CB  ASP   234       4.549  19.317  20.039  1.00  0.00      PROA C  
ATOM   3791  CG  ASP   234       3.502  19.400  21.171  1.00  0.00      PROA C  
ATOM   3792  OD1 ASP   234       2.670  18.496  21.317  1.00  0.00      PROA O  
ATOM   3793  OD2 ASP   234       3.551  20.458  21.891  1.00  0.00      PROA O1-
ATOM   3794  HN  ASP   234       5.467  17.874  21.661  1.00  0.00      PROA H  
ATOM   3795  HA  ASP   234       3.979  17.260  19.472  1.00  0.00      PROA H  
ATOM   3796  HB1 ASP   234       4.023  19.769  19.172  1.00  0.00      PROA H  
ATOM   3797  HB2 ASP   234       5.426  19.974  20.221  1.00  0.00      PROA H  
ATOM   3798  N   ILE   235       7.038  18.143  18.681  1.00  0.00      PROA N  
ATOM   3799  CA  ILE   235       8.119  18.143  17.657  1.00  0.00      PROA C  
ATOM   3800  C   ILE   235       8.250  16.780  17.095  1.00  0.00      PROA C  
ATOM   3801  O   ILE   235       8.284  16.676  15.877  1.00  0.00      PROA O  
ATOM   3802  CB  ILE   235       9.467  18.624  18.189  1.00  0.00      PROA C  
ATOM   3803  CG1 ILE   235      10.465  18.835  17.058  1.00  0.00      PROA C  
ATOM   3804  CG2 ILE   235      10.143  17.857  19.352  1.00  0.00      PROA C  
ATOM   3805  CD  ILE   235      11.619  19.741  17.484  1.00  0.00      PROA C  
ATOM   3806  HN  ILE   235       7.334  18.338  19.613  1.00  0.00      PROA H  
ATOM   3807  HA  ILE   235       7.716  18.752  16.861  1.00  0.00      PROA H  
ATOM   3808  HB  ILE   235       9.220  19.613  18.630  1.00  0.00      PROA H  
ATOM   3809 HG11 ILE   235       9.955  19.324  16.201  1.00  0.00      PROA H  
ATOM   3810 HG12 ILE   235      10.976  17.875  16.831  1.00  0.00      PROA H  
ATOM   3811 HG21 ILE   235      10.238  16.767  19.158  1.00  0.00      PROA H  
ATOM   3812 HG22 ILE   235       9.578  17.850  20.308  1.00  0.00      PROA H  
ATOM   3813 HG23 ILE   235      11.101  18.293  19.706  1.00  0.00      PROA H  
ATOM   3814  HD1 ILE   235      11.227  20.706  17.870  1.00  0.00      PROA H  
ATOM   3815  HD2 ILE   235      12.252  19.970  16.600  1.00  0.00      PROA H  
ATOM   3816  HD3 ILE   235      12.191  19.339  18.348  1.00  0.00      PROA H  
ATOM   3817  N   GLU   236       8.248  15.687  17.974  1.00  0.00      PROA N  
ATOM   3818  CA  GLU   236       8.231  14.329  17.470  1.00  0.00      PROA C  
ATOM   3819  C   GLU   236       7.012  14.010  16.598  1.00  0.00      PROA C  
ATOM   3820  O   GLU   236       7.262  13.343  15.597  1.00  0.00      PROA O  
ATOM   3821  CB  GLU   236       8.326  13.418  18.752  1.00  0.00      PROA C  
ATOM   3822  CG  GLU   236       9.425  13.728  19.804  1.00  0.00      PROA C  
ATOM   3823  CD  GLU   236       9.143  12.867  21.111  1.00  0.00      PROA C  
ATOM   3824  OE1 GLU   236       8.069  12.316  21.301  1.00  0.00      PROA O  
ATOM   3825  OE2 GLU   236      10.145  12.801  21.929  1.00  0.00      PROA O1-
ATOM   3826  HN  GLU   236       8.249  15.901  18.947  1.00  0.00      PROA H  
ATOM   3827  HA  GLU   236       9.099  14.061  16.887  1.00  0.00      PROA H  
ATOM   3828  HB1 GLU   236       8.527  12.339  18.584  1.00  0.00      PROA H  
ATOM   3829  HB2 GLU   236       7.306  13.518  19.180  1.00  0.00      PROA H  
ATOM   3830  HG1 GLU   236       9.735  14.770  20.030  1.00  0.00      PROA H  
ATOM   3831  HG2 GLU   236      10.328  13.213  19.411  1.00  0.00      PROA H  
ATOM   3832  N   LYS   237       5.803  14.483  17.003  1.00  0.00      PROA N  
ATOM   3833  CA  LYS   237       4.576  14.452  16.213  1.00  0.00      PROA C  
ATOM   3834  C   LYS   237       4.621  15.242  14.885  1.00  0.00      PROA C  
ATOM   3835  O   LYS   237       4.235  14.662  13.900  1.00  0.00      PROA O  
ATOM   3836  CB  LYS   237       3.339  14.897  17.045  1.00  0.00      PROA C  
ATOM   3837  CG  LYS   237       2.983  13.971  18.206  1.00  0.00      PROA C  
ATOM   3838  CD  LYS   237       2.042  14.657  19.241  1.00  0.00      PROA C  
ATOM   3839  CE  LYS   237       1.491  13.714  20.325  1.00  0.00      PROA C  
ATOM   3840  NZ  LYS   237       1.337  14.319  21.702  1.00  0.00      PROA N1+
ATOM   3841  HN  LYS   237       5.856  15.078  17.801  1.00  0.00      PROA H  
ATOM   3842  HA  LYS   237       4.502  13.430  15.871  1.00  0.00      PROA H  
ATOM   3843  HB1 LYS   237       2.482  14.829  16.342  1.00  0.00      PROA H  
ATOM   3844  HB2 LYS   237       3.538  15.911  17.453  1.00  0.00      PROA H  
ATOM   3845  HG1 LYS   237       3.926  13.634  18.688  1.00  0.00      PROA H  
ATOM   3846  HG2 LYS   237       2.441  13.076  17.831  1.00  0.00      PROA H  
ATOM   3847  HD1 LYS   237       1.194  15.140  18.710  1.00  0.00      PROA H  
ATOM   3848  HD2 LYS   237       2.761  15.398  19.651  1.00  0.00      PROA H  
ATOM   3849  HE1 LYS   237       2.247  12.905  20.421  1.00  0.00      PROA H  
ATOM   3850  HE2 LYS   237       0.555  13.238  19.961  1.00  0.00      PROA H  
ATOM   3851  HZ1 LYS   237       1.052  15.312  21.817  1.00  0.00      PROA H  
ATOM   3852  HZ2 LYS   237       2.276  14.212  22.137  1.00  0.00      PROA H  
ATOM   3853  HZ3 LYS   237       0.768  13.683  22.297  1.00  0.00      PROA H  
ATOM   3854  N   ILE   238       5.144  16.464  14.863  1.00  0.00      PROA N  
ATOM   3855  CA  ILE   238       5.354  17.273  13.682  1.00  0.00      PROA C  
ATOM   3856  C   ILE   238       6.395  16.635  12.687  1.00  0.00      PROA C  
ATOM   3857  O   ILE   238       6.120  16.546  11.484  1.00  0.00      PROA O  
ATOM   3858  CB  ILE   238       5.879  18.643  14.042  1.00  0.00      PROA C  
ATOM   3859  CG1 ILE   238       4.855  19.458  14.825  1.00  0.00      PROA C  
ATOM   3860  CG2 ILE   238       6.661  19.400  12.894  1.00  0.00      PROA C  
ATOM   3861  CD  ILE   238       3.901  20.233  13.942  1.00  0.00      PROA C  
ATOM   3862  HN  ILE   238       5.389  16.860  15.745  1.00  0.00      PROA H  
ATOM   3863  HA  ILE   238       4.408  17.402  13.178  1.00  0.00      PROA H  
ATOM   3864  HB  ILE   238       6.665  18.435  14.799  1.00  0.00      PROA H  
ATOM   3865 HG11 ILE   238       5.424  20.254  15.352  1.00  0.00      PROA H  
ATOM   3866 HG12 ILE   238       4.210  18.841  15.487  1.00  0.00      PROA H  
ATOM   3867 HG21 ILE   238       6.259  19.377  11.859  1.00  0.00      PROA H  
ATOM   3868 HG22 ILE   238       7.644  18.925  12.687  1.00  0.00      PROA H  
ATOM   3869 HG23 ILE   238       6.939  20.449  13.131  1.00  0.00      PROA H  
ATOM   3870  HD1 ILE   238       3.362  19.557  13.246  1.00  0.00      PROA H  
ATOM   3871  HD2 ILE   238       4.459  21.036  13.414  1.00  0.00      PROA H  
ATOM   3872  HD3 ILE   238       3.062  20.635  14.550  1.00  0.00      PROA H  
ATOM   3873  N   PHE   239       7.508  16.065  13.266  1.00  0.00      PROA N  
ATOM   3874  CA  PHE   239       8.355  15.113  12.539  1.00  0.00      PROA C  
ATOM   3875  C   PHE   239       7.607  13.843  12.005  1.00  0.00      PROA C  
ATOM   3876  O   PHE   239       7.729  13.414  10.815  1.00  0.00      PROA O  
ATOM   3877  CB  PHE   239       9.648  14.931  13.307  1.00  0.00      PROA C  
ATOM   3878  CG  PHE   239      10.487  14.096  12.489  1.00  0.00      PROA C  
ATOM   3879  CD1 PHE   239      10.940  14.678  11.317  1.00  0.00      PROA C  
ATOM   3880  CD2 PHE   239      10.734  12.784  12.818  1.00  0.00      PROA C  
ATOM   3881  CE1 PHE   239      11.820  13.949  10.561  1.00  0.00      PROA C  
ATOM   3882  CE2 PHE   239      11.603  12.046  12.047  1.00  0.00      PROA C  
ATOM   3883  CZ  PHE   239      12.216  12.654  10.917  1.00  0.00      PROA C  
ATOM   3884  HN  PHE   239       7.771  16.296  14.199  1.00  0.00      PROA H  
ATOM   3885  HA  PHE   239       8.594  15.673  11.647  1.00  0.00      PROA H  
ATOM   3886  HB1 PHE   239       9.498  14.468  14.306  1.00  0.00      PROA H  
ATOM   3887  HB2 PHE   239      10.132  15.923  13.431  1.00  0.00      PROA H  
ATOM   3888  HD1 PHE   239      10.802  15.721  11.076  1.00  0.00      PROA H  
ATOM   3889  HD2 PHE   239      10.265  12.408  13.716  1.00  0.00      PROA H  
ATOM   3890  HE1 PHE   239      12.336  14.409   9.731  1.00  0.00      PROA H  
ATOM   3891  HE2 PHE   239      11.864  11.038  12.333  1.00  0.00      PROA H  
ATOM   3892  HZ  PHE   239      12.855  11.980  10.366  1.00  0.00      PROA H  
ATOM   3893  N   ALA   240       6.710  13.240  12.760  1.00  0.00      PROA N  
ATOM   3894  CA  ALA   240       5.938  12.130  12.281  1.00  0.00      PROA C  
ATOM   3895  C   ALA   240       5.010  12.447  11.100  1.00  0.00      PROA C  
ATOM   3896  O   ALA   240       4.846  11.711  10.166  1.00  0.00      PROA O  
ATOM   3897  CB  ALA   240       5.238  11.459  13.453  1.00  0.00      PROA C  
ATOM   3898  HN  ALA   240       6.663  13.402  13.742  1.00  0.00      PROA H  
ATOM   3899  HA  ALA   240       6.593  11.344  11.934  1.00  0.00      PROA H  
ATOM   3900  HB1 ALA   240       4.312  12.009  13.725  1.00  0.00      PROA H  
ATOM   3901  HB2 ALA   240       5.851  11.612  14.367  1.00  0.00      PROA H  
ATOM   3902  HB3 ALA   240       5.008  10.379  13.331  1.00  0.00      PROA H  
ATOM   3903  N   VAL   241       4.352  13.650  11.201  1.00  0.00      PROA N  
ATOM   3904  CA  VAL   241       3.549  14.155  10.139  1.00  0.00      PROA C  
ATOM   3905  C   VAL   241       4.241  14.330   8.765  1.00  0.00      PROA C  
ATOM   3906  O   VAL   241       3.782  14.000   7.687  1.00  0.00      PROA O  
ATOM   3907  CB  VAL   241       2.684  15.371  10.589  1.00  0.00      PROA C  
ATOM   3908  CG1 VAL   241       2.043  16.133   9.387  1.00  0.00      PROA C  
ATOM   3909  CG2 VAL   241       1.572  14.853  11.571  1.00  0.00      PROA C  
ATOM   3910  HN  VAL   241       4.487  14.164  12.044  1.00  0.00      PROA H  
ATOM   3911  HA  VAL   241       2.896  13.340   9.866  1.00  0.00      PROA H  
ATOM   3912  HB  VAL   241       3.342  16.027  11.198  1.00  0.00      PROA H  
ATOM   3913 HG11 VAL   241       1.304  15.507   8.842  1.00  0.00      PROA H  
ATOM   3914 HG12 VAL   241       2.870  16.504   8.744  1.00  0.00      PROA H  
ATOM   3915 HG13 VAL   241       1.491  17.018   9.769  1.00  0.00      PROA H  
ATOM   3916 HG21 VAL   241       1.059  15.655  12.143  1.00  0.00      PROA H  
ATOM   3917 HG22 VAL   241       1.969  14.095  12.280  1.00  0.00      PROA H  
ATOM   3918 HG23 VAL   241       0.833  14.394  10.880  1.00  0.00      PROA H  
ATOM   3919  N   ALA   242       5.502  14.765   8.921  1.00  0.00      PROA N  
ATOM   3920  CA  ALA   242       6.535  14.810   7.912  1.00  0.00      PROA C  
ATOM   3921  C   ALA   242       7.057  13.425   7.400  1.00  0.00      PROA C  
ATOM   3922  O   ALA   242       7.082  13.203   6.179  1.00  0.00      PROA O  
ATOM   3923  CB  ALA   242       7.780  15.603   8.514  1.00  0.00      PROA C  
ATOM   3924  HN  ALA   242       5.860  15.065   9.801  1.00  0.00      PROA H  
ATOM   3925  HA  ALA   242       6.095  15.264   7.037  1.00  0.00      PROA H  
ATOM   3926  HB1 ALA   242       8.082  15.234   9.517  1.00  0.00      PROA H  
ATOM   3927  HB2 ALA   242       7.541  16.681   8.640  1.00  0.00      PROA H  
ATOM   3928  HB3 ALA   242       8.579  15.546   7.744  1.00  0.00      PROA H  
ATOM   3929  N   ILE   243       7.395  12.425   8.286  1.00  0.00      PROA N  
ATOM   3930  CA  ILE   243       7.722  11.068   7.861  1.00  0.00      PROA C  
ATOM   3931  C   ILE   243       6.595  10.446   7.090  1.00  0.00      PROA C  
ATOM   3932  O   ILE   243       6.857   9.803   6.113  1.00  0.00      PROA O  
ATOM   3933  CB  ILE   243       8.259  10.193   8.912  1.00  0.00      PROA C  
ATOM   3934  CG1 ILE   243       9.388  10.673   9.898  1.00  0.00      PROA C  
ATOM   3935  CG2 ILE   243       8.771   8.937   8.273  1.00  0.00      PROA C  
ATOM   3936  CD  ILE   243       9.162  10.055  11.308  1.00  0.00      PROA C  
ATOM   3937  HN  ILE   243       7.412  12.614   9.265  1.00  0.00      PROA H  
ATOM   3938  HA  ILE   243       8.453  11.162   7.072  1.00  0.00      PROA H  
ATOM   3939  HB  ILE   243       7.418   9.901   9.577  1.00  0.00      PROA H  
ATOM   3940 HG11 ILE   243       9.349  11.780   9.981  1.00  0.00      PROA H  
ATOM   3941 HG12 ILE   243      10.421  10.419   9.580  1.00  0.00      PROA H  
ATOM   3942 HG21 ILE   243       9.498   9.241   7.490  1.00  0.00      PROA H  
ATOM   3943 HG22 ILE   243       7.977   8.320   7.801  1.00  0.00      PROA H  
ATOM   3944 HG23 ILE   243       9.399   8.311   8.943  1.00  0.00      PROA H  
ATOM   3945  HD1 ILE   243       8.873  10.850  12.028  1.00  0.00      PROA H  
ATOM   3946  HD2 ILE   243      10.081   9.493  11.578  1.00  0.00      PROA H  
ATOM   3947  HD3 ILE   243       8.321   9.336  11.214  1.00  0.00      PROA H  
ATOM   3948  N   MET   244       5.405  10.625   7.686  1.00  0.00      PROA N  
ATOM   3949  CA  MET   244       4.147  10.331   6.994  1.00  0.00      PROA C  
ATOM   3950  C   MET   244       3.863  10.993   5.626  1.00  0.00      PROA C  
ATOM   3951  O   MET   244       3.431  10.290   4.718  1.00  0.00      PROA O  
ATOM   3952  CB  MET   244       2.898  10.418   7.939  1.00  0.00      PROA C  
ATOM   3953  CG  MET   244       2.911   9.302   9.109  1.00  0.00      PROA C  
ATOM   3954  SD  MET   244       1.511   9.309  10.229  1.00  0.00      PROA S  
ATOM   3955  CE  MET   244       1.844  10.818  11.090  1.00  0.00      PROA C  
ATOM   3956  HN  MET   244       5.322  11.120   8.548  1.00  0.00      PROA H  
ATOM   3957  HA  MET   244       4.248   9.275   6.791  1.00  0.00      PROA H  
ATOM   3958  HB1 MET   244       1.951  10.233   7.388  1.00  0.00      PROA H  
ATOM   3959  HB2 MET   244       2.870  11.476   8.275  1.00  0.00      PROA H  
ATOM   3960  HG1 MET   244       3.806   9.307   9.768  1.00  0.00      PROA H  
ATOM   3961  HG2 MET   244       2.962   8.343   8.550  1.00  0.00      PROA H  
ATOM   3962  HE1 MET   244       1.857  11.715  10.435  1.00  0.00      PROA H  
ATOM   3963  HE2 MET   244       2.832  10.797  11.597  1.00  0.00      PROA H  
ATOM   3964  HE3 MET   244       1.151  11.136  11.899  1.00  0.00      PROA H  
ATOM   3965  N   MET   245       4.142  12.327   5.527  1.00  0.00      PROA N  
ATOM   3966  CA  MET   245       3.895  13.082   4.366  1.00  0.00      PROA C  
ATOM   3967  C   MET   245       4.855  12.557   3.224  1.00  0.00      PROA C  
ATOM   3968  O   MET   245       4.498  12.069   2.141  1.00  0.00      PROA O  
ATOM   3969  CB  MET   245       3.933  14.591   4.525  1.00  0.00      PROA C  
ATOM   3970  CG  MET   245       2.597  15.250   4.987  1.00  0.00      PROA C  
ATOM   3971  SD  MET   245       2.976  16.904   5.542  1.00  0.00      PROA S  
ATOM   3972  CE  MET   245       3.087  17.701   3.868  1.00  0.00      PROA C  
ATOM   3973  HN  MET   245       4.487  12.933   6.239  1.00  0.00      PROA H  
ATOM   3974  HA  MET   245       2.936  12.931   3.893  1.00  0.00      PROA H  
ATOM   3975  HB1 MET   245       4.218  14.979   3.523  1.00  0.00      PROA H  
ATOM   3976  HB2 MET   245       4.745  14.977   5.177  1.00  0.00      PROA H  
ATOM   3977  HG1 MET   245       2.304  14.694   5.903  1.00  0.00      PROA H  
ATOM   3978  HG2 MET   245       1.757  15.112   4.273  1.00  0.00      PROA H  
ATOM   3979  HE1 MET   245       3.502  16.948   3.164  1.00  0.00      PROA H  
ATOM   3980  HE2 MET   245       3.748  18.593   3.911  1.00  0.00      PROA H  
ATOM   3981  HE3 MET   245       2.112  17.929   3.389  1.00  0.00      PROA H  
ATOM   3982  N   ILE   246       6.140  12.594   3.517  1.00  0.00      PROA N  
ATOM   3983  CA  ILE   246       7.169  12.310   2.527  1.00  0.00      PROA C  
ATOM   3984  C   ILE   246       7.228  10.835   2.199  1.00  0.00      PROA C  
ATOM   3985  O   ILE   246       7.560  10.458   1.032  1.00  0.00      PROA O  
ATOM   3986  CB  ILE   246       8.561  12.779   3.040  1.00  0.00      PROA C  
ATOM   3987  CG1 ILE   246       9.292  12.149   4.238  1.00  0.00      PROA C  
ATOM   3988  CG2 ILE   246       8.370  14.320   3.262  1.00  0.00      PROA C  
ATOM   3989  CD  ILE   246      10.442  11.162   3.911  1.00  0.00      PROA C  
ATOM   3990  HN  ILE   246       6.490  12.911   4.395  1.00  0.00      PROA H  
ATOM   3991  HA  ILE   246       6.864  12.836   1.634  1.00  0.00      PROA H  
ATOM   3992  HB  ILE   246       9.273  12.763   2.188  1.00  0.00      PROA H  
ATOM   3993 HG11 ILE   246       8.612  11.498   4.828  1.00  0.00      PROA H  
ATOM   3994 HG12 ILE   246       9.615  12.968   4.916  1.00  0.00      PROA H  
ATOM   3995 HG21 ILE   246       7.537  14.451   3.986  1.00  0.00      PROA H  
ATOM   3996 HG22 ILE   246       8.015  14.928   2.403  1.00  0.00      PROA H  
ATOM   3997 HG23 ILE   246       9.290  14.693   3.762  1.00  0.00      PROA H  
ATOM   3998  HD1 ILE   246      10.256  10.571   2.989  1.00  0.00      PROA H  
ATOM   3999  HD2 ILE   246      10.473  10.303   4.615  1.00  0.00      PROA H  
ATOM   4000  HD3 ILE   246      11.440  11.619   3.741  1.00  0.00      PROA H  
ATOM   4001  N   GLY   247       6.866   9.944   3.225  1.00  0.00      PROA N  
ATOM   4002  CA  GLY   247       7.064   8.539   3.213  1.00  0.00      PROA C  
ATOM   4003  C   GLY   247       5.948   7.963   2.479  1.00  0.00      PROA C  
ATOM   4004  O   GLY   247       6.134   6.983   1.746  1.00  0.00      PROA O  
ATOM   4005  HN  GLY   247       6.671  10.358   4.111  1.00  0.00      PROA H  
ATOM   4006  HA1 GLY   247       6.962   8.182   4.228  1.00  0.00      PROA H  
ATOM   4007  HA2 GLY   247       7.998   8.204   2.788  1.00  0.00      PROA H  
ATOM   4008  N   SER   248       4.767   8.516   2.524  1.00  0.00      PROA N  
ATOM   4009  CA  SER   248       3.712   8.162   1.620  1.00  0.00      PROA C  
ATOM   4010  C   SER   248       3.957   8.526   0.165  1.00  0.00      PROA C  
ATOM   4011  O   SER   248       3.640   7.724  -0.710  1.00  0.00      PROA O  
ATOM   4012  CB  SER   248       2.385   8.856   2.034  1.00  0.00      PROA C  
ATOM   4013  OG  SER   248       1.849   8.298   3.251  1.00  0.00      PROA O  
ATOM   4014  HN  SER   248       4.660   9.135   3.298  1.00  0.00      PROA H  
ATOM   4015  HA  SER   248       3.627   7.087   1.553  1.00  0.00      PROA H  
ATOM   4016  HB1 SER   248       1.567   8.735   1.292  1.00  0.00      PROA H  
ATOM   4017  HB2 SER   248       2.633   9.933   2.153  1.00  0.00      PROA H  
ATOM   4018  HG1 SER   248       2.376   8.597   3.996  1.00  0.00      PROA H  
ATOM   4019  N   LEU   249       4.529   9.709  -0.169  1.00  0.00      PROA N  
ATOM   4020  CA  LEU   249       5.028   9.994  -1.523  1.00  0.00      PROA C  
ATOM   4021  C   LEU   249       6.213   9.079  -1.941  1.00  0.00      PROA C  
ATOM   4022  O   LEU   249       6.320   8.619  -3.117  1.00  0.00      PROA O  
ATOM   4023  CB  LEU   249       5.500  11.452  -1.649  1.00  0.00      PROA C  
ATOM   4024  CG  LEU   249       4.413  12.451  -1.942  1.00  0.00      PROA C  
ATOM   4025  CD1 LEU   249       3.566  12.217  -3.234  1.00  0.00      PROA C  
ATOM   4026  CD2 LEU   249       3.397  12.641  -0.846  1.00  0.00      PROA C  
ATOM   4027  HN  LEU   249       4.629  10.419   0.524  1.00  0.00      PROA H  
ATOM   4028  HA  LEU   249       4.170   9.788  -2.146  1.00  0.00      PROA H  
ATOM   4029  HB1 LEU   249       6.154  11.474  -2.547  1.00  0.00      PROA H  
ATOM   4030  HB2 LEU   249       6.199  11.749  -0.838  1.00  0.00      PROA H  
ATOM   4031  HG  LEU   249       4.995  13.395  -2.009  1.00  0.00      PROA H  
ATOM   4032 HD11 LEU   249       2.913  11.340  -3.035  1.00  0.00      PROA H  
ATOM   4033 HD12 LEU   249       4.119  12.093  -4.190  1.00  0.00      PROA H  
ATOM   4034 HD13 LEU   249       2.803  13.024  -3.261  1.00  0.00      PROA H  
ATOM   4035 HD21 LEU   249       3.942  12.961   0.068  1.00  0.00      PROA H  
ATOM   4036 HD22 LEU   249       2.887  11.723  -0.483  1.00  0.00      PROA H  
ATOM   4037 HD23 LEU   249       2.611  13.398  -1.051  1.00  0.00      PROA H  
ATOM   4038  N   LEU   250       7.259   8.892  -1.081  1.00  0.00      PROA N  
ATOM   4039  CA  LEU   250       8.394   8.073  -1.226  1.00  0.00      PROA C  
ATOM   4040  C   LEU   250       7.940   6.678  -1.513  1.00  0.00      PROA C  
ATOM   4041  O   LEU   250       8.353   6.115  -2.537  1.00  0.00      PROA O  
ATOM   4042  CB  LEU   250       9.367   7.956  -0.017  1.00  0.00      PROA C  
ATOM   4043  CG  LEU   250      10.453   9.112   0.028  1.00  0.00      PROA C  
ATOM   4044  CD1 LEU   250      11.549   8.783   0.954  1.00  0.00      PROA C  
ATOM   4045  CD2 LEU   250      11.181   9.417  -1.283  1.00  0.00      PROA C  
ATOM   4046  HN  LEU   250       7.294   9.432  -0.243  1.00  0.00      PROA H  
ATOM   4047  HA  LEU   250       8.895   8.443  -2.108  1.00  0.00      PROA H  
ATOM   4048  HB1 LEU   250       9.935   7.014   0.142  1.00  0.00      PROA H  
ATOM   4049  HB2 LEU   250       8.756   8.151   0.890  1.00  0.00      PROA H  
ATOM   4050  HG  LEU   250      10.025  10.081   0.363  1.00  0.00      PROA H  
ATOM   4051 HD11 LEU   250      12.300   8.138   0.450  1.00  0.00      PROA H  
ATOM   4052 HD12 LEU   250      11.111   8.299   1.853  1.00  0.00      PROA H  
ATOM   4053 HD13 LEU   250      12.099   9.668   1.340  1.00  0.00      PROA H  
ATOM   4054 HD21 LEU   250      10.486  10.018  -1.908  1.00  0.00      PROA H  
ATOM   4055 HD22 LEU   250      11.619   8.532  -1.790  1.00  0.00      PROA H  
ATOM   4056 HD23 LEU   250      11.992  10.113  -0.979  1.00  0.00      PROA H  
ATOM   4057  N   TYR   251       7.094   6.051  -0.672  1.00  0.00      PROA N  
ATOM   4058  CA  TYR   251       6.748   4.625  -0.849  1.00  0.00      PROA C  
ATOM   4059  C   TYR   251       5.964   4.342  -2.207  1.00  0.00      PROA C  
ATOM   4060  O   TYR   251       6.342   3.387  -2.835  1.00  0.00      PROA O  
ATOM   4061  CB  TYR   251       5.899   4.196   0.439  1.00  0.00      PROA C  
ATOM   4062  CG  TYR   251       5.695   2.736   0.503  1.00  0.00      PROA C  
ATOM   4063  CD1 TYR   251       6.391   1.912   1.393  1.00  0.00      PROA C  
ATOM   4064  CD2 TYR   251       4.743   2.104  -0.392  1.00  0.00      PROA C  
ATOM   4065  CE1 TYR   251       6.283   0.506   1.353  1.00  0.00      PROA C  
ATOM   4066  CE2 TYR   251       4.699   0.755  -0.505  1.00  0.00      PROA C  
ATOM   4067  CZ  TYR   251       5.512  -0.071   0.332  1.00  0.00      PROA C  
ATOM   4068  OH  TYR   251       5.364  -1.453   0.247  1.00  0.00      PROA O  
ATOM   4069  HN  TYR   251       6.671   6.526   0.096  1.00  0.00      PROA H  
ATOM   4070  HA  TYR   251       7.677   4.079  -0.922  1.00  0.00      PROA H  
ATOM   4071  HB1 TYR   251       4.965   4.797   0.444  1.00  0.00      PROA H  
ATOM   4072  HB2 TYR   251       6.435   4.435   1.383  1.00  0.00      PROA H  
ATOM   4073  HD1 TYR   251       7.240   2.244   1.973  1.00  0.00      PROA H  
ATOM   4074  HD2 TYR   251       4.087   2.725  -0.985  1.00  0.00      PROA H  
ATOM   4075  HE1 TYR   251       6.932  -0.131   1.936  1.00  0.00      PROA H  
ATOM   4076  HE2 TYR   251       4.225   0.318  -1.371  1.00  0.00      PROA H  
ATOM   4077  HH  TYR   251       6.033  -1.960   0.712  1.00  0.00      PROA H  
ATOM   4078  N   ALA   252       5.027   5.136  -2.651  1.00  0.00      PROA N  
ATOM   4079  CA  ALA   252       4.424   5.196  -3.976  1.00  0.00      PROA C  
ATOM   4080  C   ALA   252       5.364   5.457  -5.126  1.00  0.00      PROA C  
ATOM   4081  O   ALA   252       5.296   4.819  -6.181  1.00  0.00      PROA O  
ATOM   4082  CB  ALA   252       3.337   6.268  -4.082  1.00  0.00      PROA C  
ATOM   4083  HN  ALA   252       4.862   5.971  -2.131  1.00  0.00      PROA H  
ATOM   4084  HA  ALA   252       3.969   4.242  -4.201  1.00  0.00      PROA H  
ATOM   4085  HB1 ALA   252       3.803   7.276  -4.047  1.00  0.00      PROA H  
ATOM   4086  HB2 ALA   252       2.636   6.361  -3.226  1.00  0.00      PROA H  
ATOM   4087  HB3 ALA   252       2.662   6.112  -4.950  1.00  0.00      PROA H  
ATOM   4088  N   THR   253       6.187   6.486  -4.952  1.00  0.00      PROA N  
ATOM   4089  CA  THR   253       7.083   6.757  -6.105  1.00  0.00      PROA C  
ATOM   4090  C   THR   253       8.166   5.723  -6.214  1.00  0.00      PROA C  
ATOM   4091  O   THR   253       8.336   5.190  -7.320  1.00  0.00      PROA O  
ATOM   4092  CB  THR   253       7.657   8.135  -6.242  1.00  0.00      PROA C  
ATOM   4093  CG2 THR   253       6.496   9.144  -6.413  1.00  0.00      PROA C  
ATOM   4094  OG1 THR   253       8.381   8.443  -5.068  1.00  0.00      PROA O  
ATOM   4095  HN  THR   253       6.213   6.981  -4.087  1.00  0.00      PROA H  
ATOM   4096  HA  THR   253       6.558   6.687  -7.046  1.00  0.00      PROA H  
ATOM   4097  HB  THR   253       8.232   8.172  -7.192  1.00  0.00      PROA H  
ATOM   4098  HG1 THR   253       7.696   8.542  -4.402  1.00  0.00      PROA H  
ATOM   4099 HG21 THR   253       6.965  10.147  -6.512  1.00  0.00      PROA H  
ATOM   4100 HG22 THR   253       5.813   9.281  -5.548  1.00  0.00      PROA H  
ATOM   4101 HG23 THR   253       5.803   9.030  -7.275  1.00  0.00      PROA H  
ATOM   4102  N   ILE   254       8.920   5.364  -5.157  1.00  0.00      PROA N  
ATOM   4103  CA  ILE   254      10.052   4.470  -5.255  1.00  0.00      PROA C  
ATOM   4104  C   ILE   254       9.614   3.064  -5.643  1.00  0.00      PROA C  
ATOM   4105  O   ILE   254      10.036   2.425  -6.595  1.00  0.00      PROA O  
ATOM   4106  CB  ILE   254      10.920   4.598  -3.975  1.00  0.00      PROA C  
ATOM   4107  CG1 ILE   254      12.411   4.128  -4.193  1.00  0.00      PROA C  
ATOM   4108  CG2 ILE   254      10.432   3.857  -2.712  1.00  0.00      PROA C  
ATOM   4109  CD  ILE   254      12.697   2.604  -4.177  1.00  0.00      PROA C  
ATOM   4110  HN  ILE   254       8.805   5.669  -4.215  1.00  0.00      PROA H  
ATOM   4111  HA  ILE   254      10.665   4.880  -6.044  1.00  0.00      PROA H  
ATOM   4112  HB  ILE   254      11.028   5.682  -3.759  1.00  0.00      PROA H  
ATOM   4113 HG11 ILE   254      13.074   4.607  -3.442  1.00  0.00      PROA H  
ATOM   4114 HG12 ILE   254      12.879   4.475  -5.139  1.00  0.00      PROA H  
ATOM   4115 HG21 ILE   254      10.229   2.795  -2.965  1.00  0.00      PROA H  
ATOM   4116 HG22 ILE   254       9.481   4.262  -2.304  1.00  0.00      PROA H  
ATOM   4117 HG23 ILE   254      11.200   3.676  -1.930  1.00  0.00      PROA H  
ATOM   4118  HD1 ILE   254      12.257   2.072  -5.047  1.00  0.00      PROA H  
ATOM   4119  HD2 ILE   254      12.301   2.175  -3.232  1.00  0.00      PROA H  
ATOM   4120  HD3 ILE   254      13.773   2.330  -4.128  1.00  0.00      PROA H  
ATOM   4121  N   PHE   255       8.563   2.538  -4.926  1.00  0.00      PROA N  
ATOM   4122  CA  PHE   255       8.246   1.150  -5.276  1.00  0.00      PROA C  
ATOM   4123  C   PHE   255       7.416   0.967  -6.547  1.00  0.00      PROA C  
ATOM   4124  O   PHE   255       7.448  -0.174  -7.151  1.00  0.00      PROA O  
ATOM   4125  CB  PHE   255       7.691   0.321  -4.107  1.00  0.00      PROA C  
ATOM   4126  CG  PHE   255       8.698   0.201  -2.998  1.00  0.00      PROA C  
ATOM   4127  CD1 PHE   255       9.963  -0.372  -3.200  1.00  0.00      PROA C  
ATOM   4128  CD2 PHE   255       8.427   0.934  -1.794  1.00  0.00      PROA C  
ATOM   4129  CE1 PHE   255      10.944  -0.269  -2.236  1.00  0.00      PROA C  
ATOM   4130  CE2 PHE   255       9.391   1.022  -0.841  1.00  0.00      PROA C  
ATOM   4131  CZ  PHE   255      10.640   0.365  -1.018  1.00  0.00      PROA C  
ATOM   4132  HN  PHE   255       7.985   2.970  -4.239  1.00  0.00      PROA H  
ATOM   4133  HA  PHE   255       9.177   0.612  -5.384  1.00  0.00      PROA H  
ATOM   4134  HB1 PHE   255       7.533  -0.675  -4.573  1.00  0.00      PROA H  
ATOM   4135  HB2 PHE   255       6.752   0.774  -3.722  1.00  0.00      PROA H  
ATOM   4136  HD1 PHE   255      10.204  -0.909  -4.106  1.00  0.00      PROA H  
ATOM   4137  HD2 PHE   255       7.436   1.347  -1.677  1.00  0.00      PROA H  
ATOM   4138  HE1 PHE   255      11.909  -0.744  -2.331  1.00  0.00      PROA H  
ATOM   4139  HE2 PHE   255       9.032   1.522   0.047  1.00  0.00      PROA H  
ATOM   4140  HZ  PHE   255      11.478   0.606  -0.381  1.00  0.00      PROA H  
ATOM   4141  N   GLY   256       6.773   2.090  -7.094  1.00  0.00      PROA N  
ATOM   4142  CA  GLY   256       6.292   2.095  -8.437  1.00  0.00      PROA C  
ATOM   4143  C   GLY   256       7.291   1.708  -9.494  1.00  0.00      PROA C  
ATOM   4144  O   GLY   256       7.056   1.007 -10.483  1.00  0.00      PROA O  
ATOM   4145  HN  GLY   256       6.703   2.938  -6.575  1.00  0.00      PROA H  
ATOM   4146  HA1 GLY   256       5.848   3.060  -8.631  1.00  0.00      PROA H  
ATOM   4147  HA2 GLY   256       5.544   1.318  -8.498  1.00  0.00      PROA H  
ATOM   4148  N   ASN   257       8.502   2.301  -9.293  1.00  0.00      PROA N  
ATOM   4149  CA  ASN   257       9.636   2.186 -10.179  1.00  0.00      PROA C  
ATOM   4150  C   ASN   257      10.326   0.898 -10.064  1.00  0.00      PROA C  
ATOM   4151  O   ASN   257      10.845   0.317 -11.004  1.00  0.00      PROA O  
ATOM   4152  CB  ASN   257      10.630   3.296  -9.888  1.00  0.00      PROA C  
ATOM   4153  CG  ASN   257       9.878   4.565 -10.213  1.00  0.00      PROA C  
ATOM   4154  ND2 ASN   257      10.314   5.701  -9.633  1.00  0.00      PROA N  
ATOM   4155  OD1 ASN   257       8.994   4.494 -11.071  1.00  0.00      PROA O  
ATOM   4156  HN  ASN   257       8.565   2.936  -8.526  1.00  0.00      PROA H  
ATOM   4157  HA  ASN   257       9.297   2.166 -11.204  1.00  0.00      PROA H  
ATOM   4158  HB1 ASN   257      11.540   3.083 -10.490  1.00  0.00      PROA H  
ATOM   4159  HB2 ASN   257      10.878   3.251  -8.806  1.00  0.00      PROA H  
ATOM   4160 HD21 ASN   257       9.771   6.509  -9.863  1.00  0.00      PROA H  
ATOM   4161 HD22 ASN   257      10.799   5.616  -8.763  1.00  0.00      PROA H  
ATOM   4162  N   VAL   258      10.245   0.365  -8.811  1.00  0.00      PROA N  
ATOM   4163  CA  VAL   258      10.581  -0.982  -8.579  1.00  0.00      PROA C  
ATOM   4164  C   VAL   258       9.697  -2.022  -9.169  1.00  0.00      PROA C  
ATOM   4165  O   VAL   258      10.174  -3.093  -9.535  1.00  0.00      PROA O  
ATOM   4166  CB  VAL   258      10.806  -1.125  -7.041  1.00  0.00      PROA C  
ATOM   4167  CG1 VAL   258      11.047  -2.568  -6.681  1.00  0.00      PROA C  
ATOM   4168  CG2 VAL   258      12.108  -0.341  -6.724  1.00  0.00      PROA C  
ATOM   4169  HN  VAL   258       9.826   0.955  -8.125  1.00  0.00      PROA H  
ATOM   4170  HA  VAL   258      11.563  -1.216  -8.964  1.00  0.00      PROA H  
ATOM   4171  HB  VAL   258       9.885  -0.785  -6.521  1.00  0.00      PROA H  
ATOM   4172 HG11 VAL   258      11.771  -3.088  -7.343  1.00  0.00      PROA H  
ATOM   4173 HG12 VAL   258      10.113  -3.161  -6.579  1.00  0.00      PROA H  
ATOM   4174 HG13 VAL   258      11.556  -2.661  -5.698  1.00  0.00      PROA H  
ATOM   4175 HG21 VAL   258      12.002   0.712  -7.063  1.00  0.00      PROA H  
ATOM   4176 HG22 VAL   258      12.990  -0.760  -7.255  1.00  0.00      PROA H  
ATOM   4177 HG23 VAL   258      12.317  -0.360  -5.633  1.00  0.00      PROA H  
ATOM   4178  N   THR   259       8.286  -1.826  -9.259  1.00  0.00      PROA N  
ATOM   4179  CA  THR   259       7.434  -2.732  -9.957  1.00  0.00      PROA C  
ATOM   4180  C   THR   259       7.727  -2.672 -11.378  1.00  0.00      PROA C  
ATOM   4181  O   THR   259       7.995  -3.655 -12.027  1.00  0.00      PROA O  
ATOM   4182  CB  THR   259       6.012  -2.615  -9.563  1.00  0.00      PROA C  
ATOM   4183  CG2 THR   259       5.837  -3.034  -8.091  1.00  0.00      PROA C  
ATOM   4184  OG1 THR   259       5.568  -1.260  -9.588  1.00  0.00      PROA O  
ATOM   4185  HN  THR   259       7.868  -0.967  -8.973  1.00  0.00      PROA H  
ATOM   4186  HA  THR   259       7.696  -3.745  -9.689  1.00  0.00      PROA H  
ATOM   4187  HB  THR   259       5.462  -3.290 -10.253  1.00  0.00      PROA H  
ATOM   4188  HG1 THR   259       5.848  -0.917 -10.439  1.00  0.00      PROA H  
ATOM   4189 HG21 THR   259       6.325  -2.271  -7.449  1.00  0.00      PROA H  
ATOM   4190 HG22 THR   259       6.336  -4.012  -7.920  1.00  0.00      PROA H  
ATOM   4191 HG23 THR   259       4.737  -3.071  -7.939  1.00  0.00      PROA H  
ATOM   4192  N   THR   260       7.800  -1.394 -11.954  1.00  0.00      PROA N  
ATOM   4193  CA  THR   260       8.108  -1.311 -13.383  1.00  0.00      PROA C  
ATOM   4194  C   THR   260       9.417  -1.887 -13.874  1.00  0.00      PROA C  
ATOM   4195  O   THR   260       9.551  -2.431 -14.925  1.00  0.00      PROA O  
ATOM   4196  CB  THR   260       7.663  -0.054 -14.130  1.00  0.00      PROA C  
ATOM   4197  CG2 THR   260       8.572   1.195 -13.893  1.00  0.00      PROA C  
ATOM   4198  OG1 THR   260       7.552  -0.345 -15.541  1.00  0.00      PROA O  
ATOM   4199  HN  THR   260       7.744  -0.554 -11.420  1.00  0.00      PROA H  
ATOM   4200  HA  THR   260       7.419  -2.028 -13.803  1.00  0.00      PROA H  
ATOM   4201  HB  THR   260       6.612   0.195 -13.869  1.00  0.00      PROA H  
ATOM   4202  HG1 THR   260       8.425  -0.220 -15.920  1.00  0.00      PROA H  
ATOM   4203 HG21 THR   260       9.661   0.987 -13.966  1.00  0.00      PROA H  
ATOM   4204 HG22 THR   260       8.383   1.608 -12.879  1.00  0.00      PROA H  
ATOM   4205 HG23 THR   260       8.490   1.978 -14.677  1.00  0.00      PROA H  
ATOM   4206  N   ILE   261      10.461  -1.833 -13.070  1.00  0.00      PROA N  
ATOM   4207  CA  ILE   261      11.788  -2.363 -13.455  1.00  0.00      PROA C  
ATOM   4208  C   ILE   261      11.825  -3.865 -13.302  1.00  0.00      PROA C  
ATOM   4209  O   ILE   261      12.536  -4.562 -13.999  1.00  0.00      PROA O  
ATOM   4210  CB  ILE   261      13.078  -1.678 -12.835  1.00  0.00      PROA C  
ATOM   4211  CG1 ILE   261      14.376  -1.965 -13.716  1.00  0.00      PROA C  
ATOM   4212  CG2 ILE   261      13.310  -2.061 -11.387  1.00  0.00      PROA C  
ATOM   4213  CD  ILE   261      15.331  -0.853 -13.582  1.00  0.00      PROA C  
ATOM   4214  HN  ILE   261      10.381  -1.342 -12.206  1.00  0.00      PROA H  
ATOM   4215  HA  ILE   261      11.911  -2.143 -14.506  1.00  0.00      PROA H  
ATOM   4216  HB  ILE   261      12.921  -0.579 -12.884  1.00  0.00      PROA H  
ATOM   4217 HG11 ILE   261      14.057  -2.234 -14.746  1.00  0.00      PROA H  
ATOM   4218 HG12 ILE   261      14.793  -2.898 -13.279  1.00  0.00      PROA H  
ATOM   4219 HG21 ILE   261      13.675  -3.088 -11.170  1.00  0.00      PROA H  
ATOM   4220 HG22 ILE   261      12.359  -1.948 -10.824  1.00  0.00      PROA H  
ATOM   4221 HG23 ILE   261      14.059  -1.430 -10.862  1.00  0.00      PROA H  
ATOM   4222  HD1 ILE   261      15.437  -0.590 -12.507  1.00  0.00      PROA H  
ATOM   4223  HD2 ILE   261      15.060   0.090 -14.102  1.00  0.00      PROA H  
ATOM   4224  HD3 ILE   261      16.393  -1.051 -13.842  1.00  0.00      PROA H  
ATOM   4225  N   PHE   262      11.072  -4.575 -12.458  1.00  0.00      PROA N  
ATOM   4226  CA  PHE   262      10.924  -6.103 -12.515  1.00  0.00      PROA C  
ATOM   4227  C   PHE   262      10.239  -6.426 -13.827  1.00  0.00      PROA C  
ATOM   4228  O   PHE   262      10.810  -7.241 -14.579  1.00  0.00      PROA O  
ATOM   4229  CB  PHE   262      10.196  -6.628 -11.289  1.00  0.00      PROA C  
ATOM   4230  CG  PHE   262      10.269  -8.170 -11.238  1.00  0.00      PROA C  
ATOM   4231  CD1 PHE   262      11.347  -8.881 -10.701  1.00  0.00      PROA C  
ATOM   4232  CD2 PHE   262       9.246  -8.940 -11.768  1.00  0.00      PROA C  
ATOM   4233  CE1 PHE   262      11.423 -10.300 -10.638  1.00  0.00      PROA C  
ATOM   4234  CE2 PHE   262       9.328 -10.304 -11.843  1.00  0.00      PROA C  
ATOM   4235  CZ  PHE   262      10.446 -11.017 -11.330  1.00  0.00      PROA C  
ATOM   4236  HN  PHE   262      10.528  -4.172 -11.726  1.00  0.00      PROA H  
ATOM   4237  HA  PHE   262      11.908  -6.484 -12.742  1.00  0.00      PROA H  
ATOM   4238  HB1 PHE   262       9.128  -6.332 -11.216  1.00  0.00      PROA H  
ATOM   4239  HB2 PHE   262      10.551  -6.134 -10.359  1.00  0.00      PROA H  
ATOM   4240  HD1 PHE   262      12.261  -8.433 -10.339  1.00  0.00      PROA H  
ATOM   4241  HD2 PHE   262       8.380  -8.470 -12.211  1.00  0.00      PROA H  
ATOM   4242  HE1 PHE   262      12.319 -10.853 -10.399  1.00  0.00      PROA H  
ATOM   4243  HE2 PHE   262       8.579 -10.890 -12.355  1.00  0.00      PROA H  
ATOM   4244  HZ  PHE   262      10.423 -12.096 -11.387  1.00  0.00      PROA H  
ATOM   4245  N   GLN   263       9.163  -5.699 -14.206  1.00  0.00      PROA N  
ATOM   4246  CA  GLN   263       8.512  -5.885 -15.432  1.00  0.00      PROA C  
ATOM   4247  C   GLN   263       9.310  -5.573 -16.687  1.00  0.00      PROA C  
ATOM   4248  O   GLN   263       9.325  -6.303 -17.657  1.00  0.00      PROA O  
ATOM   4249  CB  GLN   263       7.169  -5.185 -15.627  1.00  0.00      PROA C  
ATOM   4250  CG  GLN   263       6.147  -5.550 -14.490  1.00  0.00      PROA C  
ATOM   4251  CD  GLN   263       5.766  -7.121 -14.553  1.00  0.00      PROA C  
ATOM   4252  NE2 GLN   263       4.978  -7.595 -13.515  1.00  0.00      PROA N  
ATOM   4253  OE1 GLN   263       6.175  -7.828 -15.412  1.00  0.00      PROA O  
ATOM   4254  HN  GLN   263       8.736  -5.082 -13.549  1.00  0.00      PROA H  
ATOM   4255  HA  GLN   263       8.351  -6.936 -15.621  1.00  0.00      PROA H  
ATOM   4256  HB1 GLN   263       6.710  -5.386 -16.618  1.00  0.00      PROA H  
ATOM   4257  HB2 GLN   263       7.383  -4.095 -15.647  1.00  0.00      PROA H  
ATOM   4258  HG1 GLN   263       5.202  -4.998 -14.678  1.00  0.00      PROA H  
ATOM   4259  HG2 GLN   263       6.580  -5.256 -13.510  1.00  0.00      PROA H  
ATOM   4260 HE21 GLN   263       4.764  -8.571 -13.490  1.00  0.00      PROA H  
ATOM   4261 HE22 GLN   263       4.763  -6.952 -12.780  1.00  0.00      PROA H  
ATOM   4262  N   GLN   264      10.072  -4.407 -16.709  1.00  0.00      PROA N  
ATOM   4263  CA  GLN   264      11.054  -4.161 -17.697  1.00  0.00      PROA C  
ATOM   4264  C   GLN   264      12.291  -5.181 -17.728  1.00  0.00      PROA C  
ATOM   4265  O   GLN   264      12.607  -5.583 -18.824  1.00  0.00      PROA O  
ATOM   4266  CB  GLN   264      11.632  -2.722 -17.516  1.00  0.00      PROA C  
ATOM   4267  CG  GLN   264      10.648  -1.554 -17.772  1.00  0.00      PROA C  
ATOM   4268  CD  GLN   264      10.927  -0.322 -16.954  1.00  0.00      PROA C  
ATOM   4269  NE2 GLN   264      12.232   0.047 -16.943  1.00  0.00      PROA N  
ATOM   4270  OE1 GLN   264       9.962   0.368 -16.492  1.00  0.00      PROA O  
ATOM   4271  HN  GLN   264       9.918  -3.810 -15.925  1.00  0.00      PROA H  
ATOM   4272  HA  GLN   264      10.532  -4.150 -18.643  1.00  0.00      PROA H  
ATOM   4273  HB1 GLN   264      12.487  -2.604 -18.216  1.00  0.00      PROA H  
ATOM   4274  HB2 GLN   264      11.738  -2.666 -16.412  1.00  0.00      PROA H  
ATOM   4275  HG1 GLN   264       9.645  -1.888 -17.429  1.00  0.00      PROA H  
ATOM   4276  HG2 GLN   264      10.705  -1.319 -18.856  1.00  0.00      PROA H  
ATOM   4277 HE21 GLN   264      12.576   0.948 -16.678  1.00  0.00      PROA H  
ATOM   4278 HE22 GLN   264      12.792  -0.561 -17.506  1.00  0.00      PROA H  
ATOM   4279  N   MET   265      12.872  -5.610 -16.528  1.00  0.00      PROA N  
ATOM   4280  CA  MET   265      13.884  -6.584 -16.513  1.00  0.00      PROA C  
ATOM   4281  C   MET   265      13.437  -7.930 -17.050  1.00  0.00      PROA C  
ATOM   4282  O   MET   265      14.151  -8.481 -17.908  1.00  0.00      PROA O  
ATOM   4283  CB  MET   265      14.518  -6.754 -15.091  1.00  0.00      PROA C  
ATOM   4284  CG  MET   265      15.638  -7.827 -15.049  1.00  0.00      PROA C  
ATOM   4285  SD  MET   265      16.309  -7.987 -13.273  1.00  0.00      PROA S  
ATOM   4286  CE  MET   265      17.644  -9.124 -13.744  1.00  0.00      PROA C  
ATOM   4287  HN  MET   265      12.505  -5.232 -15.681  1.00  0.00      PROA H  
ATOM   4288  HA  MET   265      14.704  -6.333 -17.169  1.00  0.00      PROA H  
ATOM   4289  HB1 MET   265      13.817  -7.159 -14.330  1.00  0.00      PROA H  
ATOM   4290  HB2 MET   265      14.798  -5.748 -14.712  1.00  0.00      PROA H  
ATOM   4291  HG1 MET   265      16.562  -7.584 -15.616  1.00  0.00      PROA H  
ATOM   4292  HG2 MET   265      15.308  -8.814 -15.439  1.00  0.00      PROA H  
ATOM   4293  HE1 MET   265      18.598  -8.622 -14.014  1.00  0.00      PROA H  
ATOM   4294  HE2 MET   265      17.439  -9.717 -14.660  1.00  0.00      PROA H  
ATOM   4295  HE3 MET   265      17.838  -9.916 -12.989  1.00  0.00      PROA H  
ATOM   4296  N   TYR   266      12.251  -8.447 -16.689  1.00  0.00      PROA N  
ATOM   4297  CA  TYR   266      11.764  -9.672 -17.211  1.00  0.00      PROA C  
ATOM   4298  C   TYR   266      10.809  -9.470 -18.389  1.00  0.00      PROA C  
ATOM   4299  O   TYR   266      10.050 -10.352 -18.729  1.00  0.00      PROA O  
ATOM   4300  CB  TYR   266      11.110 -10.431 -16.031  1.00  0.00      PROA C  
ATOM   4301  CG  TYR   266      12.247 -10.846 -15.175  1.00  0.00      PROA C  
ATOM   4302  CD1 TYR   266      12.683 -10.040 -14.072  1.00  0.00      PROA C  
ATOM   4303  CD2 TYR   266      12.956 -11.962 -15.489  1.00  0.00      PROA C  
ATOM   4304  CE1 TYR   266      13.814 -10.453 -13.301  1.00  0.00      PROA C  
ATOM   4305  CE2 TYR   266      14.039 -12.342 -14.745  1.00  0.00      PROA C  
ATOM   4306  CZ  TYR   266      14.584 -11.617 -13.734  1.00  0.00      PROA C  
ATOM   4307  OH  TYR   266      15.763 -12.121 -13.016  1.00  0.00      PROA O  
ATOM   4308  HN  TYR   266      11.731  -7.999 -15.965  1.00  0.00      PROA H  
ATOM   4309  HA  TYR   266      12.594 -10.203 -17.654  1.00  0.00      PROA H  
ATOM   4310  HB1 TYR   266      10.565 -11.331 -16.387  1.00  0.00      PROA H  
ATOM   4311  HB2 TYR   266      10.473  -9.710 -15.475  1.00  0.00      PROA H  
ATOM   4312  HD1 TYR   266      12.149  -9.152 -13.768  1.00  0.00      PROA H  
ATOM   4313  HD2 TYR   266      12.806 -12.441 -16.445  1.00  0.00      PROA H  
ATOM   4314  HE1 TYR   266      14.098  -9.843 -12.456  1.00  0.00      PROA H  
ATOM   4315  HE2 TYR   266      14.567 -13.226 -15.071  1.00  0.00      PROA H  
ATOM   4316  HH  TYR   266      16.291 -12.473 -13.737  1.00  0.00      PROA H  
ATOM   4317  N   ALA   267      10.759  -8.258 -19.089  1.00  0.00      PROA N  
ATOM   4318  CA  ALA   267       9.712  -7.801 -20.062  1.00  0.00      PROA C  
ATOM   4319  C   ALA   267       9.437  -8.799 -21.201  1.00  0.00      PROA C  
ATOM   4320  O   ALA   267       8.306  -9.216 -21.321  1.00  0.00      PROA O  
ATOM   4321  CB  ALA   267      10.005  -6.499 -20.704  1.00  0.00      PROA C  
ATOM   4322  HN  ALA   267      11.284  -7.464 -18.792  1.00  0.00      PROA H  
ATOM   4323  HA  ALA   267       8.777  -7.875 -19.527  1.00  0.00      PROA H  
ATOM   4324  HB1 ALA   267      10.829  -6.629 -21.437  1.00  0.00      PROA H  
ATOM   4325  HB2 ALA   267      10.310  -5.901 -19.819  1.00  0.00      PROA H  
ATOM   4326  HB3 ALA   267       9.065  -6.076 -21.118  1.00  0.00      PROA H  
ATOM   4327  N   ASN   268      10.481  -9.311 -21.881  1.00  0.00      PROA N  
ATOM   4328  CA  ASN   268      10.479 -10.632 -22.496  1.00  0.00      PROA C  
ATOM   4329  C   ASN   268       9.503 -11.770 -21.905  1.00  0.00      PROA C  
ATOM   4330  O   ASN   268       8.481 -12.009 -22.539  1.00  0.00      PROA O  
ATOM   4331  CB  ASN   268      11.906 -11.276 -22.428  1.00  0.00      PROA C  
ATOM   4332  CG  ASN   268      12.953 -10.519 -23.219  1.00  0.00      PROA C  
ATOM   4333  ND2 ASN   268      14.247 -10.948 -23.041  1.00  0.00      PROA N  
ATOM   4334  OD1 ASN   268      12.658  -9.562 -23.954  1.00  0.00      PROA O  
ATOM   4335  HN  ASN   268      11.412  -8.981 -21.746  1.00  0.00      PROA H  
ATOM   4336  HA  ASN   268      10.262 -10.565 -23.551  1.00  0.00      PROA H  
ATOM   4337  HB1 ASN   268      11.915 -12.352 -22.706  1.00  0.00      PROA H  
ATOM   4338  HB2 ASN   268      12.290 -11.193 -21.389  1.00  0.00      PROA H  
ATOM   4339 HD21 ASN   268      14.850 -10.596 -23.757  1.00  0.00      PROA H  
ATOM   4340 HD22 ASN   268      14.502 -11.660 -22.387  1.00  0.00      PROA H  
ATOM   4341  N   THR   269       9.734 -12.359 -20.675  1.00  0.00      PROA N  
ATOM   4342  CA  THR   269       8.827 -13.151 -19.892  1.00  0.00      PROA C  
ATOM   4343  C   THR   269       7.354 -12.640 -19.817  1.00  0.00      PROA C  
ATOM   4344  O   THR   269       6.417 -13.409 -19.917  1.00  0.00      PROA O  
ATOM   4345  CB  THR   269       9.373 -13.564 -18.520  1.00  0.00      PROA C  
ATOM   4346  CG2 THR   269       8.599 -14.557 -17.670  1.00  0.00      PROA C  
ATOM   4347  OG1 THR   269      10.578 -14.276 -18.756  1.00  0.00      PROA O  
ATOM   4348  HN  THR   269      10.603 -12.108 -20.257  1.00  0.00      PROA H  
ATOM   4349  HA  THR   269       8.708 -14.004 -20.544  1.00  0.00      PROA H  
ATOM   4350  HB  THR   269       9.674 -12.638 -17.986  1.00  0.00      PROA H  
ATOM   4351  HG1 THR   269      11.121 -13.738 -19.336  1.00  0.00      PROA H  
ATOM   4352 HG21 THR   269       8.514 -15.512 -18.231  1.00  0.00      PROA H  
ATOM   4353 HG22 THR   269       7.655 -14.087 -17.319  1.00  0.00      PROA H  
ATOM   4354 HG23 THR   269       9.225 -14.811 -16.789  1.00  0.00      PROA H  
ATOM   4355  N   ASN   270       7.165 -11.365 -19.711  1.00  0.00      PROA N  
ATOM   4356  CA  ASN   270       5.785 -10.801 -19.604  1.00  0.00      PROA C  
ATOM   4357  C   ASN   270       4.986 -10.785 -20.920  1.00  0.00      PROA C  
ATOM   4358  O   ASN   270       3.826 -11.208 -20.955  1.00  0.00      PROA O  
ATOM   4359  CB  ASN   270       5.853  -9.333 -19.015  1.00  0.00      PROA C  
ATOM   4360  CG  ASN   270       4.591  -8.641 -18.598  1.00  0.00      PROA C  
ATOM   4361  ND2 ASN   270       4.653  -7.510 -17.949  1.00  0.00      PROA N  
ATOM   4362  OD1 ASN   270       3.492  -9.083 -18.963  1.00  0.00      PROA O  
ATOM   4363  HN  ASN   270       7.974 -10.787 -19.638  1.00  0.00      PROA H  
ATOM   4364  HA  ASN   270       5.208 -11.351 -18.874  1.00  0.00      PROA H  
ATOM   4365  HB1 ASN   270       6.346  -8.739 -19.814  1.00  0.00      PROA H  
ATOM   4366  HB2 ASN   270       6.497  -9.229 -18.115  1.00  0.00      PROA H  
ATOM   4367 HD21 ASN   270       3.803  -7.155 -17.561  1.00  0.00      PROA H  
ATOM   4368 HD22 ASN   270       5.469  -7.326 -17.401  1.00  0.00      PROA H  
ATOM   4369  N   ARG   271       5.698 -10.316 -21.994  1.00  0.00      PROA N  
ATOM   4370  CA  ARG   271       5.269 -10.351 -23.371  1.00  0.00      PROA C  
ATOM   4371  C   ARG   271       4.972 -11.785 -23.792  1.00  0.00      PROA C  
ATOM   4372  O   ARG   271       3.893 -12.084 -24.306  1.00  0.00      PROA O  
ATOM   4373  CB  ARG   271       6.291  -9.768 -24.445  1.00  0.00      PROA C  
ATOM   4374  CG  ARG   271       6.807  -8.345 -24.170  1.00  0.00      PROA C  
ATOM   4375  CD  ARG   271       7.731  -7.825 -25.372  1.00  0.00      PROA C  
ATOM   4376  NE  ARG   271       8.610  -6.676 -24.912  1.00  0.00      PROA N  
ATOM   4377  CZ  ARG   271       9.901  -6.802 -24.893  1.00  0.00      PROA C  
ATOM   4378  NH1 ARG   271      10.661  -7.651 -25.589  1.00  0.00      PROA N1+
ATOM   4379  NH2 ARG   271      10.579  -5.903 -24.117  1.00  0.00      PROA N  
ATOM   4380  HN  ARG   271       6.586  -9.921 -21.773  1.00  0.00      PROA H  
ATOM   4381  HA  ARG   271       4.325  -9.841 -23.492  1.00  0.00      PROA H  
ATOM   4382  HB1 ARG   271       5.759  -9.875 -25.415  1.00  0.00      PROA H  
ATOM   4383  HB2 ARG   271       7.186 -10.421 -24.360  1.00  0.00      PROA H  
ATOM   4384  HG1 ARG   271       7.429  -8.353 -23.249  1.00  0.00      PROA H  
ATOM   4385  HG2 ARG   271       5.994  -7.607 -24.004  1.00  0.00      PROA H  
ATOM   4386  HD1 ARG   271       7.088  -7.403 -26.175  1.00  0.00      PROA H  
ATOM   4387  HD2 ARG   271       8.314  -8.707 -25.714  1.00  0.00      PROA H  
ATOM   4388  HE  ARG   271       8.282  -5.874 -24.414  1.00  0.00      PROA H  
ATOM   4389 HH11 ARG   271      10.295  -8.233 -26.315  1.00  0.00      PROA H  
ATOM   4390 HH12 ARG   271      11.630  -7.432 -25.478  1.00  0.00      PROA H  
ATOM   4391 HH21 ARG   271      10.138  -5.053 -23.828  1.00  0.00      PROA H  
ATOM   4392 HH22 ARG   271      11.579  -5.918 -24.133  1.00  0.00      PROA H  
ATOM   4393  N   TYR   272       5.872 -12.742 -23.442  1.00  0.00      PROA N  
ATOM   4394  CA  TYR   272       5.699 -14.146 -23.860  1.00  0.00      PROA C  
ATOM   4395  C   TYR   272       4.453 -14.885 -23.445  1.00  0.00      PROA C  
ATOM   4396  O   TYR   272       3.823 -15.546 -24.293  1.00  0.00      PROA O  
ATOM   4397  CB  TYR   272       6.879 -15.052 -23.266  1.00  0.00      PROA C  
ATOM   4398  CG  TYR   272       8.209 -14.635 -23.814  1.00  0.00      PROA C  
ATOM   4399  CD1 TYR   272       8.445 -13.975 -25.032  1.00  0.00      PROA C  
ATOM   4400  CD2 TYR   272       9.393 -15.202 -23.134  1.00  0.00      PROA C  
ATOM   4401  CE1 TYR   272       9.727 -13.648 -25.434  1.00  0.00      PROA C  
ATOM   4402  CE2 TYR   272      10.689 -14.876 -23.619  1.00  0.00      PROA C  
ATOM   4403  CZ  TYR   272      10.829 -14.111 -24.771  1.00  0.00      PROA C  
ATOM   4404  OH  TYR   272      12.153 -13.796 -25.248  1.00  0.00      PROA O  
ATOM   4405  HN  TYR   272       6.813 -12.477 -23.246  1.00  0.00      PROA H  
ATOM   4406  HA  TYR   272       5.634 -14.262 -24.931  1.00  0.00      PROA H  
ATOM   4407  HB1 TYR   272       6.714 -16.129 -23.483  1.00  0.00      PROA H  
ATOM   4408  HB2 TYR   272       6.852 -14.846 -22.175  1.00  0.00      PROA H  
ATOM   4409  HD1 TYR   272       7.573 -13.562 -25.516  1.00  0.00      PROA H  
ATOM   4410  HD2 TYR   272       9.311 -15.788 -22.230  1.00  0.00      PROA H  
ATOM   4411  HE1 TYR   272       9.896 -13.090 -26.344  1.00  0.00      PROA H  
ATOM   4412  HE2 TYR   272      11.523 -15.270 -23.057  1.00  0.00      PROA H  
ATOM   4413  HH  TYR   272      12.224 -12.930 -25.655  1.00  0.00      PROA H  
ATOM   4414  N   HSD   273       3.990 -14.700 -22.200  1.00  0.00      PROA N  
ATOM   4415  CA  HSD   273       2.833 -15.478 -21.729  1.00  0.00      PROA C  
ATOM   4416  C   HSD   273       1.529 -14.963 -22.322  1.00  0.00      PROA C  
ATOM   4417  O   HSD   273       0.636 -15.702 -22.542  1.00  0.00      PROA O  
ATOM   4418  CB  HSD   273       2.708 -15.381 -20.149  1.00  0.00      PROA C  
ATOM   4419  CG  HSD   273       3.678 -16.068 -19.300  1.00  0.00      PROA C  
ATOM   4420  CD2 HSD   273       3.511 -17.204 -18.628  1.00  0.00      PROA C  
ATOM   4421  ND1 HSD   273       4.964 -15.651 -19.039  1.00  0.00      PROA N  
ATOM   4422  CE1 HSD   273       5.532 -16.613 -18.283  1.00  0.00      PROA C  
ATOM   4423  NE2 HSD   273       4.658 -17.569 -17.981  1.00  0.00      PROA N  
ATOM   4424  HN  HSD   273       4.496 -14.142 -21.547  1.00  0.00      PROA H  
ATOM   4425  HA  HSD   273       3.057 -16.490 -22.034  1.00  0.00      PROA H  
ATOM   4426  HB1 HSD   273       1.739 -15.876 -19.924  1.00  0.00      PROA H  
ATOM   4427  HB2 HSD   273       2.804 -14.310 -19.868  1.00  0.00      PROA H  
ATOM   4428  HD1 HSD   273       5.337 -14.785 -19.373  1.00  0.00      PROA H  
ATOM   4429  HD2 HSD   273       2.669 -17.880 -18.552  1.00  0.00      PROA H  
ATOM   4430  HE1 HSD   273       6.456 -16.410 -17.742  1.00  0.00      PROA H  
ATOM   4431  N   GLU   274       1.401 -13.636 -22.585  1.00  0.00      PROA N  
ATOM   4432  CA  GLU   274       0.219 -13.047 -23.162  1.00  0.00      PROA C  
ATOM   4433  C   GLU   274       0.154 -13.413 -24.613  1.00  0.00      PROA C  
ATOM   4434  O   GLU   274      -0.843 -13.871 -25.213  1.00  0.00      PROA O  
ATOM   4435  CB  GLU   274       0.311 -11.451 -23.052  1.00  0.00      PROA C  
ATOM   4436  CG  GLU   274      -0.914 -10.639 -23.698  1.00  0.00      PROA C  
ATOM   4437  CD  GLU   274      -0.917  -9.189 -23.385  1.00  0.00      PROA C  
ATOM   4438  OE1 GLU   274       0.203  -8.644 -23.042  1.00  0.00      PROA O  
ATOM   4439  OE2 GLU   274      -1.991  -8.576 -23.529  1.00  0.00      PROA O1-
ATOM   4440  HN  GLU   274       2.198 -13.055 -22.442  1.00  0.00      PROA H  
ATOM   4441  HA  GLU   274      -0.646 -13.372 -22.604  1.00  0.00      PROA H  
ATOM   4442  HB1 GLU   274       1.240 -11.189 -23.603  1.00  0.00      PROA H  
ATOM   4443  HB2 GLU   274       0.450 -11.261 -21.967  1.00  0.00      PROA H  
ATOM   4444  HG1 GLU   274      -1.716 -11.179 -23.150  1.00  0.00      PROA H  
ATOM   4445  HG2 GLU   274      -0.874 -10.739 -24.804  1.00  0.00      PROA H  
ATOM   4446  N   MET   275       1.329 -13.331 -25.289  1.00  0.00      PROA N  
ATOM   4447  CA  MET   275       1.446 -13.836 -26.686  1.00  0.00      PROA C  
ATOM   4448  C   MET   275       1.143 -15.294 -26.810  1.00  0.00      PROA C  
ATOM   4449  O   MET   275       0.443 -15.830 -27.745  1.00  0.00      PROA O  
ATOM   4450  CB  MET   275       2.884 -13.403 -27.257  1.00  0.00      PROA C  
ATOM   4451  CG  MET   275       3.054 -11.832 -27.434  1.00  0.00      PROA C  
ATOM   4452  SD  MET   275       2.101 -11.037 -28.857  1.00  0.00      PROA S  
ATOM   4453  CE  MET   275       2.999 -11.583 -30.350  1.00  0.00      PROA C  
ATOM   4454  HN  MET   275       2.188 -12.958 -24.947  1.00  0.00      PROA H  
ATOM   4455  HA  MET   275       0.680 -13.360 -27.280  1.00  0.00      PROA H  
ATOM   4456  HB1 MET   275       3.102 -13.856 -28.248  1.00  0.00      PROA H  
ATOM   4457  HB2 MET   275       3.623 -13.873 -26.574  1.00  0.00      PROA H  
ATOM   4458  HG1 MET   275       4.155 -11.754 -27.559  1.00  0.00      PROA H  
ATOM   4459  HG2 MET   275       2.757 -11.422 -26.445  1.00  0.00      PROA H  
ATOM   4460  HE1 MET   275       3.099 -10.692 -31.005  1.00  0.00      PROA H  
ATOM   4461  HE2 MET   275       2.421 -12.356 -30.900  1.00  0.00      PROA H  
ATOM   4462  HE3 MET   275       4.043 -11.873 -30.103  1.00  0.00      PROA H  
ATOM   4463  N   LEU   276       1.566 -16.079 -25.824  1.00  0.00      PROA N  
ATOM   4464  CA  LEU   276       1.126 -17.466 -25.812  1.00  0.00      PROA C  
ATOM   4465  C   LEU   276      -0.347 -17.871 -25.568  1.00  0.00      PROA C  
ATOM   4466  O   LEU   276      -0.913 -18.861 -26.037  1.00  0.00      PROA O  
ATOM   4467  CB  LEU   276       2.074 -18.320 -24.834  1.00  0.00      PROA C  
ATOM   4468  CG  LEU   276       3.309 -19.069 -25.411  1.00  0.00      PROA C  
ATOM   4469  CD1 LEU   276       4.184 -18.124 -26.209  1.00  0.00      PROA C  
ATOM   4470  CD2 LEU   276       4.023 -19.699 -24.225  1.00  0.00      PROA C  
ATOM   4471  HN  LEU   276       2.311 -15.802 -25.222  1.00  0.00      PROA H  
ATOM   4472  HA  LEU   276       1.423 -17.937 -26.737  1.00  0.00      PROA H  
ATOM   4473  HB1 LEU   276       1.509 -19.168 -24.392  1.00  0.00      PROA H  
ATOM   4474  HB2 LEU   276       2.342 -17.614 -24.019  1.00  0.00      PROA H  
ATOM   4475  HG  LEU   276       2.864 -19.861 -26.051  1.00  0.00      PROA H  
ATOM   4476 HD11 LEU   276       4.689 -17.438 -25.496  1.00  0.00      PROA H  
ATOM   4477 HD12 LEU   276       3.567 -17.405 -26.790  1.00  0.00      PROA H  
ATOM   4478 HD13 LEU   276       4.912 -18.692 -26.827  1.00  0.00      PROA H  
ATOM   4479 HD21 LEU   276       3.354 -20.185 -23.482  1.00  0.00      PROA H  
ATOM   4480 HD22 LEU   276       4.663 -18.933 -23.737  1.00  0.00      PROA H  
ATOM   4481 HD23 LEU   276       4.681 -20.512 -24.600  1.00  0.00      PROA H  
ATOM   4482  N   ASN   277      -0.986 -17.031 -24.742  1.00  0.00      PROA N  
ATOM   4483  CA  ASN   277      -2.386 -17.123 -24.493  1.00  0.00      PROA C  
ATOM   4484  C   ASN   277      -3.272 -16.763 -25.747  1.00  0.00      PROA C  
ATOM   4485  O   ASN   277      -4.397 -17.259 -25.978  1.00  0.00      PROA O  
ATOM   4486  CB  ASN   277      -2.756 -16.308 -23.182  1.00  0.00      PROA C  
ATOM   4487  CG  ASN   277      -4.196 -16.564 -22.740  1.00  0.00      PROA C  
ATOM   4488  ND2 ASN   277      -4.989 -15.576 -22.271  1.00  0.00      PROA N  
ATOM   4489  OD1 ASN   277      -4.667 -17.729 -22.739  1.00  0.00      PROA O  
ATOM   4490  HN  ASN   277      -0.541 -16.342 -24.175  1.00  0.00      PROA H  
ATOM   4491  HA  ASN   277      -2.547 -18.182 -24.350  1.00  0.00      PROA H  
ATOM   4492  HB1 ASN   277      -2.590 -15.216 -23.293  1.00  0.00      PROA H  
ATOM   4493  HB2 ASN   277      -2.056 -16.614 -22.375  1.00  0.00      PROA H  
ATOM   4494 HD21 ASN   277      -5.892 -15.866 -21.954  1.00  0.00      PROA H  
ATOM   4495 HD22 ASN   277      -4.864 -14.586 -22.336  1.00  0.00      PROA H  
ATOM   4496  N   SER   278      -2.780 -15.897 -26.644  1.00  0.00      PROA N  
ATOM   4497  CA  SER   278      -3.356 -15.499 -27.940  1.00  0.00      PROA C  
ATOM   4498  C   SER   278      -3.284 -16.614 -28.998  1.00  0.00      PROA C  
ATOM   4499  O   SER   278      -4.257 -16.865 -29.752  1.00  0.00      PROA O  
ATOM   4500  CB  SER   278      -2.732 -14.299 -28.581  1.00  0.00      PROA C  
ATOM   4501  OG  SER   278      -2.588 -13.196 -27.646  1.00  0.00      PROA O  
ATOM   4502  HN  SER   278      -1.850 -15.544 -26.578  1.00  0.00      PROA H  
ATOM   4503  HA  SER   278      -4.407 -15.363 -27.734  1.00  0.00      PROA H  
ATOM   4504  HB1 SER   278      -3.413 -13.987 -29.401  1.00  0.00      PROA H  
ATOM   4505  HB2 SER   278      -1.688 -14.458 -28.926  1.00  0.00      PROA H  
ATOM   4506  HG1 SER   278      -1.964 -13.582 -27.028  1.00  0.00      PROA H  
ATOM   4507  N   VAL   279      -2.190 -17.453 -28.942  1.00  0.00      PROA N  
ATOM   4508  CA  VAL   279      -2.117 -18.731 -29.632  1.00  0.00      PROA C  
ATOM   4509  C   VAL   279      -3.047 -19.829 -29.105  1.00  0.00      PROA C  
ATOM   4510  O   VAL   279      -3.700 -20.461 -29.920  1.00  0.00      PROA O  
ATOM   4511  CB  VAL   279      -0.657 -19.105 -29.827  1.00  0.00      PROA C  
ATOM   4512  CG1 VAL   279      -0.525 -20.376 -30.689  1.00  0.00      PROA C  
ATOM   4513  CG2 VAL   279       0.129 -17.930 -30.526  1.00  0.00      PROA C  
ATOM   4514  HN  VAL   279      -1.408 -17.259 -28.354  1.00  0.00      PROA H  
ATOM   4515  HA  VAL   279      -2.550 -18.587 -30.611  1.00  0.00      PROA H  
ATOM   4516  HB  VAL   279      -0.223 -19.355 -28.835  1.00  0.00      PROA H  
ATOM   4517 HG11 VAL   279      -1.364 -20.402 -31.418  1.00  0.00      PROA H  
ATOM   4518 HG12 VAL   279      -0.518 -21.260 -30.017  1.00  0.00      PROA H  
ATOM   4519 HG13 VAL   279       0.412 -20.346 -31.285  1.00  0.00      PROA H  
ATOM   4520 HG21 VAL   279      -0.234 -17.649 -31.538  1.00  0.00      PROA H  
ATOM   4521 HG22 VAL   279       1.166 -18.236 -30.784  1.00  0.00      PROA H  
ATOM   4522 HG23 VAL   279       0.034 -16.993 -29.936  1.00  0.00      PROA H  
ATOM   4523  N   ARG   280      -3.037 -20.091 -27.814  1.00  0.00      PROA N  
ATOM   4524  CA  ARG   280      -4.002 -21.010 -27.117  1.00  0.00      PROA C  
ATOM   4525  C   ARG   280      -5.440 -20.666 -27.379  1.00  0.00      PROA C  
ATOM   4526  O   ARG   280      -6.183 -21.500 -27.927  1.00  0.00      PROA O  
ATOM   4527  CB  ARG   280      -3.792 -21.029 -25.553  1.00  0.00      PROA C  
ATOM   4528  CG  ARG   280      -2.469 -21.711 -25.240  1.00  0.00      PROA C  
ATOM   4529  CD  ARG   280      -2.284 -21.808 -23.783  1.00  0.00      PROA C  
ATOM   4530  NE  ARG   280      -0.885 -22.205 -23.401  1.00  0.00      PROA N  
ATOM   4531  CZ  ARG   280      -0.484 -22.234 -22.129  1.00  0.00      PROA C  
ATOM   4532  NH1 ARG   280      -1.222 -21.876 -21.173  1.00  0.00      PROA N1+
ATOM   4533  NH2 ARG   280       0.778 -22.671 -21.902  1.00  0.00      PROA N  
ATOM   4534  HN  ARG   280      -2.379 -19.700 -27.175  1.00  0.00      PROA H  
ATOM   4535  HA  ARG   280      -3.869 -22.019 -27.478  1.00  0.00      PROA H  
ATOM   4536  HB1 ARG   280      -4.586 -21.492 -24.929  1.00  0.00      PROA H  
ATOM   4537  HB2 ARG   280      -3.928 -20.009 -25.136  1.00  0.00      PROA H  
ATOM   4538  HG1 ARG   280      -1.642 -21.133 -25.706  1.00  0.00      PROA H  
ATOM   4539  HG2 ARG   280      -2.435 -22.746 -25.644  1.00  0.00      PROA H  
ATOM   4540  HD1 ARG   280      -3.012 -22.477 -23.277  1.00  0.00      PROA H  
ATOM   4541  HD2 ARG   280      -2.547 -20.783 -23.444  1.00  0.00      PROA H  
ATOM   4542  HE  ARG   280      -0.289 -22.664 -24.060  1.00  0.00      PROA H  
ATOM   4543 HH11 ARG   280      -2.170 -21.657 -21.404  1.00  0.00      PROA H  
ATOM   4544 HH12 ARG   280      -1.078 -22.129 -20.216  1.00  0.00      PROA H  
ATOM   4545 HH21 ARG   280       1.412 -22.974 -22.613  1.00  0.00      PROA H  
ATOM   4546 HH22 ARG   280       1.218 -22.638 -21.005  1.00  0.00      PROA H  
ATOM   4547  N   ASP   281      -5.867 -19.397 -27.113  1.00  0.00      PROA N  
ATOM   4548  CA  ASP   281      -7.252 -18.952 -27.423  1.00  0.00      PROA C  
ATOM   4549  C   ASP   281      -7.674 -19.219 -28.841  1.00  0.00      PROA C  
ATOM   4550  O   ASP   281      -8.775 -19.752 -29.104  1.00  0.00      PROA O  
ATOM   4551  CB  ASP   281      -7.579 -17.533 -26.943  1.00  0.00      PROA C  
ATOM   4552  CG  ASP   281      -7.609 -17.526 -25.413  1.00  0.00      PROA C  
ATOM   4553  OD1 ASP   281      -7.552 -18.616 -24.763  1.00  0.00      PROA O  
ATOM   4554  OD2 ASP   281      -7.761 -16.387 -24.933  1.00  0.00      PROA O1-
ATOM   4555  HN  ASP   281      -5.228 -18.856 -26.571  1.00  0.00      PROA H  
ATOM   4556  HA  ASP   281      -7.867 -19.651 -26.875  1.00  0.00      PROA H  
ATOM   4557  HB1 ASP   281      -8.581 -17.157 -27.240  1.00  0.00      PROA H  
ATOM   4558  HB2 ASP   281      -6.708 -16.948 -27.308  1.00  0.00      PROA H  
ATOM   4559  N   PHE   282      -6.824 -18.878 -29.889  1.00  0.00      PROA N  
ATOM   4560  CA  PHE   282      -7.103 -19.161 -31.256  1.00  0.00      PROA C  
ATOM   4561  C   PHE   282      -7.182 -20.675 -31.597  1.00  0.00      PROA C  
ATOM   4562  O   PHE   282      -8.102 -21.065 -32.269  1.00  0.00      PROA O  
ATOM   4563  CB  PHE   282      -5.982 -18.335 -31.994  1.00  0.00      PROA C  
ATOM   4564  CG  PHE   282      -6.100 -18.381 -33.523  1.00  0.00      PROA C  
ATOM   4565  CD1 PHE   282      -6.636 -17.298 -34.224  1.00  0.00      PROA C  
ATOM   4566  CD2 PHE   282      -5.722 -19.543 -34.196  1.00  0.00      PROA C  
ATOM   4567  CE1 PHE   282      -6.680 -17.369 -35.650  1.00  0.00      PROA C  
ATOM   4568  CE2 PHE   282      -5.743 -19.585 -35.565  1.00  0.00      PROA C  
ATOM   4569  CZ  PHE   282      -6.196 -18.487 -36.301  1.00  0.00      PROA C  
ATOM   4570  HN  PHE   282      -5.936 -18.481 -29.670  1.00  0.00      PROA H  
ATOM   4571  HA  PHE   282      -8.035 -18.679 -31.510  1.00  0.00      PROA H  
ATOM   4572  HB1 PHE   282      -4.998 -18.759 -31.703  1.00  0.00      PROA H  
ATOM   4573  HB2 PHE   282      -6.128 -17.297 -31.626  1.00  0.00      PROA H  
ATOM   4574  HD1 PHE   282      -6.832 -16.449 -33.587  1.00  0.00      PROA H  
ATOM   4575  HD2 PHE   282      -5.340 -20.287 -33.512  1.00  0.00      PROA H  
ATOM   4576  HE1 PHE   282      -7.058 -16.481 -36.136  1.00  0.00      PROA H  
ATOM   4577  HE2 PHE   282      -5.416 -20.448 -36.126  1.00  0.00      PROA H  
ATOM   4578  HZ  PHE   282      -6.177 -18.532 -37.380  1.00  0.00      PROA H  
ATOM   4579  N   LEU   283      -6.256 -21.506 -31.050  1.00  0.00      PROA N  
ATOM   4580  CA  LEU   283      -6.313 -22.962 -31.100  1.00  0.00      PROA C  
ATOM   4581  C   LEU   283      -7.584 -23.581 -30.474  1.00  0.00      PROA C  
ATOM   4582  O   LEU   283      -8.212 -24.412 -31.047  1.00  0.00      PROA O  
ATOM   4583  CB  LEU   283      -4.925 -23.525 -30.608  1.00  0.00      PROA C  
ATOM   4584  CG  LEU   283      -3.654 -23.234 -31.450  1.00  0.00      PROA C  
ATOM   4585  CD1 LEU   283      -2.528 -24.260 -31.164  1.00  0.00      PROA C  
ATOM   4586  CD2 LEU   283      -4.005 -23.111 -32.927  1.00  0.00      PROA C  
ATOM   4587  HN  LEU   283      -5.509 -21.166 -30.484  1.00  0.00      PROA H  
ATOM   4588  HA  LEU   283      -6.522 -23.257 -32.118  1.00  0.00      PROA H  
ATOM   4589  HB1 LEU   283      -4.993 -24.625 -30.468  1.00  0.00      PROA H  
ATOM   4590  HB2 LEU   283      -4.798 -23.090 -29.594  1.00  0.00      PROA H  
ATOM   4591  HG  LEU   283      -3.314 -22.212 -31.175  1.00  0.00      PROA H  
ATOM   4592 HD11 LEU   283      -2.888 -25.291 -31.370  1.00  0.00      PROA H  
ATOM   4593 HD12 LEU   283      -2.289 -24.322 -30.081  1.00  0.00      PROA H  
ATOM   4594 HD13 LEU   283      -1.621 -24.095 -31.785  1.00  0.00      PROA H  
ATOM   4595 HD21 LEU   283      -4.649 -22.243 -33.183  1.00  0.00      PROA H  
ATOM   4596 HD22 LEU   283      -4.533 -24.002 -33.329  1.00  0.00      PROA H  
ATOM   4597 HD23 LEU   283      -3.103 -22.977 -33.562  1.00  0.00      PROA H  
ATOM   4598  N   LYS   284      -8.012 -22.980 -29.320  1.00  0.00      PROA N  
ATOM   4599  CA  LYS   284      -9.267 -23.281 -28.659  1.00  0.00      PROA C  
ATOM   4600  C   LYS   284     -10.543 -22.978 -29.483  1.00  0.00      PROA C  
ATOM   4601  O   LYS   284     -11.446 -23.789 -29.611  1.00  0.00      PROA O  
ATOM   4602  CB  LYS   284      -9.443 -22.599 -27.273  1.00  0.00      PROA C  
ATOM   4603  CG  LYS   284      -8.617 -23.231 -26.146  1.00  0.00      PROA C  
ATOM   4604  CD  LYS   284      -8.644 -22.456 -24.825  1.00  0.00      PROA C  
ATOM   4605  CE  LYS   284      -9.926 -22.673 -23.970  1.00  0.00      PROA C  
ATOM   4606  NZ  LYS   284      -9.779 -21.857 -22.790  1.00  0.00      PROA N1+
ATOM   4607  HN  LYS   284      -7.380 -22.502 -28.714  1.00  0.00      PROA H  
ATOM   4608  HA  LYS   284      -9.245 -24.361 -28.619  1.00  0.00      PROA H  
ATOM   4609  HB1 LYS   284     -10.505 -22.538 -26.951  1.00  0.00      PROA H  
ATOM   4610  HB2 LYS   284      -9.163 -21.525 -27.307  1.00  0.00      PROA H  
ATOM   4611  HG1 LYS   284      -7.562 -23.342 -26.478  1.00  0.00      PROA H  
ATOM   4612  HG2 LYS   284      -8.911 -24.264 -25.862  1.00  0.00      PROA H  
ATOM   4613  HD1 LYS   284      -8.494 -21.379 -25.051  1.00  0.00      PROA H  
ATOM   4614  HD2 LYS   284      -7.702 -22.771 -24.329  1.00  0.00      PROA H  
ATOM   4615  HE1 LYS   284      -9.938 -23.722 -23.605  1.00  0.00      PROA H  
ATOM   4616  HE2 LYS   284     -10.897 -22.381 -24.425  1.00  0.00      PROA H  
ATOM   4617  HZ1 LYS   284      -9.878 -20.872 -23.109  1.00  0.00      PROA H  
ATOM   4618  HZ2 LYS   284      -8.806 -21.935 -22.430  1.00  0.00      PROA H  
ATOM   4619  HZ3 LYS   284     -10.494 -22.127 -22.085  1.00  0.00      PROA H  
ATOM   4620  N   LEU   285     -10.561 -21.803 -30.079  1.00  0.00      PROA N  
ATOM   4621  CA  LEU   285     -11.614 -21.370 -30.959  1.00  0.00      PROA C  
ATOM   4622  C   LEU   285     -11.850 -22.125 -32.233  1.00  0.00      PROA C  
ATOM   4623  O   LEU   285     -12.974 -22.649 -32.516  1.00  0.00      PROA O  
ATOM   4624  CB  LEU   285     -11.249 -19.900 -31.216  1.00  0.00      PROA C  
ATOM   4625  CG  LEU   285     -12.236 -19.053 -32.034  1.00  0.00      PROA C  
ATOM   4626  CD1 LEU   285     -12.445 -19.469 -33.478  1.00  0.00      PROA C  
ATOM   4627  CD2 LEU   285     -13.545 -18.988 -31.395  1.00  0.00      PROA C  
ATOM   4628  HN  LEU   285      -9.773 -21.200 -29.977  1.00  0.00      PROA H  
ATOM   4629  HA  LEU   285     -12.518 -21.566 -30.402  1.00  0.00      PROA H  
ATOM   4630  HB1 LEU   285     -10.212 -19.877 -31.612  1.00  0.00      PROA H  
ATOM   4631  HB2 LEU   285     -11.119 -19.403 -30.231  1.00  0.00      PROA H  
ATOM   4632  HG  LEU   285     -11.771 -18.044 -32.059  1.00  0.00      PROA H  
ATOM   4633 HD11 LEU   285     -13.203 -20.236 -33.746  1.00  0.00      PROA H  
ATOM   4634 HD12 LEU   285     -11.506 -19.791 -33.977  1.00  0.00      PROA H  
ATOM   4635 HD13 LEU   285     -12.892 -18.579 -33.972  1.00  0.00      PROA H  
ATOM   4636 HD21 LEU   285     -13.326 -18.752 -30.332  1.00  0.00      PROA H  
ATOM   4637 HD22 LEU   285     -14.106 -19.945 -31.327  1.00  0.00      PROA H  
ATOM   4638 HD23 LEU   285     -14.185 -18.152 -31.751  1.00  0.00      PROA H  
ATOM   4639  N   TYR   286     -10.865 -22.292 -33.078  1.00  0.00      PROA N  
ATOM   4640  CA  TYR   286     -10.870 -23.042 -34.387  1.00  0.00      PROA C  
ATOM   4641  C   TYR   286     -11.023 -24.489 -34.066  1.00  0.00      PROA C  
ATOM   4642  O   TYR   286     -11.520 -25.278 -34.874  1.00  0.00      PROA O  
ATOM   4643  CB  TYR   286      -9.471 -22.755 -35.231  1.00  0.00      PROA C  
ATOM   4644  CG  TYR   286      -9.640 -21.486 -35.929  1.00  0.00      PROA C  
ATOM   4645  CD1 TYR   286      -9.225 -20.241 -35.297  1.00  0.00      PROA C  
ATOM   4646  CD2 TYR   286     -10.141 -21.412 -37.248  1.00  0.00      PROA C  
ATOM   4647  CE1 TYR   286      -9.706 -19.036 -35.900  1.00  0.00      PROA C  
ATOM   4648  CE2 TYR   286     -10.420 -20.211 -37.857  1.00  0.00      PROA C  
ATOM   4649  CZ  TYR   286     -10.316 -18.988 -37.104  1.00  0.00      PROA C  
ATOM   4650  OH  TYR   286     -10.842 -17.802 -37.562  1.00  0.00      PROA O  
ATOM   4651  HN  TYR   286      -9.935 -21.976 -32.906  1.00  0.00      PROA H  
ATOM   4652  HA  TYR   286     -11.785 -22.796 -34.906  1.00  0.00      PROA H  
ATOM   4653  HB1 TYR   286      -9.204 -23.563 -35.946  1.00  0.00      PROA H  
ATOM   4654  HB2 TYR   286      -8.686 -22.691 -34.448  1.00  0.00      PROA H  
ATOM   4655  HD1 TYR   286      -8.900 -20.272 -34.267  1.00  0.00      PROA H  
ATOM   4656  HD2 TYR   286     -10.444 -22.333 -37.722  1.00  0.00      PROA H  
ATOM   4657  HE1 TYR   286      -9.499 -18.194 -35.256  1.00  0.00      PROA H  
ATOM   4658  HE2 TYR   286     -10.744 -20.086 -38.880  1.00  0.00      PROA H  
ATOM   4659  HH  TYR   286     -10.708 -17.137 -36.883  1.00  0.00      PROA H  
ATOM   4660  N   GLN   287     -10.565 -25.018 -32.867  1.00  0.00      PROA N  
ATOM   4661  CA  GLN   287     -10.586 -26.500 -32.676  1.00  0.00      PROA C  
ATOM   4662  C   GLN   287      -9.612 -27.269 -33.475  1.00  0.00      PROA C  
ATOM   4663  O   GLN   287      -9.995 -28.360 -33.928  1.00  0.00      PROA O  
ATOM   4664  CB  GLN   287     -12.080 -27.053 -32.435  1.00  0.00      PROA C  
ATOM   4665  CG  GLN   287     -12.761 -26.510 -31.155  1.00  0.00      PROA C  
ATOM   4666  CD  GLN   287     -12.088 -26.980 -29.931  1.00  0.00      PROA C  
ATOM   4667  NE2 GLN   287     -12.508 -26.441 -28.762  1.00  0.00      PROA N  
ATOM   4668  OE1 GLN   287     -11.126 -27.729 -29.971  1.00  0.00      PROA O  
ATOM   4669  HN  GLN   287      -9.993 -24.589 -32.172  1.00  0.00      PROA H  
ATOM   4670  HA  GLN   287     -10.111 -26.532 -31.707  1.00  0.00      PROA H  
ATOM   4671  HB1 GLN   287     -12.027 -28.155 -32.298  1.00  0.00      PROA H  
ATOM   4672  HB2 GLN   287     -12.655 -26.932 -33.378  1.00  0.00      PROA H  
ATOM   4673  HG1 GLN   287     -13.785 -26.941 -31.119  1.00  0.00      PROA H  
ATOM   4674  HG2 GLN   287     -12.767 -25.406 -31.276  1.00  0.00      PROA H  
ATOM   4675 HE21 GLN   287     -12.033 -26.703 -27.922  1.00  0.00      PROA H  
ATOM   4676 HE22 GLN   287     -13.338 -25.894 -28.655  1.00  0.00      PROA H  
ATOM   4677  N   VAL   288      -8.394 -26.846 -33.611  1.00  0.00      PROA N  
ATOM   4678  CA  VAL   288      -7.413 -27.422 -34.516  1.00  0.00      PROA C  
ATOM   4679  C   VAL   288      -7.071 -28.861 -34.084  1.00  0.00      PROA C  
ATOM   4680  O   VAL   288      -6.855 -29.156 -32.898  1.00  0.00      PROA O  
ATOM   4681  CB  VAL   288      -6.235 -26.446 -34.569  1.00  0.00      PROA C  
ATOM   4682  CG1 VAL   288      -5.321 -26.576 -33.337  1.00  0.00      PROA C  
ATOM   4683  CG2 VAL   288      -5.338 -26.793 -35.812  1.00  0.00      PROA C  
ATOM   4684  HN  VAL   288      -8.107 -26.022 -33.129  1.00  0.00      PROA H  
ATOM   4685  HA  VAL   288      -7.787 -27.471 -35.528  1.00  0.00      PROA H  
ATOM   4686  HB  VAL   288      -6.537 -25.379 -34.641  1.00  0.00      PROA H  
ATOM   4687 HG11 VAL   288      -5.042 -27.610 -33.042  1.00  0.00      PROA H  
ATOM   4688 HG12 VAL   288      -5.630 -25.995 -32.442  1.00  0.00      PROA H  
ATOM   4689 HG13 VAL   288      -4.349 -26.116 -33.613  1.00  0.00      PROA H  
ATOM   4690 HG21 VAL   288      -5.811 -26.604 -36.800  1.00  0.00      PROA H  
ATOM   4691 HG22 VAL   288      -4.889 -27.805 -35.719  1.00  0.00      PROA H  
ATOM   4692 HG23 VAL   288      -4.483 -26.085 -35.769  1.00  0.00      PROA H  
ATOM   4693  N   PRO   289      -6.938 -29.863 -35.027  1.00  0.00      PROA N  
ATOM   4694  CA  PRO   289      -6.335 -31.224 -34.787  1.00  0.00      PROA C  
ATOM   4695  C   PRO   289      -4.854 -31.209 -34.364  1.00  0.00      PROA C  
ATOM   4696  O   PRO   289      -4.204 -30.154 -34.465  1.00  0.00      PROA O  
ATOM   4697  CB  PRO   289      -6.441 -31.786 -36.215  1.00  0.00      PROA C  
ATOM   4698  CG  PRO   289      -7.800 -31.257 -36.701  1.00  0.00      PROA C  
ATOM   4699  CD  PRO   289      -7.754 -29.832 -36.268  1.00  0.00      PROA C  
ATOM   4700  HA  PRO   289      -6.915 -31.735 -34.033  1.00  0.00      PROA H  
ATOM   4701  HB1 PRO   289      -6.352 -32.893 -36.181  1.00  0.00      PROA H  
ATOM   4702  HB2 PRO   289      -5.578 -31.436 -36.822  1.00  0.00      PROA H  
ATOM   4703  HG1 PRO   289      -7.891 -31.359 -37.804  1.00  0.00      PROA H  
ATOM   4704  HG2 PRO   289      -8.608 -31.870 -36.248  1.00  0.00      PROA H  
ATOM   4705  HD1 PRO   289      -7.266 -29.119 -36.968  1.00  0.00      PROA H  
ATOM   4706  HD2 PRO   289      -8.767 -29.419 -36.076  1.00  0.00      PROA H  
ATOM   4707  N   LYS   290      -4.276 -32.388 -33.977  1.00  0.00      PROA N  
ATOM   4708  CA  LYS   290      -2.877 -32.741 -33.877  1.00  0.00      PROA C  
ATOM   4709  C   LYS   290      -2.238 -32.732 -35.258  1.00  0.00      PROA C  
ATOM   4710  O   LYS   290      -2.943 -32.848 -36.273  1.00  0.00      PROA O  
ATOM   4711  CB  LYS   290      -2.704 -34.042 -33.117  1.00  0.00      PROA C  
ATOM   4712  CG  LYS   290      -3.091 -34.024 -31.607  1.00  0.00      PROA C  
ATOM   4713  CD  LYS   290      -2.812 -35.374 -30.910  1.00  0.00      PROA C  
ATOM   4714  CE  LYS   290      -3.032 -35.376 -29.399  1.00  0.00      PROA C  
ATOM   4715  NZ  LYS   290      -2.960 -36.820 -29.047  1.00  0.00      PROA N1+
ATOM   4716  HN  LYS   290      -4.863 -33.180 -33.828  1.00  0.00      PROA H  
ATOM   4717  HA  LYS   290      -2.352 -32.058 -33.226  1.00  0.00      PROA H  
ATOM   4718  HB1 LYS   290      -1.641 -34.365 -33.147  1.00  0.00      PROA H  
ATOM   4719  HB2 LYS   290      -3.310 -34.795 -33.664  1.00  0.00      PROA H  
ATOM   4720  HG1 LYS   290      -4.175 -33.784 -31.584  1.00  0.00      PROA H  
ATOM   4721  HG2 LYS   290      -2.423 -33.268 -31.140  1.00  0.00      PROA H  
ATOM   4722  HD1 LYS   290      -1.814 -35.827 -31.094  1.00  0.00      PROA H  
ATOM   4723  HD2 LYS   290      -3.561 -36.127 -31.237  1.00  0.00      PROA H  
ATOM   4724  HE1 LYS   290      -4.112 -35.224 -29.188  1.00  0.00      PROA H  
ATOM   4725  HE2 LYS   290      -2.374 -34.718 -28.792  1.00  0.00      PROA H  
ATOM   4726  HZ1 LYS   290      -1.979 -37.098 -29.249  1.00  0.00      PROA H  
ATOM   4727  HZ2 LYS   290      -3.585 -37.409 -29.635  1.00  0.00      PROA H  
ATOM   4728  HZ3 LYS   290      -3.187 -36.938 -28.039  1.00  0.00      PROA H  
ATOM   4729  N   GLY   291      -0.916 -32.475 -35.314  1.00  0.00      PROA N  
ATOM   4730  CA  GLY   291      -0.127 -32.397 -36.519  1.00  0.00      PROA C  
ATOM   4731  C   GLY   291       0.008 -31.038 -37.012  1.00  0.00      PROA C  
ATOM   4732  O   GLY   291       1.149 -30.635 -37.449  1.00  0.00      PROA O  
ATOM   4733  HN  GLY   291      -0.374 -32.567 -34.483  1.00  0.00      PROA H  
ATOM   4734  HA1 GLY   291      -0.716 -32.945 -37.239  1.00  0.00      PROA H  
ATOM   4735  HA2 GLY   291       0.789 -32.906 -36.255  1.00  0.00      PROA H  
ATOM   4736  N   LEU   292      -1.101 -30.237 -36.979  1.00  0.00      PROA N  
ATOM   4737  CA  LEU   292      -1.144 -28.841 -37.193  1.00  0.00      PROA C  
ATOM   4738  C   LEU   292      -0.757 -28.140 -35.862  1.00  0.00      PROA C  
ATOM   4739  O   LEU   292       0.195 -27.328 -35.830  1.00  0.00      PROA O  
ATOM   4740  CB  LEU   292      -2.543 -28.346 -37.723  1.00  0.00      PROA C  
ATOM   4741  CG  LEU   292      -2.828 -28.712 -39.232  1.00  0.00      PROA C  
ATOM   4742  CD1 LEU   292      -3.006 -30.249 -39.411  1.00  0.00      PROA C  
ATOM   4743  CD2 LEU   292      -4.076 -27.935 -39.762  1.00  0.00      PROA C  
ATOM   4744  HN  LEU   292      -1.905 -30.825 -36.937  1.00  0.00      PROA H  
ATOM   4745  HA  LEU   292      -0.361 -28.637 -37.910  1.00  0.00      PROA H  
ATOM   4746  HB1 LEU   292      -2.534 -27.238 -37.645  1.00  0.00      PROA H  
ATOM   4747  HB2 LEU   292      -3.314 -28.653 -36.985  1.00  0.00      PROA H  
ATOM   4748  HG  LEU   292      -2.027 -28.343 -39.908  1.00  0.00      PROA H  
ATOM   4749 HD11 LEU   292      -3.687 -30.625 -38.618  1.00  0.00      PROA H  
ATOM   4750 HD12 LEU   292      -1.948 -30.587 -39.385  1.00  0.00      PROA H  
ATOM   4751 HD13 LEU   292      -3.514 -30.542 -40.355  1.00  0.00      PROA H  
ATOM   4752 HD21 LEU   292      -4.098 -26.903 -39.353  1.00  0.00      PROA H  
ATOM   4753 HD22 LEU   292      -4.939 -28.485 -39.331  1.00  0.00      PROA H  
ATOM   4754 HD23 LEU   292      -4.078 -28.003 -40.871  1.00  0.00      PROA H  
ATOM   4755  N   SER   293      -1.334 -28.559 -34.677  1.00  0.00      PROA N  
ATOM   4756  CA  SER   293      -1.036 -27.856 -33.389  1.00  0.00      PROA C  
ATOM   4757  C   SER   293       0.414 -27.879 -33.025  1.00  0.00      PROA C  
ATOM   4758  O   SER   293       1.024 -26.928 -32.483  1.00  0.00      PROA O  
ATOM   4759  CB  SER   293      -1.876 -28.464 -32.206  1.00  0.00      PROA C  
ATOM   4760  OG  SER   293      -1.613 -29.904 -31.908  1.00  0.00      PROA O  
ATOM   4761  HN  SER   293      -2.002 -29.299 -34.643  1.00  0.00      PROA H  
ATOM   4762  HA  SER   293      -1.224 -26.804 -33.540  1.00  0.00      PROA H  
ATOM   4763  HB1 SER   293      -2.971 -28.459 -32.394  1.00  0.00      PROA H  
ATOM   4764  HB2 SER   293      -1.608 -27.866 -31.309  1.00  0.00      PROA H  
ATOM   4765  HG1 SER   293      -0.828 -29.943 -31.357  1.00  0.00      PROA H  
ATOM   4766  N   GLU   294       1.083 -29.014 -33.272  1.00  0.00      PROA N  
ATOM   4767  CA  GLU   294       2.506 -29.008 -33.039  1.00  0.00      PROA C  
ATOM   4768  C   GLU   294       3.381 -28.050 -33.821  1.00  0.00      PROA C  
ATOM   4769  O   GLU   294       4.393 -27.567 -33.287  1.00  0.00      PROA O  
ATOM   4770  CB  GLU   294       3.171 -30.442 -33.235  1.00  0.00      PROA C  
ATOM   4771  CG  GLU   294       3.033 -31.122 -34.718  1.00  0.00      PROA C  
ATOM   4772  CD  GLU   294       3.832 -32.421 -34.845  1.00  0.00      PROA C  
ATOM   4773  OE1 GLU   294       5.073 -32.451 -34.608  1.00  0.00      PROA O  
ATOM   4774  OE2 GLU   294       3.244 -33.436 -35.419  1.00  0.00      PROA O1-
ATOM   4775  HN  GLU   294       0.581 -29.736 -33.741  1.00  0.00      PROA H  
ATOM   4776  HA  GLU   294       2.538 -28.737 -31.994  1.00  0.00      PROA H  
ATOM   4777  HB1 GLU   294       2.796 -31.167 -32.481  1.00  0.00      PROA H  
ATOM   4778  HB2 GLU   294       4.277 -30.392 -33.132  1.00  0.00      PROA H  
ATOM   4779  HG1 GLU   294       3.444 -30.451 -35.502  1.00  0.00      PROA H  
ATOM   4780  HG2 GLU   294       1.966 -31.312 -34.963  1.00  0.00      PROA H  
ATOM   4781  N   ARG   295       3.029 -27.828 -35.064  1.00  0.00      PROA N  
ATOM   4782  CA  ARG   295       3.744 -26.826 -35.862  1.00  0.00      PROA C  
ATOM   4783  C   ARG   295       3.457 -25.407 -35.396  1.00  0.00      PROA C  
ATOM   4784  O   ARG   295       4.433 -24.703 -35.142  1.00  0.00      PROA O  
ATOM   4785  CB  ARG   295       3.317 -26.869 -37.288  1.00  0.00      PROA C  
ATOM   4786  CG  ARG   295       3.563 -28.232 -38.037  1.00  0.00      PROA C  
ATOM   4787  CD  ARG   295       3.301 -28.190 -39.529  1.00  0.00      PROA C  
ATOM   4788  NE  ARG   295       3.865 -27.018 -40.305  1.00  0.00      PROA N  
ATOM   4789  CZ  ARG   295       3.929 -26.898 -41.625  1.00  0.00      PROA C  
ATOM   4790  NH1 ARG   295       3.377 -27.723 -42.508  1.00  0.00      PROA N1+
ATOM   4791  NH2 ARG   295       4.401 -25.825 -42.202  1.00  0.00      PROA N  
ATOM   4792  HN  ARG   295       2.126 -28.040 -35.430  1.00  0.00      PROA H  
ATOM   4793  HA  ARG   295       4.818 -26.913 -35.788  1.00  0.00      PROA H  
ATOM   4794  HB1 ARG   295       3.819 -26.108 -37.923  1.00  0.00      PROA H  
ATOM   4795  HB2 ARG   295       2.214 -26.803 -37.405  1.00  0.00      PROA H  
ATOM   4796  HG1 ARG   295       3.023 -29.098 -37.597  1.00  0.00      PROA H  
ATOM   4797  HG2 ARG   295       4.651 -28.379 -37.861  1.00  0.00      PROA H  
ATOM   4798  HD1 ARG   295       2.200 -28.086 -39.631  1.00  0.00      PROA H  
ATOM   4799  HD2 ARG   295       3.734 -29.110 -39.978  1.00  0.00      PROA H  
ATOM   4800  HE  ARG   295       4.238 -26.255 -39.777  1.00  0.00      PROA H  
ATOM   4801 HH11 ARG   295       2.784 -28.455 -42.172  1.00  0.00      PROA H  
ATOM   4802 HH12 ARG   295       3.620 -27.626 -43.473  1.00  0.00      PROA H  
ATOM   4803 HH21 ARG   295       4.907 -25.182 -41.627  1.00  0.00      PROA H  
ATOM   4804 HH22 ARG   295       4.179 -25.626 -43.156  1.00  0.00      PROA H  
ATOM   4805  N   VAL   296       2.173 -25.102 -35.040  1.00  0.00      PROA N  
ATOM   4806  CA  VAL   296       1.826 -23.884 -34.241  1.00  0.00      PROA C  
ATOM   4807  C   VAL   296       2.682 -23.666 -32.938  1.00  0.00      PROA C  
ATOM   4808  O   VAL   296       3.461 -22.708 -32.916  1.00  0.00      PROA O  
ATOM   4809  CB  VAL   296       0.327 -23.610 -33.960  1.00  0.00      PROA C  
ATOM   4810  CG1 VAL   296       0.067 -22.188 -33.475  1.00  0.00      PROA C  
ATOM   4811  CG2 VAL   296      -0.516 -23.860 -35.270  1.00  0.00      PROA C  
ATOM   4812  HN  VAL   296       1.465 -25.768 -35.260  1.00  0.00      PROA H  
ATOM   4813  HA  VAL   296       2.165 -23.072 -34.868  1.00  0.00      PROA H  
ATOM   4814  HB  VAL   296      -0.056 -24.304 -33.181  1.00  0.00      PROA H  
ATOM   4815 HG11 VAL   296       0.458 -21.435 -34.192  1.00  0.00      PROA H  
ATOM   4816 HG12 VAL   296       0.644 -22.145 -32.526  1.00  0.00      PROA H  
ATOM   4817 HG13 VAL   296      -1.024 -22.063 -33.310  1.00  0.00      PROA H  
ATOM   4818 HG21 VAL   296      -0.516 -24.940 -35.531  1.00  0.00      PROA H  
ATOM   4819 HG22 VAL   296      -0.113 -23.373 -36.184  1.00  0.00      PROA H  
ATOM   4820 HG23 VAL   296      -1.556 -23.499 -35.124  1.00  0.00      PROA H  
ATOM   4821  N   MET   297       2.639 -24.582 -31.982  1.00  0.00      PROA N  
ATOM   4822  CA  MET   297       3.324 -24.380 -30.740  1.00  0.00      PROA C  
ATOM   4823  C   MET   297       4.899 -24.429 -30.881  1.00  0.00      PROA C  
ATOM   4824  O   MET   297       5.633 -23.547 -30.319  1.00  0.00      PROA O  
ATOM   4825  CB  MET   297       2.976 -25.573 -29.762  1.00  0.00      PROA C  
ATOM   4826  CG  MET   297       1.520 -25.642 -29.283  1.00  0.00      PROA C  
ATOM   4827  SD  MET   297       1.135 -27.023 -28.265  1.00  0.00      PROA S  
ATOM   4828  CE  MET   297       2.021 -26.240 -26.812  1.00  0.00      PROA C  
ATOM   4829  HN  MET   297       2.121 -25.432 -32.037  1.00  0.00      PROA H  
ATOM   4830  HA  MET   297       3.046 -23.422 -30.325  1.00  0.00      PROA H  
ATOM   4831  HB1 MET   297       3.650 -25.543 -28.879  1.00  0.00      PROA H  
ATOM   4832  HB2 MET   297       3.269 -26.483 -30.328  1.00  0.00      PROA H  
ATOM   4833  HG1 MET   297       0.821 -25.556 -30.142  1.00  0.00      PROA H  
ATOM   4834  HG2 MET   297       1.296 -24.657 -28.820  1.00  0.00      PROA H  
ATOM   4835  HE1 MET   297       3.122 -26.385 -26.773  1.00  0.00      PROA H  
ATOM   4836  HE2 MET   297       1.622 -26.667 -25.867  1.00  0.00      PROA H  
ATOM   4837  HE3 MET   297       1.918 -25.135 -26.872  1.00  0.00      PROA H  
ATOM   4838  N   ASP   298       5.453 -25.411 -31.614  1.00  0.00      PROA N  
ATOM   4839  CA  ASP   298       6.891 -25.477 -31.844  1.00  0.00      PROA C  
ATOM   4840  C   ASP   298       7.397 -24.255 -32.594  1.00  0.00      PROA C  
ATOM   4841  O   ASP   298       8.481 -23.725 -32.302  1.00  0.00      PROA O  
ATOM   4842  CB  ASP   298       7.172 -26.786 -32.670  1.00  0.00      PROA C  
ATOM   4843  CG  ASP   298       8.647 -27.023 -33.016  1.00  0.00      PROA C  
ATOM   4844  OD1 ASP   298       9.495 -26.696 -32.159  1.00  0.00      PROA O  
ATOM   4845  OD2 ASP   298       9.007 -27.540 -34.077  1.00  0.00      PROA O1-
ATOM   4846  HN  ASP   298       4.980 -26.122 -32.127  1.00  0.00      PROA H  
ATOM   4847  HA  ASP   298       7.399 -25.525 -30.892  1.00  0.00      PROA H  
ATOM   4848  HB1 ASP   298       6.544 -26.729 -33.585  1.00  0.00      PROA H  
ATOM   4849  HB2 ASP   298       6.879 -27.729 -32.161  1.00  0.00      PROA H  
ATOM   4850  N   TYR   299       6.682 -23.819 -33.685  1.00  0.00      PROA N  
ATOM   4851  CA  TYR   299       7.157 -22.655 -34.501  1.00  0.00      PROA C  
ATOM   4852  C   TYR   299       7.103 -21.366 -33.625  1.00  0.00      PROA C  
ATOM   4853  O   TYR   299       7.980 -20.508 -33.682  1.00  0.00      PROA O  
ATOM   4854  CB  TYR   299       6.460 -22.515 -35.950  1.00  0.00      PROA C  
ATOM   4855  CG  TYR   299       6.863 -21.260 -36.751  1.00  0.00      PROA C  
ATOM   4856  CD1 TYR   299       8.121 -21.311 -37.434  1.00  0.00      PROA C  
ATOM   4857  CD2 TYR   299       6.040 -20.137 -36.978  1.00  0.00      PROA C  
ATOM   4858  CE1 TYR   299       8.475 -20.203 -38.176  1.00  0.00      PROA C  
ATOM   4859  CE2 TYR   299       6.470 -18.998 -37.657  1.00  0.00      PROA C  
ATOM   4860  CZ  TYR   299       7.716 -19.012 -38.267  1.00  0.00      PROA C  
ATOM   4861  OH  TYR   299       8.225 -17.779 -38.867  1.00  0.00      PROA O  
ATOM   4862  HN  TYR   299       5.850 -24.217 -34.064  1.00  0.00      PROA H  
ATOM   4863  HA  TYR   299       8.213 -22.809 -34.669  1.00  0.00      PROA H  
ATOM   4864  HB1 TYR   299       5.363 -22.401 -35.815  1.00  0.00      PROA H  
ATOM   4865  HB2 TYR   299       6.654 -23.351 -36.655  1.00  0.00      PROA H  
ATOM   4866  HD1 TYR   299       8.783 -22.150 -37.277  1.00  0.00      PROA H  
ATOM   4867  HD2 TYR   299       5.082 -20.139 -36.480  1.00  0.00      PROA H  
ATOM   4868  HE1 TYR   299       9.469 -20.174 -38.597  1.00  0.00      PROA H  
ATOM   4869  HE2 TYR   299       5.926 -18.068 -37.581  1.00  0.00      PROA H  
ATOM   4870  HH  TYR   299       7.589 -17.081 -38.694  1.00  0.00      PROA H  
ATOM   4871  N   ILE   300       6.073 -21.253 -32.812  1.00  0.00      PROA N  
ATOM   4872  CA  ILE   300       6.016 -19.999 -31.982  1.00  0.00      PROA C  
ATOM   4873  C   ILE   300       7.086 -20.041 -30.874  1.00  0.00      PROA C  
ATOM   4874  O   ILE   300       7.681 -18.958 -30.674  1.00  0.00      PROA O  
ATOM   4875  CB  ILE   300       4.656 -19.631 -31.310  1.00  0.00      PROA C  
ATOM   4876  CG1 ILE   300       3.798 -20.675 -30.628  1.00  0.00      PROA C  
ATOM   4877  CG2 ILE   300       3.823 -18.964 -32.413  1.00  0.00      PROA C  
ATOM   4878  CD  ILE   300       3.182 -20.096 -29.297  1.00  0.00      PROA C  
ATOM   4879  HN  ILE   300       5.345 -21.934 -32.807  1.00  0.00      PROA H  
ATOM   4880  HA  ILE   300       6.077 -19.086 -32.555  1.00  0.00      PROA H  
ATOM   4881  HB  ILE   300       4.852 -18.850 -30.545  1.00  0.00      PROA H  
ATOM   4882 HG11 ILE   300       4.503 -21.479 -30.328  1.00  0.00      PROA H  
ATOM   4883 HG12 ILE   300       3.082 -21.275 -31.229  1.00  0.00      PROA H  
ATOM   4884 HG21 ILE   300       3.387 -19.607 -33.207  1.00  0.00      PROA H  
ATOM   4885 HG22 ILE   300       4.269 -18.031 -32.816  1.00  0.00      PROA H  
ATOM   4886 HG23 ILE   300       2.882 -18.615 -31.936  1.00  0.00      PROA H  
ATOM   4887  HD1 ILE   300       2.882 -20.915 -28.608  1.00  0.00      PROA H  
ATOM   4888  HD2 ILE   300       2.416 -19.294 -29.368  1.00  0.00      PROA H  
ATOM   4889  HD3 ILE   300       3.974 -19.628 -28.674  1.00  0.00      PROA H  
ATOM   4890  N   VAL   301       7.426 -21.179 -30.248  1.00  0.00      PROA N  
ATOM   4891  CA  VAL   301       8.476 -21.179 -29.229  1.00  0.00      PROA C  
ATOM   4892  C   VAL   301       9.834 -21.027 -29.874  1.00  0.00      PROA C  
ATOM   4893  O   VAL   301      10.678 -20.238 -29.448  1.00  0.00      PROA O  
ATOM   4894  CB  VAL   301       8.530 -22.330 -28.194  1.00  0.00      PROA C  
ATOM   4895  CG1 VAL   301       8.922 -23.661 -28.893  1.00  0.00      PROA C  
ATOM   4896  CG2 VAL   301       9.562 -22.117 -27.041  1.00  0.00      PROA C  
ATOM   4897  HN  VAL   301       6.895 -22.023 -30.269  1.00  0.00      PROA H  
ATOM   4898  HA  VAL   301       8.338 -20.270 -28.661  1.00  0.00      PROA H  
ATOM   4899  HB  VAL   301       7.484 -22.497 -27.860  1.00  0.00      PROA H  
ATOM   4900 HG11 VAL   301       9.998 -23.681 -29.167  1.00  0.00      PROA H  
ATOM   4901 HG12 VAL   301       8.302 -23.705 -29.814  1.00  0.00      PROA H  
ATOM   4902 HG13 VAL   301       8.741 -24.529 -28.224  1.00  0.00      PROA H  
ATOM   4903 HG21 VAL   301       9.444 -21.076 -26.670  1.00  0.00      PROA H  
ATOM   4904 HG22 VAL   301      10.581 -22.247 -27.464  1.00  0.00      PROA H  
ATOM   4905 HG23 VAL   301       9.388 -22.872 -26.245  1.00  0.00      PROA H  
ATOM   4906  N   SER   302      10.103 -21.727 -30.966  1.00  0.00      PROA N  
ATOM   4907  CA  SER   302      11.301 -21.489 -31.845  1.00  0.00      PROA C  
ATOM   4908  C   SER   302      11.650 -20.071 -32.280  1.00  0.00      PROA C  
ATOM   4909  O   SER   302      12.769 -19.602 -32.048  1.00  0.00      PROA O  
ATOM   4910  CB  SER   302      11.273 -22.435 -33.048  1.00  0.00      PROA C  
ATOM   4911  OG  SER   302      12.457 -22.451 -33.895  1.00  0.00      PROA O  
ATOM   4912  HN  SER   302       9.474 -22.435 -31.280  1.00  0.00      PROA H  
ATOM   4913  HA  SER   302      12.227 -21.813 -31.392  1.00  0.00      PROA H  
ATOM   4914  HB1 SER   302      10.490 -22.006 -33.710  1.00  0.00      PROA H  
ATOM   4915  HB2 SER   302      11.067 -23.470 -32.701  1.00  0.00      PROA H  
ATOM   4916  HG1 SER   302      13.065 -23.153 -33.655  1.00  0.00      PROA H  
ATOM   4917  N   THR   303      10.644 -19.407 -32.882  1.00  0.00      PROA N  
ATOM   4918  CA  THR   303      10.799 -18.059 -33.420  1.00  0.00      PROA C  
ATOM   4919  C   THR   303      11.062 -17.089 -32.271  1.00  0.00      PROA C  
ATOM   4920  O   THR   303      11.935 -16.187 -32.340  1.00  0.00      PROA O  
ATOM   4921  CB  THR   303       9.649 -17.573 -34.312  1.00  0.00      PROA C  
ATOM   4922  CG2 THR   303       9.679 -18.525 -35.537  1.00  0.00      PROA C  
ATOM   4923  OG1 THR   303       8.364 -17.723 -33.750  1.00  0.00      PROA O  
ATOM   4924  HN  THR   303       9.703 -19.736 -32.849  1.00  0.00      PROA H  
ATOM   4925  HA  THR   303      11.707 -17.994 -34.001  1.00  0.00      PROA H  
ATOM   4926  HB  THR   303       9.896 -16.543 -34.649  1.00  0.00      PROA H  
ATOM   4927  HG1 THR   303       8.210 -18.670 -33.782  1.00  0.00      PROA H  
ATOM   4928 HG21 THR   303       9.405 -19.591 -35.385  1.00  0.00      PROA H  
ATOM   4929 HG22 THR   303      10.730 -18.547 -35.895  1.00  0.00      PROA H  
ATOM   4930 HG23 THR   303       9.005 -18.108 -36.315  1.00  0.00      PROA H  
ATOM   4931  N   TRP   304      10.396 -17.338 -31.117  1.00  0.00      PROA N  
ATOM   4932  CA  TRP   304      10.477 -16.595 -29.886  1.00  0.00      PROA C  
ATOM   4933  C   TRP   304      11.843 -16.672 -29.174  1.00  0.00      PROA C  
ATOM   4934  O   TRP   304      12.336 -15.706 -28.627  1.00  0.00      PROA O  
ATOM   4935  CB  TRP   304       9.322 -17.192 -29.043  1.00  0.00      PROA C  
ATOM   4936  CG  TRP   304       9.047 -16.831 -27.604  1.00  0.00      PROA C  
ATOM   4937  CD1 TRP   304       7.850 -16.326 -27.261  1.00  0.00      PROA C  
ATOM   4938  CD2 TRP   304       9.530 -17.527 -26.421  1.00  0.00      PROA C
[truncated: 1,256,103 more chars]
