# Supplementary material for: Molecular Dynamics-Derived Pharmacophore Model Explaining the Nonselective Aspect of KV10.1 Pore Blockers
Source: Int J Mol Sci. 2021 Aug 20;22(16):8999. doi: 10.3390/ijms22168999 (PMC8396485; doi:10.3390/ijms22168999)
Supplement: Supplementary file 1 [file ijms-22-08999-s001.zip › SUPP_INFO_files/Merged_pharmacophore.pml]

<?xml version="1.0" encoding="UTF-8"?>
<pharmacophore name="Merged pharmacophore" id="pharmacophore0" pharmacophoreType="LIGAND_SCOUT"><point name="H" featureId="124637494088277880120" optional="false" disabled="false" weight="1.0" coreCompound="MK0_1_M" envCompound="ALA_252_A, TYR_251_B" id="feature0"><position x3="-1.5505054" y3="2.8814952" z3="-1.6709559" tolerance="1.5" /></point><point name="H" featureId="1307437064852843665803" optional="true" disabled="false" weight="1.0" coreCompound="CLO_1_X" envCompound="ALA_252_C, THR_259_C, THR_259_D" id="feature1"><position x3="-3.2153988" y3="3.0440512" z3="-3.8489065" tolerance="1.5" /></point><point name="H" featureId="1252858469722352229138" optional="false" disabled="false" weight="1.0" coreCompound="LGN_1_L" envCompound="ALA_252_D, PHE_255_A, THR_259_A, TYR_251_A" id="feature2"><position x3="3.9346375" y3="1.3441415" z3="-1.2576734" tolerance="1.5" /></point><point name="H" featureId="1246912990281571000490" optional="false" disabled="false" weight="1.0" coreCompound="MK0_1_M" envCompound="TYR_251_C, VAL_224_D" id="feature3"><position x3="-3.9140193" y3="-6.1136255" z3="4.3292923" tolerance="1.5" /></point><point name="PI" featureId="124641506624828888473" optional="false" disabled="false" weight="1.0" coreCompound="MK0_1_M" envCompound="TYR_251_D" id="feature4"><position x3="-0.9848269" y3="-0.65003335" z3="3.1928706" tolerance="1.5" /></point><point name="HBA" featureId="14065560796060259335645" optional="true" disabled="false" weight="1.0" coreCompound="MK0_1_M" envCompound="THR_259_B" id="feature5"><position x3="0.8022485" y3="3.4097388" z3="-4.970692" tolerance="1.5" /></point><point name="HBD" featureId="14065560797512739335646" optional="true" disabled="false" weight="1.0" coreCompound="MK0_1_M" envCompound="TYR_251_B" id="feature6"><position x3="-1.6321862" y3="3.8467062" z3="-4.082427" tolerance="1.5" /></point><point name="XBD" featureId="14063901287795639335644" optional="true" disabled="true" weight="1.0" coreCompound="CLO_1_X" envCompound="ALA_252_C" id="feature7"><position x3="-3.8427556" y3="3.1198363" z3="-3.8011885" tolerance="1.5" /></point><volume type="exclusion" featureId="1321245224906334994147" optional="false" disabled="true" weight="1.0" id="feature8"><position x3="-2.8428888" y3="-2.2811055" z3="-3.8667517" tolerance="1.5" /></volume><volume type="exclusion" featureId="1312121846717934224582" optional="false" disabled="true" weight="1.0" id="feature9"><position x3="-5.121752" y3="0.82787126" z3="1.5459671" tolerance="1.35" /></volume><volume type="exclusion" featureId="1321100558672294994126" optional="false" disabled="true" weight="1.0" id="feature10"><position x3="-5.098253" y3="-1.0864518" z3="-3.01358" tolerance="1.5" /></volume><volume type="exclusion" featureId="1273574351602883664464" optional="false" disabled="true" weight="1.0" id="feature11"><position x3="-5.4176273" y3="-2.916494" z3="0.5047562" tolerance="1.35" /></volume><volume type="exclusion" featureId="1321245224920274994150" optional="false" disabled="true" weight="1.0" id="feature12"><position x3="0.670145" y3="-4.691894" z3="1.881487" tolerance="1.2" /></volume><volume type="exclusion" featureId="1321100558693134994133" optional="false" disabled="true" weight="1.0" id="feature13"><position x3="4.058133" y3="-1.514699" z3="1.3708539" tolerance="1.2" /></volume><volume type="exclusion" featureId="1321100558665774994124" optional="false" disabled="true" weight="1.0" id="feature14"><position x3="2.0061584" y3="-2.026449" z3="-5.1804547" tolerance="1.0" /></volume><volume type="exclusion" featureId="1311723089709274224524" optional="false" disabled="true" weight="1.0" id="feature15"><position x3="-5.539919" y3="-1.2203763" z3="-4.5137415" tolerance="1.5" /></volume><volume type="exclusion" featureId="1311723089668334224517" optional="false" disabled="true" weight="1.0" id="feature16"><position x3="-1.7913682" y3="1.1036472" z3="-6.1591187" tolerance="1.5" /></volume><volume type="exclusion" featureId="1312121846696554224576" optional="false" disabled="true" weight="1.0" id="feature17"><position x3="-3.3555992" y3="0.8193129" z3="-5.9621773" tolerance="1.5" /></volume><volume type="exclusion" featureId="1321245224928854994152" optional="false" disabled="true" weight="1.0" id="feature18"><position x3="-2.6570468" y3="3.045841" z3="4.537517" tolerance="1.0" /></volume><volume type="exclusion" featureId="1321100558644264994123" optional="false" disabled="true" weight="1.0" id="feature19"><position x3="0.05272629" y3="-6.490376" z3="-1.92964" tolerance="1.5" /></volume><volume type="exclusion" featureId="1311723089704914224522" optional="false" disabled="true" weight="1.0" id="feature20"><position x3="-5.6526113" y3="-5.552126" z3="-0.6579515" tolerance="1.0" /></volume><volume type="exclusion" featureId="1273748905038473664503" optional="false" disabled="true" weight="1.0" id="feature21"><position x3="-3.243379" y3="4.958503" z3="3.127772" tolerance="1.5" /></volume><volume type="exclusion" featureId="1321245224915884994149" optional="false" disabled="true" weight="1.0" id="feature22"><position x3="4.390952" y3="-3.223212" z3="-3.127395" tolerance="1.5" /></volume><volume type="exclusion" featureId="1250945717847531764525" optional="false" disabled="true" weight="1.0" id="feature23"><position x3="-3.9789553" y3="5.4284754" z3="1.736889" tolerance="1.2750001" /></volume><volume type="exclusion" featureId="1273137192214023664372" optional="false" disabled="true" weight="1.0" id="feature24"><position x3="-5.2223706" y3="0.513316" z3="-5.9703674" tolerance="1.5" /></volume><volume type="exclusion" featureId="1312121846725364224585" optional="false" disabled="true" weight="1.0" id="feature25"><position x3="3.2431262" y3="4.8592777" z3="-0.8531716" tolerance="0.9000001" /></volume><volume type="exclusion" featureId="1273366529318763664427" optional="false" disabled="true" weight="1.0" id="feature26"><position x3="4.554428" y3="1.3658353" z3="3.2165716" tolerance="1.0" /></volume><volume type="exclusion" featureId="1250681970864271758129" optional="false" disabled="true" weight="1.0" id="feature27"><position x3="-5.3446608" y3="5.057317" z3="-2.1450622" tolerance="1.0" /></volume><volume type="exclusion" featureId="1273748905072183664511" optional="false" disabled="true" weight="1.0" id="feature28"><position x3="-6.1162086" y3="1.8412384" z3="-5.2062654" tolerance="1.375" /></volume><volume type="exclusion" featureId="1321100558669754994125" optional="false" disabled="true" weight="1.0" id="feature29"><position x3="4.23441" y3="-4.5313597" z3="-3.1868408" tolerance="1.0" /></volume><volume type="exclusion" featureId="1250479841482611758093" optional="false" disabled="true" weight="1.0" id="feature30"><position x3="-4.5654516" y3="4.8805985" z3="-4.1533413" tolerance="1.0" /></volume><volume type="exclusion" featureId="1321100558690694994132" optional="false" disabled="true" weight="1.0" id="feature31"><position x3="4.2484145" y3="1.4868717" z3="-4.9409847" tolerance="1.1666666" /></volume><volume type="exclusion" featureId="1273366529292343664416" optional="false" disabled="true" weight="1.0" id="feature32"><position x3="4.576721" y3="3.43337" z3="2.5212352" tolerance="1.5" /></volume><volume type="exclusion" featureId="1273748905062533664508" optional="false" disabled="true" weight="1.0" id="feature33"><position x3="5.565848" y3="2.2824326" z3="2.2610612" tolerance="1.5" /></volume><volume type="exclusion" featureId="1273748905036303664502" optional="false" disabled="true" weight="1.0" id="feature34"><position x3="-7.6334677" y3="3.7887914" z3="-2.0533853" tolerance="1.5" /></volume><volume type="exclusion" featureId="1273574351573023664455" optional="false" disabled="true" weight="1.0" id="feature35"><position x3="4.3432035" y3="-1.767379" z3="-6.079982" tolerance="1.5" /></volume><volume type="exclusion" featureId="1250479841454991758085" optional="false" disabled="true" weight="1.0" id="feature36"><position x3="1.131729" y3="-8.253185" z3="-0.698552" tolerance="1.5" /></volume><volume type="exclusion" featureId="1311723089713824224526" optional="false" disabled="true" weight="1.0" id="feature37"><position x3="-0.45635438" y3="-7.6739817" z3="3.5278652" tolerance="0.85" /></volume><volume type="exclusion" featureId="1273366529277013664412" optional="false" disabled="true" weight="1.0" id="feature38"><position x3="6.177406" y3="-3.127222" z3="-3.0477743" tolerance="1.5" /></volume><volume type="exclusion" featureId="1250681970871951758132" optional="false" disabled="true" weight="1.0" id="feature39"><position x3="-4.6134768" y3="-2.0897934" z3="7.1359816" tolerance="0.925" /></volume><volume type="exclusion" featureId="1273748905056643664506" optional="false" disabled="true" weight="1.0" id="feature40"><position x3="-2.229474" y3="5.584074" z3="-6.1323175" tolerance="1.0" /></volume><volume type="exclusion" featureId="1250479841472381758089" optional="false" disabled="true" weight="1.0" id="feature41"><position x3="3.0328248" y3="6.6094284" z3="-2.0868948" tolerance="0.95000005" /></volume><volume type="exclusion" featureId="1273137192234703664378" optional="false" disabled="true" weight="1.0" id="feature42"><position x3="5.476833" y3="1.1010227" z3="-5.5116067" tolerance="1.5" /></volume><volume type="exclusion" featureId="1321245224911394994148" optional="false" disabled="true" weight="1.0" id="feature43"><position x3="-8.045813" y3="3.514258" z3="-3.950694" tolerance="1.5" /></volume><volume type="exclusion" featureId="1312121846708294224578" optional="false" disabled="true" weight="1.0" id="feature44"><position x3="-6.720439" y3="4.806797" z3="-4.645017" tolerance="1.0" /></volume><volume type="exclusion" featureId="1250945717858501764526" optional="false" disabled="true" weight="1.0" id="feature45"><position x3="-1.026083" y3="-9.2577505" z3="0.94000924" tolerance="1.0" /></volume><volume type="exclusion" featureId="1321245224941784994153" optional="false" disabled="true" weight="1.0" id="feature46"><position x3="3.8125372" y3="5.8950505" z3="-3.8855844" tolerance="1.0" /></volume><volume type="exclusion" featureId="1321245224898814994146" optional="false" disabled="true" weight="1.0" id="feature47"><position x3="-5.453364" y3="2.57513" z3="-7.60023" tolerance="1.5" /></volume><volume type="exclusion" featureId="1311723089711444224525" optional="false" disabled="true" weight="1.0" id="feature48"><position x3="-1.8179197" y3="-9.192086" z3="1.9688435" tolerance="1.35" /></volume><volume type="exclusion" featureId="1321100558679224994129" optional="false" disabled="true" weight="1.0" id="feature49"><position x3="0.5897516" y3="5.5613675" z3="6.0157123" tolerance="1.0" /></volume><volume type="exclusion" featureId="1273574351598373664462" optional="false" disabled="true" weight="1.0" id="feature50"><position x3="-0.49757513" y3="5.8544664" z3="-6.778972" tolerance="1.5" /></volume><volume type="exclusion" featureId="1250945717862571764527" optional="false" disabled="true" weight="1.0" id="feature51"><position x3="3.5530598" y3="-5.3096485" z3="5.714689" tolerance="1.0" /></volume><volume type="exclusion" featureId="1273574351614783664469" optional="false" disabled="true" weight="1.0" id="feature52"><position x3="-3.8831613" y3="6.1852856" z3="-6.046665" tolerance="1.0" /></volume><volume type="exclusion" featureId="1273366529297013664418" optional="false" disabled="true" weight="1.0" id="feature53"><position x3="7.3780246" y3="-2.0419657" z3="2.570076" tolerance="1.0" /></volume><volume type="exclusion" featureId="1250479841477641758091" optional="false" disabled="true" weight="1.0" id="feature54"><position x3="2.137693" y3="5.850866" z3="-6.200753" tolerance="1.0" /></volume><volume type="exclusion" featureId="1273574351605233664465" optional="false" disabled="true" weight="1.0" id="feature55"><position x3="5.298806" y3="3.6212745" z3="-5.6134768" tolerance="1.0" /></volume><volume type="exclusion" featureId="1273748905025473664498" optional="false" disabled="true" weight="1.0" id="feature56"><position x3="-2.4304893" y3="8.337138" z3="-3.1173186" tolerance="0.9125" /></volume><volume type="exclusion" featureId="1321100558681424994130" optional="false" disabled="true" weight="1.0" id="feature57"><position x3="-1.8718084" y3="5.284464" z3="-7.8597193" tolerance="1.0" /></volume><volume type="exclusion" featureId="1250479841480171758092" optional="false" disabled="true" weight="1.0" id="feature58"><position x3="2.708218" y3="-6.7133636" z3="5.7199726" tolerance="1.0" /></volume><volume type="exclusion" featureId="1311938273942634224551" optional="false" disabled="true" weight="1.0" id="feature59"><position x3="-8.536378" y3="-6.699151" z3="0.40702444" tolerance="1.0" /></volume><volume type="exclusion" featureId="1250479841485841758094" optional="false" disabled="true" weight="1.0" id="feature60"><position x3="-3.4623127" y3="-9.55788" z3="2.1026192" tolerance="0.85" /></volume><volume type="exclusion" featureId="1311938273919834224544" optional="false" disabled="true" weight="1.0" id="feature61"><position x3="-8.05887" y3="-2.7176752" z3="6.107648" tolerance="1.0" /></volume><volume type="exclusion" featureId="1250681970855191758127" optional="false" disabled="true" weight="1.0" id="feature62"><position x3="-7.4932775" y3="-6.2372456" z3="4.435441" tolerance="0.85" /></volume><volume type="exclusion" featureId="1311723089732734224532" optional="false" disabled="true" weight="1.0" id="feature63"><position x3="-4.386785" y3="-4.4214144" z3="8.00896" tolerance="1.0" /></volume><volume type="exclusion" featureId="1321100558674744994127" optional="false" disabled="true" weight="1.0" id="feature64"><position x3="-5.4885516" y3="4.308862" z3="-7.842745" tolerance="1.5" /></volume><volume type="exclusion" featureId="1273366529305973664422" optional="false" disabled="true" weight="1.0" id="feature65"><position x3="5.214935" y3="5.4510083" z3="-4.8227925" tolerance="1.0" /></volume><volume type="exclusion" featureId="1273748905053203664505" optional="false" disabled="true" weight="1.0" id="feature66"><position x3="-7.8983994" y3="-1.2836888" z3="6.97933" tolerance="1.0" /></volume><volume type="exclusion" featureId="1312121846686824224572" optional="false" disabled="true" weight="1.0" id="feature67"><position x3="-7.1135187" y3="-2.663193" z3="7.4113646" tolerance="1.0" /></volume><volume type="exclusion" featureId="1321245224924664994151" optional="false" disabled="true" weight="1.0" id="feature68"><position x3="-3.2661915" y3="6.1087894" z3="-7.823504" tolerance="1.0" /></volume><volume type="exclusion" featureId="1250681970857591758128" optional="false" disabled="true" weight="1.0" id="feature69"><position x3="-1.789593" y3="7.3616524" z3="-7.1133866" tolerance="1.0" /></volume><volume type="exclusion" featureId="1273574351579053664457" optional="false" disabled="true" weight="1.0" id="feature70"><position x3="7.8726697" y3="3.9309888" z3="-3.035456" tolerance="1.0" /></volume><volume type="exclusion" featureId="1312121846710624224579" optional="false" disabled="true" weight="1.0" id="feature71"><position x3="-9.4860115" y3="-5.9047523" z3="3.3692293" tolerance="1.0" /></volume><volume type="exclusion" featureId="1273366529281833664414" optional="false" disabled="true" weight="1.0" id="feature72"><position x3="0.35540295" y3="-8.853916" z3="5.9257793" tolerance="1.2" /></volume><volume type="exclusion" featureId="1311938273929374224548" optional="false" disabled="true" weight="1.0" id="feature73"><position x3="3.4279501" y3="-1.0411081" z3="9.204208" tolerance="1.0" /></volume><volume type="exclusion" featureId="1273137192119343664366" optional="false" disabled="true" weight="1.0" id="feature74"><position x3="6.529779" y3="4.9654355" z3="-5.3319774" tolerance="1.0" /></volume><volume type="exclusion" featureId="1273748905083113664514" optional="false" disabled="true" weight="1.0" id="feature75"><position x3="8.556047" y3="2.8173149" z3="-3.371759" tolerance="1.0" /></volume><volume type="exclusion" featureId="1250681970843751758123" optional="false" disabled="true" weight="1.0" id="feature76"><position x3="-2.661237" y3="-5.471599" z3="9.072308" tolerance="1.35" /></volume><volume type="exclusion" featureId="1273137192206483664369" optional="false" disabled="true" weight="1.0" id="feature77"><position x3="9.388174" y3="1.5168965" z3="-0.5484277" tolerance="1.5" /></volume><volume type="exclusion" featureId="1250945717834051764520" optional="false" disabled="true" weight="1.0" id="feature78"><position x3="-3.2372649" y3="7.474992" z3="-7.8613453" tolerance="1.0" /></volume><volume type="exclusion" featureId="1312121846715234224581" optional="false" disabled="true" weight="1.0" id="feature79"><position x3="-9.318983" y3="-5.4320574" z3="6.8795905" tolerance="1.0" /></volume><volume type="exclusion" featureId="1312121846698824224577" optional="false" disabled="true" weight="1.0" id="feature80"><position x3="-3.6973376" y3="-8.243948" z3="8.741001" tolerance="1.2" /></volume><volume type="exclusion" featureId="1250479841460981758087" optional="false" disabled="true" weight="1.0" id="feature81"><position x3="-6.0972543" y3="-10.6517105" z3="4.6211667" tolerance="0.6500001" /></volume><volume type="exclusion" featureId="1250945717825161764517" optional="false" disabled="true" weight="1.0" id="feature82"><position x3="-1.6589572" y3="-11.337833" z3="6.2651787" tolerance="1.0" /></volume><volume type="exclusion" featureId="1250479841460981758087" optional="false" disabled="true" weight="1.0" id="feature83"><position x3="-5.69049" y3="-11.158623" z3="6.188675" tolerance="1.1416667" /></volume><volume type="exclusion" featureId="1273366529245903664408" optional="false" disabled="true" weight="1.0" id="feature84"><position x3="-3.6532795" y3="-11.472925" z3="7.7226667" tolerance="1.0" /></volume><volume type="exclusion" featureId="1273748905059583664507" optional="false" disabled="true" weight="1.0" id="feature85"><position x3="-5.2837257" y3="-11.665535" z3="7.7561836" tolerance="1.3333334" /></volume></pharmacophore>
