# Supplementary material for: Molecular Dynamics-Derived Pharmacophore Model Explaining the Nonselective Aspect of KV10.1 Pore Blockers
Source: Int J Mol Sci. 2021 Aug 20;22(16):8999. doi: 10.3390/ijms22168999 (PMC8396485; doi:10.3390/ijms22168999)
Supplement: Supplementary file 1 [file ijms-22-08999-s001.zip › SUPP_INFO_files/ModellerScript1.py]

from modeller import *
from modeller.automodel import *    # Load the automodel class
from modeller.parallel import *     # Load parallel class
from ModellerScript2 import MyModel
from modeller.optimizers import conjugate_gradients #Constrain 

import time                         
from datetime import timedelta

start_time = time.time()


import sys


class Logger(object):
    def __init__(self):
        self.terminal = sys.stdout
        self.log = open("Log.log", "a")

    def write(self, message):
        self.terminal.write(message)
        self.log.write(message)  

    def flush(self):
        #this flush method is needed for python 3 compatibility.
        #this handles the flush command by doing nothing.
        #you might want to specify some extra behavior here.
        pass    

sys.stdout = Logger()


j = job()
for i in range(5):
    j.append(local_slave())


log.verbose()

env = environ()
# directories for input atom files
env.io.atom_files_directory = ['.', '../atom_files']

# Be sure to use 'MyModel' rather than 'automodel' here!
a = MyModel(env,
            alnfile  = 'Alignment.ali' ,     # alignment filename
            knowns   = ('5va1_tetramer'),              # codes of the templates
            sequence = 'KCNH1_HUMAN' ,
            assess_methods=(assess.DOPE,
                              #soap_protein_od.Scorer(),
                              assess.GA341))              # code of the target

a.starting_model= 1                # index of the first model
a.ending_model  = 200               # index of the last model
                                   # (determines how many models to calculate)

a.library_schedule = autosched.slow         #to do a.make()
a.max_var_iterations = 200

a.md_level = refine.very_slow           


a.repeat_optimization = 10
a.max_molpdf = 1e5              


a.use_parallel_job(j)               
a.make()                           


info.time_mark() 

elapsed_time_secs = time.time() - start_time

msg = "Modeling took: %s secs" % timedelta(seconds=round(elapsed_time_secs))

print(msg)
