# Supplementary material for: Molecular Dynamics-Derived Pharmacophore Model Explaining the Nonselective Aspect of KV10.1 Pore Blockers
Source: Int J Mol Sci. 2021 Aug 20;22(16):8999. doi: 10.3390/ijms22168999 (PMC8396485; doi:10.3390/ijms22168999)
Supplement: Supplementary file 1 [file ijms-22-08999-s001.zip › SUPP_INFO_files/ModellerScript2.py]

from modeller import *
from modeller.automodel import *    # Load the automodel class
from modeller.optimizers import conjugate_gradients #Constrain 


# Override the 'special_restraints' and 'user_after_single_model' methods:
class MyModel(automodel):
    def special_patches(self, aln):
        # Rename both chains and renumber the residues in each
        self.rename_segments(segment_ids=['A', 'B', 'C', 'D'],
                             renumber_residues=[1, 1, 1, 1])
    def special_restraints(self, aln):
        # Constrain the A and B chains to be identical (but only restrain
        # the C-alpha atoms, to reduce the number of interatomic distances
        # that need to be calculated):
        s1 = selection(self.chains['A']).only_atom_types('CA')
        s2 = selection(self.chains['B']).only_atom_types('CA')
        s3 = selection(self.chains['C']).only_atom_types('CA')
        s4 = selection(self.chains['D']).only_atom_types('CA')
        self.restraints.symmetry.append(symmetry(s1, s2, 1.0))
        self.restraints.symmetry.append(symmetry(s2, s3, 1.0))
        self.restraints.symmetry.append(symmetry(s3, s4, 1.0))
        self.restraints.symmetry.append(symmetry(s1, s4, 1.0))
        self.restraints.symmetry.append(symmetry(s2, s4, 1.0))
        self.restraints.symmetry.append(symmetry(s1, s3, 1.0))

        self.restraints.add(secondary_structure.alpha(self.residue_range('93:A', '98:A')))
        self.restraints.add(secondary_structure.alpha(self.residue_range('104:A', '112:A')))

        self.restraints.add(secondary_structure.alpha(self.residue_range('93:B', '98:B')))
        self.restraints.add(secondary_structure.alpha(self.residue_range('104:B', '112:B')))

        self.restraints.add(secondary_structure.alpha(self.residue_range('93:C', '98:C')))
        self.restraints.add(secondary_structure.alpha(self.residue_range('104:C', '112:C')))

        self.restraints.add(secondary_structure.alpha(self.residue_range('93:D', '98:D')))
        self.restraints.add(secondary_structure.alpha(self.residue_range('104:D', '112:D')))

    def user_after_single_model(self):
        # Report on symmetry violations greater than 1A after building
        # each model:
        self.restraints.symmetry.report(1.0)
