# Supplementary material for: Molecular Dynamics-Derived Pharmacophore Model Explaining the Nonselective Aspect of KV10.1 Pore Blockers
Source: Int J Mol Sci. 2021 Aug 20;22(16):8999. doi: 10.3390/ijms22168999 (PMC8396485; doi:10.3390/ijms22168999)
Supplement: Supplementary file 1 [file ijms-22-08999-s001.zip › SUPP_INFO_files/SMILES-DUDE-decoys.csv]

C=CCNc1c(c(=O)n2ccccc2n1)/C=C\3/C(=O)N(C(=S)S3)CCCCCC(=O)[O-]	C08915541	P13684138
C[C@H](C(=O)[O-])Oc1ccc(cc1OC)/C=N/NC(=O)COc2cccc3c2nccc3	C09907613	P15137754
Cc1c2cc3c(coc3c(c2oc(=O)c1CCC(=O)N[C@@H](CCSC)C(=O)[O-])C)C(C)(C)C	C02117833	P18904072
Cc1cc(=O)oc2c1ccc(c2C)OCC(=O)N[C@@H](CSCc3ccccc3)C(=O)[O-]	C02125704	P18908458
COc1cc(cc(c1OC)S(=O)(=O)NCCSc2ccccc2)/C=C/C(=O)[O-]	C13185727	P19844914
Cc1cccc(c1)c2nnc(n2CCC(=O)[O-])S[C@@H](C)C(=O)NCc3ccco3	C13198640	P19866621
COc1cc(cc(c1OC)S(=O)(=O)NCCSCc2ccccc2)/C=C/C(=O)[O-]	C13198949	P19867256
CCCNC(=O)CN(C)C(=O)CSc1nnc(n1CC(=O)[O-])c2ccc(cc2)C	C13206044	P19881197
Cc1ccc(cc1)c2nnc(n2CCC(=O)[O-])SCC(=O)N[C@H](CC(C)C)C(=O)OC	C13219725	P19938953
Cc1ccc(cc1)c2nnc(n2CCC(=O)[O-])SCC(=O)N[C@@H](CC(C)C)C(=O)OC	C13219727	P19938957
Cc1ccc(cc1)c2nnc(n2CCC(=O)[O-])SCC(=O)N[C@@H](C)c3ccco3	C13219764	P19939057
c1ccc(cc1)SCCCNC(=O)CSc2nnc(n2CC(=O)[O-])c3cccs3	C13220240	P19940374
CCOc1ccc(cc1OCC)NC(=O)CSc2nc3ccccc3c(=O)n2CCC(=O)[O-]	C13221272	P19943236
c1ccc(c(c1)CCNC(=O)CSc2nc3ccccc3c(=O)n2CC(=O)[O-])OC(F)F	C13223049	P19949143
Cc1cccc(c1)OCCNC(=O)CSc2nc3ccccc3c(=O)n2CC(=O)[O-]	C13223215	P19949692
CCNC(=O)COc1ccc(cc1OCC)/C=C/C(=O)c2ccc(c(c2)OC)OCC(=O)[O-]	C13365434	P20521754
c1ccc(c(c1)/C=C/C(=O)c2ccc(cc2)S(=O)(=O)NCCC(=O)[O-])OCC#N	C13366410	P20522734
CCOc1ccccc1/C=C/C(=O)c2ccc(cc2)S(=O)(=O)NCCCC(=O)[O-]	C13366481	P20522805
CCN(CC)S(=O)(=O)c1ccc(cc1)S(=O)(=O)N[C@H](CC(=O)[O-])c2ccccc2Cl	C13367947	P20524270
c1ccc(c(c1)CN2CCN(CC2)CC(=O)N/N=C\c3ccccc3OCC(=O)[O-])Cl	C19849421	P29501342
c1cc(oc1)CNC(=O)CSc2nc3ccsc3c(=O)n2CCCCC(=O)[O-]	C02925507	P30811851
CCOc1cc2c(cc1OCC)[C@@H](N(CC2)C(=O)Nc3ccsc3C(=O)OC)CC(=O)[O-]	C21641644	P32245474
CCCC[C@H](C(=O)NC[C@H](CC(C)C)N1CCOCC1)[N-]C2=NS(=O)(=O)c3c2cccc3	C22970728	P34117254
CCCC[C@H](C(=O)NC[C@@H](c1cccs1)N2CCCC2)[N-]C3=NS(=O)(=O)c4c3cccc4	C25384016	P37563219
CCCC[C@H](C(=O)N[C@@H](C)CCc1ccco1)[N-]C2=NS(=O)(=O)c3c2cccc3	C25466079	P37651416
CCOc1ccc(cc1OC)[C@@H](C[N-]S(=O)(=O)N(C)C)c2c[nH]c3c2cccc3	C27960749	P41224238
CCOC(=O)CSc1nnc(s1)/N=C(/C[C@H](c2ccc(cc2)C)NC(=O)C)\[O-]	C31912178	P47900097
CCOc1cc(ccc1O)[C@@H]2C(=C(C(=O)N2CCCn3ccnc3)[O-])C(=O)c4cc(ccc4C)C	C33699706	P49930668
c1ccc(cc1)C(=O)NCCCC[C@@H](/C(=N/N=C/c2cccs2)/[O-])N3CCOCC3	C33959473	P51961895
Cc1c(sc(c1C(=O)OC)/N=C(/C(=O)NC[C@@H](C)Cn2ccc(n2)C(F)(F)F)\[O-])C	C36612471	P54414860
Cc1c(sc(c1C(=O)OC)/N=C(/C(=O)NC[C@H](C)Cn2ccc(n2)C(F)(F)F)\[O-])C	C36612472	P54414861
Cc1cc(no1)NC(=O)CSc2nc3ccsc3c(=O)n2CCCCC(=O)[O-]	C02925508	P56515386
CCCc1nnc(s1)/N=C(/CSc2c3c(n(c(=O)n2)CCCO)CCCC3)\[O-]	C38479741	P58220889
CC(C)C[C@H](C(=O)[O-])NC(=O)C[C@H]1C(=O)N(/C(=N\c2cccc3c2cccc3)/S1)CC=C	C33810988	P60305410
c1ccc(cc1)C(=O)Nc2ccc(cc2)C(=O)COC(=O)C[N-]S(=O)(=O)c3cccs3	C40081991	P60828368
c1ccc(cc1)Oc2cccc(c2)/C=C\3/C(=O)N(C(=S)S3)CC(=O)NCCCC(=O)[O-]	C15036725	P70718749
COc1ccc(cc1)/C=C\2/C(=O)N(C(=S)S2)CCCC(=O)NCCCCCC(=O)[O-]	C15040441	P70719196
Cc1ccc(c(c1)[N-]/C(=N\C(=O)c2ccc(c(c2)OC)OC)/NCc3c(nn(c3C)C)C)OC	C32972382	P87397842
CCN(CCCNC(=O)[C@@H]1CCCN(C1)S(=O)(=O)c2cnc[n-]2)c3ccccc3	C12469374	P87466090
Cc1ccc(cc1)C(=O)N2CCN(CC2)C(=O)CC[C@@H](C(=O)[O-])NC(=O)OCc3ccccc3	C37416149	P89619821
C[C@H](c1ccccc1)N2CCN(CC2)C(=O)CC[C@@H](C(=O)[O-])NC(=O)OCc3ccccc3	C37416354	P89620270
CCN/C(=N\c1ccc(cc1)C(=O)OCC)/S[C@H]2CC(=O)N(C2=O)c3ccc(cc3)C(=O)[O-]	C59446595	P90455316
CCn1c(c(c(n1)C)CCN(C)c2c(cc(cn2)NS(=O)(=O)c3ccccc3C)C(=O)[O-])C	C35397870	P99242358
CCN(CC)CCN1[C@H](C(=C(C1=O)[O-])C(=O)c2c(c([nH]c2C)C(=O)OC)C)c3cccs3	C20219719	P105643771
[H]\N=C(/C(=c\1/n(c(=O)/c(=C/c2ccc(c(c2)OC)OC(F)F)/s1)CCCOC)/C#N)\[O-]	C61887951	P108668699
[H]/N=C(\C(=N\OC(=O)c1ccccc1Br)\P(=O)(OCC)OCC)/[O-]	C33351927	P130230614
c1ccc(cc1)COC(=O)N[C@@H](Cc2cn(cn2)C(=O)OCc3ccccc3)C(=O)[O-]	C15721511	P150076196
CCCN(CC(=O)Nc1ccccc1C)C(=O)COC(=O)CCn2c(cc(cc2=O)[O-])C	C95964513	P151131238
CCOc1cc(ccc1OCc2ccc(cc2)C(=O)[O-])/C=C\3/C(=O)N(C(=O)N3)CC=C	C33667071	P152347416
CCOC(=O)C1=C(N=C(/C(=C(\[O-])/OCC)/[C@H]1C(=O)OCC(=O)N[C@@H](C)c2ccccc2)C)C	C23485959	P155876029
CCCCNC(=S)N(Cc1cc2cc3c(cc2[nH]c1=O)OCO3)C[C@@H]4CCCO4	C04160460	P05327212
CCN(CC)C(=O)c1c(c(c(s1)NC(=S)Nc2cnccn2)C(=O)OC)C	C02850830	P07460485
CCOc1ccc2c(c1)cc(c(=O)[nH]2)CN(CCO)S(=O)(=O)c3ccccc3C(F)(F)F	C00918612	P09337963
CSCC[C@@H](C(=O)Nc1ccccc1)NC(=O)C2CCN(CC2)S(=O)(=O)c3ccccc3	C09409834	P14419464
CCCCNC(=O)c1c[nH]c2ccc(cc2c1=O)S(=O)(=O)N(CC=C)c3ccccc3	C09495297	P14549273
CC[C@@H](C)OC(=O)C[C@@H]1C(=O)NCCN1C(=S)NC(=O)/C=C/c2ccccc2Cl	C09783522	P14967440
Cc1cc(c(n1CC=C)C)c2csc(n2)NC(=O)CCCNC(=O)c3ccco3	C10255869	P15596708
CC(C)COc1cccc(c1)C(=O)NC(=S)Nc2ccc(cc2)S(=O)(=O)N(C)C	C10121743	P15630986
c1ccc(cc1)CN(C[C@@H]2CCC(=O)N2)C(=O)CC[C@]3(CCC(=O)N3)Cc4ccco4	C11966459	P17660975
c1ccc(cc1)SCC(=O)Nc2cnn(c2)CC(=O)N[C@H](c3ccccn3)C(F)(F)F	C12246960	P18045152
Cc1ccc(cc1)NC(=O)C[S@](=O)CC(=O)N(CC(=O)NC(C)(C)C)c2ccccc2C	C12472712	P18329637
Cc1ccc(cc1)NC(=O)C[S@](=O)CC(=O)N(CC(=O)NC2CCCCC2)C(C)(C)C	C12473379	P18330540
CC[C@@H](C(=O)NCc1ccccc1)OC(=O)CNS(=O)(=O)/C=C/c2ccccc2	C12724366	P18709557
CCOC(=O)CCC(=O)Nc1c(nc(s1)SCC(=O)NCC=C)c2ccccc2	C13575724	P20906272
C[C@H](C(=O)NCc1ccccc1OC)O/N=C/C(=O)Nc2cccc(c2)C(F)(F)F	C15369651	P23280454
Cn1ccnc1SCC(=O)Nc2ccc(cc2)C(=O)NCCSCc3ccccc3C#N	C16499798	P24919822
Cc1cc(c2c(c1)cc(c(=O)[nH]2)CN(C[C@@H]3CCCO3)C(=S)NCCCN4CCOCC4)C	C19823281	P29438042
Cc1ccccc1[C@H](C)NC(=O)[C@H](CCSC)NS(=O)(=O)c2ccc3c(c2)OCCO3	C21913940	P32624736
Cc1ccc(c(c1)S(=O)(=O)NCCC(=O)NC[C@H](c2ccco2)N3CCCCC3)C	C22678381	P33712280
CC(C)Cn1c(nn(c1=S)CN2CCN(CC2)Cc3cccc4c3cccc4)CCC(=O)N	C22933955	P34064616
Cc1c(c(on1)C)CSCC(=O)NCCNS(=O)(=O)c2cccc(c2)Cl	C23131576	P34324155
C=CCNc1nnc(s1)SCC(=O)NC[C@H]2CN(CCO2)Cc3ccccc3	C23484711	P34861575
CCN(CC)CCNCC(=O)Nc1ccc(c(c1)S(=O)(=O)N2CCCCC2)C	C22877291	P37802104
Cc1ccc2c(c1)cc(c(=O)[nH]2)CN(CCCN3CCOCC3)C(=S)NC[C@H]4CCCO4	C26100131	P38504742
Cc1ccc2c(c1)cc(c(=O)[nH]2)CN(CCCN3CCOCC3)C(=S)NCc4ccco4	C01224119	P38504748
Cc1ccc2cc(c(=O)[nH]c2c1)CN(CCN3CCOCC3)C(=S)NCCCOC	C26100379	P38504989
Cc1cc(no1)NC(=O)[C@@H](C)SCC(=O)NCc2ccccc2COc3ccccc3	C30187146	P44333257
c1cc(cc(c1)Cl)NC(=O)c2nnc(s2)CCCC(=O)NCCc3ccco3	C32995239	P48840786
CC(C)CC(=O)Nc1cc(cnc1N2CCNCC2)C(=O)N(CC(C)C)CC(C)C	C33129161	P49019507
Cc1ccccc1OC[C@@H](CN(CCCOC)Cc2[nH]c(=O)c3c(c(sc3n2)C)C)O	C36207038	P53817898
CCC/C=C/[C@@H](C(=O)NC1CCCCC1)N(Cc2ccco2)C(=O)[C@@H]3CCC(=O)N3	C36504593	P54263484
CCC/C=C/[C@H](C(=O)NC1CCCCC1)N(Cc2ccco2)C(=O)[C@@H]3CCC(=O)N3	C36504594	P54263485
C/C=C/[C@@H](C(=O)NC(C)(C)CC(C)(C)C)N(Cc1ccc(o1)C)C(=O)[C@@H]2CCC(=O)N2	C36601219	P54398668
CSCC[C@@H](C(=O)NC[C@H]1COc2ccccc2O1)NC(=O)COc3ccccc3	C12973341	P57374240
CCn1c(nnc1SCC(=O)NCc2ccccc2)CC(=O)Nc3ccc(cc3)C	C02851739	P57405403
C[C@@H](C(C)C)NC(=O)COC(=O)c1ccccc1SCC(=O)NCc2ccco2	C13038899	P60235697
Cc1c(sc2c1c(=O)[nH]c(n2)CS[C@@H](C)C(=O)NCCCCn3ccnc3)C	C40157608	P60948601
C[C@H](C(=O)NCCCCCC(=O)O)N1C(=O)/C(=C/c2ccc(cc2)OC)/SC1=S	C15048033	P70720827
COC(=O)[C@H](CCSC)NC(=O)CSCc1[nH]c(=O)c2c3c(sc2n1)CCCC3	C09255838	P86041158
C[C@@H](C12CC3CC(C1)CC(C3)C2)NC(=O)CN4CCN(CC4)CC(=O)NCCCOC	C22915250	P86268708
CN(C)[C@@H](CNC(=O)Nc1ccc(cc1)S(=O)(=O)N(C)CC=C)c2cccs2	C57860000	P87063026
CCOCCCNC(=O)c1ccccc1NC(=O)CCS(=O)(=O)c2ccccc2	C59330485	P90181924
c1ccc(cc1)[C@@H](CC(=O)NC[C@H]([C@@H]2CCOC2)N3CCOCC3)NC(=O)c4ccccc4	C69967632	P107836976
Cc1cccc(c1)OC[C@@H](CNC(=O)c2cccnc2SCc3cc(on3)C)O	C57441302	P122807540
CC(C)(C)NC(=O)CN(Cc1cccs1)C(=O)CNS(=O)(=O)c2ccccc2	C04848684	P126217900
CC(C)(C)OC[C@@H](CN(Cc1ccco1)Cc2[nH]c(=O)c3c4c(sc3n2)CCCC4)O	C36156620	P152383366
CCOC[C@@H](CN(CCOC)Cc1[nH]c(=O)c2c(csc2n1)c3cc(ccc3C)C)O	C36206503	P152384367
COCCN(Cc1[nH]c(=O)c2c(csc2n1)c3cccc(c3)Cl)C[C@H](COCC=C)O	C36207923	P152384690
CCNS(=O)(=O)c1ccc(c(c1)C(=O)NCCCCN2CCN(CC2)CC)C	C97291934	P154082392
CCN1CCN(CC1)CCCCNC(=O)c2cc(c(c(c2)S(=O)(=O)NC)C)C	C97291948	P154082425
C[NH+]1CCc2c(sc3c2C(=N[C@H](N3)c4cc(c(c(c4)Br)OC)OC)O)C1	C09186662	P14084592
Cc1c(n2c3c(=O)[nH]c(=O)n(c3[nH+]c2n1CCCNc4ccc(cc4)Br)C)C	C10049430	P15343500
CN1c2ccccc2[C@]3(C1=O)C(=C(N(C4=C3C(=O)CCC4)c5ccc(c[nH+]5)Br)N)C#N	C01422454	P18322001
c1cc(ccc1CCC(=O)N2CCc3c(sc4c3c(nc[nH+]4)N)C2)S(=O)(=O)N5CCCCC5	C12554166	P18452400
CC1=C([C@H](n2c(nc(n2)c3cccnc3)N1)c4ccccc4Cl)C(=O)Nc5ccc[nH+]c5	C00645584	P19179863
CC(C)[C@@H]1[C@@H]2[C@H](C(=O)N(C2=O)c3ccc(cc3)Br)[C@]4([NH2+]1)c5ccccc5NC4=O	C02389794	P24152452
C[C@H](C(=O)N(C)[C@@H]1CCS(=O)(=O)C1)Sc2[nH+]c(c3c4c(sc3n2)CCCC4)N	C16800570	P25337904
C[C@H](C(=O)N(C)[C@H]1CCS(=O)(=O)C1)Sc2[nH+]c3c(c4c(s3)CCCC4)c(n2)N	C16800572	P25337912
CC(C)[C@@H]1[C@H]2[C@@H](C(=O)N(C2=O)c3ccc(cc3)Br)[C@@]4([NH2+]1)c5ccccc5NC4=O	C09331018	P26902873
c1ccc(cc1)n2c(=O)c3c([nH]2)NC4=C([C@@H]3c5ccc[nH+]c5)C(=O)C[C@H](C4)c6cccs6	C18196875	P27213697
CC(C)Oc1c(cc(cc1Cl)[C@H]2[C@H]3CN(CC=C3C(=C(C2(C#N)C#N)[NH3+])C#N)C)OC	C20027252	P29792785
c1cc(ccc1C(=O)Nc2ccc(c(c2)[N+](=O)[O-])N3CC[NH2+]CC3)I	C20154232	P30007119
C[NH+]1CCN(CC1)S(=O)(=O)c2ccc3c(c2)[C@H]4C=CC[C@H]4[C@H](N3)c5c[nH]c6c5cccc6	C20720128	P30925846
c1ccc2c(c1)NC3=C([C@@H](N2CC(=O)NCc4cc[nH+]cc4)c5cccs5)C(=O)CCC3	C21722075	P32375587
c1cc(ccc1c2csc([nH+]2)N3CCOCC3)NC(=O)c4ccc5c(c4)CCC(=O)N5	C22282450	P33141628
Cn1cc[nH+]c1[C@@H](c2ccccc2)NC(=O)c3cc(n[nH]3)c4ccc(cc4)Br	C25159556	P37254589
C[NH+]1CCN(CC1)c2ccc(cn2)NC(=O)c3c(cn(n3)c4ccccc4C(F)(F)F)O	C14521138	P48687966
C[NH+]1CCN(CC1)c2cc(c3cc(ccc3[nH+]2)NS(=O)(=O)c4ccc(c(c4)F)F)C(=O)[O-]	C32985270	P48830294
c1ccc(c(c1)NC(=O)Nc2c(nns2)C(=O)N3CCCC[C@H]3c4ccc[nH+]c4)Cl	C33436085	P49520123
CC(C)[C@H]1[C@@H]2[C@@H](C(=O)N(C2=O)c3ccc(cc3)Br)[C@@]4([NH2+]1)c5ccccc5NC4=O	C15987296	P50048646
c1c[nH+]ccc1[C@@H](C(=O)N/N=C/c2cc(cc(c2O)Br)Br)N3CCOCC3	C20029611	P53451823
CCn1c(ccn1)[C@@H]2c3c(nn(c3OC(=C2C#N)[NH3+])c4ccccc4)C(C(F)(F)F)(F)F	C02790200	P54412621
Cc1cc(c2c(c1)occ2CC(=O)N/N=C/3\CCCc4c3c(c(o4)C(=O)Nc5cc[nH+]cc5)C)C	C40826881	P61987593
c1cc(c(cc1c2ccc(o2)/C=c/3\c(=[NH2+])n-4[nH]/c(=C/C(=O)N5CCCC5)/sc4nc3=O)Cl)Cl	C49672428	P74202306
CC(C)[C@@H]1[C@@H]2[C@@H](C(=O)N(C2=O)C(C)(C)C)[C@]3([NH2+]1)c4cc(ccc4NC3=O)Br	C16024551	P75874566
Cc1cccc(c1)C2=[NH+]c3c(c(=O)[nH]c(=O)n3c4ccc(cc4)F)C(N2)(C(F)(F)F)C(F)(F)F	C12462752	P76329182
c1ccc2c(c1)c(cc(n2)c3cc[nH+]cc3)C(=O)Nc4cccc(c4)NC(=O)c5ccco5	C11361062	P87700968
Cc1nccn1c2ccc(cc2)NC(=O)C3=CNN4C3=[NH+][C@@H](C[C@H]4C(F)(F)F)c5cccs5	C13640564	P91034089
CCCCN1C(=O)[C@@H]2[C@H](N[C@]3([C@@H]2C1=O)c4cccc(c4NC3=O)Cl)CC5=c6ccccc6=[NH+]C5	C63383527	P97336582
Cc1ccc2c(c1C)NC(=O)[C@]23[C@H]4[C@@H]([C@@H](N3)CC5=c6ccccc6=[NH+]C5)C(=O)N(C4=O)CCOC	C63383785	P97336840
CC(C)[C@@H](C(=O)NC1CCCC1)NC(=O)[C@@H]2CC3=c4ccccc4=[NH+][C@@H]3[C@H]5N2C(=O)c6c5cccc6	C63383853	P97336908
CN1[C@H]([C@@H](C(=O)N(C1=O)c2ccc(cc2)Cl)[C@@H]3[C@@H]4C(=c5cc(ccc5=[NH+]4)OC)CCN3)O	C63383944	P97336999
Cc1cccc2c1NC(=O)[C@@]23[C@H]4[C@@H]([C@H](N3)CC5=c6ccccc6=[NH+]C5)C(=O)N(C4=O)c7ccccc7	C63480288	P97476076
Cc1ccc(cc1/N=C/2\N[C@H]3CS(=O)(=O)C[C@@H]3S2)C(=O)NCCC4=c5ccccc5=[NH+]C4	C63491616	P97494208
C[C@H]1C(=c2ccccc2=[NH+]1)CCN3[C@H]4[C@@H](C(=NC3=O)[O-])C([NH+]=C(N4)C)(C(F)(F)F)C(F)(F)F	C63514076	P97529969
Cc1cc(c(c(c1)C)S(=O)(=O)Nc2cc(c(nc2)N3CC[NH2+]CC3)C(=O)N4CCCC[C@H]4C)C	C35514051	P99067454
CSc1ccc(cc1)C2=[NH+][C@@H](ON2)c3ccc4c(c3)[nH]c(=O)n(c4=O)Cc5ccccc5	C64870255	P99674462
CC(C)c1ccc(cc1)S(=O)(=O)c2cnc(nc2N)N3CCN(CC3)c4cccc[nH+]4	C67336147	P103428687
CC(C)C[C@@H]1[C@H]2[C@H](C(=O)N(C2=O)Cc3ccccc3Cl)[C@@]4([NH2+]1)c5ccccc5NC4=O	C20611689	P110055796
Cc1ccc(c(c1)Br)N2C(=O)[C@@H]3[C@@H]([NH2+][C@@]4([C@@H]3C2=O)c5ccccc5NC4=O)CCSC	C16012835	P111166225
c1cc(cc(c1)C(F)(F)F)c2nc(cs2)C(=O)Nc3ccc([nH+]c3)N4CCNC(=O)C4	C72068767	P111863053
c1ccc(cc1)CNC(=O)C[C@@H]2CCN3C[C@@H]2CCCOc4ccccc4C[NH2+]CC3=O	C77267101	P120546085
c1ccc(cc1)CNC(=O)[C@@H]2Cc3ccccc3CN2C(=O)c4cc5c([nH]4)c(co5)c6ccc[nH+]c6	C77948047	P121636858
c1ccc(cc1)C[NH+]2CCc3c(sc(c3C#N)N4C(=O)C[C@@H](C4=O)Sc5ccc(cc5)N)C2	C22868910	P151104771
CC(C)NC(=O)c1cc2c(s1)CCN(C2)C(=O)c3cc4c([nH]3)c(co4)c5ccc[nH+]c5	C96126583	P151419225
CC(C)[C@@H](c1[nH]c2ccccc2[nH+]1)NC(=O)[C@H]3c4ccccc4C(=O)N([C@@H]3c5ccc6c(c5)OCO6)C	C96232252	P151648715
c1ccc(c(c1)CNC2=[NH+]CCNC23CCN(CC3)S(=O)(=O)c4ccc5c(c4)CCCC5)F	C65074800	P152049568
Cc1ccc2nc(c(c(=O)n2c1)/C=C/3\C(=O)N(C(=S)S3)CC=C)NC4CC([NH2+]C(C4)(C)C)(C)C	C33558210	P152138557
Cc1ccc(cc1F)S(=O)(=O)N2CCC[C@@]3(C2)/C(=[NH+]/CCOC)/Nc4ccccc4N3	C97086785	P153697406
c1ccc2c(c1)cnn(c2=O)C[NH+]3CCN(CC3)/C=C\4/Nc5c(c6c(s5)CCCC6)C(=O)N4	C24716218	P156260894
c1ccc(c(c1)C(=O)Nc2ccc(cc2)S(=O)(=O)Nc3nccs3)I	C00705497	P09139555
Cc1ccc(cc1F)NC(=O)C[C@@H](C)S(=O)(=O)c2ccc3c(c2)NC(=O)[C@@H](S3)C	C09152875	P14039074
Cc1ccc(cc1)N2C(=O)/C(=C\c3cc(c(c(c3)Br)O)Cl)/C(=O)NC2=O	C09311445	P14269711
c1ccc(cc1)C2(C(=O)N(C(=O)N2)NC(=O)c3ccc(cc3)Br)c4ccccc4	C09703797	P14860361
c1ccc(cc1)CC(=O)N2CCC(CC2)C(=O)N3CCC[C@@]4(C3)Nc5ccccc5C(=O)N4	C12089272	P17923529
Cc1c(sc2c1c(=O)[nH]c(n2)CS[C@H](C)C(=O)Nc3nc4c(s3)CCCC4)C	C13134766	P19579536
c1ccc2c(c1)OC[C@@H](O2)C(=O)N/N=C/c3cc(c(c(c3)Br)O)Br	C13880624	P21372930
CC(C)(C)C(=O)[C@@H]1[C@H]([C@@]([C@H]2N1c3ccc(cc3C=C2)Br)(C#N)C(=O)N)c4ccncc4	C15023839	P22838391
C[C@@H](c1ccccc1)NC(=O)[C@H](C)NC(=O)[C@H]2C(S[C@@H]3N2C(=O)c4c3cccc4)(C)C	C16020099	P24204838
Cn1ccc(n1)[C@@H]2c3c(nn(c3OC(=C2C#N)N)c4ccccc4)C(C(F)(F)F)(F)F	C02788867	P25714261
c1cc(n(c1)c2ccc(cc2)O)/C=C\3/C(=NC(=O)N(C3=O)c4ccc(cc4)Br)O	C17248938	P25907755
Cc1ccc(cc1)[C@H]2[C@H]3[C@@H](C(=O)N(C3=O)c4ccccc4Cl)[C@@]([NH2+]2)(CC(C)C)C(=O)[O-]	C09941912	P27180180
COc1cc(cc(c1O)Br)[C@@H]2C3=C(CCCC3=O)Nc4n2nc(n4)SC	C20093577	P29894380
CSc1cccc(c1)NC(=O)c2cccc(c2)/N=C/3\N[C@@H]4CS(=O)(=O)C[C@H]4S3	C21522251	P32091600
c1ccc2c(c1)NC3=C([C@H](N2CC(=O)NCc4ccncc4)c5cccs5)C(=O)CCC3	C21722077	P32348811
c1ccc2c(c1)N[C@H](NS2(=O)=O)c3ccc(cc3)C(=O)N4CCN(CC4)c5cccc(c5)Cl	C33063242	P48932202
c1ccc2c(c1)NC(=O)[C@H](S2)C(=O)N3CCC[C@H](C3)C(=O)Nc4cccc(c4)Br	C33283099	P49220577
c1cc(oc1)[C@H]2OC[C@@H]3[C@@H](O2)[C@@H]([C@@H]([C@@H](O3)Oc4ccc(cc4Br)Br)O)O	C35270152	P52331830
Cc1cc(c(c(c1)C)NC(=O)CNC(=O)[C@H]2CCCN2C(=O)C34CC5CC(C3)CC(C5)C4)C	C36728828	P54580591
CC(C)(C(=O)NC1[C@@H]2CC3C[C@H]1CC(C2)(C3)O)N4CCN(CC4)c5ccc(cn5)C(F)(F)F	C35974253	P57788789
Cn1c2c(c(n1)NC(=O)c3ccccc3I)[C@H](CC(=O)N2)c4ccco4	C38519953	P58296669
C[C@]12C[C@@H]([C@]3([C@H]([C@H]1C[C@@H]4[C@]2(OC(O4)(C)C)C(=O)CO)C[C@@H](C5=CC(=O)C=C[C@@]53C)F)F)O	C03977980	P58341644
c1cc(ccc1C2=C[C@H](N=N2)C(=O)N/N=C\3/c4cc(ccc4NC3=O)Br)Br	C39015751	P59113782
CSc1nnc(s1)N2C3=C([C@@H](C(=C2N)C#N)c4cc(ccc4F)Br)C(=O)CCC3	C39425963	P59753202
CC(C)C(=O)Nc1c(c2c(s1)C[C@@H](CC2)C(C)(C)C)C(=O)N[C@H]3CCS(=O)(=O)C3	C39836525	P60452360
CCn1c(cc2c(c1=O)[C@@]3(c4ccccc4N(C3=O)Cc5ccccc5F)C(=C(O2)N)C#N)C	C39918982	P60565995
C[C@@H](C(=O)NC(=S)Nc1ccc(cc1)I)N2C(=O)c3ccccc3C2=O	C40844933	P62013038
[H]/N=C(/[C@@H]1[C@@H]2[C@H]([C@H]3[NH+]1C=Cc4c3cccc4)C(=O)N(C2=O)c5cccc(c5)Br)\[O-]	C43726805	P66090781
Cc1cccc(c1)C2=NC(c3c(=O)[nH]c(=O)n(c3N2)c4ccc(cc4)F)(C(F)(F)F)C(F)(F)F	C12462752	P76669683
[H]/N=C\1/N(C(=O)/C(=C/c2cc(ccc2O)Br)/S1)c3c(n(n(c3=O)c4ccccc4)C)C	C15087873	P82250355
CN1C(=O)/C(=C\2/C[C@@H](Sc3ccccc3N2)c4ccc(c(c4)OC)OC)/C(=O)NC1=S	C33011942	P87584271
[H]/N=C\1/N(C(=O)C[C@@H](S1)C(=O)Nc2ccc(cc2)Br)/N=C(\C)/c3cccs3	C58836257	P89054367
COc1cc(cc(c1O)/C=C\2/C(=O)NC(=O)N(C2=O)c3cccc(c3)Br)Br	C59198328	P89854199
c1cc(cc(c1)S(=O)(=O)/N=C\2/CCCN2)NC(=O)/C=C/c3cc(ccc3F)Br	C15886969	P92260822
c1ccc2c(c1)[C@@]3([C@@H]([C@@H]4CCCN4[C@@]35c6cccc(c6NC5=O)Cl)C(=O)c7ccco7)C(=O)N2	C61997761	P95084083
C[C@H]1C(=O)Nc2cc(ccc2O1)N[C@H](C)C3=NC(=O)C4=C(CSC4=N3)c5cccs5	C39791993	P96973222
c1ccc2c(c1)NC(=O)[C@H](S2)CC(=O)Nc3nnc(s3)C45CC6CC(C4)CC(C6)C5	C71842884	P111435744
C[C@@H](c1ccc2c(c1)CCC(=O)N2)NC(=O)[C@H]3CCCN(C3)c4c(cccn4)C(F)(F)F	C71930105	P111615987
c1cc2c(cc1S(=O)(=O)N)CCN2S(=O)(=O)c3ccc(cc3Br)Br	C71975322	P111712376
C[C@H](c1ccc2c(c1)CCCC2)NC(=O)c3cc(c[nH]3)S(=O)(=O)N4CCSCC4	C72040556	P111820847
c1cc(cc(c1)I)n2cccc2C(=O)NCC(=O)Nc3cccnc3	C72070379	P111861352
c1ccc2c(c1)OC[C@@H](O2)C(=O)NNC(=O)c3cc(cc(c3)C(F)(F)F)C(F)(F)F	C72101036	P111904358
C[C@@]12C[C@@H]([C@]3([C@H]([C@H]1C[C@H]4[C@@]2(OC(O4)(C)C)C(=O)CO)C[C@H](C5=CC(=O)C=C[C@]53C)F)F)O	C11616556	P112138086
c1cc2c(cc1NC(=O)/C=C\3/CC(=O)N(N3)c4c(cc(cn4)C(F)(F)F)Cl)CCC2	C72275239	P112322047
CSCC[C@H]1[C@@H]2[C@@H](C(=O)N(C2=O)Cc3ccccc3Cl)[C@]4(N1)c5ccccc5NC4=O	C20611715	P112426870
CC(C)n1cc(cn1)NC(=O)c2c(cn(n2)c3ccccc3I)O	C78995639	P123322612
c1cc(ccc1/C=C\2/C(=O)N(C(=S)S2)c3ccc(cc3)S(=O)(=O)N)OC(F)F	C03246129	P130289729
c1cc(ccc1[C@H]2C[C@@H](N3C(=N2)C=C(N3)C(=O)NC[C@@H]4CCCO4)C(F)(F)F)Br	C12468221	P137197458
c1cc(ccc1[C@H]2C[C@H](N3C(=N2)C=C(N3)C(=O)NC[C@@H]4CCCO4)C(F)(F)F)Br	C12468216	P137197460
Cc1ccc(cc1)N2C(=O)[C@@H]3[C@@H](c4c([nH]c(=O)s4)S[C@@H]3C2=O)c5ccc(c(c5)OC)O	C18165073	P155531692
CCOc1cc(cc(c1OCc2ccccc2)Cl)C[NH2+]C3C4CC5CC(C4)CC3C5	C08254058	P12495816
CC[C@H](C(=O)Nc1ccc(cc1)C)n2c3c(ccc[nH+]3)nc2SCc4ccccc4F	C09151443	P14040278
C[C@@H](c1ccccc1)[NH2+]Cc2cc(cc(c2OCc3ccccc3)OC)Br	C10473880	P15873990
c1ccc(cc1)COc2c(cc(cc2Br)C[NH2+]Cc3ccco3)Br	C10475373	P15875769
c1ccc(cc1)C[NH+](Cc2ccccc2)CC(=O)Nc3ccc(cc3)I	C12619156	P18555908
COc1ccccc1C[NH2+]Cc2cn(c3c2cccc3)Cc4ccc(cc4Cl)Cl	C13720798	P21122016
COc1cc(cc(c1OCc2ccccc2)Br)C[NH2+]CCC3=CCCCC3	C13723472	P21125201
c1cc(ccc1COc2ccc(cc2C[NH2+]CCC3=CCCCC3)Br)Cl	C13723587	P21125316
COc1cc(cc(c1OCc2ccccc2)C[NH2+]CCC3=CCCCC3)Br	C13724010	P21125735
CCC(C)(C)[NH2+]Cc1cc(c(c(c1)Br)OCc2ccccc2Cl)OCC	C13724720	P21126445
C[C@@H](CCc1ccccc1)[NH2+]Cc2cc(ccc2OCc3ccccc3)Br	C13725591	P21127321
C[C@@H](CCc1ccccc1)[NH2+]Cc2cc(ccc2OCc3ccccc3Cl)Br	C13725641	P21127371
CCOc1cccc(c1OCc2ccccc2Cl)C[NH2+][C@H](C)CCc3ccccc3	C13726760	P21128550
CCOc1cc(ccc1OCc2ccccc2Cl)C[NH2+][C@@H](C)C34CC5CC(C3)CC(C5)C4	C16689253	P25179502
C[C@H](c1ccc2c(c1)CCCC2)[NH2+]Cc3cn(nc3c4cccnc4)Cc5ccccc5	C17317300	P25992226
C[C@@H](c1ccc2c(c1)CCCC2)[NH2+]Cc3cn(nc3c4cccnc4)Cc5ccccc5	C17317301	P25992227
CCc1cc(c(s1)NC(=O)c2ccccc2)[C@H](c3ccc(cc3)SC)[NH+]4CCN(CC4)C	C01298700	P30115436
CCOc1cc(cc(c1OCc2ccc(cc2)C)Br)C[NH2+]C3C4CC5CC(C4)CC3C5	C20874681	P31156193
CCOc1cc(cc(c1OCc2ccc(cc2)C)Cl)C[NH2+]C34CC5CC(C3)CC(C5)C4	C20874800	P31156413
CCCOc1c(cc(cc1Br)C[NH2+]C2C3CC4CC(C3)CC2C4)OCC	C20932274	P31249049
CCc1c(sc2c1CC[NH+]([C@@H]2c3ccccc3)CC(=O)NCc4ccc(cc4)OC(C)C)C	C21045747	P31417193
CCOc1cc(ccc1OCc2ccc(cc2Cl)Cl)C[NH2+]C3C4CC5CC(C4)CC3C5	C22073740	P32844817
CCOc1cc(cc(c1OCc2ccccc2Cl)Br)C[NH2+]C3CCCC3	C22074255	P32845364
C[NH+](C)Cc1ccc(cc1)c2ccccc2CNC(=O)c3cc(ccc3Cl)SC	C25521379	P37717711
CCC(=O)Nc1c(n(/c(=[NH+]/c2cccc(c2)C(F)(F)F)/s1)CC=C)c3ccc(cc3)C	C27015912	P39812422
COc1ccc(cc1OC)CC[NH2+]Cc2cc(c(c(c2)Cl)OCc3ccccc3)Cl	C28428057	P41829479
Cc1ccc(cc1)C[NH+](Cc2cc(=O)n3c(n2)cc([nH]3)c4ccc(cc4)Cl)CC(C)C	C33126273	P49010998
C[C@@H](c1ccccc1)NC(=O)COc2ccc(cc2)/C=[NH+]/c3ccc(cc3)Br	C20551333	P49466910
Cc1ccc(s1)C[NH+](CCCOC)Cc2ccc(o2)C(c3cccs3)(c4cccs4)O	C36154599	P53709273
CCC[NH+](Cc1ccc(o1)C)Cc2ccc(o2)C(c3cccc(c3)F)(c4cccc(c4)F)O	C36202680	P53779656
c1cc(cc(c1)F)C[NH+](Cc2ccc(o2)C(c3cccs3)(c4cccs4)O)C[C@@H]5CCCO5	C36203045	P53780119
CC[C@@H](C(=O)NCc1ccco1)n2c3cc(c(cc3[nH+]c2Cc4ccccc4Cl)C)C	C37398293	P55612359
Cc1ccc(s1)C[NH+](CCC(C)C)Cc2ccc(o2)C(=O)N[C@@H](C)c3ccccc3	C34670189	P55838237
Cc1ccsc1C[NH+](Cc2ccco2)C[C@H](COc3ccc(cc3Cl)Cl)O	C40317937	P61204066
Cc1ccc(cc1)c2c[nH+]c(n2c3cccc(c3)C(F)(F)F)SCC(=O)Nc4ccccc4	C44087781	P66616124
Cc1cc(ccc1Cl)NC(=S)N(Cc2ccc(cc2)C(C)C)Cc3ccc[nH+]c3	C06386286	P89523908
c1cc(c[nH+]c1)CN(Cc2ccc(cc2)Br)C(=S)Nc3ccc(c(c3)Cl)C(F)(F)F	C59170166	P89794582
CC(C)c1ccc(cc1)NC(=S)N2CC[NH+](CC2)C(c3ccc(cc3)F)c4ccc(cc4)F	C22576057	P90184138
CCN(CC)CCC[NH2+]Cc1cc(c(c(c1)Br)OCc2ccccc2)Br	C13734680	P90840003
Cc1cc(c(c2c1C(=O)/C(=C\c3ccc(cc3)C(C)C)/O2)C[NH+](CC(C)C)CC(C)C)O	C41513572	P96620650
Cc1ccc2=[NH+][C@@H](C(=c2c1)CCN(Cc3ccco3)C(=S)Nc4cc(cc(c4)C)C)C	C63659199	P97750682
CCC[NH2+][C@@H](Cc1ccc(c(c1)Br)OC)c2cc(cs2)Br	C71305118	P110230717
CC[C@@H]1CCC[NH+](C1)C(C)(C)CNC(=O)c2cnn(c2C(F)(F)F)c3ccccc3C	C78916980	P123169812
CC[C@H]1CCC[NH+](C1)C(C)(C)CNC(=O)c2cnn(c2C(F)(F)F)c3ccccc3C	C78916987	P123169822
COc1cc(cc(c1O)/C=[NH+]\c2cc(ccc2OCc3ccccc3)C(F)(F)F)Br	C59452463	P130279011
Cc1ccc(cc1)[C@@H](CC(=O)NCc2cc[nH+]cc2)c3cn(c4c3cccc4)Cc5ccccc5	C96279045	P151752375
Cc1ccc(s1)C[NH+](CCC(C)C)Cc2nc(cs2)C(=O)N[C@@H](C)c3ccccc3	C96280618	P151754902
c1ccc(cc1)CNC(=O)CCc2c([nH+]c3n2cc(cc3)c4ccccc4Cl)c5ccccc5	C96289011	P151807731
c1ccc(cc1)/C=C\C[NH+]2CCN(CC2)CC(=O)NC(c3ccccc3)c4ccccc4	C35681569	P152742513
CCOC(=O)c1c2c(sc1N/C(=[NH+]\c3ccccc3c4ccccc4)/c5ccccc5)CCCC2	C08445932	P156287525
CN(CC(=O)Nc1ccccc1C(F)(F)F)C(=O)CSc2[nH+]c(cn2N)c3ccccc3	C08758120	P13442869
CC[C@H](C(=O)Nc1ccccc1F)Sc2[nH+]c(c(cn2)S(=O)(=O)c3ccccc3)N	C09152060	P14040448
CCOc1ccccc1NC(=O)CSc2[nH+]c(c(cn2)S(=O)(=O)c3ccccc3)N	C09152064	P14040455
CCOc1ccccc1NC(=O)CSc2[nH+]cc(c(n2)N)S(=O)(=O)c3ccc(cc3)C	C09152151	P14040624
CCc1ccc(cc1)NC(=O)CSc2[nH+]cc(c(n2)N)S(=O)(=O)c3ccc(cc3)C	C09152156	P14040634
COc1cccc(c1OC)[C@@H](C[NH2+]C[C@@H](COc2ccccc2F)O)c3c[nH]c4c3cccc4	C03350665	P14542084
C[C@@H](C(=O)Nc1ccc2c(c1)OCO2)[NH2+]C[C@H](c3cccs3)c4c[nH]c5c4cccc5	C12862230	P18895173
CC[C@@H](c1[nH]c2ccc(cc2n1)C)[NH2+]C3CCN(CC3)c4ccc(cc4)NC(=O)c5cnccn5	C12151220	P20348838
C[NH+](CC(=O)Nc1ccccc1C(=O)NCc2ccco2)CC(=O)Nc3ccccc3C(F)(F)F	C15446699	P23381892
Cc1c(sc([nH+]1)N)c2nnc(n2CC=C)SCC(=O)Nc3ccccc3C(F)(F)F	C16755337	P25280040
c1ccc(cc1)CNC(=O)CSc2[nH+]cc(c(n2)N)S(=O)(=O)c3ccc(s3)Br	C17179169	P25822688
CC(C)[C@@H](c1ccc2c(c1)OCCO2)NC(=O)CSc3[nH+]c(cn3N)c4ccccc4	C18471610	P27567476
CC(C)[C@H](c1ccc2c(c1)OCCCO2)NC(=O)CSc3[nH+]c(cn3N)c4ccccc4	C18471676	P27567613
CCCOc1ccc(cc1OCC)[C@H]2c3c(n[nH]c3OC(=C2C#N)[NH3+])c4cccc(c4)OC	C09350828	P30470181
c1ccc(cc1)Sc2ccccc2NC(=O)CN3CCC(CC3)(C(=O)N)[NH+]4CCCCC4	C20481817	P30531838
CCOC(=O)c1c2c(sc1NC(=O)CSc3[nH]nc(n3)C4CCCC4)C([NH2+]C(C2)(C)C)(C)C	C25000725	P36997230
CC(C)NC(=O)NCc1ccc(cc1)C(=O)NCc2ccccc2c3ccc(cc3)C[NH+](C)C	C25521561	P37718143
Cc1c(c(c(nc1C)SCC(=O)Nc2cccc(c2)/C=C/c3cccc[nH+]3)C(=O)N)C	C26694719	P39466581
Cc1c(sc2c1c(nc(n2)C[NH+]3CCCC3)SCc4nc(nc(n4)Nc5ccccc5)N)C	C28262683	P41596822
C[C@H](c1ccc(cc1)S(=O)(=O)N)[NH+](C)CC(=O)Nc2c(c3c(s2)CCCCC3)C(=O)OC	C32542248	P48104976
CC(C)Cc1ccc(cc1)S(=O)(=O)Nc2ccc(c(c2)C(=O)NC(C)C)N3CC[NH2+]CC3	C33121162	P49005875
CCc1ccc(cc1)S(=O)(=O)Nc2ccc(c(c2)C(=O)NCc3ccccc3)N4CC[NH2+]CC4	C33121177	P49005890
CC[NH+](CC)CCNC(=O)[C@@]1(c2cc(ccc2NC(=O)N1c3cccc(c3)OC)Br)O	C03670479	P56797689
c1ccc2=[NH+]C(=O)C(=c2c1)NNC(=O)c3cccc(c3)S(=O)(=O)Nc4cccc(c4)C(F)(F)F	C12635653	P57871050
CC(C)(C)[C@@H]1C[C@H](N([NH2+]1)c2ccccc2)NC(=O)COC(=O)Cc3c[nH]c4c3cccc4	C39444585	P59785869
CC[NH+]1[C@H](NN[C@@H]1SCc2[nH]c(=O)c3ccccc3n2)COc4ccc5ccccc5c4C	C39969435	P60656998
c1ccc(cc1)C(c2ccccc2)[NH+]3CCN(CC3)c4c(c(ncn4)NCCc5cccs5)N	C40730139	P61844709
CC(C)c1ccc(cc1)NC(=O)Cn2c(c(c([nH+]2)SC)c3nc(no3)c4ccccc4)N	C46913991	P70415934
CCc1ccccc1NC(=O)Cn2c(c(c([nH+]2)SC)c3nc(no3)c4ccc(cc4)Cl)N	C46914948	P70416474
C[C@H]1C[C@@H](C[NH+](C1)C(C)(C)CNC(=O)[C@@H](Cc2c[nH]c3c2cccc3)NC(=O)c4cccs4)C	C58392753	P88177315
C[C@@H]1C[C@H](C[NH+](C1)C(C)(C)CNC(=O)[C@@H](Cc2c[nH]c3c2cccc3)NC(=O)c4cccs4)C	C58392755	P88177317
Cc1cccc(c1)NC(=O)Nc2cccc(c2)CNC(=O)CCc3c([nH+]n(c3C)CC(C)C)C	C59339096	P90214693
C[C@H](c1ccc(cc1)Cl)[NH2+]CC(=O)Nc2cccc(c2)S(=O)(=O)/N=C/3\CCCCCN3	C13040184	P96197993
c1ccc(cc1)S(=O)(=O)N[C@@H]2Nc3ccc(cc3S2)C(=O)NCCC4=c5cc(ccc5=[NH+]C4)F	C63279902	P97181060
Cc1cccc2=[NH+][C@H]([NH+]=c12)CCNC(=O)C3=CN(CC(=C3[O-])C(=O)NC(C)(C)C)C4CCCCC4	C64103485	P98397646
c1ccc(cc1)[C@H]2NN[C@@H](O2)c3ccccc3OCC(=O)NCCC4=c5ccccc5=[NH+]C4	C64503445	P99039863
CSc1c(c(n([nH+]1)CC(=O)Nc2ccccc2C(F)(F)F)N)c3nc(no3)c4ccccc4	C45895419	P99368466
CC[C@H](C)[C@H](c1[nH]c2ccccc2[nH+]1)NC(=O)c3cccc(c3)S(=O)(=O)NCc4cccs4	C71967017	P111700932
C#CCNS(=O)(=O)c1cccc(c1)C(=O)Nc2ccc3c(c2)[nH]c([nH+]3)Cc4ccccc4F	C72035275	P111816482
c1ccc(cc1)C[C@@H](C(=O)NCc2cccs2)NC(=O)c3cc4c([nH]3)c(co4)c5ccc[nH+]c5	C77947998	P121636716
CC[NH2+]c1ccc(cc1NCC(=O)Nc2ccccc2Br)S(=O)(=O)N(C)C	C09492731	P126248327
CC(C)(C)[C@@H](C(=O)N1C[C@H]2CCC[C@@H]2[C@@H]1C(=O)OC(C)(C)C)NC(=O)[C@@H](C3CCCCC3)[NH3+]	C82048856	P127980121
C[C@H]1CCCC[C@@H]1/[NH+]=C(/C2CCC(CC2)CNS(=O)(=O)c3ccc(cc3)/N=C(\C)/O)\O	C20765805	P128218676
c1ccc(cc1)n2c(cc([nH+]2)CCCNS(=O)(=O)c3ccc(c4c3cccn4)Cl)N	C95348528	P149752052
Cc1c(sc(=O)[nH]1)S(=O)(=O)NCC[NH2+][C@@H](CCc2ccccc2)Cc3ccccc3	C95943596	P151078002
c1ccc2c(c1)c(c(o2)C(=O)NCCCc3[nH]c4ccccc4[nH+]3)CSc5nc[nH]n5	C21528170	P151083525
CN(Cc1ccccc1)Cc2cc(no2)C[C@@H]3CC[C@@H]([C@H](O3)C[NH2+]Cc4c[nH]c5c4cccc5)O	C96268986	P151733219
c1cc2c(c(sc2[nH+]c1)c3nnc(n3C[C@H]4CCCO4)SCC(=O)NC5CCCCC5)N	C64794593	P151912830
CC[NH+](CC)Cc1ccccc1CNC(=O)NNC(=O)c2ccc(s2)Br	C97406600	P154275246
CCOc1ccc(cc1)N2C(=O)C[C@H](C2=O)SC(=[NH2+])N/N=C/c3c4ccccc4ccc3O	C13475849	P155358358
CC(C)CCOCC[NH+](CCC#N)C(C)C	C42530804	P64321899
CC(C)C[NH+](CCc1nc(cs1)CCl)CCN(C)C	C42778206	P64682402
CC(C)C[NH+](CCCOCC(F)(F)F)CCC#N	C43419725	P65659216
CCC(CC)[NH+](CCOC)[C@@H](C)c1nc(cs1)CCl	C43521217	P65805383
COCC[NH+](CCCCCCCl)C1CC1	C51019425	P76376581
CCOC(=O)[C@@H](C)C[NH+](CC=C)CC=C	C51037508	P76409335
CCOC(=O)C[C@H](C)[NH+](CC=C)CC=C	C51037507	P76423462
CC(C)C[NH+](CCC(=O)C(C)(C)C)CCN(C)C	C54026537	P81255891
CN(C)CCN1CC[NH+](CC1)CCCCCCCl	C61652143	P94429530
CCC[C@](C)(C[NH+](C)CCCOC)C=O	C62035187	P95176999
CC[NH+](CC1CC1)CC(OCC)OCC	C68947468	P105887685
COCCOCC[NH+](CCCl)C1CCCC1	C70030205	P107935286
CCC(CC)C[NH+](CC)CC(=C)C(=O)OCC	C70381312	P108516526
CCOC(C[NH+](CC1CC1)CC2CC2)OCC	C70505893	P108756453
CCC(CC)C[NH+](CC)C[C@H](CCC#N)C#N	C76491395	P119308683
CCC[C@@H](C)[NH+](C)CCC(OCC)OCC	C82486473	P128907189
CCOC(CC[NH+](C)CC(F)(F)F)OCC	C82486477	P128924261
CCC[NH+](CCC)CCOCCCl	C82513771	P128950032
CC(C)C[NH+](CCOCCCl)CC(C)C	C82513861	P128950122
CC[C@@H](C[NH+](CCOC)CC(C)C)CBr	C83162005	P129983769
CC[C@H](C[NH+](CCN(C)C)CC(C)C)CBr	C83162440	P129988897
C[C@@H](COC)[NH+](CCOC)CC1(CC1)CBr	C83175560	P130002078
CCC[C@@H](C[NH+](CCC#N)CC(C)C)CBr	C83177497	P130004866
CCC[C@@H](C[NH+](CCC#N)CCOC)CBr	C83177614	P130021474
CCC(CC)[C@@H](CC(=O)OCC)[NH+](CC)CC	C80712655	P131181780
CC[C@H](C)C[NH+](CC)[C@@H](C)CC(=O)OCC	C86437896	P135318822
CCCC(CCC)(C[NH+](C)[C@H](C)CC#N)CBr	C86541322	P135477650
C[C@H](CC[NH+](CCC#N)CCOC)CCS	C87052467	P136245680
CCC[NH+](CCC)CCOCCS	C87055056	P136248937
CCC(CC)(C[NH+](CC)[C@@H](C)COC)CS	C87071869	P136277297
CCC(CC)(C[NH+](CC)[C@H](C)COC)CS	C87071870	P136277298
COCC[NH+](CCCCCCS)C1CC1	C87073525	P136279109
CCC(CC)(C[NH+](CC)CCOC)CS	C87073564	P136279147
C[C@H](C[NH+](CCCOC)CCOC)CS	C87073678	P136279262
CC[C@@H](C)[NH+](CCCCCS)CCOC	C87074506	P136280090
CC[C@H](C)[NH+](CCOC)C[C@@H](CC)CS	C87074537	P136280121
CC[C@H](C)[NH+](CC[C@@H](C)CCS)CCOC	C87074549	P136280133
C[C@@H](C[NH+](CCOC)CCOC)CS	C87075088	P136280672
CCOC(CCSCC[NH+](C)C)OCC	C87417097	P136755742
CC[C@H](C)C(=O)C[NH+](CCOC)CC(C)C	C87535480	P136915397
CC[C@@H](C)C[NH+](CC)C/C=C/C(=O)OCC	C87638833	P137086154
COCCOCC[NH+](CCBr)C1CC1	C87749880	P137250474
COCCCC[NH+](CCC#N)CCC(F)(F)F	C88598595	P138578168
CC(C)C[C@H](c1cccc[nH+]1)OC(=O)CSCC=C	C89821047	P140413677
CCN1CCC[C@H]1C[NH+](C)CCCCCCCl	C92633965	P144985161
CCC[C@@H](C[NH+](CCN(C)C)CC(C)C)CS	C94580039	P148259939
CC(C)C[NH+](CCOC)C[C@@H](CS)C(C)(C)C	C94580197	P148260097
CCCC(CCC)(C[NH+](CCCOC)CCOC)CS	C94580722	P148260642
CCC[C@H](CN(CC[NH+](C)C)CC(C)C)CS	C94580040	P148263228
C[NH+](C)C1(CCC1)CN(C)CCCCCCCl	C97929949	P155433328
c1ccc(cc1)/C=C/C=C\2/C(=O)N(C(=S)S2)CCC(=O)NN3CCOCC3	C05376096	P07951047
c1ccc(c(c1)NC(=O)COC(=O)CN2CCCCCC2=O)Br	C05781861	P08642317
c1cc(sc1)Cn2c(ccn2)NC(=O)c3ccc(cc3)S(=O)(=O)C(F)F	C07793614	P11942509
C1Cc2c(sc(c2C#N)NC(=O)CSc3nnc(n3C4CC4)C5CC5)C1	C07851955	P12008500
c1cc(cnc1)c2nc(cs2)CC(=O)NCc3ccc(cc3)N4CCCC4=O	C08328744	P12602434
c1ccc2c(c1)nc(s2)COCC(=O)Nc3nc(cs3)c4ccccn4	C08727316	P13888387
CC(C)[C@@H](C(=O)N(Cc1cccs1)c2ccc3c(c2)OCCO3)NC(=O)C	C09459847	P14489400
c1cc(cc(c1)N2CCCC2=O)NC(=O)COC(=O)c3cc4c(s3)CCC4	C10332591	P15694049
c1ccc(cc1)CCN2[C@H]([C@H](C(=O)C2=O)C(=O)c3ccco3)c4ccc(cc4)O	C06423997	P19346081
C[C@H](c1ccc(cc1)n2ccnc2)NC(=O)Cn3cc(ccc3=O)C(F)(F)F	C08013573	P19709873
c1cc(ccc1NC(=O)CCn2cc(ccc2=O)C(F)(F)F)N3CCCC3=O	C14095584	P21654649
CC(=O)N[C@H](c1ccccn1)[C@H]2CCCN(C2)C(=O)Cc3ccc(cc3)N(C)C	C19020219	P28161718
CC(C)n1c(ccn1)C(=O)NCCn2c(cc(=O)c3c2c(ccc3)F)C(F)(F)F	C19454587	P28773033
Cc1c(c(on1)C)CN2CCC[C@@H]2c3ccc(s3)C(=O)NCc4ccco4	C20542299	P30641786
Cc1cc(c(c(c1)C)S(=O)(=O)NC[C@H](c2cccnc2)N3CCOCC3)C	C15674459	P31665688
c1cc(cnc1)C(=O)NC[C@@H]2CCCN(C2)Cc3cnc(s3)N4CCCC4	C23581234	P34990458
c1ccc(cc1)CC(=O)NCC(=O)N2CCN(CC2)Cc3nc4ccccc4s3	C23865245	P35398263
C=C1c2ccccc2C(=O)N1CC(=O)N[C@H](CN3CCOCC3)c4ccccc4	C12824299	P35806388
c1cc(nc2c1cncc2c3ccsc3)C(=O)NCCCN4CCOCC4	C25337275	P37458240
c1cc(cc(c1)N2CCN(CC2)C(=O)CCNC(=O)c3ccco3)C(F)(F)F	C25965092	P38323752
Cc1cc(c(s1)C)C(=O)CCC(=O)Nc2ccc(nc2)N3CCN(CC3)C	C12614100	P42742902
c1ccc(c(c1)CNC(=O)Cn2c(=O)ccn(c2=O)Cc3ccccc3Cl)F	C33331142	P49301938
Cc1ccc(o1)CNC(=O)CC[C@@H]2CCCN(C2)C(=O)C3=CC4=CC=N[C@@H]4C=C3	C39404863	P59720521
CC(C)[C@H](C(=O)N1CCC2=C(C1)[C@H](N=N2)CSc3ccccc3)NC(=O)C	C39516241	P59899275
CC(C)OCCCN1[C@H](c2c(=O)c3cc(ccc3oc2C1=O)F)c4ccc(cc4)O	C39840460	P60456312
CN(C)[C@H](CNC(=O)[C@H]1CCCN(C1)C(=O)c2ccoc2)c3ccccc3Cl	C43728864	P66095886
C[C@@H]1C(=C2C(=NC(=NC2=O)CSCC(=O)Nc3ccccc3C(=O)C)S1)C	C44645938	P67359798
Cc1ccc(cc1)N2[C@@H]([C@H](CC2=O)C(=O)N[C@@H](C)Cn3ccnc3)c4cccs4	C48273234	P72231679
c1cnn(c1)c2ccc(cc2)CC(=O)Nc3ccc(cc3)CC(=O)N4CCCC4	C48311356	P72275721
Cc1cccc(c1)n2ccnc2SCC(=O)N[C@@H](C)C(=O)N3CCCCC3	C53528811	P80357431
c1cc(cc(c1)S(=O)(=O)Nc2ccn(n2)Cc3cccnc3)C(F)(F)F	C58180477	P87806811
Cc1cccnc1NC(=O)CSCC2=NC(=O)C3=C[C@@H](SC3=N2)C(C)C	C63824470	P97998734
CCS(=O)(=O)N(C)C1CCN(CC1)[C@H](C)C(=O)Nc2c(cc(cc2C)C)C	C66879702	P102784761
Cc1cc(c(n1C2CCCCC2)C)/C=C(/C#N)\C(=O)NCCN3CCOCC3	C67848638	P104172815
CCN(Cc1ccccc1Cl)C(=O)[C@H](C)NC2=NS(=O)(=O)c3c2cccc3	C72004231	P111763538
c1ccc(cc1)c2nc3c(o2)CN(CC3)C(=O)CCNC(=O)Cc4ccsc4	C77972541	P121659962
Cc1c2cnn(c(=O)c2c(n1Cc3ccccc3)C)CC(=O)NCc4cccs4	C06807883	P134704982
CCCC1(CN(C1)S(=O)(=O)c2cc(sc2Br)C(=O)OC)O	C91386521	P142976487
Cn1cc(cn1)C(=O)NCC2CCN(CC2)Cc3cnc(s3)C4CCCC4	C92759355	P145204334
C[C@@H](CN(C)S(=O)(=O)c1cc(c(cc1Br)Cl)C(=O)OC)O	C95461848	P149951105
CCC[C@H](C(=O)N1CCc2c(ccs2)C1)NC(=O)Cn3cnc4c3CCCC4	C95465211	P149961099
Cc1[nH]nc(n1)[C@@H]2CCCN(C2)Cc3cc(ccc3OCc4cccnc4)Cl	C95966313	P151133923
C1CCC(C1)NC(=O)CN2CCN(CC2)[C@H]3CCCN(C3=O)CC(F)(F)F	C95999593	P151185570
c1ccc(cc1)[C@@H](CNS(=O)(=O)c2cccc3c2ccnc3)N4CCOCC4	C55220590	P153521495
c1ccc(cc1)[C@@H](CN2CCCC2=O)NS(=O)(=O)c3cccc4c3ccnc4	C55244987	P153522799
CCN1CCN(CC1)[C@@H](C)CNC(=O)[C@@H]2CCCCN2C(=O)c3cccs3	C97327284	P154134812
c1cc(cc(c1)N2CCS(=O)(=O)CC2)NC(=O)CCC(=O)c3cccs3	C97681121	P154905670
CC(C)[C@@H](C(=O)N(C)Cc1ccc2c(c1)OCCO2)NC(=O)c3cccs3	C22965779	P155857321
CNC(=O)CN1CCN(CC1)C(=O)[C@@H]2C[C@H]2c3ccc(cc3)OC(F)(F)F	C98116355	P155963265
Cc1c(c(n(n1)C)C)S(=O)(=O)NCC2(CCOCC2)Sc3ccccc3	C98254787	P156284938
C=CC[n+]1cccnc1N	C03123123	P04818736
CC(C)(C)[n+]1cnn(n1)CC=C	C00052204	P05944775
c1ccc(c(c1)[n+]2cc(on2)O)F	C04542232	P06188985
c1cc[n+](cc1)C[C@H](CCl)Cl	C00501298	P07033100
Cn1c(cc[n+](c1=S)C)OC	C05424296	P08027284
C[S+](C)c1ccc(cc1O)O	C04255614	P23373614
c1ccc(cc1)/C=C/C=N/[n+]2ccccc2	C03193866	P24106092
C=CC[NH2+]CC#N	C20033611	P29846319
C[NH+]1CCN([C@H](C1)CO)C	C20230985	P30135802
C[C@H](C(=O)N(C)C)[NH2+]C	C20308006	P30252653
C[NH2+][C@@H]1CCN(C1)C	C20357609	P30330402
C[N+](C)(C)C[C@H]1CCC[C@@H]1O	C00027627	P56317970
C[C@@H](CC#N)N1CC[NH2+]CC1	C37996055	P57098656
C[N+](=CC1=C(C=C(C1)N2CCCC2)O)C	C38700974	P58598588
C[C@H]1[C@H]([NH2+]1)C(=O)N2CCCC2	C39064945	P59185413
C[C@]1(CC(=[N+]1C)O)C=C	C39073818	P59197899
CO[C@@H]1C[C@H]2C[NH2+]CCN2C1	C39080927	P59207292
C[C@H]\1CCCC/C1=N\[N+](C)(C)C	C39082722	P59209117
CC(C)[NH+]1CCS(=O)CC1	C39103791	P59242433
CN1CCC[C@@H]1CN2CC[NH2+]CC2	C39114403	P59257239
CCOn1cc[n+](c1)OCC	C43215011	P65295939
C1C[C@H](CC[NH2+]C1)N2CCCC2=O	C43830081	P66236685
COCC[NH2+]CCSC	C49633194	P74140716
C1C[NH+]2CCC1[C@H](C2)N3CCC(=O)C3=O	C49646844	P74159531
C1C[C@H](C(=O)C1)N2CC[NH2+]CC2	C50145229	P74997213
C[NH2+][C@@H]1CCN(C1=O)C2CCC2	C52210817	P78161656
C[NH2+]CC[S@](=O)C	C58827151	P89038224
CC(=O)CC[NH2+]C	C34493952	P89534887
CN(C)/C=[NH+]/C=C(C#N)C#N	C03163079	P90530007
c1cc[n+](cc1)CCl	C34448733	P92088792
C[C@@H](Cn1ccc(=O)cc1)[NH2+]C	C61627819	P94359041
CC[C@@]1(CC[NH2+]C1)C(=O)N(C)C	C62889644	P96504951
CN[C@H]1COC[C@@H]1[NH+](C)C	C23354516	P102034472
C[C@@H](CC#N)N(C)[C@@H]1CC[NH2+]C1	C70895929	P109404965
C[C@@H]1[C@H](CS1(=O)=O)[N+](C)(C)C	C71785404	P111245505
C#CCCN1CC[NH2+]CC1=O	C82498916	P128926818
CC[NH2+]C[C@H]1CN(CCN1C)C	C82668931	P129201794
C[NH2+][C@H](C[S@](=O)C)C1CC1	C82755163	P129350862
C[C@H]1[C@@H](CC[C@@H]1[S@@](=O)C)[NH2+]C	C83001125	P129743020
CN(C)C[C@@H]1COCC[NH2+]1	C83141828	P129963675
C1CC=[N+](C1)[C@@H]2C[C@@H]2N	C83812149	P131108721
CC1(C[NH2+]CCN1CC#N)C	C83842705	P131149785
C[NH2+][C@H](COC)C#C	C83946453	P131338047
C[C@H](C#N)N(C)C1C[NH2+]C1	C85257967	P133391394
CC[C@@H]1C[NH2+]CCC[S@]1=O	C85315373	P133485049
C1C[NH2+][C@H](C[S@@](=O)C1)C(F)(F)F	C85315356	P133509070
C[C@H]1CN[C@@H](SC1)c2c[nH+]cn2C	C85337278	P133521052
CC1(CC1)[C@H]2CS(=O)(=O)CC[NH2+]2	C87367842	P136682408
C[C@H](C#N)[S@@](=O)CC1C[NH2+]C1	C88090795	P137772506
c1c(cnc2=[NH+]CC=c21)CO	C95708120	P150528247
CCOc1cc2c(cc1OCC)-n3cccc3[C@H]([NH2+]C2)c4ccc(cc4)c5ccccc5	C04622221	P06385727
Cc1ccccc1C(=O)c2c3c(sc2NC(=O)C[NH+](C)C4CCCCC4)CCCC3	C04889916	P07123950
Cc1c(sc(c1C#N)NC(=O)CSc2c(c(cc([nH+]2)c3ccccc3)c4ccccc4)C#N)C	C08439984	P12833402
c1cc(ccc1/C=N/c2ccc(cc2)N3CC[NH2+]CC3)OC(=O)c4ccc(cc4)Br	C00973753	P12888301
CC[NH+]1CCC[C@H]1CNC(=O)c2ccc3c(c2)N(C(=O)c4ccccc4S3)Cc5ccccc5F	C03054447	P13629343
COc1ccccc1[C@@H]2Nc3ccc(cc3[C@H]([NH+]2CC(=O)OC)c4ccccc4)Br	C09183605	P14077379
CC(C)Cc1c2c(c3c4c(c(nc(n4)SC)NCc5cccc[nH+]5)sc3n1)CCC2	C09281130	P14223307
CC1(C[C@](CCO1)(CC[NH2+]Cc2ccc3c(c2)OCO3)c4cccc(c4)C(F)(F)F)C	C09452412	P14480713
c1ccc(cc1)/C=C(/[C@@H](C(=O)NC2CCCCC2)[NH+]3CCN(CC3)c4ccccc4)\Cl	C09850884	P15064987
c1ccc(cc1)c2cc([nH+]c(c2C#N)SC[C@@H](COc3ccc(cc3)Cl)O)c4cccs4	C09993220	P15286105
Cc1ccc(c(c1)NC(=O)[C@@H](c2ccccc2)Sc3ccc(c[nH+]3)C(F)(F)F)OC	C11396701	P16945030
C[C@H](c1ccco1)[NH2+]Cc2cc3cc4c(cc3n(c2=O)Cc5cccc(c5)C(F)(F)F)CCC4	C11971267	P17666536
Cc1c(=O)c2cccc(c2oc1c3ccccc3)C(=O)NC[C@@H](c4cccs4)[NH+]5CCCC5	C12784898	P18785733
Cc1ccc(cc1)CNC(=O)CSc2c(c(c3c([nH+]2)CCCCCC3)C(F)(F)F)C#N	C06431525	P19370957
Cc1cc(cc(c1S(=O)(=O)N[C@@H](c2ccc(cc2)F)c3[nH+]ccn3C)C)C(C)(C)C	C08826121	P19877526
CCOc1cc(cc(c1OCc2ccccc2F)Br)C[NH2+]Cc3ccccc3OC	C13720419	P21121454
CCOc1cc(cc(c1OCc2ccc(cc2Cl)Cl)Cl)C[NH2+]Cc3cccnc3	C16688589	P25178830
CCN(CC)c1ccc(cc1)C(=O)Nc2ccc3c(c2)c(cc([nH+]3)N4CCC(CC4)C)C	C20113971	P29932265
CCc1cc(c(s1)NC(=O)c2ccccc2)[C@H](c3ccccc3Cl)N4CC[NH+](CC4)C	C20218775	P30110642
CCOc1cc(ccc1OCc2ccc(nc2)Cl)C[NH2+]C34CC5C[C@@](C3)(C[C@](C5)(C4)C)C	C20875225	P31157072
C[C@H](c1ccccc1)[NH2+][C@@H](c2ccc(cc2)Br)c3nnc(o3)c4ccccc4	C21367018	P31901058
CC1=C([C@@H](C2=C(N1)C[C@H](CC2=O)c3ccccc3)c4cc[nH+]cc4)C(=O)OCc5ccccc5	C22064049	P32828226
c1ccc(cc1)C(c2ccccc2)NC(=O)C3CCN(CC3)c4ccc(n[nH+]4)c5cccs5	C22494244	P33483119
Cc1cc(ccc1N2CC[NH+](CC2)C)NC(=O)/C=C/c3cc(ccc3OC(F)F)Br	C24576264	P36407757
c1cc(ccc1c2cs/c(=[NH+]\c3ccc(cc3)OC(F)F)/n2CCO)Br	C26442186	P39004824
c1ccc(cc1)c2c(n(c[nH+]2)C[C@H](Cn3c4ccccc4c5c3CCCC5)O)c6ccccc6	C15686284	P48319866
c1ccc(cc1)[C@H](CNC(=O)c2cc(on2)c3ccc(cc3)Br)[NH+]4CCCCC4	C32622359	P48321645
CCOc1cc([nH+]c2c1cc(cc2)C(=O)Nc3cc(cc(c3)C)C)c4cccc(c4)OC	C32986487	P48830757
c1ccc(cc1)C[NH+]2CCc3c(cc(c(n3)SCC(=O)Nc4cccc(c4Cl)Cl)C#N)C2	C01471680	P49334569
C[C@@]12CCC[C@]([C@@H]1CCC(=C)[C@@H]2CCc3ccoc3C[NH2+]Cc4ccccc4)(C)C(=O)OC	C35882757	P53270940
CCOC(=O)[C@@H]\1C(=O)/C(=C\c2ccc(cc2O)C)/S/C1=[NH+]\c3cccc(c3)C(F)(F)F	C36257919	P53883043
Cc1ccc(cc1)n2c3c(c(c(c([nH+]3)C)CCC(=O)N[C@@H](C)c4ccccc4)C)c(n2)C	C04936227	P56578506
Cc1ccc(cc1)N2C3=[NH+]C(=O)CS[C@H](C3=C(N2)c4ccccc4)c5ccc(cc5)OCC=C	C02449518	P57682180
CCc1cc(c(s1)NC(=O)c2ccco2)[C@H](c3cccc(c3)Br)[NH+]4CCCCC4	C38545938	P58343961
CC(C)c1ccc(cc1)[C@H](c2c3c(sc2NC(=O)c4ccco4)CCCC3)N5CC[NH+](CC5)C	C38546516	P58344539
CN1CCCc2c1ccc(c2)[C@@H](CNC(=O)c3ccc(cc3)c4ccccc4)[NH+]5CCCC5	C38670450	P58542130
CCn1c2ccccc2c3c(c1=O)c(c(o3)[NH2+]Cc4ccccc4)c5cccc(c5)OC	C39921021	P60570510
Cc1ccc(cc1)C2=NC3(CC[NH+](CC3)C)N=C2SCC(=O)Nc4ccc(cc4)C(C)C	C35372664	P87527246
c1ccc2c(c1)nc(s2)SCC(=O)Nc3ccc(cc3)N4CC[NH+](CC4)C5CCCCC5	C33551219	P89891775
CCN(CC)c1ccc(cc1)/C=C\2/C(=O)c3c(cc(c(c3O2)C[NH+]4CCCCCC4)O)C	C62957655	P96622364
c1ccc(cc1)C[NH+]2CCN(CC2)Cc3c(ccc4c3onc4Cc5ccccc5F)O	C41584928	P96673395
CCN(CC)c1ccc(cc1)/C=C/2\C(=O)c3c(cc(c(c3O2)C[NH+]4C[C@@H](C[C@H](C4)C)C)O)C	C62977199	P96677224
C[C@H]1C(=c2cc(ccc2=[NH+]1)OC)CCN(Cc3cccs3)C(=S)NCc4ccccc4	C63655407	P97746465
C[C@H]1C(=c2cc(ccc2=[NH+]1)F)CCN(Cc3ccco3)C(=S)Nc4cccc(c4)Cl	C63658777	P97750258
C[C@H]1C(=c2ccccc2=[NH+]1)CCN(Cc3ccco3)C(=S)Nc4cccc(c4)Cl	C63659082	P97750563
CCOc1cc(ccc1OCC(C)C)[C@H]2[C@@H]3C(=c4ccccc4=[NH+]3)[C@@H](CN2)c5ccccc5	C63879057	P98083206
CC(C)[NH+](CCCNC(=O)Cn1c2ccccc2cc1c3cccs3)Cc4ccccc4	C64816494	P99600555
c1ccc(c(c1)CNc2c3ccccc3[nH+]c(n2)N4CCN(CC4)Cc5ccccc5Cl)Cl	C72260576	P112284359
c1ccc(cc1)[C@@H]2CC[C@@H](C[NH+]2Cc3cccc(c3)Cl)C(=O)NCc4ccc5c(c4)OCO5	C34739902	P152453707
c1ccc2c(c1)cc3ccccc3c2CCC(=O)NC[C@@H]4CCCN(C4)c5[nH+]ccs5	C98306159	P156372194
Cc1cc([nH+]c2c1cc(cc2)NC(=O)/C=C/c3ccccc3OC(C)C)N4CC[NH+](CC4)C	C04799688	P06931293
Cc1ccc(cc1)CSc2[nH+]c3cc[nH+]cc3n2Cc4c(oc(n4)c5cccc(c5)C)C	C08913023	P13680422
Cc1ccc(cc1)CSc2[nH+]c3cc[nH+]cc3n2CC(=O)N(CC=C)c4ccccc4	C08913028	P13680448
C[NH+]1CCc2c(c(c(c([nH+]2)SCC(=O)Nc3ccccc3OC(F)(F)F)C#N)c4ccsc4)C1	C08970582	P13778075
CC[NH+](CC(=C)C)[C@@H]1CCc2c(sc3c2c(=O)n(cn3)Cc4cc5ccccc5[nH+]c4)C1	C11790221	P17452469
COc1cc(cc(c1OC)OC)C[NH2+]Cc2cc3ccc(cc3[nH+]c2c4cccs4)SC	C11790391	P17452685
c1cc(c(c(c1F)C[NH+](CC2CC[NH+](CC2)C3CCCC3)C[C@@H]4CCCO4)F)F	C12454747	P18302484
CC[NH+]1[C@H]([C@H](C[C@@]1(C)CO)C[NH2+]Cc2cccc(c2)OCC)c3ccc(cc3)Cl	C12760657	P18757263
Cc1ccccc1Cc2cc3c(n(c2=O)Cc4cccc[nH+]4)CC[NH+](C3)Cc5c(cccc5OC)O	C14538273	P22236296
COc1cccc(c1)c2c(cc3c(ccc(c3[nH+]2)OC)OC)C[NH2+]Cc4cccs4	C15069181	P22893960
Cc1cccc(c1)c2nc(on2)[C@@H]3Cc4c([nH+]c[nH]4)C[NH+]3Cc5cccc(c5)OC(F)(F)F	C15675624	P23656752
CCOc1cc(cc(c1OCc2ccccc2Cl)Br)C[NH2+]Cc3cccc[nH+]3	C16688677	P25180132
Cc1cc(on1)C[C@@H]2CCC[C@H]2[NH+](Cc3cc[nH+]cc3)Cc4ccc(c(c4)Cl)Cl	C19120473	P28261467
c1ccc(cc1)/[NH+]=c\2/n(c(cs2)c3cccc(c3)S(=O)(=O)N4CCCC4)CC[NH+]5CCOCC5	C13769552	P30383098
CC1(CC(CC([NH2+]1)(C)C)NC(=S)N(Cc2ccccc2Cl)C3CC[NH+](CC3)C)C	C21264185	P31738852
CCC[NH+](Cc1c(nn(c1N2CC[NH+](CC2)CC)c3ccccc3)CC)Cc4c(ccs4)C	C34836891	P51696786
Cc1c(c(n([nH+]1)c2ccccc2)N3CC[NH+](CC3)C)CN(CCC(C)C)C(=O)CCc4ccccc4	C34834647	P51716155
CCCN(Cc1c([nH+]n(c1N2CC[NH+](CC2)CC)c3cccc(c3)F)C)C(=O)Nc4cccc(c4)C	C34835808	P51717367
CC1=C[C@H]([C@@H](C[C@H]1Cc2nnc(o2)c3c[nH+]cn3C)C(C)C)C[NH2+]Cc4ccccc4OC	C35442730	P52590675
CCOc1ccc(cc1Cl)[C@@H]2C[C@@H](N3C(=[NH+]2)[NH+]=CN3)c4ccccc4OC(F)F	C02918277	P57722747
Cc1ccc(cc1)NC(=O)COc2ccccc2/C=C(/C#N)\[C@H]3[NH+]=c4ccc(cc4=[NH+]3)OC	C39369801	P59661244
CCN(CC)C(=O)[C@@H]1C[C@H](C[NH+]1Cc2ccccc2Cl)[NH2+]C3C4CC5CC(C4)CC3C5	C20906807	P59733906
C[C@H]1C=C([C@@H](N1c2cccc(c2)C(=O)OC)C)/C=C(/C#N)\[C@@H]3[NH+]=c4ccc(cc4=[NH+]3)OC	C39436070	P59768619
CCNC(=O)[C@@H]1C[C@H](C[NH+]1Cc2ccc3ccccc3c2)[NH2+]C4C5CC6CC(C5)CC4C6	C23362253	P59936869
Cc1cc[nH+]c(c1)n2c(=O)c3ccccc3[nH+]c2SCC(=O)N(CC(C)C)CC(C)C	C35535761	P74194542
Cc1ccc([nH+]c1)n2c(=O)c3ccccc3[nH+]c2SCC(=O)N[C@H](C)c4ccccc4Cl	C49672402	P74200827
CCCOc1c(cc(cc1Br)C[NH2+]C[C@@H]2CCC[NH+]2CC)Br	C20967581	P90945248
c1ccc(cc1)c2c(oc(n2)NC(=O)CSC3[NH+]=c4ccccc4=[NH+]3)c5ccccc5	C63280582	P97183159
COc1ccc2=[NH+][C@H]3[C@H]([NH2+]CCC3=c2c1)c4ccc(c(c4)CSc5ccccn5)OC	C63349906	P97290984
C[C@H]1[C@H](N([C@@H]([C@@H]1C2[NH+]=c3ccccc3=[NH+]2)NC(=O)c4ccco4)Cc5ccccc5OC)C	C63493698	P97498632
CCOc1ccc2=[NH+][C@@H]([NH+]=c2c1)SCC(=O)NCCC34CC5CC(C3)CC(C5)C4	C63513941	P97529440
Cc1ccc(c(c1)C)NC(=S)N(CCC2=c3cc(ccc3=[NH+][C@@H]2C)F)Cc4ccc[nH+]c4	C63655182	P97746622
C[C@@H]1C(=c2cc(ccc2=[NH+]1)F)CCN(Cc3ccc[nH+]c3)C(=S)Nc4cccc(c4)Cl	C63655194	P97746634
Cc1ccc(c(c1)NC(=S)N(CCC2=c3cc(ccc3=[NH+][C@H]2C)OC)Cc4cc[nH+]cc4)C	C63655375	P97746765
C[C@@H]1C(=c2cc(ccc2=[NH+]1)F)CCN(Cc3cccc[nH+]3)C(=S)Nc4ccc(cc4)Cl	C63658697	P97751063
Cc1ccc2=[NH+][C@@H](C(=c2c1)CCN(Cc3cccc[nH+]3)C(=S)NCc4ccccc4)C	C63659102	P97751341
Cc1cccc(c1C)NC(=S)N(CCC2=c3cc(ccc3=[NH+][C@@H]2C)OC)Cc4cccc[nH+]4	C63659249	P97751491
COc1ccc(cc1)[C@@H]2CC(=NN2C(=O)CSC3[NH+]=c4ccccc4=[NH+]3)c5ccc(cc5)OC	C63667446	P97763143
Cc1ccc2=[NH+][C@@H]([NH+]=c2c1)N3CCC(CC3)C(=O)NCCCN4CCN(CC4)c5cccc(c5)Cl	C63694620	P97803075
Cc1ccc2=[NH+][C@@H]([NH+]=c2c1)SCc3nc(on3)CCC(=O)Nc4cc(ccc4C)Cl	C64604200	P99200639
CCOc1ccccc1[C@@H]2N[C@H]([C@@H](O2)C)CN3CCCC[C@@H]3C4[NH+]=c5ccccc5=[NH+]4	C64626242	P99248725
c1ccc(cc1)Cc2ccc(c(c2)C(=O)N3CCC[C@@H](C3)C[NH+]4CCN(CC4)c5cccc[nH+]5)O	C70009424	P107924710
CC1=C[C@H]([C@@H](C[C@H]1Cc2[nH]c3cc[nH+]cc3[nH+]2)C(C)C)CNC(=O)c4cccc(c4)F	C72320940	P112403746
Cc1cccc(c1)C[NH+]2CCC(CC2)(Cc3cccc(c3)c4ccc[nH+]c4)C(=O)NCC=C	C72345268	P112478680
CCCCc1[nH]c(c[nH+]1)CN2CCCC23CCN(CC3)c4cc([nH+]c5c4cccc5)C	C72420129	P112657425
CCN(CC)c1ccc(cc1)/C=C/C(=[NH+]\CCN2CCC(CC2)[NH+](C)[C@@H]3CCCC[C@@H]3C)/O	C20241358	P113531869
Cc1ccc(c(c1)c2ccc3[nH+]c(c(n3c2)CCC(=O)NCCc4cccc[nH+]4)c5ccccc5)C	C85409069	P133669001
CC(C)c1cc(nc([nH+]1)SCc2ccc(o2)C(=O)NCc3cc[nH+]cc3)N(C)C4CCCCC4	C36049843	P151607307
C[C@H](CCNc1ccc(c[nH+]1)c2nc(no2)c3cccc(c3)F)[NH+]4CCCCCC4	C65097940	P151981690
C[C@@H](CCNc1ccc(c[nH+]1)c2nc(no2)c3ccc(cc3)F)[NH+]4CCCCCC4	C65097955	P151981705
CC[C@@H](C)C[C@H](CC)[NH2+]C[C@@H](CC(C)C)N(C)C	C21818037	P32475511
CC[C@H](C)C[C@H](CC)[NH2+]C[C@@H](CC(C)C)N(C)C	C21818038	P32475512
CCCC[C@H](CC)C[NH2+]Cc1ccccc1OCC#N	C34990771	P51936982
CCCC[C@H](CC)[C@@H](c1cc(ccc1OCC)Br)[NH2+]CC	C35571181	P52792483
CCC[C@@H]([C@@H](CC)N(CC(F)(F)F)C1CC1)[NH2+]CCC	C43983215	P66465837
CCC[C@@H]([C@H](CC)Oc1ccccc1OC)[NH2+]CCC	C44056146	P66568344
CCC[C@@](C)(CNC(C)C)C[NH+](C)C[C@@H](C)CC	C51215932	P76725030
CCC[NH2+][C@H](CCN(C)C(CC)CC)C(C)(C)C	C54027885	P81256530
CCC[C@@](C)(CCOCC(F)(F)F)C[NH2+]C(C)(C)C	C54657256	P82247936
CC[C@](C)(CCOCCC(C)C)C[NH2+]C(C)(C)C	C54661605	P82252750
CCC[NH2+]C[C@H](Cc1ccn(n1)C(CC)CC)C(C)C	C70324986	P108417279
CCN(CCCCCC[NH2+]CC(C)C)c1ccccc1C	C71287265	P110197118
CCCCOCCN1C[C@H]([NH2+]C[C@@H]1CCC)[C@@H](C)CC	C71354467	P110320234
CCCC[C@H](CC)C[NH+]1CC(CN(C1)C[C@@H](CC)CCCC)(C)C	C71789453	P111277609
CC[NH2+][C@H](CCCCCOCC(F)(F)F)C(C)(C)C	C83828391	P131131631
CCC[NH2+][C@H](C)c1cccc(c1)SCCOCCC(C)C	C84126577	P131627952
C[C@@H]1C[C@H](CC(C1)OCCCCCC[NH2+]CC(C)C)C	C84969056	P132982542
CCO[C@H]1C[C@@H](C12CCCC2)[NH2+]CCCCCCC(C)C	C85678732	P134127848
CCO[C@H]1C[C@H](C12CCCC2)[NH2+]CCCCCCC(C)C	C85678736	P134127853
CCCC[C@](CC)(CCC[C@@H]1CCCO1)C[NH2+]CC	C87276362	P136550422
CCCC[C@@](CC)(CCC[C@@H]1CCCO1)C[NH2+]C2CC2	C87276410	P136550470
CCCC[C@@](CC)(CC[C@H]1CCCO1)C[NH2+]CC(C)C	C87276456	P136550516
CCCCCC[C@H](C)O[C@@H]1C[C@@H](C1(CC)CC)[NH2+]CC	C90859531	P142114205
CCCC[C@H](CC)CO[C@H]1C[C@@H](C12CCCC2)[NH2+]CCC	C90860011	P142114685
CCC[NH2+][C@@H](C[C@@H](C)CC)C(C)(C)N(CC)CC	C91531888	P143253465
CCCC[C@H](CC)C[C@@H](C(C)(C)N1CCCCC1)[NH2+]CC	C91565201	P143310658
CCC[C@@H](C)C[C@H]([C@@](C)(CC)N(CC)CC)[NH2+]C	C91599275	P143384160
CC[C@@](C)([C@H](CCC(C)C)[NH2+]CC)N(CC)CC	C91600134	P143385139
CC[C@](C)([C@H](CCC(C)C)[NH2+]CC)N(CC)CC	C91600136	P143385141
CCC[NH2+][C@@H](CCC(C)C)[C@@](C)(CC)N(CC)CC	C91601028	P143386584
CCC[C@@H](C)C[C@H]([C@@](C)(CC)N(CC)CC)[NH2+]CCC	C91601174	P143386772
CCC[NH2+][C@@H](Cc1cc(cs1)Br)[C@@](C)(CC)N(CC)CC	C91601191	P143386803
CCC[C@@H](C)C[C@@H]([C@@](C)(CC)N1CCCCC1)[NH2+]CCC	C91610433	P143393293
CCC[C@H](C)C[C@H](C(CC)(CC)N(C)C)[NH2+]CCC	C91615037	P143397030
CCCN[C@@H](CC(=C)CC)[C@](C)(CC)[NH+](CC)CC	C91601486	P143400240
CCCN[C@H](CCCC=C)[C@](C)(CC)[NH+]1CCCC1	C91607900	P143403266
CCC(CC)([C@@H](CCC(C)C)[NH2+]CC)N(CC)CC	C91633877	P143443050
CCC(CC)([C@@H](CCc1cccs1)[NH2+]CC)N(CC)CC	C91633933	P143443114
CCCC[C@@H](CC)C[C@@H](C1(CCCC1)N(C)C)[NH2+]CCC	C91638413	P143446839
CCC[C@@H](C)C[C@H](C(CC)(CC)[NH+](CC)CC)NCCC	C91634077	P143452769
CCCN[C@H](CCCC=C)C(CC)(CC)[NH+](CC)CC	C91634144	P143452840
CCC[NH2+][C@@H](CCN(CC)CC)Cc1cc(ccc1F)Br	C91716716	P143601534
CCC[NH2+][C@H](CCN(CC)CC)Cc1ccc(s1)Br	C91716861	P143601817
CCC(CC)CN(CC)[C@@H](C)[C@@H](C)C[NH2+]C(C)(C)C	C93069584	P145713015
CCCN[C@H]([C@@H](C)CC)C(CC)(CC)[NH+](CC)CC	C93188791	P145899467
CCC[C@H]1CC[C@@H]([C@@H](C1)CN(CC)C[C@@H](C)CC)[NH2+]CC	C93253372	P145991704
CCC[NH2+][C@@H]1CCCC[C@@H]1CN(CC(C)C)C(CC)CC	C93310315	P146082312
CCC[NH2+][C@H]1CCCC[C@@H]1CN(CC(C)C)C(CC)CC	C93310316	P146082316
CC[C@@H](C)[NH2+]C[C@H](C)N(CC(C)C)C(CC)CC	C93325344	P146110013
CC[C@@](C)(C[NH2+]CC(C)C)CN(CC(C)C)C1CCCC1	C94852133	P148675171
Cc1cccc(c1OCCCC[NH2+]CC=C)CC=C	C03000790	P07036430
CCCN1CCC(CC1)[NH2+]CCCCCCC(C)C	C21817441	P32474782
CC(C)C[C@@H](CN(C)C)[NH2+]C(CC(C)C)CC(C)C	C37166514	P58909859
CC(C)C[C@H](CN(C)C)[NH2+]C(CC(C)C)CC(C)C	C37166515	P58909861
C[C@H](c1nc(cs1)CCl)[NH+](CCCOC)CCOC	C43520971	P65805137
CCC[NH2+][C@H](C)CCCCO[C@@H]1CCCC[C@@H]1CC	C45616647	P68734215
CCC[NH+](CCOCC(F)(F)F)CC(=O)OCC	C49947308	P74683822
CCC[NH+](CCOCCC(C)C)CC(=O)OCC	C49949312	P74687586
CCC[C@H](CN(CC(F)(F)F)C1CC1)[NH2+]CCC	C50185583	P75057256
CCC[C@@](C)(C[NH2+]CC(C)C)CN(C)CC(F)(F)F	C51249075	P76768744
CCN(CCCCC[NH2+]C(C)(C)C)Cc1cccs1	C52546411	P78662332
CCC[NH2+]CCC[C@@H](C)Oc1ccccc1[C@H](C)CC	C52691868	P78923586
CC(C)CCC[NH2+]CCN(Cc1cccs1)C(C)C	C53437237	P80195780
CCN(CC[NH2+][C@H](C)CCC(C)C)Cc1cccs1	C53438848	P80197609
CCC[C@](C)(C[NH2+]C1CC1)CN(CC2CC2)C3CC3	C80395972	P125554429
CCCCSC[C@@H](c1ccccc1OC)[NH2+]CCC	C81770901	P127552082
CCC[NH2+][C@H](C)CCCCSCc1ccccc1C	C81884797	P127715694
CC[C@@H](C[NH+](CCOC)C(CC)CC)CBr	C83162367	P129984131
CCC[NH2+][C@@H](Cc1ccc(s1)CC)CS[C@@H](C)CC	C87138775	P136367262
CCC[C@H](C)C[C@@H](CSc1ccccc1)[NH2+]CCC	C87162944	P136402263
CC[C@H](CCCl)C[NH2+]CCOCC(F)(F)F	C87372669	P136687239
CCCC[C@@H](CC)C[C@H]([C@@H]1CCCOC1)[NH2+]CCC	C87815073	P137349637
C[C@@H](CCC(C)C)[NH2+]CCN(C)CCC(F)(F)F	C88438186	P138327884
C[C@H](CC[NH+](CCN(C)C)CC(C)C)CCBr	C88691658	P138724945
CC[NH2+][C@H](CSCCN(CC)CC)C(C)(C)C	C88736459	P138811068
CCC[NH2+][C@@H](C)C(C)(C)CN(CC1CC1)CC2CC2	C91405291	P143031152
CCCN[C@@H](CCC(F)(F)F)C(C)(C)[NH+](CC)CC	C91532377	P143254526
CCCCCC[C@@H]([C@@](C)(CC)N1CCCC1)[NH2+]CC	C91607066	P143389693
CCCCCC[C@H]([C@](C)(CC)N1CCCC1)[NH2+]CC	C91607072	P143389696
CCC[NH2+][C@@H](C(C)(C)C)C(CC)(CC)N(CC)CC	C91634089	P143443330
CCCN[C@H](CCC(C)C)C1(CCCC1)[NH+](CC)CC	C91639834	P143454481
CCCC[C@@H](CC)Cn1ccc(c1)[C@H](C)[NH2+]CCC	C91806431	P143735167
CCCCN(Cc1c([nH+]n(c1OCC=C)C)C)CC(F)(F)F	C91951142	P143960821
CC[NH2+]C[C@H](CCOCCC(C)C)c1ccccc1C	C93104703	P145766043
CCC(CC)(C[NH2+]CC)CN(C)CCc1cccs1	C93270559	P146014677
CCc1c(c(n(n1)C)OC)C[NH+](C)CCCCCC=C	C93498035	P146412001
C[C@@H](CCSC)[NH+](C)Cc1ccc(c(c1)OCc2cccnc2)OC	C93558863	P146516271
CCCC(CCC)(C[NH+](CC(C)C)C1CC1)CS	C94580413	P148260333
CCOCCCC[NH2+]CCSc1cccc(c1)F	C94624621	P148323864
CCC[C@@H](C)[NH2+]C[C@@H](C)N(CCC(C)C)C1CCCC1	C94853138	P148683396
CCC(CC)[NH2+]CCN(CCC(C)C)C1CCCC1	C94853204	P148683455
CCCC[C@@](CC)(Cc1nccs1)C[NH2+]CC(C)C	C94977157	P148875235
CC(C)[NH+](CCCSCC#N)C[C@H]1CCCN(C1)CCCSCC#N	C95979976	P151156406
CCC[NH2+][C@H](CCCc1cccs1)C[C@H](C)CC	C97065019	P153649554
CCC[C@@H](C)C[C@@H](CSc1cccc(c1)F)[NH2+]CCC	C97323412	P154125769
CC(C)[NH+](CCCCCCCCCBr)CCC#N	C97798657	P155218485
C1CC1[NH+](CCCCCCCCCBr)CCC#N	C97798658	P155218487
C[NH+](CCCCCCCCCS)C[C@@H]1CCCCO1	C97799317	P155219226
CC(C)C[NH+](CCCCCCCCCS)C1CC1	C97799345	P155219254
CC(C)[NH+]1CCN(CC1)CCCCCCCCCS	C97799226	P155226878
Cc1c(c(c(c2c1O[C@](CC2)(C)CCC[C@H](C)CCC[C@@H](C)CCCC(C)C)C)OC(=O)c3cccnc3)C	C03875151	P04560253
CCCCCSc1cc(c(cc1OC)Cc2cc(c(cc2OC)SCCCCC)OC)OC	C08385467	P12677257
CC[C@H](C)c1ccccc1O[C@@H](CC)C(=O)NC[C@@H](C)NC(=O)[C@@H](CC)Oc2ccccc2[C@@H](C)CC	C10684101	P16127000
CCOC(=O)c1c2c(sc1NC(=O)CCCCCCCCC(=O)Nc3c(c4c(s3)CCC4)C(=O)OCC)CCC2	C06142201	P17529989
c1ccc(cc1)CCCOc2ccccc2NC(=S)NC(=O)CCCC(=O)OCCCc3ccccc3	C09698096	P20407555
CCOc1cc(ccc1OCCOCCOc2ccc(c(c2)C)C)/C=N/NC(=S)NCc3ccccc3	C16689025	P25179273
CCCCCCCCCCCCCCCC(=O)O[C@@H]1C[C@H](O[C@@H]1CO)n2cc(c(=O)[nH]c2=O)C	C33354964	P49375015
CCCC[C@@H](CC)C(=O)N(CCCOCC)CC(=O)N(Cc1cccn1Cc2ccccc2Cl)CC(C)C	C35752204	P53064718
CCCC[C@@H](CC)C(=O)N(CC(C)C)CC(=O)N(CCc1ccc(c(c1)OC)OC)Cc2ccc(s2)C	C35797355	P53126882
CCCCOC[C@@H](CN(Cc1c(nn(c1Oc2ccc(cc2)OC)C)c3ccccc3)CC(C)C)O	C36313797	P53971380
CCCCCCN([C@H](/C=C/CCC)C(=O)NC(C)(C)C)C(=O)[C@@H]1CCCN1C(=O)OCc2ccccc2	C36507960	P54269486
CCCCCCN([C@H](/C=C/CCC)C(=O)NC1CCCCC1)C(=O)[C@@H]2CCCN2C(=O)OCc3ccccc3	C36507964	P54269495
CCCCCCN([C@H](c1ccc(c(c1)OC)OC)C(=O)NC(C)(C)CC(C)(C)C)C(=O)Cc2ccccc2C	C36509254	P54270860
CCCCCCN([C@@H](c1ccc2c(c1)OCO2)C(=O)NC(C)(C)CC(C)(C)C)C(=O)/C=C/CCCCC	C36510310	P54272027
CCCCCCN([C@H](c1ccc(c(c1)OC)O)C(=O)NC(C)(C)CC(C)(C)C)C(=O)C[C@@H](C)c2ccccc2	C36516041	P54279554
CCCCCS(=O)(=O)CCCCCCCCCCn1c2ccc(cc2c(c1c3ccc(cc3)O)C)O	C08022535	P56743014
CCN(c1ccc(cc1)/C=N/NC(=O)CCCCCCCC(=O)N/N=C/c2ccc(cc2)N(CC)CC)CC	C16667348	P60225045
CCCCOc1ccc(cc1OCC)[C@H]2C(=C(Nc3n2nc(n3)SCCCC)C)C(=O)OCCC	C41001072	P62232003
c1ccc(c(c1)NC(=O)CCCCCCCC(=O)Nc2ccccc2OC[C@@H]3CCCO3)OC[C@@H]4CCCO4	C10278867	P80512890
CCOc1ccc(cc1)[C@@H](CCC(=O)N/N=C\c2cc(c(c(c2)OCC)OCc3ccc(cc3)C)CC=C)O	C58895367	P89151240
CCOCCOC(=O)[C@](C(F)(F)F)(OC([C@@](C(F)(F)F)(OC(C(C(F)(F)F)(F)F)(F)F)F)(F)F)F	C68575874	P105235878
CCCCC[C@@H](/C=C/[C@H]1CCC(=O)[C@@H]1CCCCCCC(=O)N2CCc3ccccc3[C@H]2CN4C(=O)c5ccccc5C4=O)O	C70670162	P109028602
CCCCCCCC(=O)[C@@H]([C@@H]([C@H](C)C/C=C/C)OC(=O)[C@H](C(C)C)NC(=O)[C@H](CC(C)C)NC)NC	C72399965	P112604333
CC(C)C[C@H](C(=O)OC)NC(=O)[C@@H](CCCCNC(=O)OC(C)(C)C)NC(=O)Oc1ccccc1	C79670349	P124465728
CCCCCCCCCCCCC(=O)Oc1ccc2c3c1O[C@@H]4[C@]35CCN([C@H](C2)[C@@]5(CCC4=O)O)CC=C	C85893517	P134479898
CCC(C)(C)c1ccc(c(c1)C(C)(C)CC)OCCCC(=O)Nc2c(c(c(s2)C(=O)OCC)C)C(=O)OCC	C06143148	P151224632
CCCC[C@H](CC)C(=O)N(CCC)CC(=O)N(CCc1ccc(c(c1)OC)OC)Cc2cccs2	C35796170	P151582620
CCCCCOc1ccc(cc1OC)/C=c\2/c(=O)n3c(=NC(=C([C@@H]3c4ccc(c(c4)OC)OC(=O)C)C(=O)OCC(C)C)C)s2	C97946421	P155513864
CCCCCOc1ccc(cc1OC)/C=c\2/c(=O)n3c(=NC(=C([C@H]3c4ccc(c(c4)OC)OC(=O)C)C(=O)OCC(C)C)C)s2	C97946422	P155513865
CCCCCCCCCCCCCCCCCCOc1c2c(c3cc4c(nc3s2)CC(OC4)(C)C)ncn1	C97951376	P155525051
CCCCCCCCCCCCCCCCCCN1c2ccccc2C([C@@]13C=Nc4c5cccnc5ccc4O3)(C)C	C97956249	P155543892
CCCCC[C@@H](/C=C/[C@H]1CC/C(=N/O)/[C@@H]1CCCCCCC(=O)N2CCc3cc(c(cc3[C@@H]2C)OC)OC)O	C16036699	P155589705
CCCCCCCCCCCCCCCCCCO[C@@H]1[C@H](O[C@@H]2[C@@H]1OC3(O2)CCCCC3)[C@@H]4COC5(O4)CCCCC5	C97997063	P155649275
CCCCCCCCCCCC(=O)NCC(=O)N/N=C/c1cc(ccc1OC(=O)c2ccc(c(c2)OC)OC)Br	C98215800	P156198054
CCCCCCCCCCCCCCCC(=O)N/N=C/c1ccc(c(c1)OCC)OC(=O)c2ccccc2	C98217185	P156202032
CCCCCCCCCCCCCC(=O)NCC(=O)N/N=C/c1ccc(cc1)OC(=O)c2cccs2	C98217249	P156202141
CCCCCCCCCCCCCC(=O)NCC(=O)N/N=C/c1ccc(c(c1)OC)OC(=O)/C=C/c2ccccc2	C98217312	P156202356
CCCCCCCCCCCC(=O)NCC(=O)N/N=C/c1c2ccccc2ccc1OC(=O)c3ccc(cc3)OC	C98217376	P156202535
CCCCCCCCCCCCCC(=O)N/N=C/c1ccc(c(c1)OC)OC(=O)c2cccc(c2)Br	C98217378	P156202539
CCCCCCCCCC(=O)N/N=C/c1c2ccccc2ccc1OC(=O)c3ccc(c(c3)OC)OC	C98218847	P156205922
CCOc1ccc(cc1F)c2c(cn(n2)c3ccccc3)/C=C\4/C(=O)N(C(=S)S4)CCCCCCCCCCC(=O)O	C98218478	P156206222
CCCCCCCCCCCCCCCCN(Cc1ccccc1)S(=O)(=O)c2ccc(c(c2)NC(=O)C)OC	C98219348	P156207317
CCCCCCCCCCCC(=O)NCC(=O)N/N=C/c1ccc(c(c1)OC)OC(=O)c2c(c3ccccc3s2)Cl	C98221242	P156211353
CCCCCCCCCC(=O)NCC(=O)N/N=C/c1ccc(c(c1)OC)OC(=O)c2ccccc2	C98221256	P156211375
CCCCCCCCCC(=O)NCC(=O)N/N=C/c1ccc(cc1)OC(=O)c2cccc(c2)Br	C98221289	P156211426
CCCCCCCCCCCCCCCCn1c2c(=O)[nH]c(=O)n(c2nc1SCC(C)C)C	C98222693	P156213549
c1ccc(cc1)COC[C@H]([C@H]([C@@H](CC(=O)c2ccccc2)OCc3ccccc3)OCc4ccccc4)OC(=O)c5ccccc5	C98223167	P156214446
CCCCCCCCCCCCCC(=O)NCC(=O)N/N=C/c1c2ccccc2ccc1OC(=O)c3ccccc3	C98223561	P156215045
CCCCCCCCCCCCCCCC(=O)O[C@@H]1C(=C[C@@H]2CCCC[C@@]3(C2=O)[C@]1([C@H](C(=C3)C)O)O)CO	C98224990	P156217955
CCOC(CN(C)[C@@H](Cc1ccc(c(c1)OCc2ccccc2)OC)c3ccc(c(c3)OCc4ccccc4)OC)OCC	C98229620	P156227412
C[C@H]1CCCC[C@H]1[NH+]2CCN(CC2)C[C@@H]3CCC=CC3	C19900115	P29601836
C[C@@H]([C@@H](C)/N=C/c1ccccc1)/[NH+]=C/c2ccccc2	C13810225	P29785232
Cc1cc(cc(c1)C(=O)Cc2ccc3ccccc3[nH+]2)C	C20427413	P30485270
CC1=C(C(CCC1)(C)C)CC[NH+](C)C2CCN(CC2)C	C23280386	P34547716
C[C@H](C(C)C)[NH+](C)[C@@H](C)C(=O)c1ccc(s1)Cl	C37339005	P58942160
Cc1cc([nH+]c(c1CCl)N(CC(C)C)C2CC2)C	C42559197	P64357206
CC[C@@H](c1nc(cs1)CCl)[NH+](C)C2CCCCC2	C43555196	P65857612
Cc1ccc(cc1)c2c[nH+]c(n2c3ccccc3)SC	C44085306	P66612407
C[C@H](C(=O)c1ccc(s1)Cl)[NH+](C)CC(C)(C)C	C45084882	P67946739
CC[C@H]1CC[C@H]([C@@H](C1)[NH+](CC)Cc2cccs2)C#N	C48970457	P73162804
CCC1CCC(CC1)[NH+](C)[C@H]2C[C@@H](CC[C@@H]2C#N)C	C49024148	P73237773
Cc1cc([nH+]c(c1CCl)N(C)[C@@H](C)c2cccs2)C	C49728199	P74293370
Cc1ccc2c(c1)[nH+]c(n2Cc3ccc(s3)C)CCl	C50225761	P75126187
C[C@@H](CC(C)C)n1c([nH+]c2c1c(c(cc2)F)F)CCl	C53170974	P79731694
C[C@H]1CCC[NH+]([C@@H]1C)C[C@@H]2C[C@@H](CCC2=O)C(C)(C)C	C53927810	P81097142
CC[C@@H]1CCC[NH+](C1)C[C@@H]2C[C@@H](CCC2=O)C(C)C	C54559041	P82100049
CC(C)(C)[C@@H]1CC[C@@H]([C@@H](C1)[NH+](C)CC2CCC2)C#N	C61457913	P94091233
C[C@H](c1ccccc1Cl)N(C)c2cccc([nH+]2)F	C62011236	P95155655
c1cc(nc(c1Cl)C[NH+](CC2CC2)C3CC3)Cl	C80369114	P125515730
C[C@@H]1C[C@@H]([C@@H](C(=O)C1)C[NH+](C)CC2CCCCC2)C	C84940078	P132931693
CC(C)(C)[C@H]1CCC(=O)[C@@H](C1)C[NH+]2CCC[C@@H]3[C@@H]2CCC3	C87782364	P137298603
CC(C)(C)[C@H]1CC[C@@H]([C@@H](C1)[NH+](C)CCC(F)(F)F)C#N	C88420099	P138298834
CC(C)[C@@H]1CCC(=O)[C@@H](C1)C[NH+]2CCC[C@@H]2C(C)C	C88848486	P138981639
Cc1cccc(c1)C[NH+](C)C[C@]2(CCC[C@@H](C2)C)C=O	C89612480	P140081406
Cc1c(oc(c1[C@@H](Cc2ccc3ccccc3[nH+]2)Cl)C)C	C91389546	P142997833
C[C@@H](c1cc[nH+]cc1)[C@H](c2coc3c2cccc3)Cl	C91390206	P142998457
CC[NH+](CC)C1(CCCC1)C(=O)[C@H]2CC[C@H]([C@@H](C2)C)C	C91638609	P143438244
CC[C@H]1CCCC[C@@H]1C(=O)C2(CCCC2)[NH+]3CCCC3	C91639934	P143439569
CC[C@H]1CCC[C@@H](C1)C(=O)C2(CCC(CC2)C)[NH+](C)C	C91648218	P143462783
C[C@@H]1CCC[C@@](C1)(C(=O)[C@@H]2CC[C@@H]([C@@H](C2)C)C)[NH+](C)C	C91650151	P143464729
C[C@@H]1C[C@@H](CC(C1)C(=O)C2(CCCCCC2)[NH+](C)C)C	C91653665	P143469054
c1ccc(cc1)c2[nH+]ccn2C[C@H]3CSc4c3cccc4	C92751594	P145171819
CC[C@@H]1CC[C@@H]([C@@H](C1)[NH+](C)CCc2cccs2)C#N	C93268136	P146012250
c1c(sc(n1)Cl)C[NH+]2CCC[C@@H]2C3CCCC3	C94194852	P147621095
CCC1CCC(CC1)[NH+](C)C[C@@H]2CCCC(C2=O)(C)C	C94285681	P147771722
CC[C@@H]1C[NH+]2CCCC[C@@H]2CN1c3cccc(c3)SC	C94433393	P147992654
CC[C@H]1C[NH+]2CCCC[C@@H]2CN1[C@@H](CC)c3cccs3	C94433994	P147993255
C[C@@H]1CCC[C@H](C1)CCN2C[C@@H]3CCCC[NH+]3C[C@@H]2C	C94434848	P147994109
C[C@H]1CN2CCCC[C@H]2C[NH+]1CCC3CCC(CC3)C	C94434853	P148004977
CC(C)[C@@H]1C[NH+]2CCCC[C@@H]2CN1CC(C3CC3)C4CC4	C94435125	P148005225
CC(C)[C@@H]1C[NH+]2CCC[C@@H]2CN1c3cccc(c3)SC	C94448289	P148029549
CC[C@H](c1cccs1)N2C[C@@H]3CCC[NH+]3C[C@@H]2C(C)C	C94448955	P148030221
CC[C@H]1C[NH+]2CCC[C@@H]2CN1CC[C@@H]3CCC[C@@H](C3)C	C94449956	P148043015
CC[C@@H]1C[NH+](CCO1)CC2(CCCCCC2)CS	C94579072	P148257527
c1cc(sc1)c2[nH+]ccn2CC3(CCCCC3)CS	C94588087	P148272300
CCC1([C@@H](C[C@@H]1Br)Oc2ccc[nH+]c2C)CC	C94674352	P148398676
C[C@@H]1CC[C@@H]([C@@H](C1)[NH+](CC(C)C)C2CCCC2)C#N	C94848714	P148666210
C[C@H]1CCC[C@](C1)(C[NH+](C)C2CCC(CC2)(C)C)C=O	C94861386	P148689335
c1ccc(cc1)C(c2ccccc2)/[NH+]=C/c3ccccn3	C12998182	P154828933
C1CCC(CC1)[C@H]2CCC[NH+]2CCN3CCCCC3	C97727516	P155023087
Cc1cc(c(c(c1)C)NC(=S)N2CCC(CC2)[NH+](C)[C@@H]3CCCC[C@@H]3C)C	C04668293	P06581668
c1cc(sc1)[C@H](CNCc2ccc(cc2)N3CCCCC3)[NH+]4CCCC4	C22924721	P34039409
Cc1cc(c(cc1[C@@H](c2ccc(s2)Br)[NH2+]C)OC)OC	C36824428	P54726949
C[C@H](c1ccc(cc1)Br)[NH2+][C@@H](CC(=O)OC)c2cccs2	C37076437	P55115532
C[C@@H](c1cc(ccc1OC)OC)[NH2+][C@@H](C)c2c(ccs2)Br	C37301697	P55464343
C[C@H](c1ccc(s1)Br)[NH2+][C@@H](CC(=O)OC)c2cccs2	C38002942	P57113632
C[C@@H](c1cccc(c1)OC(C)C)[NH2+]Cc2ccc(o2)I	C37292814	P58935922
Cc1c(sc(n1)C)[C@H](C)[NH2+][C@@H](C)c2ccc(c(c2)Br)OC	C40518219	P61525549
CCCNc1c(ccc[nH+]1)COc2ccccc2I	C52755470	P79052576
C[NH2+][C@@H](Cc1ccc(c(c1)OC)OC)Cc2ccc(s2)Br	C53829405	P80940702
CCC[NH2+][C@H](C)c1cnc(s1)N(C)Cc2cccc(c2)Br	C54908317	P82650147
CCC[NH2+]Cc1c(nc(s1)N(C)Cc2ccccc2Br)C	C55000893	P82816556
CCCc1c(sc([nH+]1)N(C)Cc2cc(cs2)Br)CO	C55004092	P82825281
Cc1cccc(c1)CN(Cc2ccc[nH+]c2)C(=S)Nc3cc(cc(c3)C)C	C06393870	P89522130
COCC[NH2+]Cc1ccccc1Oc2ccccc2I	C62739277	P96261159
C[C@H]1C(=c2ccccc2=[NH+]1)SCCNC(=O)c3ccc(cc3)Br	C63437360	P97415600
CCC[NH2+][C@H](c1cc(c(cc1C)Br)C)C(C)(C)S(=O)(=O)C	C70471145	P108695516
C[C@@H](c1ccc(c(c1)COC)OC)[NH2+]Cc2cc(cs2)Br	C71307790	P110233552
CCCOc1ccc(cc1C[NH2+][C@H](C)c2nc(cs2)C)Br	C80275501	P125402308
CCC[NH2+][C@@H](C)c1csc(n1)N(C)Cc2ccccc2Br	C80828847	P126146407
C[NH2+][C@H](CSc1c(cccn1)Br)c2cc3ccccc3o2	C81894663	P127725561
Cc1c(c(n(n1)C)C[C@@H](Cc2ccccc2Br)C[NH2+]C)Cl	C89255095	P139577846
CCC[C@H](c1cccs1)[NH2+]Cc2c(c(nn2CC)C)Br	C89277118	P139609973
CCC[NH2+][C@H](Cc1c(c(nn1CC)C)Br)[C@@H]2CC[C@@H](C2)C	C89298462	P139642174
CCn1c(c(c(n1)C)Br)C[NH2+][C@]2(CCC[C@H](C2)C)CCl	C89302051	P139645905
CCc1c(c(n(n1)C)C[NH2+][C@H](c2cccs2)C(C)C)Br	C89317921	P139669606
CCc1c(c(n(n1)CC)C[NH2+][C@@H](CCl)c2ccccc2)Br	C89378650	P139779549
CCc1c(c(n(n1)CC)C[NH2+]C[C@@H]2CCC[C@H]2CCl)Br	C89499113	P139900267
CCn1c(cc(n1)C)C[C@H](CSc2cccc(c2)Br)[NH2+]C	C90248795	P141077914
Cc1c(sc(n1)c2ccc(cc2)F)[C@H](C)[NH2+][C@H](C)c3cnc(s3)C	C90408482	P141350913
CC(C)[NH2+]CCCc1nnc(s1)c2ccccc2I	C91252599	P142720185
CC(C)(C)[NH2+]Cc1cnn(c1C(F)F)c2cccc(c2)Br	C91336843	P142887603
CC[C@](C)([C@H](Cc1ccc(s1)Br)[NH2+]CC)N2CCOCC2	C91612884	P143380493
Cc1ccc(c(n1)C[NH2+]CC(C)C)OCc2c(ccs2)Br	C91996456	P144016610
CC[C@](C)(c1nccs1)[NH2+]Cc2ccc(c(c2)Br)OC(F)F	C92566198	P144891120
Cc1cc(sc1Br)[C@H](c2cc(cc(c2)OC)OC)[NH2+]C	C94539077	P148192570
CC[NH2+][C@@H](Cc1nc(cs1)C(C)(C)C)c2cc(cnc2)Br	C94824534	P148625644
Cc1csc(n1)COc2ccc(cc2Br)C[NH2+]C(C)(C)C	C94964914	P148857651
CC[C@@H](c1nccs1)[NH2+]Cc2cc(ccc2OC(F)F)Br	C96742915	P152946072
c1cc2ccc[nH+]c2c(c1)CCNC(=O)[C@@H]3C[C@H]3c4ccc(cc4)C(F)(F)F	C97028862	P153589506
CCc1c(snn1)[C@H](Cc2cc(ccc2Br)F)[NH2+]CC	C97052140	P153632362
CCC[NH2+][C@H](Cc1ccc(cc1F)Br)c2c(nns2)C	C97056714	P153637997
CC[NH2+][C@@H](Cc1c(ccs1)Br)c2cccc3c2OCCO3	C97071246	P153662018
CCC[NH2+][C@@H](Cc1cc(nn1C)CC)c2cc(sc2)Br	C97277114	P154046436
CC(C)c1c(snn1)[C@@H](Cc2cc(cc(c2)Br)F)[NH2+]C	C97314608	P154101413
CCC[NH2+][C@H](Cc1c(nn(c1Cl)C)C)c2cc(sc2)Br	C97414972	P154291036
c1ccc2c(c1)c(c[nH]2)[C@@H](C/[NH+]=C/c3ccncc3)c4ccccc4Cl	C08939308	P154579830
CCC[NH2+]Cc1ccnc(c1F)Oc2cc(ccc2F)Br	C97881344	P155355549
CC[C@@](C)([C@@H](Cc1cc(cs1)Br)[NH2+]CC)N2CCOCC2	C91612825	P155643666
CC[C@](C)([C@@H](Cc1cc(cs1)Br)[NH2+]CC)N2CCOCC2	C91612826	P155643667
Cc1ccc(c(c1)[C@@H](C)[NH2+]C[C@H](C(C)C)[NH+]2CCCC2)C	C20010596	P29798358
C[C@@H](c1ccc(s1)Cl)[NH2+][C@@H](CC(C)C)C[NH+](C)C	C37166923	P58909500
C[C@@H](c1ccc(s1)Br)[NH2+][C@H](CC(C)C)C[NH+](C)C	C38003292	P59139909
CCC[C@H]1CC[C@@H]([C@@H](C1)[NH+](CCC)CC(F)(F)F)[NH2+]C	C43983517	P66520339
CC[NH2+][C@@H]1CCCCCC[C@@H]1[NH+](CC(F)(F)F)C(C)C	C43984227	P66520465
CCC[C@H](c1cccs1)[NH2+][C@@H](C)c2c(cc([nH+]c2C)C)C	C49541737	P73985590
Cc1cc(c(c(c1)C)[C@H](C)[NH2+]C[C@H](C)C[NH+]2CCCC2)C	C62077484	P95263895
CC(C)C[C@@H](C[NH2+][C@H]1CCC[C@@H](C1)C(F)(F)F)[NH+](C)C	C69377784	P106684203
CCC(C)(C)[C@H]1CC[C@H]([C@@H](C1)[NH+](C)C(C)(C)CC)[NH2+]CC	C69431529	P106781383
CC(C)C[NH2+]CC1(CCCCC1)C[NH+]2CCCC(C2)(C)C	C70260253	P108297496
CCC[NH2+][C@@H]1CC[C@@H](C[C@@H]1C[NH+]2CCCCC[C@@H]2C)CC	C70412254	P108560121
CC(C)(C)[C@H]1CC[C@@H]([C@@H](C1)[NH+](CC2CC2)CC3CC3)[NH2+]C	C70505221	P108755778
C[C@@H](C[NH2+]C(C)C)C[NH+](C1CCCCC1)C2CCCCC2	C70526077	P108789609
C[C@H](C[NH2+]C1CC1)C[NH+](C2CCCCC2)C3CCCCC3	C70526081	P108789618
CCC[NH2+][C@H]1CCC(C[C@@H]1C[NH+](C)[C@@H](C)CC(C)C)(C)C	C79671357	P124467533
CCC[NH2+][C@H]1CCC(C[C@@H]1C[NH+](C)Cc2cccs2)(C)C	C79666526	P124512506
CCC[NH2+][C@H]1CCC(C[C@H]1C[NH+](C)Cc2cccs2)(C)C	C79666533	P124512512
CC(C)(C)[C@@H]1CC[C@@H]([C@@H](C1)C[NH+](CC2CC2)C3CC3)[NH2+]C	C80381495	P125537936
CCC[NH2+][C@H](Cc1cc[nH+]cc1)c2cccc(c2C)Br	C88526901	P138473895
CC(C)C[NH2+]CC1(CCCCCC1)C[NH+]2CCCCCC2	C89562130	P139994244
CCC[NH2+]CC1(CCCCCC1)C[NH+]2C[C@H](S[C@@H](C2)C)C	C89566058	P140007709
CCC[NH2+]C[C@@]1(CCC[C@@H](C1)C)C[NH+]2C[C@@H](C[C@@H](C2)C)C	C89612911	P140081837
CCC[NH2+]C[C@]1(CCC[C@H](C1)C)C[NH+]2C[C@@H](C[C@@H](C2)C)C	C89612914	P140081840
C[C@@H]1CCC[C@](C1)(C[NH2+]CC(C)C)C[NH+](C)C2CCCC2	C89614426	P140083492
CC[C@@H](C)C[NH+](C)C[C@@]1(CCC[C@@H](C1)C)C[NH2+]C(C)(C)C	C89614891	P140084042
C[C@@H]1CCC[C@](C1)(C[NH2+]C(C)C)C[NH+](CC(C)C)C(C)C	C89621384	P140090896
C[C@H]1CCC[C@@](C1)(C[NH2+]C(C)(C)C)C[NH+](C)CC2CCC2	C89623049	P140092651
CCC[NH2+][C@H](Cc1c(ccc[nH+]1)C)c2ccc(c(c2)F)C	C91384723	P142985179
CCC[NH2+][C@@H]([C@H]1CCC[C@@H](C1)CC)C(C)(C)[NH+]2CCCC2	C91563670	P143296041
CCC1CCC(CC1)[C@H](C(CC)(CC)[NH+]2CCCC2)[NH2+]C	C91635281	P143431881
CCC[NH2+][C@@H]([C@@H]1CCC[C@@H](C1)CC)C2(CCCC2)[NH+](C)C	C91638473	P143438073
CCC[NH2+][C@H]([C@H]1CCC[C@@H](C1)CC)C2(CCCC2)[NH+](C)C	C91638476	P143438079
CC[C@@H]1CCC[C@H](C1)[C@@H](C2(CCCC2)[NH+](CC)CC)[NH2+]C	C91639633	P143439268
CC[C@H]1CCC[C@H](C1)[C@@H](C2(CCCC2)[NH+](CC)CC)[NH2+]C	C91639634	P143439269
CC[NH2+][C@H](Cc1cccs1)C2(CCCC2)[NH+](CC)CC	C91639748	P143439383
CCC[C@@H](C)C[C@H](C1(CCCC1)[NH+]2CCCCC2)[NH2+]CC	C91642265	P143441904
CCC[NH2+][C@@H](C1CCCC1)C2(CCCC2)[NH+]3CCCCC3	C91642357	P143441996
CCC1CCC(CC1)[C@@H](C2(CCCCC2)[NH+](C)C)[NH2+]CC	C91647952	P143462517
CCC[NH2+][C@H]([C@@H]1CCC[C@@H](C1)C)C2(CCCCC2)[NH+](C)C	C91648019	P143462584
C[C@@H]1C[C@H]([C@@H]([C@@H](C1)[NH2+]C)C[NH+](C)[C@@H](C)Cc2cccs2)C	C93270185	P146014303
CCC[NH2+][C@H]1[C@H](CCCC1(C)C)C[NH+]2CCC[C@@H](C2)CC	C94286829	P147772870
CCC[NH2+][C@H]1[C@@H](CCCC1(C)C)C[NH+](C)Cc2cccs2	C94286679	P147783892
CCC[NH2+][C@@H]1[C@@H](CCCC1(C)C)[NH+]2CCC(C2)(CC)CC	C94800694	P148586268
CCC[NH2+][C@@H]1CCCCC[C@H]1C[NH+]2CCC(C2)(CC)CC	C94811759	P148603006
CC[C@H]1CC[C@H]([C@@H](C1)C[NH+](CC(C)C)C2CCCC2)[NH2+]C	C94851976	P148669474
CC[NH2+][C@H]1CCCCC[C@H]1C[NH+](CC(C)C)C2CCCC2	C94852058	P148669556
CC[NH2+][C@H]1CCCCCC[C@@H]1[NH+](CC(C)C)C2CCCC2	C94847641	P148671552
CC[NH2+][C@H]1CCC(C[C@@H]1[NH+](CC(C)C)C2CCCC2)(C)C	C94847951	P148671676
C[C@H]1C[C@@H]([C@@H]([C@@H](C1)[NH2+]C)[NH+](CCC(C)C)C2CCCC2)C	C94848491	P148671908
CCC[NH2+][C@H](c1ccc([nH+]c1C)C)[C@@H]2CCC[C@@H](C2)CC	C97230514	P153971826
