# Supplementary material for: Molecular Dynamics-Derived Pharmacophore Model Explaining the Nonselective Aspect of KV10.1 Pore Blockers
Source: Int J Mol Sci. 2021 Aug 20;22(16):8999. doi: 10.3390/ijms22168999 (PMC8396485; doi:10.3390/ijms22168999)
Supplement: Supplementary file 1 [file ijms-22-08999-s001.zip › SUPP_INFO_files/SMILES-Table1-Structures_of_used_Kv101.csv]

O[C@@H](C1=CC=NC2=CC=C(C=C12)OC)[C@@H]3C[C@H]4[C@@H](C=C)C[N@@H+]3CC4 Quinidine
FC1=CC=C(CN2C(NC3CC[NH+](CC3)CCC4=CC=C(C=C4)OC)=NC5=CC=CC=C52)C=C1 Astemizole
CCCCCCC[N+](CCCCC1=CC=C(Cl)C=C1)(CC)CC Clofilium
C[NH+](CCCN1C2=C(CCC3=C1C=CC=C3)C=CC=C2)C Imipramine
CS(=O)(NC1=CC2=C(C=C1)OC3(CC[N@@H+](CC3)[C@H]4CC5=C(CC4)C=C(C=C5)C#N)C[C@H]2O)=O MK-499
