# Supplementary material for: Molecular Dynamics-Derived Pharmacophore Model Explaining the Nonselective Aspect of KV10.1 Pore Blockers
Source: Int J Mol Sci. 2021 Aug 20;22(16):8999. doi: 10.3390/ijms22168999 (PMC8396485; doi:10.3390/ijms22168999)
Supplement: Supplementary file 1 [file ijms-22-08999-s001.zip › SUPP_INFO_files/SMILES-TableS1-Structures_of_Kv101_blockers.csv]

CC[N+](CC)(CC)CC TEA
O[C@@H](C1=CC=NC2=CC=C(C=C12)OC)[C@@H]3C[C@H]4[C@@H](C=C)C[N@@H+]3CC4 Quinidine
FC1=CC=C(CN2C(NC3CC[NH+](CC3)CCC4=CC=C(C=C4)OC)=NC5=CC=CC=C52)C=C1 Astemizole
CCCCCCC[N+](CCCCC1=CC=C(Cl)C=C1)(CC)CC Clofilium
CCCCCCC[NH+](CC)CCCCC1=CC=C(C=C1)[N+]([O-])=O LY97241
C[NH+](CCCN1C2=C(CCC3=C1C=CC=C3)C=CC=C2)C Imipramine
CCCC[NH+](CCCC)CCCOC1=CC=C(C=C1)C(C2=C(CCCC)OC3=C2C=C(NS(C)(=O)=O)C=C3)=O Dronedarone
CC(NC1=CC=NC2=CC(Cl)=CC=C12)CCC[NH+](CC)CC Chloroquine
O=C(C1=CC=C(C=C1)F)CCC[NH+]2CCC(O)(CC2)C3=CC=C(C=C3)Cl Haloperidol
CS(=O)(NC1=CC2=C(C=C1)OC3(CC[N@@H+](CC3)[C@H]4CC5=C(CC4)C=C(C=C5)C#N)C[C@H]2O)=O MK-499
CS(NC1=CC=C(C=C1)OCC[NH+](CCC2=CC=C(C=C2)NS(C)(=O)=O)C)(=O)=O Dofetilide
O=C(N[C@H]1[C@@H](OC)C[NH+](CCCOC2=CC=C(C=C2)F)CC1)C3=C(C=C(C(Cl)=C3)N)OC Cisapride
CC(C1=CC=C(C=C1)C(O)CCC[NH+]2CCC(CC2)C(O)(C3=CC=CC=C3)C4=CC=CC=C4)(C)C Terfenadine
Cc1cccc(CC[NH+]2CCC(CC2)C(c3ccc(NS(=O)(C)=O)cc3)=O)n1 E4031
CCCC[N+](CCCC)(CCCC)CCCC TBA
