# Supplementary material for: Molecular Dynamics-Derived Pharmacophore Model Explaining the Nonselective Aspect of KV10.1 Pore Blockers
Source: Int J Mol Sci. 2021 Aug 20;22(16):8999. doi: 10.3390/ijms22168999 (PMC8396485; doi:10.3390/ijms22168999)
Supplement: Supplementary file 1 [file ijms-22-08999-s001.zip › SUPP_INFO_files/SMILES-TableS2-Structure_of_compounds_with_no_hERG_inhibition.csv]

Nc1ccncc1 CHEMBL284348
CC(C(Cl)(Cl)Cl)(O)C CHEMBL1439973
C[NH+]1CCC[C@H]1c1cccnc1 CHEMBL3
C[NH+]1CCCC1c1cccnc1 CHEMBL440464
COC(=O)C1=CCC2[NH+](C1CC2)C CHEMBL412663
COC(=O)C1=CC[C@H]2[NH+]([C@@H]1CC2)C CHEMBL451136
COC(=O)[C@H]1[C@@H](O)C[C@H]2[NH+]([C@@H]1CC2)C CHEMBL1232472
CC[NH2+]CCc1cccc(c1)C(F)(F)F CHEMBL1671896
CCCC(C1(CC)C(=O)NC(=O)NC1=O)C CHEMBL448
Nc1nnc(c(n1)N)c1cccc(c1Cl)Cl CHEMBL741
N#Cc1ccc(n1C)c1ccc(cc1F)O CHEMBL4095883
OC[C@@H]1O[C@@H](C[C@H]1O)n1cc(C)c(=O)[nH]c1=O CHEMBL374731
CC[NH+](CCNC(=O)c1ccc(cc1)N)CC CHEMBL640
CC[NH+](CC(=O)Nc1c(C)cccc1C)CC CHEMBL79
CCC1(C(=O)NC(=O)NC1=O)c1ccccc1 CHEMBL40
O=c1[nH]oc(c1)[C@H]1CC[NH2+][C@H](C1)CC(C)(C)C CHEMBL3287851
C[C@@H]1OC[C@]2([C@@H](C1)CS[C+](=N2)N)c1nccs1 CHEMBL4214785
C[C@@H]1OC[C@]2([C@@H](C1)CS[C+](=N2)N)c1cccs1 CHEMBL4204215
NS(=O)(=O)c1ccc(cc1)OCC[NH+]1CCCC1 CHEMBL2024308
C[NH+]1CCCCC1C(=O)Nc1c(C)cccc1C CHEMBL1087
c1ccc(cc1)Cc1ncc2c(n1)CC[NH2+]CC2 CHEMBL1770373
COC[C@H](C(=O)NCc1ccccc1)NC(=O)C CHEMBL58323
NC(=O)N1c2ccccc2C=Cc2c1cccc2 CHEMBL108
F[C@@H]1CN([C@@H](C1)C#N)C(=O)[C@@H]([NH3+])Cc1cscn1 CHEMBL3127986
Cc1ccc2c(n1)ccc(c2)CC[NH+]1CCC[C@H]1C CHEMBL1086033
OC1(CCCCC1)C(c1ccc(cc1)O)C[NH+](C)C CHEMBL1118
N[C+]1=NCC2N1c1ccccc1Cc1c2cccc1 CHEMBL1106
O=C1N=[C+](NC1(c1ccccc1)c1ccccc1)O CHEMBL16
CCc1cn(c2c1cc(Cl)cc2)c1ccc(cc1)F CHEMBL300907
O=c1[nH]oc(c1)[C@H]1CC[NH2+][C@H](C1)Cc1ccccc1 CHEMBL3287849
N#Cc1cc(C)cc(c1)Oc1c(CC)[nH]nc1CC CHEMBL576256
OC1CC2(C)C=CC(=O)C(=C2C2C1C(C)C(=O)O2)C CHEMBL1673435
Fc1ccc(cc1)c1nn(cc1c1ccncc1)C CHEMBL2420700
O=C(Cn1ccnc1[N+](=O)[O-])NCc1ccccc1 CHEMBL110
C[C@@H]1OC[C@]2([C@@H](C1)CS[C+](=N2)N)c1ncccc1F CHEMBL4214603
CC[NH+](CCNC(=O)c1ccc(cc1)NC(=O)C)CC CHEMBL1097
OC(c1ccccc1)(c1ccccc1)C1CC[NH2+]CC1 CHEMBL127508
Fc1ccc(cc1)n1cc(c2c1ccc(c2)Cl)C(O)C CHEMBL52794
O=c1[nH]oc(c1)[C@H]1CC[NH2+][C@H](C1)CCc1ccccc1 CHEMBL3287854
NS(=O)(=O)c1ccc(cc1)OCCCC[NH+]1CCCC1 CHEMBL2024381
N#Cc1nc(NCC(C)C)c(c(n1)N1CCOCC1)N CHEMBL450061
CCCc1cn(c2c1cc(Cl)cc2)c1ccc(cc1)F CHEMBL52348
CC([NH+]1CCN(CC1)C(=O)N1CCc2c(C1)cccc2)C CHEMBL219803
O[C@H]1C=C[C@@H]2[C@@]34[C@H]1Oc1c4c(C[C@H]2[NH+](CC3)C)ccc1O CHEMBL70
CCCC[NH+]1CCCCC1C(=O)Nc1c(C)cccc1C CHEMBL1200396
COc1cc(Cc2cnc(nc2N)N)cc(c1OC)OC CHEMBL22
CCC(=O)c1cn(c2c1cc(Cl)cc2)c1ccc(cc1)F CHEMBL53321
O=C(c1ccccc1)OC1CC2CCC(C1C(=O)O)[NH+]2C CHEMBL1671895
C[C@H](c1nc2c(n1[C@H]1CCCOC1)c1cc[nH]c1nc2)O CHEMBL2386653
CCCC[NH+]1CCCC[C@@H]1C(=O)Nc1c(C)cccc1C CHEMBL2447962
CCC(c1cn(c2c1cc(Cl)cc2)c1ccc(cc1)F)O CHEMBL53866
CCCC[NH+]1CCCC[C@H]1C(=O)Nc1c(C)cccc1C CHEMBL1200749
Clc1ccc(cn1)Nc1n[nH]c2c1ccc(c2)C(F)(F)F CHEMBL4093377
O=C1OCC(=C1c1ccccc1)c1ccc(cc1)[S+](=N)(C)[O-] CHEMBL2029168
CCOc1nc(cc(c1C#N)N)C(=O)NCc1cccnc1 CHEMBL209534
CCC(c1cn(c2c1cc(Cl)cc2)c1ccc(cc1)F)CC CHEMBL299390
F[C@H]1CCN(C1)C(=O)[C@H]([C@H]([C@@H]1CC[C@H](CC1)NC(=O)C)C)[NH3+] CHEMBL237547
COc1ccc2c3c1O[C@@H]1[C@@]43CC[NH+]([C@H](C2)[C@@H]4C=C[C@@H]1O)C CHEMBL485
C[NH+]1CCN(CC1)[C+]1=Nc2ccccc2Nc2c1cc(s2)C CHEMBL715
FC(Oc1cc(ccc1F)c1cnn(c1)Cc1n[nH]cc1)F CHEMBL3954438
N#C[C@@H]1CC[C@H](CC1)n1c(nc2c1c1cc[nH]c1nc2)[C@H](O)C CHEMBL2386633
COc1cccc(c1)/C=C/C(=O)c1cc(OC)c(cc1O)OC CHEMBL4071093
CN=[S+](c1ccc(cc1)C1=C(C(=O)OC1)c1ccccc1)(C)[O-] CHEMBL1814813
O1CC[NH+](CC1)C[C@@H]1C[C@@H](C1)c1ccc(cc1)C[NH+]1CCCC1 CHEMBL2206288
OCc1ccc(cc1Cl)OC1CC[NH+](CC1)CC1CC[NH2+]CC1 CHEMBL272241
Cc1ccc2c(c1)cc([nH]2)C(=O)N1CCC(CC1)CC(O)(C)C CHEMBL2413849
Fc1ccc(cc1F)Nc1n[nH]c2c1ncc(c2)OC(F)(F)F CHEMBL4062193
N=[C+](c1cccs1)Nc1ccc2c(c1)CCN2C1CC[NH2+]CC1 CHEMBL2203713
N#CCC(=O)N1C[C@@H](C2(C1)CC2)N(c1ncnc2c1cc[nH]2)C CHEMBL4279819
Clc1ccc2c(c1)N=[C+](N1CC[N+](CC1)([O-])C)c1c(N2)cccc1 CHEMBL1688
O=C(C1CCN(CC1)C(=O)N1CC[NH+](CC1)C(C)C)OC(C)(C)C CHEMBL218410
N#CC[C@@H]1CC[C@H](CC1)n1c(nc2c1c1cc[nH]c1nc2)[C@H](O)C CHEMBL2386635
OC(=O)c1ccc(cc1)C1=CC2(CC[NH2+]CC2)Oc2c1cccc2 CHEMBL494266
Fc1cc2c(cc1N1CC[NH2+]CC1)n(cc(c2=O)C(=O)O)C1CC1 CHEMBL8
Cc1nc(N)c2c(n1)n(nn2)C[C@@H]1OCC[NH+](C1)Cc1nccs1 CHEMBL2070735
O=S(=O)(c1ccccc1C(F)(F)F)Nc1cncc(c1)C(F)(F)F CHEMBL3929544
O=C1COc2c(N1)nc(cc2)N1C[C@@H](C)OC[C@H]1c1ccccc1 CHEMBL2181928
O=S(=O)(c1ccccc1C(F)(F)F)Nc1ccc(nc1)C(F)(F)F CHEMBL3924161
CC(NC(=O)NS(=O)(=O)c1ccc(cc1)OCC[NH+]1CCCC1)C CHEMBL2024384
N#Cc1ccc(cc1)O[C@H]1[C@@H](C[C@@H]2[C@H]1CC2=O)[NH+]1CCC[C@H](C1)[NH3+] CHEMBL4130214
COC(=O)C1=C(C)NC(=C(C1c1ccccc1[N+](=O)[O-])C(=O)OC)C CHEMBL193
COc1ccc(cc1)n1cnc2c(c1=O)scc2c1ccccc1F CHEMBL3330817
Fc1cc(F)c(cc1[C@H]1CCN(C[C@@H]1[NH3+])c1ccn2c(n1)nnc2)F CHEMBL231294
OCC(NC(=O)c1nn(c2c1C[C@@H]1[C@H]2C1)c1ccc(cc1F)F)(C)C CHEMBL3354952
COc1ccc2c(c1)c(CC(=O)O)c(n2C(=O)c1ccc(cc1)Cl)C CHEMBL6
CCn1cc(C(=O)O)c(=O)c2c1c(F)c(c(c2)F)N1CC[NH2+]C(C1)C CHEMBL561
CC([NH+]1CCN(CC1)C(=O)N1CCC(CC1)NC(=O)C1CCCC1)C CHEMBL220407
COc1cc2CN(CCc2cc1OC)C(=O)N1CC[NH+](CC1)C(C)C CHEMBL218992
N#Cc1cccc2c1CCN2C(=O)[C@](COc1ccc(cc1)F)(O)C CHEMBL3238274
CNC(=O)c1ccc(cc1)C1=CC2(CC[NH2+]CC2)Oc2c1cccc2 CHEMBL551413
OC(=O)CNC(=O)c1c(O)cc(n2c1ncn2)CCc1ccccc1 CHEMBL4166742
CC(NC(=O)NS(=O)(=O)c1ccc(cc1)OCCC[NH+]1CCCC1)C CHEMBL2024395
Fc1ccc(cc1)C(=O)N1CCn2c([C@H]1C)nnc2c1snc(n1)C CHEMBL3608680
C[C@H](c1nc2c(n1[C@H]1CC[C@H](C1)[NH2+]CC(F)(F)F)c1cc[nH]c1nc2)O CHEMBL2385096
C[NH+]1CCN(CC1)c1c(F)cc2c3c1OC[C@@H](n3cc(c2=O)C(=O)O)C CHEMBL33
C[NH+]1CCN(CC1)c1c(F)cc2c3c1OCC(n3cc(c2=O)C(=O)O)C CHEMBL4
F[C@H]1CCN(C1)C(=O)[C@H]([C@H](c1ccc(cc1)c1ccc(=O)n(c1)C)C)[NH3+] CHEMBL206383
CCN(c1ccc(c2c1sc(n2)NC(=O)c1ccnn1C)OC)C(=O)C CHEMBL1170367
OC[C@H](Cn1c(C#N)c(c2ccccc2)c2c(c1=O)ccc(c2)OC)O CHEMBL216894
O=C(N1CCC(C1)(F)F)[C@H]1[NH2+]C[C@H](C1)[NH+]1CCN(CC1)c1ncccn1 CHEMBL515387
CC(NC(=O)NS(=O)(=O)c1ccc(cc1)OCCCC[NH+]1CCCC1)C CHEMBL2021970
CCOc1nc(cc(c1C#N)N)C(=O)NCc1ccc(cc1)S(=O)(=O)C CHEMBL424872
O=C1N(C[C@@H]([C@@H]1C(=O)N1CCCC1)[NH3+])C(=O)c1cnc2c(n1)cccc2 CHEMBL428936
OC(=O)C[C@@H]1CC[C@H](CC1)c1ccc(cc1)c1cnc2n(c1N)ncc2 CHEMBL2165819
CC(NC(=O)NS(=O)(=O)c1ccc(cc1)OCCC[NH+]1CCCCC1)C CHEMBL2024400
COc1cccc2c1[C@H](c1ccccc1)N(CC2)C(=O)C[NH2+]C[C@H](O)C CHEMBL3601260
Fc1c(cc2c(c1C)c(=O)c(cn2C1CC1)C(=O)O)N1CC[NH2+]C(C1)C CHEMBL583
CC(=O)Nc1nccc(c1)c1c(nc(n1C)[S+](C)[O-])c1ccc(cc1)F CHEMBL1773422
CCc1ccc(nc1)C(=O)COc1ccc(cc1)CC1SC(=O)NC1=O CHEMBL146624
OC(=O)COCC[NH+]1CC[NH+](CC1)C(c1ccc(cc1)Cl)c1ccccc1 CHEMBL1000
COc1c(N2CC[NH2+]C(C2)C)c(F)cc2c1n(cc(c2=O)C(=O)O)C1CC1 CHEMBL31
OCc1ccc(cc1Cl)OC1CC[NH+](CC1)CC1CC[NH+](CC1)CC(=O)O CHEMBL406028
N#CCC[NH+]1CCC(CC1)C[NH+]1CCC(CC1)Oc1ccc(c(c1)Cl)CO CHEMBL271766
C[C@H](c1nc2c(n1[C@@H]1CC[C@H](CC1)[NH2+]CC(F)(F)F)c1cc[nH]c1nc2)O CHEMBL2386629
CNC(=O)c1cccc(c1)NC(=O)N1CCC(CC1)Oc1ccccc1Cl CHEMBL469169
O=C([C@H]([C@@H](c1onc(n1)c1ccc(cc1Cl)S(=O)(=O)C)C)[NH3+])N1CCCC1 CHEMBL216835
N#Cc1ccccc1Cn1c(nc2c(c1=O)[nH]cc2Br)N1CCC[C@H](C1)[NH3+] CHEMBL2023067
O=c1ccn2c(n1)ccc(n2)N1CC[C@@H]([C@H](C1)[NH3+])c1cc(F)c(cc1F)F CHEMBL231396
COc1ccc2c(c1)CCN([C@@H]2C(C)C)C(=O)C[NH2+]CC1(O)CCCCC1 CHEMBL3593759
F[C@H]1CCN(C1)C(=O)[C@H]([C@H](c1ccc(cc1)c1ccc(=O)n(c1F)C)C)[NH3+] CHEMBL205872
F[C@H]1CCN(C1)C(=O)[C@H]([C@H](c1ccc(cc1)c1cccc(c1)C(=O)O)C)[NH3+] CHEMBL195755
N#CC1(CC1)NC(=O)[C@@H]1CCCC[C@H]1C(=O)N1CCN(CC1)c1nccs1 CHEMBL2070938
N#Cc1ccccc1Cn1c(nc2c(c1=O)cc([nH]2)C)N1CCC[C@H](C1)[NH3+] CHEMBL2022464
C[C@H]([C@H]1C(=O)N2[C@@H]1[C@@H](C)C(=C2C(=O)O)S[C@@H]1C[NH2+][C@@H](C1)CNS(=O)(=O)N)O CHEMBL491571
O=C(NS(=O)(=O)c1ccc(cc1)OCC[NH+]1CCCC1)Nc1ccccc1 CHEMBL2024385
O=C(NS(=O)(=O)c1ccc(cc1)OCC[NH+]1CCCC1)NC1CCCCC1 CHEMBL2024386
CC(NC(=O)NS(=O)(=O)c1ccc(cc1)OCCCC[NH+]1CCCCC1)C CHEMBL2021975
N#Cc1ccccc1Cn1c(nc2c(c1=O)cc([nH]2)Br)N1CCC[C@H](C1)[NH3+] CHEMBL2022467
N#Cc1ccc(cc1)O[C@H]1[C@@H](C[C@H]2[C@]1(C)CCC(=O)C2)[NH+]1CCC[C@H](C1)[NH3+] CHEMBL4127600
O=C(c1cnn(c1Cl)C)N1CCC(CC1)Nc1cc(=O)[nH]c2c1cccc2 CHEMBL3290766
N#Cc1cnc(cn1)N1CCC(CC1)Nc1c(cnc2c1cc[nH]2)C(=O)N CHEMBL3593775
COc1ccc2c(c1)CCN([C@H]2C(C)C)C(=O)C[NH2+]CC1(O)CCCCC1 CHEMBL3593760
CCCCCCCCCCCCCCCCOP(=O)(OCC[N+](C)(C)C)[O-] CHEMBL125
N#Cc1ccc(nn1)N1CCC(CC1)Nc1c(cnc2c1cc[nH]2)C(=O)N CHEMBL3593776
N#Cc1ccc(cn1)S(=O)(=O)N[C@@H](c1nc2c(n1CC)cc(nc2)C1CC1)C CHEMBL3605558
Fc1cccc(c1F)C[NH+]1CCN(CC1)c1ccc2n(n1)c(nn2)C(F)(F)F CHEMBL2346969
N#Cc1ccc(nc1)N1CC[C@@H]([C@@H](C1)F)Nc1c(cnc2c1cc[nH]2)C(=O)N CHEMBL3593778
O=C(NS(=O)(=O)c1ccc(cc1)OCCC[NH+]1CCCC1)NC1CCCCC1 CHEMBL2024397
CCC(=C(c1ccc(cc1)O)c1ccc(cc1)/C=C/C(=O)O)c1ccccc1 CHEMBL195515
COC=C([C@H]1C[C@@H]2[NH+](C[C@@H]1CC)CC[C@@]12C(=O)Nc2c1cccc2)C(=O)OC CHEMBL519266
COC([C@@H](C(=O)O)Oc1nc(C)cc(n1)C)(c1ccccc1)c1ccccc1 CHEMBL1111
CCN(C(=O)c1ncc(cn1)C1=CC2(CC[NH2+]CC2)Oc2c1cccc2)CC CHEMBL562280
N#C[C@@H]1CCCN1C(=O)[C@@H]1C[NH+](C[C@@H]1[NH3+])Cc1ccc(cc1)c1nnc(o1)C CHEMBL399726
COc1cc2nc(nc(c2cc1OC)N)N(CCCNC(=O)C1CCCO1)C CHEMBL709
O=C(N1CCn2c(C1)nnc2C(F)(F)F)C[C@@H](Cc1cc(F)c(cc1F)F)[NH3+] CHEMBL1422
OCc1cc(=O)n(cc1c1ccc(cc1)[C@@H]([C@@H](C(=O)N1CC[C@@H](C1)F)[NH3+])C)C CHEMBL203169
FC(c1nc(NCc2ccc3c(c2)OCO3)nc(c1)Nc1ccncc1)(F)F CHEMBL607259
N#C[C@@H]1CCCN1C(=O)C[NH2+]C(CNC(=O)c1cnc2n(c1)nc(c2)C)(C)C CHEMBL1929387
Fc1ccc(cc1)[C@H]1Nc2cc(F)cc3c2c([C@@H]1c1ncnn1C)n[nH]c3=O CHEMBL3137320
N#Cc1ccc(nc1)N1CC[C@H]([C@H](C1)F)Nc1c(cnc2c1cc[nH]2)C(=O)N CHEMBL3593777
CC([NH+]1CCN(CC1)C(=O)N1CCC(CC1)C(=O)N1CC2CCC(C1)CC2)C CHEMBL218834
O1CC[NH+](CC1)[C@@H]1CC[C@H](CC1)Nc1ncnc2c1c(c[nH]2)C1CCOCC1 CHEMBL4064608
Nc1ccc(cn1)c1ncc2c(c1)sc(n2)N1CCC(CC1)[NH+]1CCCCC1 CHEMBL575685
Oc1ccc(cn1)c1cnc2c(c1)sc(n2)N1CCC(CC1)[NH+]1CCCCC1 CHEMBL574393
N#Cc1ccc(cc1)Nc1nc(N)c(c(n1)Oc1c(C)cc(cc1C)C#N)Br CHEMBL308954
C[C@@H]1[NH2+][C@H](C)CN(C1)c1c(F)c(N)c2c(c1F)n(cc(c2=O)C(=O)O)C1CC1 CHEMBL850
O=C(NS(=O)(=O)c1ccc(cc1)OCC[NH+]1CCCCC1)NC1CCCCC1 CHEMBL2024391
Nc1cnc(cn1)c1ncc2c(c1)sc(n2)N1CCC(CC1)[NH+]1CCCCC1 CHEMBL575453
Fc1ccc2c(c1)c(NC1CCN(CC1)C(=O)c1cnn(c1Cl)C)cc(=O)[nH]2 CHEMBL3290767
CS(=O)(=O)C1(CC1)c1cc(nc(n1)c1cccc2c1cc[nH]2)N1CCOCC1 CHEMBL2325704
Oc1ccc(cn1)c1ncc2c(c1)sc(n2)N1CCC(CC1)[NH+]1CCCCC1 CHEMBL578834
OC(=O)c1ccc(cc1)n1nc(nc1c1ccccc1O)c1ccccc1O CHEMBL550348
O=C(c1n[nH]c(n1)Cc1ccccc1)N[C@H]1COc2c(N(C1=O)C)cccc2 CHEMBL4071864
[NH3+][C@H]1C[C@H](CC[C@@H]1c1cc(F)c(cc1F)F)[NH+]1Cc2c(C1)c1n(n2)cccn1 CHEMBL3806003
N#Cc1ccc(cc1)O[C@H]1[C@@H](C[C@H]2[C@]1(C)CCC(C2)(C)O)[NH+]1CCC[C@H](C1)[NH3+] CHEMBL4126938
O=C(c1cnc(nc1C1CC1)N1CCOCC1)N[C@@H]1C2CC3CC1C[C@](C2)(C3)O CHEMBL2158485
O=C(c1cnn(c1Cl)C)N1CCC(CC1)Nc1cc(=O)[nH]c2c1cc(F)c(c2)F CHEMBL3290768
O=C(NS(=O)(=O)c1ccc(cc1)OCCCC[NH+]1CCCC1)NC1CCCCC1 CHEMBL2021972
CON=C1CN(CC21C[NH2+]C2)c1nc2N(CC(C(=O)c2cc1F)C(=O)O)C1CC1 CHEMBL1671899
O=C1N(C)CC(=O)N2C1Cc1c(C2c2ccc3c(c2)OCO3)[nH]c2c1cccc2 CHEMBL1671905
COc1c(c(F)cc2c1n(cc(c2=O)C(=O)O)C1CC1)N1C[C@@H]2[C@H](C1)CCC[NH2+]2 CHEMBL32
O=CN(C1(CCOCC1)CS(=O)(=O)N1CCC(CC1)CCc1c(C)noc1C)O CHEMBL1784340
N#CC1(CC1)NC(=O)[C@@H]1CCCC[C@H]1C(=O)N1CCN(CC1)c1sc(c(n1)C)C CHEMBL2070939
O=C1N(C)CC(=O)N2[C@@H]1Cc1c([C@H]2c2ccc3c(c2)OCO3)[nH]c2c1cccc2 CHEMBL779
CCC1(C)NC(=O)c2c(NC1=O)c(Cl)cc(c2)S(=O)(=O)Nc1ccc(cc1F)F CHEMBL3134098
OCC(c1ccc(cc1)Cl)NC(=O)C1([NH3+])CCN(CC1)c1ncnc2c1cc[nH]2 CHEMBL2325737
O=C(NS(=O)(=O)c1ccc(cc1)OCCC[NH+]1CCCCC1)Nc1ccccc1 CHEMBL2024401
O=C(NS(=O)(=O)c1ccc(cc1)OCCCC[NH+]1CCCC1)Nc1ccccc1 CHEMBL2021971
O=C(NS(=O)(=O)c1ccc(cc1)OCCC[NH+]1CCCC1)Nc1ccc(cc1)C CHEMBL2021983
O=C(NS(=O)(=O)c1ccc(cc1)OCC[NH+]1CCCC1)Nc1cc(Cl)ccc1Cl CHEMBL2024387
CCCSc1nc(ccc1C(=O)NC1CCCCC1)N1CCC[C@H](C1)CC(=O)O CHEMBL2153191
N#Cc1cc(ccc1Oc1ccc(c(c1)Cl)CO)S(=O)(=O)Nc1ccc(cn1)F CHEMBL3688197
N#CC(=C1CCN(CC1)c1ccc(cc1F)N1C[C@@H](OC1=O)Cn1ccnn1)C CHEMBL2324519
N#Cc1ccc(cn1)S(=O)(=O)N[C@@H](c1nc2c(n1CC)cc(nc2)C(F)(F)F)C CHEMBL3605557
N#CC1(CC1)NC(=O)[C@@H]1CCCC[C@H]1C(=O)N1CCN(CC1)c1scc(n1)CC CHEMBL2070940
C[C@@H]1COCCN1c1cc(nc(n1)c1ccnc2c1cc[nH]2)C1(CC1)[S@@](=O)(=N)C CHEMBL4285417
Clc1cc(Cl)cc(c1)c1ncccc1[C@@H](C(c1cccnc1)c1cccnc1)O CHEMBL4104525
O=C(c1ccc2c(c1)[nH]c([nH+]2)C)N1CCC2(CC1)CC(=O)c1c(C2)cnn1C(C)C CHEMBL3359265
C[NH+]1CCC(CC1)S(=O)(=O)c1c(Cl)ccc(c1O)NC(=O)Nc1cccc(c1Cl)F CHEMBL3819512
O=C(c1ccccc1)CN1C(=C(O)c2c(S1(=O)=O)cccc2)C(=O)c1ccccc1 CHEMBL600686
C[C@@H]1C[NH+](CCN1S(=O)(=O)c1ccc(cc1)[C@](C(F)(F)F)(O)C)CC1(CC1)C(=O)N CHEMBL489500
NC(=O)C(c1ccc(cc1)Cl)NC(=O)C1([NH3+])CCN(CC1)c1ncnc2c1cc[nH]2 CHEMBL2325730
C[C@@H]1C[NH+](CCN1S(=O)(=O)c1ccc(cc1)C(C(F)(F)F)(O)C)CC1(CC1)C(=O)N CHEMBL465955
O=C(NS(=O)(=O)c1ccc(cc1)OCCCC[NH+]1CCCCC1)Nc1ccccc1 CHEMBL2021976
COC(=O)CCC[NH+]1CCC(CC1)C[NH+]1CCC(CC1)Oc1ccc(c(c1)Cl)CO CHEMBL402450
F[C@H]1CCN(C1)C(=O)[C@H]([C@@H](c1onc(n1)c1ccc(cc1)S(=O)(=O)C)CC1CC1)[NH3+] CHEMBL375442
O=C(NS(=O)(=O)c1ccc(cc1)OCCC[NH+]1CCCC1)Nc1cc(Cl)ccc1Cl CHEMBL2024398
O=C(NS(=O)(=O)c1ccc(cc1)OCCC[NH+]1CCCCC1)Nc1ccc(cc1)C CHEMBL2021991
C[C@@H]1C[NH+](CCN1S(=O)(=O)c1ccc(cc1)[C@@](C(F)(F)F)(O)C)CC1(CC1)C(=O)N CHEMBL460962
O=C(NS(=O)(=O)c1ccc(cc1)OCC[NH+]1CCCCC1)Nc1cc(Cl)ccc1Cl CHEMBL2024392
N#CC1(CC1)NC(=O)[C@@H]1CCCC[C@H]1C(=O)N1CCN(CC1)c1scc(n1)C1CC1 CHEMBL2070941
C[C@@H]1CCCC[NH+]1CCC[NH2+]Cc1ccc(cc1)C[NH2+]CCC[NH+]1CCCC[C@@H]1C CHEMBL2170299
C[C@@H]1CCCC[NH+]1CCC[NH2+]Cc1ccc(cc1)C[NH2+]CCC[NH+]1CCCC[C@H]1C CHEMBL2170444
O=C(NS(=O)(=O)c1ccc(cc1)OCCCC[NH+]1CCCCC1)NC1CCCCC1 CHEMBL2021977
OCC[C@@H](c1ccc(cc1)Cl)NC(=O)C1([NH3+])CCN(CC1)c1ncnc2c1cc[nH]2 CHEMBL2325741
OC(=O)/C=C/c1ccc(cc1)Cc1c(c2ccccc2)c(=O)oc2c1ccc(c2)O CHEMBL3427385
OCCC(c1ccc(cc1)Cl)NC(=O)C1([NH3+])CCN(CC1)c1ncnc2c1cc[nH]2 CHEMBL2325738
CC[NH+](CC(=O)N1CCC[C@H]1c1cc(c(s1)C)C(=O)Nc1ncc(s1)F)CC(=O)O CHEMBL4283796
O=C(C1CC1)Nc1nc2n(n1)c(ccc2)c1ccc(cc1)C[NH+]1CCS(=O)(=O)CC1 CHEMBL3301607
C=CC(=O)N[C@@H]1CN(C[C@H]1F)c1nc(Nc2cn(nc2OC)C)c2c(n1)n(C)cn2 CHEMBL3989970
O=C(N1CCn2c(C1)nnc2C(F)(F)F)C1=CC[C@@H]([C@H](C1)[NH3+])c1cc(F)c(c(c1)F)F CHEMBL437341
Clc1ccc(c(c1)NC(=O)NS(=O)(=O)c1ccc(cc1)OCCCC[NH+]1CCCC1)Cl CHEMBL2021973
COc1ccc(cc1)NC(=O)NS(=O)(=O)c1ccc(cc1)OCCC[NH+]1CCCCC1 CHEMBL2021989
N#CC1(CC1)NC(=O)[C@@H]1CCCC[C@H]1C(=O)N1CCN(CC1)c1nc2c(s1)cccn2 CHEMBL2071095
CCOC[C@@H](C(=O)Nc1ccccn1)Oc1ncnc2c1cnn2c1ncccc1Cl CHEMBL3221501
O=C(c1ccc(c(c1)NC(=O)c1cnn(c1N)c1ccccc1F)C)Nc1ccon1 CHEMBL1290746
CC1CCC(CC1)CCCC[NH+]1CCC(CC1)C(c1ccccc1)(c1ccccc1)O CHEMBL571174
COCCOCC#Cc1scc(c1)c1n[nH]c2c1Cc1c2ccc(c1)Cn1cncn1 CHEMBL445404
CCC1OC(=O)[C@H](C1)[NH+]1CCC(CC1)C[NH+]1CCC(CC1)Oc1ccc(c(c1)Cl)CO CHEMBL271971
N#CC1(CC1)NC(=O)[C@@H]1CCCC[C@H]1C(=O)N1CCN(CC1)c1nc2c(s1)cncc2 CHEMBL2070950
CNC(=O)CCCN(C(=O)c1ccc2c(c1)c1C[C@@H](CCc1n2C)C1CCOCC1)C CHEMBL2029729
COc1cc(ccc1OC)C(NC(=O)C1([NH3+])CCN(CC1)c1ncnc2c1cc[nH]2)C CHEMBL2325991
COC[C@@H](C(=O)Nc1ccc(cn1)C)Oc1ncnc2c1cnn2c1ncccc1Cl CHEMBL3221483
N#CC1(CC1)NC(=O)[C@@H]1CCCC[C@H]1C(=O)N1CCN(CC1)c1nc2c(s1)ccnc2 CHEMBL2070951
O=C(c1cnn(c1C(C)(C)C)c1ccc(cc1)C(=O)O)NC1C2CC3CC1CC(C2)C3 CHEMBL2177609
C[NH+]1CCN(CC1)c1ccc2c(c1)c(=O)n(cn2)c1cc(ccc1C)C(=O)NC1CC1 CHEMBL2031465
CN(c1ccc(cc1)NC(=O)NS(=O)(=O)c1ccc(cc1)OCCC[NH+]1CCCC1)C CHEMBL2021985
O=C(NS(=O)(=O)c1ccc(cc1)OCC[NH+]1CCCC1)Nc1ccc(cc1)C(F)(F)F CHEMBL2024388
O=C(NS(=O)(=O)c1ccc(cc1)OCCC[NH+]1CCCC1)Nc1ccc(cc1)C(=O)C CHEMBL2021982
Clc1ccc(c(c1)NC(=O)NS(=O)(=O)c1ccc(cc1)OCCC[NH+]1CCCCC1)Cl CHEMBL2021967
CC[NH+]1CCC(CC1)S(=O)(=O)c1c(Cl)ccc(c1O)NC(=O)Nc1cccc(c1Cl)F CHEMBL3818331
N#CC1(CC1)NC(=O)[C@@H]1CCCC[C@H]1C(=O)N1CCN(CC1)c1nc2c(s1)COCC2 CHEMBL2071097
Fc1ccc(cc1)C1CNC(=O)C21CC[NH+](CC2)C1CCCCC1(O)c1ccccc1 CHEMBL378253
OC(=O)/C=C/c1ccc(cc1)Oc1c(c(=O)oc2c1cccc2)c1ccc(cc1C)F CHEMBL3427414
OC(=O)CNC(=O)[C@H](C[NH+]1CC[C@@]([C@H](C1)C)(C)c1cccc(c1)O)Cc1ccccc1 CHEMBL270190
CO[C@@H](c1cc(Cl)c2c(c1Cl)C(=O)N(CC2)Cc1c(OC)cc([nH]c1=O)C)C1COC1 CHEMBL4080228
N#CC1(CC1)NC(=O)[C@@H]1CCCC[C@H]1C(=O)N1CCN(CC1)c1nc2c(s1)nccc2 CHEMBL2070949
CC#CCn1c(cc(=O)n(c1=O)Cc1ccc2c(n1)cc(cc2)Cl)N1CCC[C@H](C1)[NH3+] CHEMBL2425893
N#Cc1cnn2c1nc(Nc1ccc(c(c1)NC(=O)C)N(CC[NH3+])C)cc2NC1CC1 CHEMBL3103192
O=C(NS(=O)(=O)c1ccc(cc1)OCCCC[NH+]1CCCCC1)Nc1cc(Cl)ccc1Cl CHEMBL2021978
O=C(NS(=O)(=O)c1ccc(cc1)OCCC[NH+]1CCCC1)Nc1cccc(c1)C(F)(F)F CHEMBL2021981
O=C(NS(=O)(=O)c1ccc(cc1)OCCC[NH+]1CCCC1)Nc1cccc2c1cccc2 CHEMBL2021984
Fc1ccc(cc1)CNC(=O)c1nc(n(c(=O)c1O)C)C(NC(=O)c1nnc(o1)C)(C)C CHEMBL254316
O=C(NS(=O)(=O)c1ccc(cc1)OCCC[NH+]1CCCCC1)Nc1ccc(cc1)C(=O)C CHEMBL2021990
O=C(Cn1c(Cc2c(Cl)cccc2Cl)nc2c1cccc2)Nc1cc(ccc1C)C(C)C CHEMBL3948914
OCc1ccc(cc1Cl)OC1CC[NH+](CC1)CC1CCN(CC1)c1ccccc1C(=O)O CHEMBL409449
O=C([C@H]([C@@H](C(=O)N1CCC(C1)(F)F)[NH3+])c1ccc(cc1)c1ccc2n(c1)ncn2)N(C)C CHEMBL209064
O=C([C@H]([C@@H](C(=O)N1CCC(C1)(F)F)[NH3+])c1ccc(cc1)c1ccn2c(n1)ccn2)N(C)C CHEMBL208957
CCCC[C+]1=NC2(C(=O)N1Cc1ccc(cc1)c1ccccc1c1n[nH]nn1)CCCC2 CHEMBL1513
OCc1ccc(cc1Cl)OC1CC[NH+](CC1)CC1CCN(CC1)c1cccc(n1)C(=O)O CHEMBL271998
CC(OC[C@@H](C(=O)Nc1ccccn1)Oc1ncnc2c1cnn2c1ncccc1Cl)C CHEMBL3221499
COc1cnc2c(c1)n(CC[NH+]1CCC(CC1)[NH2+]Cc1cnc(c(c1)C#N)C)c(=O)cn2 CHEMBL3290348
OC(=O)/C=C/c1ccc(cc1)Oc1c(c(=O)oc2c1ccc(c2)O)c1ccc(cc1C)F CHEMBL3427401
OCc1ccc(cc1Cl)OC1CC[NH+](CC1)CC1CCN(CC1)c1cccc(c1)C(=O)O CHEMBL270116
COc1cc(ccc1CC(=O)Nc1cn(nc1C)C)Oc1ccnc2c1ccc(c2)OC CHEMBL2023803
OC(=O)C1CCC(C1)C[NH+]1CCC(CC1)COC(=O)c1c2OCCCn2c2c1cccc2 CHEMBL3329811
O=C(NS(=O)(=O)c1ccc(cc1)OCC[NH+]1CCCCC1)Nc1ccc(cc1)C(F)(F)F CHEMBL2024393
CCCS(=O)(=O)N1CC[NH+](CC1)C1(CNC(=O)c2c(F)cccc2F)CCC(CC1)(F)F CHEMBL2324491
C[NH+](CCC(c1ccc(cc1)Cl)NC(=O)C1([NH3+])CCN(CC1)c1ncnc2c1cc[nH]2)C CHEMBL2325992
N#Cc1ccccc1Cn1c(nc2c(c1=O)cc([nH]2)c1cccnc1)N1CCC[C@H](C1)[NH3+] CHEMBL2023066
Fc1ccc(cc1)[C@H](C(c1cccnc1)c1cccnc1)c1cccc(n1)NS(=O)(=O)C CHEMBL4065169
O=C(c1ccc(c(c1)F)S(=O)(=O)Nc1ncns1)NCc1ccc(c(c1)Cl)OC(F)(F)F CHEMBL4293085
OC[C@@H]1CNc2n(C1)nc(c2c1ccc(=O)n(n1)c1ccccc1C)c1ccc(cc1)F CHEMBL2170294
O=C(NS(=O)(=O)c1ccc(cc1)OCCC[NH+]1CCCC1)Nc1ccc(cc1)C(F)(F)F CHEMBL2024399
CNC(=O)c1nccc(c1)Oc1ccc2c(c1)sc(n2)NC(=O)Nc1ccc(c(c1)Cl)Cl CHEMBL3798983
N#CC1(CC1)NC(=O)[C@@H]1CCCC[C@H]1C(=O)N1CCN(CC1)c1ncc(s1)C(C#N)(C)C CHEMBL2070948
OC[C@@H](Oc1cc(Oc2ccc(cc2)C(=O)N(C)C)cc(c1)C(=O)Nc1ccn(n1)C)C CHEMBL3217924
OC[C@@H](Oc1cc(Oc2ccc(cc2)C(=O)N2CCC2)cc(c1)C(=O)Nc1cc[nH]n1)C CHEMBL3219107
N#Cc1cc(C[NH2+][C@@H]2CC[NH+](C[C@@H]2F)CCn2c(=O)ccc3c2cc(F)cn3)cnc1C CHEMBL3290350
ONC(=O)CCCCCN(C(=O)c1ccc(cc1)N(C)C)CC(=O)NCc1ccccc1 CHEMBL4069631
CNc1nc2c(n1c1nc3N4CCOC[C@H]4COc3c(n1)C(S(=O)(=O)C)(C)C)cccc2 CHEMBL3985847
O=C(NS(=O)(=O)c1ccc(cc1)OCCC[NH+]1CCCCC1)Nc1ccccc1C(F)(F)F CHEMBL2021987
CC(OC[C@@H](C(=O)Nc1cnc(cn1)C)Oc1ncnc2c1cnn2c1ccccc1Cl)C CHEMBL3217794
Fc1cnc2c3c1[C@H](C[NH+]1CCC(CC1)[NH2+]Cc1ncc4c(c1)OCCO4)Cn3c(=O)cc2 CHEMBL2424931
Fc1ccc2c3c1[C@H](C[NH+]1CCC(CC1)[NH2+]Cc1nnc4c(c1)OCCO4)Cn3c(=O)cc2 CHEMBL3793226
CCOC(=O)C1CC[NH+](CC1)CCOc1ccc(cc1)S(=O)(=O)NC(=O)Nc1ccccc1 CHEMBL2024394
O=C(NS(=O)(=O)c1ccc(cc1)OCCC[NH+]1CCCCC1)Nc1ccc(cc1)C(F)(F)F CHEMBL2021968
OC1C[NH+](C1)C[C@@H](C(=O)Nc1ccccn1)Oc1ncnc2c1cnn2c1ccccc1Cl CHEMBL3221518
OC(=O)c1cccc(c1)c1cccc(c1O)NN=C1C(=NN(C1=O)c1ccc(c(c1)C)C)C CHEMBL461101
CC(OC[C@@H](C(=O)Nc1ccc(cn1)C)Oc1ncnc2c1cnn2c1ncccc1Cl)C CHEMBL3221489
OCc1ccc(cc1Cl)OC1CC[NH+](CC1)CC1CCN(CC1)c1cnc(c(c1)C(=O)O)C CHEMBL411448
COc1cc2ncnc(c2cc1OC)Oc1ccc(cc1)CC(=O)Nc1cnn(c1)C(C)C CHEMBL1940274
CCCc1nn(c2c1nc([nH]c2=O)c1cc(ccc1OCC)S(=O)(=O)N1CC[NH+](CC1)C)C CHEMBL192
O=c1cnc2c3n1[C@H](C[NH+]1CCC(CC1)[NH2+]Cc1ncc4c(c1)CCCO4)Cn3c(=O)cc2 CHEMBL3317856
Fc1ccc(cc1)C[C@H]([NH+]1CCC(CC1)C[NH+]1CCC(CC1)Oc1ccc(cc1)Cl)C(=O)O CHEMBL2158778
O=C(c1nn(c2c1cccc2)C(C)C)NCC1CC[NH+](CC1)CCc1ccc(cc1)C(=O)O CHEMBL2179707
N#CC1(CC1)NC(=O)[C@@H]1CCCC[C@H]1C(=O)N1CCN(CC1)c1sc2c(n1)C(C)(C)COC2 CHEMBL2071098
O=C1Nc2c(/C/1=C/c1[nH]ccc1)ccc(c2)NC(=O)c1c[nH]cc(c1=O)c1ccccc1F CHEMBL3322590
N#Cc1ccc2c(c1)n(CC[NH+]1CC[C@H]([C@H](C1)F)[NH2+]Cc1cnc(c(c1)C#N)C)c(=O)cc2 CHEMBL3290349
CS(=O)(=O)C1(CCOCC1)c1nc(nc2c1OC[C@H]1N2CCOC1)c1cccc2c1cc[nH]2 CHEMBL3921669
COc1ncc2c(n1)n(CC[NH+]1CCC(CC1)[NH2+]Cc1ncc3c(c1)OCCO3)c(=O)cc2 CHEMBL1916543
C[NH+](CCCC(c1ccc(cc1)Cl)NC(=O)C1([NH3+])CCN(CC1)c1ncnc2c1cc[nH]2)C CHEMBL2325993
CCNC(=O)Nc1ccc(cc1)c1nc2C[NH+](CCc2c(n1)N1CCOC[C@@H]1C)C1COC1 CHEMBL2331680
O=C1COc2c(N1)nc(cc2)C[NH2+]C1CC[NH+](CC1)CCN1C(=O)COc2c1cc(O)cc2 CHEMBL1824030
C[C@H](C(F)(F)F)OC(=O)N1CCC(CC1)O[C@@H]1CC[C@H](CC1)Oc1ncc(nc1)S(=O)(=O)C CHEMBL3598099
ONC(=O)[C@]1(CCC2(C1)CC[NH2+]CC2)S(=O)(=O)c1ccc(cc1)Oc1ccc(cc1)C(=O)NC CHEMBL3417770
C[NH+]1CCC(CC1)NC(=O)c1ccc(cc1)Oc1ccc(cc1)C#C[C@]1(O)C[NH+]2CCC1CC2 CHEMBL1940308
N#Cc1cc(cc(c1)c1onc(n1)c1ccc2c(c1)CCN2C(=O)CCC(=O)O)OC(F)(F)F CHEMBL1916399
O=C(N1CC[NH+](CC1)CC(c1ccc2c(c1C)COC2=O)F)Cc1ccc(nc1)n1cnnn1 CHEMBL3792978
O=C1COc2c(N1)nc(cc2)C[NH2+][C@@H]1CC[C@H](CC1)[C@H](Cn1c(=O)ccc2c1cc(F)cn2)[NH3+] CHEMBL3355576
Fc1cnc2c3c1[C@](O)(C[NH+]1CCC(CC1)[NH2+]Cc1ncc4c(c1)OCCO4)Cn3c(=O)cc2 CHEMBL2424928
OC1C[NH+](C1)C[C@@H](C(=O)Nc1ccc(cn1)F)Oc1ncnc2c1cnn2c1ncccc1Cl CHEMBL3221516
N#Cc1ccc2c(c1)n(CC[NH+]1CC[C@H]([C@H](C1)F)[NH2+]Cc1ncc3c(c1)OCCO3)c(=O)cc2 CHEMBL2165065
N#Cc1ccc2c(c1)n(CC[NH+]1CC[C@@H]([C@@H](C1)F)[NH2+]Cc1ncc3c(c1)OCCO3)c(=O)cc2 CHEMBL2165064
O=C(NS(=O)(=O)c1ccc(cc1)OCCCC[NH+]1CCCCC1)Nc1ccc(cc1)C(F)(F)F CHEMBL2021979
Fc1ccc2c3c1[C@](O)(C[NH+]1CCC(CC1)[NH2+]Cc1ncc4c(c1)OCCO4)Cn3c(=O)cn2 CHEMBL2424933
OC[C@H](OC[C@@H](C(=O)Nc1ccc(cn1)F)Oc1ncnc2c1cnn2c1ncccc1Cl)C CHEMBL3221513
CO[C@H]1C[NH+](CC[C@H]1[NH2+]Cc1cnc(c(c1)C#N)C)CCn1c(=O)ccc2c1cc(OC)cn2 CHEMBL3290352
COCC[NH+]1CCC[C@@H](C1)Cn1c(nc2c(c1=O)nn(c2)C1CCCCC1)c1cccnc1C CHEMBL3218892
O=C1COc2c(N1)nc(nc2)C[NH2+][C@@H]1CC[C@H](CC1)[C@H](Cn1c(=O)cnc2c1cc(F)cc2)[NH3+] CHEMBL3355573
N#Cc1ccc2c(c1)n(CC[NH+]1CC[C@@H]([C@H](C1)F)[NH2+]Cc1ncc3c(c1)OCCO3)c(=O)cc2 CHEMBL2165068
COc1ccc2c(c1)c(ccn2)NC(=O)[C@]1(O)CC[C@H](CC1)[NH2+]Cc1ncc2c(c1)OCCO2 CHEMBL1926866
OCc1ccc(cc1Cl)OC1CC[NH+](CC1)CC1CC[NH+](CC1)[C@H](C(=O)O)Cc1ccccn1 CHEMBL271405
OCc1ccc(cc1Cl)OC1CC[NH+](CC1)CC1CCN(CC1)C(=O)c1ccccc1C(=O)O CHEMBL272242
OC[C@@H](OC[C@@H](C(=O)Nc1ccc(cn1)Cl)Oc1ncnc2c1cnn2c1ncccc1Cl)C CHEMBL3221509
OCc1ccc(cc1Cl)OC1CC[NH+](CC1)CC1CC[NH+](CC1)[C@H](C(=O)O)Cc1ccccc1 CHEMBL272842
OC[C@@H](OC[C@@H](C(=O)Nc1ccc(cn1)F)Oc1ncnc2c1cnn2c1ncccc1Cl)C CHEMBL3221510
COc1ccc2c(c1)n(CC[NH+]1CC[C@H]([C@@H](C1)O)[NH2+]Cc1ncc3c(c1)OCCO3)c(=O)cn2 CHEMBL2164748
Fc1ccc(cc1)C[C@H]([NH+]1CCC(CC1)C[NH+]1CCC(CC1)Oc1ccc(c(c1)C)Cl)C(=O)O CHEMBL2158782
N#Cc1ccc2c(c1)n(CC[NH+]1CC[C@H]([C@H](C1)O)[NH2+]Cc1ncc3c(c1)OCCO3)c(=O)cc2 CHEMBL2164741
COc1ccc2c(c1)c([C@H](CC[C@@H]1CC[NH+](C[C@@H]1C(=O)O)CCSc1cccs1)O)c(cn2)F CHEMBL2158050
O=C1COc2c(N1)nc(cc2)C[NH2+][C@H]1CC[NH+](C[C@H]1F)CCn1c(=O)ccc2c1cc(F)cn2 CHEMBL3290354
CO[C@@H]1COCC[C@@H]1[NH2+][C@@H]1CC[C@](C1)(C(C)C)C(=O)N1CCN(CC1)c1scc(n1)C(F)(F)F CHEMBL1782574
O=C1COc2c(N1)nc(cc2)C[NH2+][C@@H]1CC[C@H](CC1)[C@H](Cn1c(=O)cnc2c1cc(F)cc2)[NH3+] CHEMBL3355572
N#Cc1cc(cc(c1)c1onc(n1)c1ccc2c(c1)cc1n2CCC1CC(=O)O)OC(F)(F)F CHEMBL2048293
N#Cc1ccc2c(c1)n(CC[NH+]1CC[C@@H]([C@@H](C1)O)[NH2+]Cc1ncc3c(c1)OCCO3)c(=O)cc2 CHEMBL2164740
OC[C@H](OC[C@@H](C(=O)Nc1ccc(cn1)Cl)Oc1ncnc2c1cnn2c1ncccc1Cl)C CHEMBL3221512
Fc1ccc(cc1)C[C@H]([NH+]1CCC(CC1)C[NH+]1CCC(CC1)Oc1ccc(cc1C)F)C(=O)O CHEMBL2158781
ONC(=O)C1(CCC2(C1)CC[NH2+]CC2)S(=O)(=O)c1ccc(cc1)Oc1ccc(cc1)C(=O)NC CHEMBL3417751
O=C(Nc1ccc(cc1)F)Nc1ccc(cc1)c1nc(cc(n1)N1CCOCC1)CS(=O)(=O)C CHEMBL2030451
CCOc1ccc(cc1c1nc(=O)c2n([nH]1)c(CCC)nc2C)S(=O)(=O)N1CC[NH+](CC1)CC CHEMBL1520
ONC(=O)[C@@]1(CCC2(C1)CC[NH2+]CC2)S(=O)(=O)c1ccc(cc1)Oc1ccc(cc1)C(=O)NC CHEMBL3417769
Clc1ccc(cc1)C1=NN(C[C@@H]1c1ccccc1)[C+](=NS(=O)(=O)c1ccc(cc1)Cl)N=[C+](N)C CHEMBL4093905
O=C1COc2c(N1)nc(cc2)C[NH2+][C@@H]1CC[NH+](C[C@@H]1F)CCn1c(=O)ccc2c1cc(F)cn2 CHEMBL3290353
C[NH+]1CCC(CC1)Nc1cc(nc2c1cc(Cl)c(c2)OCCC[NH+]1CCCC1)c1ccc(o1)C CHEMBL4215377
O=C1O[C@@](CCN1[C@H](c1ccc(cc1)c1ccn(c(=O)c1)C)C)(CC(O)(C)C)c1ccccc1 CHEMBL3664717
ONC(=O)C1(CCC2(C1)CC[NH2+]CC2)S(=O)(=O)c1ccc(cc1)OCc1ccc(cc1)C(=O)NC CHEMBL3417761
O=C(c1ccc(cc1)Oc1ccc(cc1)C#C[C@]1(O)C[NH+]2CCC1CC2)NC1CCCS(=O)(=O)C1 CHEMBL1940315
CCn1nc2c(c1)c(Oc1cnc(c(c1)F)C(=O)N1CCC1)cc(c2)C(=O)Nc1cnc(cn1)C CHEMBL2204663
O=C1COc2c(N1)nc(nc2)C[NH2+][C@@H]1CC[C@H](CC1)[C@H](Cn1c(=O)cc(c2c1cc(F)cc2)C)[NH3+] CHEMBL3355569
COc1cnc2c(c1)n(C[C@@H]([C@@H]1CC[C@H](CC1)[NH2+]Cc1ccc3c(n1)NC(=O)CO3)[NH3+])c(=O)cc2 CHEMBL3355575
Fc1ccc(cc1)C[C@]([NH+]1CCC(CC1)C[NH+]1CCC(CC1)Oc1ccc(c(c1)C)Cl)(C(=O)O)C CHEMBL2158792
COc1ccccc1Oc1ccccc1C[NH+]1CCC2(CC1)CCN(CC2)C(=O)c1ccccn1 CHEMBL271127
Fc1ccc(cc1)C[C@]([NH+]1CCC(CC1)C[NH+]1CCC(CC1)Oc1ccc(cc1C)F)(C(=O)O)C CHEMBL2158793
Clc1ccc(cc1)C(NC(=O)C1([NH3+])CCN(CC1)c1ncnc2c1cc[nH]2)CCC[NH+]1CCCC1 CHEMBL2325994
OC(=O)CCC(=O)N1CCc2c1ccc(c2)c1noc(n1)c1cc(cc(c1)C(F)(F)F)C(F)(F)F CHEMBL1916559
OCc1ccc(cc1Cl)OC1CC[NH+](CC1)CC1CCN(CC1)C(=O)c1cc(C)ccc1C(=O)O CHEMBL429763
CS(=O)(=O)N1CC[NH+](CC1)Cc1cn2c(n1)c(nc(c2)c1cccc2c1cn[nH]2)N1CCOCC1 CHEMBL1957497
CO[C@H]1C[NH+](CC[C@@H]1[NH2+]Cc1ncc2c(c1)OCCO2)CCn1c(=O)ccc2c1cc(C#N)cc2 CHEMBL2165058
N#Cc1ccc2c(c1)n(CC[NH+]1CC[C@H]([C@H](C1)O)[NH2+]Cc1ccc3c(n1)NC(=O)CO3)c(=O)cc2 CHEMBL2164743
COc1cnc2c(c1)n(CC[NH+]1CC[C@@H]([C@@H](C1)F)[NH2+]Cc1ccc3c(n1)NC(=O)CO3)c(=O)cc2 CHEMBL3290356
COc1cc(F)c2c(c1)c(ccn2)NC(=O)[C@]1(O)CC[C@H](CC1)[NH2+]Cc1ncc2c(c1)OCCO2 CHEMBL1926865
N#CC1(CC1)NC(=O)[C@@H]1CCCC[C@H]1C(=O)N1CCN(CC1)c1nc2c(s1)cc(cc2)S(=O)(=O)C CHEMBL2070947
COc1cc2c(NC3CC[NH+](CC3)C)cc(nc2cc1OC1CC2(C1)C[NH+](C2)C)c1ccc(o1)C CHEMBL4215326
Fc1cnc2c3c1[C@](O)(C[NH+]1CCC(CC1)[NH2+]Cc1ncc4c(c1)OCCO4)Cn3c(=O)c(c2)F CHEMBL2424934
COC(c1ccc2c(c1C)COC2=O)C[NH+]1CCN(CC1)C(=O)Cc1ccc(nc1)n1cnnn1 CHEMBL3792808
COc1ccc2c(c1)n(CC[NH+]1CC[C@H]([C@H](C1)O)[NH2+]Cc1ccc3c(n1)NC(=O)CO3)c(=O)cn2 CHEMBL2164747
CO[C@H]1C[NH+](CC[C@H]1[NH2+]Cc1ncc2c(c1)OCCO2)CCn1c(=O)ccc2c1cc(C#N)cc2 CHEMBL2165054
N#Cc1ccc2c(c1)n(CC[NH+]1CC[C@@H]([C@@H](C1)O)[NH2+]Cc1ccc3c(n1)NC(=O)CO3)c(=O)cc2 CHEMBL2164742
N#Cc1ccc2c(c1)n(CC[NH+]1CC[C@H]([C@H](C1)F)[NH2+]Cc1ccc3c(n1)NC(=O)CO3)c(=O)cc2 CHEMBL2165066
COc1cnc2c(c1)n(CC[NH+]1CC[C@H]([C@H](C1)F)[NH2+]Cc1ccc3c(n1)NC(=O)CO3)c(=O)cc2 CHEMBL3290355
COc1ccc2c(c1)n(CC[NH+]1CC[C@@H]([C@@H](C1)O)[NH2+]Cc1ccc3c(n1)NC(=O)CO3)c(=O)cn2 CHEMBL2164746
COC[C@@H](Oc1cc(Oc2ncc(nc2)C(=O)N2CCC2)cc(c1)C(=O)Nc1ncc(nc1)C)C CHEMBL3219124
COc1ccc2c(c1)c(/C=N/NS(=O)(=O)c1ccc(cc1)C)cn2CC(=O)Nc1ccc(cc1)Cl CHEMBL2440387
COc1ccc2c(c1)c([C@H](CC[C@@H]1CC[NH+](C[C@@H]1C(=O)O)C1CC(C1)c1ccno1)O)c(cn2)F CHEMBL4101570
CCOC(=O)C1CC[NH+](CC1)CCCCOc1ccc(cc1)S(=O)(=O)NC(=O)Nc1ccccc1 CHEMBL2021980
COc1ccc2c(c1)n(C[C@@H]([C@@H]1CC[C@H](CC1)[NH2+]Cc1ncc3c(n1)NC(=O)CO3)[NH3+])c(=O)cn2 CHEMBL3352849
O=C1COc2c(N1)nc(cc2)C[NH2+]C1CC[NH+](CC1)CCN1C(=O)COc2c1cc(cc2)C(O)C CHEMBL1824029
COc1cc2c(NC3CC[NH+](CC3)C)cc(nc2cc1OCCC[NH+]1CCCC1)c1ccc(o1)C CHEMBL4170114
COc1cnc2c(c1)n(C[C@H]([C@@H]1CC[C@H](CC1)[NH2+]Cc1ccc3c(n1)NC(=O)CO3)[NH3+])c(=O)cc2 CHEMBL3355578
O=C1COc2c(N1)nc(cc2)C[NH2+][C@@H]1CC[C@H](CC1)[C@H](Cn1c(=O)cc(c2c1cc(F)cc2)C)[NH3+] CHEMBL3355570
O=C1COc2c(N1)nc(cc2)C[NH2+]C1CC[NH+](CC1)CCN1C(=O)COc2c1cc(cc2)C(=O)O CHEMBL1824033
COc1ccc2c(c1)n(C[C@@H]([C@@H]1CC[C@H](CC1)[NH2+]Cc1ncc3c(n1)NC(=O)CO3)[NH3+])c(=O)cc2 CHEMBL3355568
CC(=O)N1CCN(CC1)c1cnc2c(c1)c(NCc1cccc(c1)[N+](=O)[O-])cc(c2)C(F)(F)F CHEMBL3221132
ONC(=O)C1(CCC2(C1)CC[NH2+]CC2)S(=O)(=O)c1ccc(cc1)Oc1ccc(cc1)OC(F)(F)F CHEMBL3417745
COc1ccc2c(c1)n(C[C@@H]([C@@H]1CC[C@H](CC1)[NH2+]Cc1ccc3c(n1)NC(=O)CO3)[NH3+])c(=O)cn2 CHEMBL3355571
CNC(=O)c1nccc(c1)Oc1ccc2c(c1)sc(n2)NC(=O)Nc1ccc(c(c1)C(F)(F)F)Cl CHEMBL3799746
C1C[NH2+]CC[NH+](CCC[NH2+]CC[NH2+]C1)Cc1ccc(cc1)C[NH+]1CC[NH2+]CCC[NH2+]CC[NH2+]CCC1 CHEMBL2311028
CO[C@@H]1C[NH+](CC[C@H]1[NH2+]Cc1ccc2c(n1)NC(=O)CO2)CCn1c(=O)ccc2c1cc(C#N)cc2 CHEMBL2165059
OC[C@H](OC[C@@H](C(=O)Nc1ncc(nc1)C)Oc1ncnc2c1cnn2c1c(Cl)cccc1C#N)C CHEMBL3221532
O=C(NS(=O)(=O)c1ccc(cc1)OCCC[NH+]1CCCCC1)NC(c1ccccc1)c1ccccc1 CHEMBL2021992
COc1cc2c(cc1F)ncc(=O)n2C[C@@H]([C@@H]1CC[C@H](CC1)[NH2+]Cc1ncc2c(n1)NC(=O)CO2)[NH3+] CHEMBL3355574
COc1ccccc1Oc1ccccc1C[NH+]1CCC2(CC1)CCN(CC2)C(=O)c1nccc(c1)N CHEMBL272846
COc1ccccc1Oc1ccccc1C[NH+]1CCC2(CC1)CCN(CC2)C(=O)c1ccnc(c1)N CHEMBL429924
OC(=O)/C=C/c1ccc(cc1)Oc1c2ccc(cc2oc(=O)c1c1ccc(cc1C)OC(F)(F)F)O CHEMBL3427402
CO[C@H]1C[NH+](CC[C@H]1[NH2+]Cc1ccc2c(n1)NC(=O)CO2)CCn1c(=O)ccc2c1cc(OC)cn2 CHEMBL3290357
CO[C@H]1C[NH+](CC[C@H]1[NH2+]Cc1ccc2c(n1)NC(=O)CO2)CCn1c(=O)ccc2c1cc(C#N)cc2 CHEMBL2165055
Fc1cnc2c3c1[C@@](O)(Cn3c(=O)cc2)CC12CCC(CC1)(CO2)[NH2+]Cc1ncc2c(c1)OCCO2 CHEMBL3425810
COc1cc2c(NC3CCN(C(=O)C3)C)cc(nc2cc1OCCC[NH+]1CCCC1)c1ccc(o1)C CHEMBL4217332
O=C1COc2c(N1)nc(cc2)C[NH2+]C12CCC(CC1)(OC2)C[C@@]1(O)Cn2c3c1c(F)cnc3ccc2=O CHEMBL3400818
OC(=O)C(c1ccc(cc1)C(CCC[NH+]1CCC(CC1)C(c1ccccc1)(c1ccccc1)O)O)(C)C CHEMBL914
CCS(=O)(=O)c1ccc2c(c1)N(CC[NH+]1CCC(CC1)[NH2+]Cc1ccc3c(n1)NC(=O)CO3)C(=O)CO2 CHEMBL1824038
O=C1COc2c(N1)nc(cc2)C[NH2+]C12CCC(CC1)(OC2)C[C@]1(O)Cn2c3c1c(F)cnc3ccc2=O CHEMBL3400817
COc1cc2c(NC3CC4CCC(C3)[NH+]4C)cc(nc2cc1OCCC[NH+]1CCCC1)c1ccc(o1)C CHEMBL4205373
N#CC1=C[C@@]2(C)[C@H](C(C1=O)(C)C)CC[C@@]1(C2=CC(=O)[C@H]2[C@@]1(C)CC[C@@]1([C@H]2CC(C)(C)CC1)C(=O)OC)C CHEMBL1762621
CC(=O)N1CC[NH+](CC1)CCOc1ccc(cc1)C1CCN(CC1)[C+]1=Nn2c(CC1)nnc2C(F)(F)F CHEMBL2346976
O=C1COc2c(N1)nc(cc2)C[NH2+]C1CC[NH+](CC1)CCN1C(=O)COc2c1cc(cc2)n1cnnn1 CHEMBL1824028
ONC(=O)C1(CCC2(C1)CC[NH2+]CC2)S(=O)(=O)c1ccc(cc1)Oc1ccc(cc1)C(=O)N1CCCC1 CHEMBL3417752
O=C(C1CCC(CC1)(F)F)N[C@H](c1ccccc1)CC[NH+]1[C@@H]2CC[C@H]1C[C@@H](C2)n1c(C)nnc1C(C)C CHEMBL1201187
ONC(=O)C1(CN(C1)C(=O)C(C)C)N(S(=O)(=O)c1ccc(cc1)OCc1cc(C)nc2c1cccc2)C CHEMBL4215407
COc1cc2c(NCC3CC[NH+](CC3)C)cc(nc2cc1OCCC[NH+]1CCCC1)c1ccc(o1)CC CHEMBL4212905
O=C1COc2c(N1)nc(c(c2)F)C[NH2+]C12CCC(CC1)(OC2)C[C@]1(O)Cn2c3c1c(F)cnc3ccc2=O CHEMBL3425799
OCc1ccc(cc1Cl)OC1CC[NH+](CC1)CC1CC[NH+](CC1)C(C(=O)O)Cc1ccc(cc1)S(=O)(=O)C CHEMBL429581
COc1ccccc1Oc1ccccc1C[NH+]1CCC2(CC1)CCN(CC2)C(=O)c1ccccc1C(=O)O CHEMBL272441
CC(CN(S(=O)(=O)c1ccc(cc1)N)C[C@H]([C@H](Cc1ccccc1)NC(=O)O[C@H]1CO[C@@H]2[C@H]1CCO2)O)C CHEMBL1323
CNC(=O)c1nccc(c1)Oc1ccc2c(c1)sc(n2)NC(=O)Nc1cc(cc(c1)C(F)(F)F)C(F)(F)F CHEMBL3797601
COc1cc2c(NC3CCC43CC[NH+](CC4)C)cc(nc2cc1OCCC[NH+]1CCCC1)c1ccc(o1)C CHEMBL4208812
O=C1COc2c(N1)nc(cc2)C[NH2+]C1CC[NH+](CC1)CCn1c(=O)ccc2c1nc(cc2)Oc1nocc1 CHEMBL3608747
O=C1COc2c(N1)nc(c(c2)Cl)C[NH2+]C12CCC(CC1)(OC2)C[C@]1(O)Cn2c3c1c(F)cnc3ccc2=O CHEMBL3425800
O=C1COc2c(N1)nc(cc2)C[NH2+]C1CC[NH+](CC1)CCn1c(=O)ccc2c1cc(cn2)O[C@@H]1COCC1 CHEMBL3608752
COc1cc2c(NC3CC4(C3)CC[NH+](CC4)C)cc(nc2cc1OCCC[NH+]1CCCC1)c1ccc(o1)C CHEMBL4206035
CC(=O)N1CC[NH+](CC1)CCOc1ccc(cc1)C1(O)CCN(CC1)c1ccc2n(n1)c(nn2)C(F)(F)F CHEMBL2346975
O=C1COc2c(N1)nc(cc2)C[NH2+]C1CC[NH+](CC1)CCn1c(=O)ccc2c1cc(cn2)O[C@H]1COCC1 CHEMBL3608751
ONC(=O)C1(CN(C1)C(=O)CC(C)C)N(S(=O)(=O)c1ccc(cc1)OCc1cc(C)nc2c1cccc2)C CHEMBL4208519
O=C1COc2c(N1)nc(cc2)C[NH2+]C1CC[NH+](CC1)CCn1c(=O)ccc2c1cc(cn2)Oc1nocc1 CHEMBL3608748
Fc1ccc2c(c1)oc(cc2=O)C(=O)NC1CC[NH+](CC1)Cc1ccc(c(c1)F)C(=O)NCC[NH+]1CCCC1 CHEMBL245846
O=C1COc2c(N1)nc(cc2)C[NH2+]C1CC[NH+](CC1)CCN1C(=O)COc2c1cc(cc2)NC(=O)C(F)(F)F CHEMBL1824032
OC[C@H]1CCC[NH+]1CCCOc1ccc2c(c1)cnnc2Nc1cnn(c1)CC(=O)Nc1cccc(c1F)F CHEMBL253968
O=C1COc2c(N1)nc(cc2)C[NH2+][C@@H]1CC[NH+](C[C@@H]1F)CCn1c(=O)ccc2c1cc(cn2)Oc1nocc1 CHEMBL3608756
O=C1COc2c(N1)nc(cc2)C[NH2+]C1CC[NH+](CC1)CCn1c(=O)ccc2c1cc(cn2)Oc1cccnc1 CHEMBL3608749
O=C1COc2c(N1)nc(cc2)C[NH2+]C1CC[NH+](CC1)CCn1c(=O)ccc2c1nc(cc2)Oc1cncnc1 CHEMBL3608746
CC([C@H](C(=O)O)Oc1ccc(cc1)CNC(=O)[C@@H]1CCCN1C(=O)CC(Cc1c(F)c(F)c(c(c1F)F)F)[NH3+])C CHEMBL183289
O[C@@H]([C@@H](NC(=O)c1cccc(c1C)O)CSc1ccccc1)C[NH+]1C[C@H]2CCCC[C@H]2C[C@H]1C(=O)NC(C)(C)C CHEMBL584
O=C1COc2c(N1)nc(cc2)C[NH2+]C1CC[NH+](CC1)CCn1c(=O)ccc2c1cc(OCc1ccn(n1)C)cn2 CHEMBL3608755
Fc1cccc(c1)COc1ccc(cc1Cl)Nc1ncnc2c1cc(cc2)c1ccc(o1)C[NH2+]CCS(=O)(=O)C CHEMBL554
COc1ccccc1Oc1ccccc1C[NH+]1CCC2(CC1)CCN(CC2)C(=O)c1cc(Cl)c(cc1C(=O)O)Cl CHEMBL408483
COc1ccccc1Oc1ccccc1C[NH+]1CCC2(CC1)CCN(CC2)C(=O)c1ccccc1c1[nH]nnn1 CHEMBL410862
O=C1COc2c(N1)nc(cc2)C[NH2+]C1CC[NH+](CC1)CCn1c(=O)ccc2c1cc(OCc1ccccn1)cn2 CHEMBL3608753
O=C1COc2c(N1)nc(cc2)C[NH2+]C1CC[NH+](CC1)CCn1c(=O)ccc2c1cc(OCc1cccnn1)cn2 CHEMBL3608754
N#Cc1cc(C[NH2+]C2CC[NH+](CC2)CCn2c(=O)ccc3c2cc(cn3)Oc2ccc(cc2)S(=O)(=O)N)cnc1C CHEMBL3608745
O=C1CCc2c(N1)nccc2Oc1ccc2c(c1)C[C@@H](CC2)NC(=O)c1cc(cc(c1)C(F)(F)F)c1ncn(c1)C CHEMBL3763694
O=C1CCc2c(N1)nccc2Oc1ccc2c(c1)C[C@@H](CC2)NC(=O)c1cc(cc(c1)C(F)(F)F)c1cnn(c1)C CHEMBL3763646
O=C(Nc1cccc(c1F)F)Cn1ncc(c1)Nc1nncc2c1ccc(c2)OCCC[NH+]1CCC[C@@H]1COP(=O)(O)O CHEMBL250766
OC(=O)c1ccccc1C(=O)N1CCC(CC1)(CC[NH+]1C2CCC1CC(C2)n1c(C)nc2c1cccc2)c1ccccc1 CHEMBL1784408
OC(=O)CC1CCC(CC1)c1ccc(cc1)c1[nH]c2c([nH+]1)cc(cc2)NC(=O)c1nc(oc1C(F)(F)F)c1ccccc1 CHEMBL2409564
O=C1COc2c(N1)nc(cc2)C[NH2+]C1CC[NH+](CC1)CCn1c(=O)ccc2c1nc(cc2)Oc1ccc(cc1)S(=O)(=O)N CHEMBL3608743
OCC1COCC[NH+]1Cc1cc(cc(c1)C(F)(F)F)C(=O)N[C@@H]1CCc2c(C1)cc(cc2)Oc1ccnc2c1CCC(=O)N2 CHEMBL3764275
COc1c(cc(cc1OC(C)(C)C)CN1CC(=O)N(CC1=O)CCCCCC(c1ccc(cc1)F)c1ccc(cc1)F)OC(C)(C)C CHEMBL3356240
Fc1cccc(c1)C1(CCN(CC1)C(=O)c1cc(NS(=O)(=O)C)c(cc1F)F)CC[NH+]1C2CCC1CC(C2)n1c(C)nc2c1cccc2 CHEMBL1784523
CC[C@H]1OC(=O)[C@H](C)[C@@H](O[C@@H]2O[C@@H](C)[C@@H]([C@](C2)(C)OC)O)[C@H](C)[C@@H](O[C@@H]2O[C@H](C)C[C@@H]([C@H]2O)[NH+](C)C)[C@](C[C@H]([C@@H]([C@@H]([C@H]([C@]1(C)O)O)C)[NH3+])C)(C)O CHEMBL290242
N#CC1=C(OCc2ccc(cc2)NC(=O)CC[C@@H](C(=O)OC)[NH3+])C(C)(C)[C@H]2[C@@]([C@H]1O)(C)C1=CC(=O)[C@H]3[C@@]([C@@]1(CC2)C)(C)CC[C@@]1([C@H]3CC(C)(C)CC1)C(=O)OC CHEMBL4083511
CC[C@H]1OC(=O)[C@H](C)C(=O)[C@H](C)[C@@H](O[C@@H]2O[C@H](C)C[C@@H]([C@H]2O)[NH+](C)C)[C@](C[C@H](C(=O)[C@@H]([C@@H]2[C@]1(C)OC(=O)N2C1C[NH+](C1)Cc1ccnc2c1nccc2)C)C)(C)O CHEMBL583090
CC[C@H]1OC(=O)[C@H](C)C(=O)[C@H](C)[C@@H](O[C@@H]2O[C@H](C)C[C@@H]([C@H]2O)[NH+](C)C)[C@](C[C@H](C(=O)[C@@H]([C@@H]2[C@]1(C)OC(=O)N2C1C[NH+](C1)Cc1c(O)cnc2c1cccn2)C)C)(C)O CHEMBL583298
O=CC[C@H]1C[C@@H](C)[C@@H](O)C=CC=CC[C@H](OC(=O)C[C@H]([C@@H]([C@H]1O[C@@H]1O[C@H](C)[C@H]([C@@H]([C@H]1O)[NH+](C)C)O[C@@H]1O[C@@H](C)[C@@H]([C@](C1)(C)O)OC(=O)CC(C)C)OC)OC(=O)C)C CHEMBL1671903
CNC(=O)CO[C@H]1[C@H](C)C[C@@](C)(O)[C@H](O[C@@H]2O[C@H](C)C[C@@H]([C@H]2O)[NH+](C(C)C)C)[C@@H](C)[C@H](O[C@@H]2O[C@@H](C)[C@@H]([C@](C2)(C)OC)O)[C@H](C(=O)O[C@@H]([C@@]([C@@H]([C@H]1C)O)(C)O)CC)C CHEMBL572996
O[C@@H]1CC[C@@H](O)[C@H](O)C[C@H](O)C[C@]2(O)C[C@H](O)[C@H]([C@@H](O2)C[C@H](/C=C/C=C/C=C/C=C/C=C/C=C/C=C/[C@@H]([C@H]([C@H]([C@@H](OC(=O)C[C@@H](C1)O)C)C)O)C)O[C@@H]1O[C@H](C)[C@H]([C@@H]([C@@H]1O)[NH3+])O)C(=O)O CHEMBL267345
OCCO[C@@H]1CC[C@H](C[C@H]1OC)C[C@H]([C@H]1OC(=O)[C@@H]2CCCCN2C(=O)C(=O)[C@]2(O)O[C@@H](CC[C@H]2C)C[C@H](OC)/C(=C/C=C/C=C/[C@H](C[C@H](C(=O)[C@@H]([C@@H](C(=C[C@H](C(=O)C1)C)C)O)OC)C)C)/C)C CHEMBL1908360
CC[C@@H]([C@H](C(=O)N[C@H](C(=O)N[C@H](C(=O)N[C@@H]1[C@H](C)OC(=O)[C@@H](NC(=O)[C@@H](NC(=O)[C@@H](NC1=O)C)C[C@H]1CN[C+](=[NH2+])N1)[C@H](CC)C)CO)[C@H](CC)C)NC(=O)[C@H](NC(=O)[C@@H](NC(=O)[C@H]([C@H](CC)C)NC(=O)[C@@H](Cc1ccccc1)[NH2+]C)CO)CCC(=O)N)C CHEMBL3977597
