# Supplementary material for: Molecular Dynamics-Derived Pharmacophore Model Explaining the Nonselective Aspect of KV10.1 Pore Blockers
Source: Int J Mol Sci. 2021 Aug 20;22(16):8999. doi: 10.3390/ijms22168999 (PMC8396485; doi:10.3390/ijms22168999)
Supplement: Supplementary file 1 [file ijms-22-08999-s001.zip › SUPP_INFO_files/SMILES-TableS3-Structure_of_compounds_not_binding_in_central_cavity.csv]

C[NH+](C)CCCOc1c(Br)cc(CCNC(=O)c2ccccc2Br)cc1Br Purp1
COc1ccc(C(=O)NCCc2cc(Br)c(OCCC[NH+](C)C)c(Br)c2)cc1 Purp2
C[NH2+]CCCOc1c(Br)cc(CCNC(=O)c2ccc(OC)cc2)cc1Br Purp3
C[NH+](C)CCCOc1c(Br)cc(CCNC(=O)c2cc(C(F)(F)F)cc(C(F)(F)F)c2)cc1Br Purp4
C[NH+](C)CCCOc1c(Br)cc(CCNC(=O)c2ccccc2F)cc1Br Purp5
C[NH+](C)CCCOc1c(Br)cc(CCNC(=O)c2cccc(Br)c2)cc1Br Purp6
C[NH+](C)CCCOc1c(Br)cc(CCNC(=O)c2ccc(Br)cc2)cc1Br Purp7
Cc1cc(C(=O)NCCc2cc(Br)c(OCCC[NH+](C)C)c(Br)c2)no1 Purp8
COc1ccc(C(=O)NCCc2cc(Br)c(OCCC[NH+](C)C)c(Br)c2)cc1Cl Purp9
C[NH+](C)CCCOc1c(Br)cc(CCNC(=O)c2cc(Cl)cc(Cl)c2)cc1Br Purp10
CC(C)CCCOc1c(Br)cc(CCNC(=O)c2cc(Cl)cc(Cl)c2)cc1Br Purp11
C[NH+](C)CCCOc1c(Br)cc(CCNC(=O)c2cncc(Br)c2)cc1Br Purp12
CC(C)CCCOc1c(Br)cc(CCNC(=O)c2cc(Br)cc(Br)c2)cc1Br Purp13
C[NH2+]CCCOc1c(Br)cc(CCNC(=O)c2cc(Cl)c(OC)c(Cl)c2)cc1Br Purp14
CCOc1c(Cl)cc(C(=O)NCCc2cc(Br)c(OCCC[NH+](C)C)c(Br)c2)cc1Cl Purp15
COc1c(Cl)cc(C(=O)NCCc2cc(Br)c(OCCC[NH+](C)C)c(Br)c2)cc1Cl Purp16
C[NH2+]CCCOc1c(Br)cc(CCNC(=O)c2ccc(OC)c(Cl)c2)cc1Br Purp17
C[NH+](C)CCCOc1ccc(CCNC(=O)c2cc(Cl)cc(Cl)c2)cc1 Purp18
C[NH+](C)CCCOc1c(Br)cc(CCNC(=O)c2cc(F)cc(F)c2)cc1Br Purp19
COc1ccc(C(=O)NCCc2cc(Br)c(OCCC[NH+](C)C)c(Br)c2)cc1Br Purp20
COc1c(Br)cc(C(=O)NCCc2cc(Br)c(OCCC[NH+](C)C)c(Br)c2)cc1Br Purp21
C[NH2+]CCCOc1c(Br)cc(CCNC(=O)c2cc(F)c(OC)c(F)c2)cc1Br Purp22
COc1ccc(C(=O)NCCc2cc(Br)c(OCCC[NH+](C)C)c(Br)c2)cc1I Purp23
COc1c(F)cc(C(=O)NCCc2cc(Br)c(OCCC[NH+](C)C)c(Br)c2)cc1F Purp24
COc1ccc(C(=O)NCCc2cc(Br)c(OCCC[NH+](C)C)c(Br)c2)cc1F Purp25
COc1ccc(C(=O)NCCc2cc(Br)c(OCCC[NH+](C)C)c(Br)c2)cc1C Purp26
COc1ccc(C(=O)NCCc2cc(Br)c(OCCC[NH+](C)C)c(Br)c2)cc1OC Purp27
CCCCc1oc2ccccc2c1C(=O)c1cc(I)c(OCC[NH+](CC)CC)c(I)c1 amiodarone
COCC(=O)O[C@]1(CC[NH+](C)CCCc2nc3ccccc3[nH]2)CCc2cc(F)ccc2[C@@H]1C(C)C mibefradil
O=C(Nc1ccc(Oc2ccccc2)cc1)c1cccc([N+](=O)[O-])c1 ICA105574
CC(=CCCC(C)(O)C1CCC2(C)C1C(O)CC1C3(C)CCC(OC4OC(CO)C(O)C(O)C4OC4OC(CO)C(O)C(O)C4O)C(C)(C)C3CCC21C)C Ginsenoside
COc1ccc2cc1Oc1ccc(cc1)C[C@H]1c3cc(c(OC)cc3CC[NH+]1C)Oc1c(OC)c(OC)cc3c1[C@H](C2)[NH+](C)CC3 tetrandrine
Oc1cc(O)c2c(c1)O[C@H](c1ccc(O)c(O)c1)[C@H](O)[C@H]2c1c(O)cc(O)c2c1O[C@H](c1ccc(O)c(O)c1)[C@@H](O)C2 ProcyanidinB1
C[NH+](C)CCCN1c2ccccc2Sc2ccc(Cl)cc12 chlorpromazine
C[NH+](C)CCCOc1ccc(Nc2ccc(C(F)(F)F)cc2[N+](=O)[O-])cc1 1
C[NH+](C)CCCOc1ccc(Nc2ccccc2[N+](=O)[O-])cc1 4
C[NH+](C)CC(O)COc1ccc(Nc2ccccc2[N+](=O)[O-])cc1 7
C[NH+](C)CC(O)COc1ccc(Nc2ccc(C(F)(F)F)cc2[N+](=O)[O-])cc1 ZVS-08
CC(=O)NCC(O)COc1ccc(Nc2ccc(C(F)(F)F)cc2[N+](=O)[O-])cc1 12
COC(=O)c1ccccc1Nc1ccc(OCC(O)C[NH+](C)C)cc1 9
C[NH+](C)CC(O)COc1ccc(Nc2ccccc2C(=O)[O-])cc1 11
C[NH+](C)CC(O)COc1ccc(Nc2ccccc2C(=O)[O-])cc1 2
O=[N+]([O-])c1cc(C(F)(F)F)ccc1Nc1ccc(OCC(O)CNc2ccccc2)cc1 5
O=[N+]([O-])c1cc(C(F)(F)F)ccc1Nc1ccc(OCC(O)C[NH+]2CCOCC2)cc1 8
C[NH+](C)CC(O)COc1ccc(Nc2ccc(C(F)(F)F)cc2N)cc1 10
C[NH+](C)CC(O)COc1ccc(Nc2ccccc2)cc1 3
C[NH+](C)CC(O)COc1ccc(Nc2ccc(C(F)(F)F)cc2)cc1 6
